# Supplementary material for: Single‐Cell RNA Sequencing of Thyroid Tissues Reveals Pathogenesis of Graves' Disease
Source: Adv Sci (Weinh). 2025 Oct 23;13(1):e08449. doi: 10.1002/advs.202508449 (PMC12767108; doi:10.1002/advs.202508449)
Supplement: Supplementary file 2 — Supporting Information [file ADVS-13-e08449-s002.zip]

Archive with 13 entries (13 files):
- Supplementary Table 1 Clinical characteristics of patients in this study.xlsx
- Supplementary Table 10 GD-associated Genetic Risk Loci for Cell Type Analysis .xlsx
- Supplementary Table 11 Cellular Communication between TFC and a├a─T cells.xlsx
- Supplementary Table 12 Supervised Annotation of The Cell Subtypes Using SingleR.xlsx
- Supplementary Table 13 Sequence of Primers Used in This Study.xlsx
- Supplementary Table 2 Canonical Marker Genes Used for Cell Type Annotation.xlsx
- Supplementary Table 3 Overview of Signature Genes for Each Major cell types and Its Subtypes.xlsx
- Supplementary Table 4 Gene Expression Signatures During CD4 T Cells Pseudotime Progression.xlsx
- Supplementary Table 5 Signature Genes of Three a├a─T Cells Subpopulations.xlsx
- Supplementary Table 6 Pathway Analysis for NK Cell Subset DEGs.xlsx
- Supplementary Table 7 Differentially Expressed Genes in TFCs.xlsx
- Supplementary Table 8 Differentially Expressed Genes in Mural Cells.xlsx
- Supplementary Table 9 Cellular Communication of Vascular Endothelial Cells.xlsx
