# Supplementary material for: Single‐Cell RNA Sequencing of Thyroid Tissues Reveals Pathogenesis of Graves' Disease
Source: Adv Sci (Weinh). 2025 Oct 23;13(1):e08449. doi: 10.1002/advs.202508449 (PMC12767108; doi:10.1002/advs.202508449)
Supplement: Supplementary file 2 — Supporting Information [file ADVS-13-e08449-s002.zip › Supplementary Table 1 Clinical characteristics of patients in this study.xlsx]

## Sheet: Sheet1
Table S1 Clinical Characteristics of Patients in This Study
Group	Sample	Sex	Age	Diagnosis	TRAb(0-1.75IU/L)	TPOAb(0-5.61IU/ml)	TGAb(0-4.11IU/ml)	FT3(2.63-5.7pmol/L)	FT4(9.01-19.04pmol/L)	TSH(0.35-4.94uIU/mL)	GD Duration(months)	Goiter	GO	Tissue Type	Operation	scRNA-seq raw cells	QC-passing cells
GD	GD-B-3	M	62	PTC&GD	10.06	108.6	1.21	5.37	10.47	1.7304	36	Ⅲ	no	Fresh tissue/FFPE	scRNA-seq; IHC	6217	5136
	GD-B-6	F	28	GD	27.19	>1000	9.01	6.9	10.73	0.0012	144	Ⅲ	yes	Fresh tissue/FFPE	scRNA-seq; IHC; qRT-PCR	14054	11755
	GD-B-7	F	54	GD	>40	>1000	>1000	4.54	<5.15	0.0025	168	Ⅲ	yes	Fresh tissue/FFPE	scRNA-seq ; TCR profiling; qRT-PCR; IHC	12483	9896
	GD-B-9	F	31	GD	38.68	66.54	9.31	3.31	<5.15	49.9954	216	Ⅱ	yes	Fresh tissue/FFPE	scRNA-seq ; TCR profiling; qRT-PCR; IHC	8838	7246
	GD-B-10	F	42	GD	26.39	515.9	7.17	3.01	<5.15	0.1747	120	Ⅲ	no	Fresh tissue/FFPE	scRNA-seq ; TCR profiling; qRT-PCR; IHC	9257	7531
	GD-B-11	F	52	GD	13.17	269.4	622.8	4.22	<5.15	6.3521	240	Ⅲ	no	Fresh tissue/FFPE	scRNA-seq; IHC	13116	10683
	GD-B-12	F	33	GD	34.88	>1000	347.5	8.39	6.13	0.002	144	Ⅲ	no	Fresh tissue/FFPE	scRNA-seq; IHC	7549	5967
	GD-B-13	F	28	GD	35.08	218.48	>1000	3.9	<5.15	0.0131	156	Ⅲ	yes	Fresh tissue/FFPE	scRNA-seq ; TCR profiling; IHC; IF/mIHC	4508	3556
	GD-B-14	F	16	PTC&GD	13.73	>1000	594.64	4.54	8.36	1.0342	30	Ⅰ	no	Fresh tissue/FFPE	scRNA-seq; IHC; qRT-PCR; IF/mIHC	8482	6754
	GD-B-15	F	35	GD	21.24	499.65	17.76	3.62	<5.15	0.217	120	Ⅲ	no	Fresh tissue/FFPE	scRNA-seq ; TCR profiling; qRT-PCR; IHC	8550	6741
	GD-B-17	F	19	GD	39.7	348.38	858.95	3.92	6.03	3.6956	24	Ⅲ	yes	Fresh tissue/FFPE	scRNA-seq ; TCR profiling; qRT-PCR; IHC	8200	6575
	GD-B-18	M	44	GD	23.62	60.49	1.81	6.86	6.17	0.0229	36	Ⅲ	yes	Frozen tissue/FFPE	qRT-PCR; IHC	-	-
	GD-B-19	F	48	PTC&GD	10.63	1.26	2.2	3.65	9.65	1.2666	33	Ⅱ	no	Fresh tissue/FFPE	scRNA-seq ; TCR profiling; qRT-PCR; IHC	8704	6752
	GD-B-20	F	21	PTC&GD	7.46	0.3	2.92	5.59	14.43	0.0034	1	Ⅰ	no	FFPE	IHC	-	-
	GD-B-21	F	44	GD	20.83	342.11	30.67	6.36	6.65	0.0003	156	Ⅲ	yes	FFPE	IHC	-	-
	GD-B-22	F	52	GD	11.85	607.26	276.31	4.71	5.17	8.5405	120	Ⅲ	no	FFPE	IHC;IF/mIHC	-	-
	GD-B-23	F	61	PTC&GD	11.6	99.08	487.43	3.37	8.75	2.1492	6	Ⅰ	no	Frozen tissue/FFPE	qRT-PCR; IHC	-	-
	GD-B-24	F	49	PTC&GD	3.6	94.13	819.92	4.38	8.57	9.5295	4	Ⅱ	no	Fresh tissue/FFPE	qRT-PCR; IHC;IF/mIHC;FC	-	-
	GD-B-25	F	51	PTC&GD	3.39	0.25	87.81	3.94	11.95	0.0283	84	Ⅰ	no	Fresh tissue/FFPE	qRT-PCR;FC	-	-
	GD-B-26	F	47	PTC&GD	39.38	>1000	57.26	2.68	<5.15	28.5687	240	Ⅲ	yes	Fresh tissue/FFPE	qRT-PCR; IHC;FC	-	-
	GD-B-27	F	41	GD	28.5	119.43	1.72	4.19	6.35	0.0014	21	Ⅲ	yes	Fresh tissue/FFPE	qRT-PCR;IHC;FC	-	-
	GD-B-29	M	40	PTC&GD	6	87.61	25.77	3.92	9.02	18.4774	144	Ⅲ	no	Fresh tissue	FC	-	-
	GD-B-30	M	55	GD	>40	>1000	5.86	3.16	<5.15	57.944	72	Ⅲ	no	Fresh tissue	FC	-	-
	GD-B-31	F	51	PTC&GD	>40	>1000	>1000	4.89	10.38	0.0013	300	Ⅲ	no	Fresh tissue	FC	-	-
	GD-B-32	F	31	GD	23.2	>1000	5.51	4.08	<5.15	28.5051	72	Ⅲ	no	Fresh tissue	FC	-	-
	GD-B-33	F	52	NG&GD	5.09	1.4	2.26	3.53	7.7	0.3815	2	I	no	FFPE	IHC	-	-
	GD-B-34	M	69	PTC&GD	1.89	＜0.05	2.81	6.61	19.93	0.0003	1	I	no	FFPE	IHC	-	-
	GD-B-35	F	27	PTC&GD	4.55	219.85	4.81	1.4	9.84	0.0039	1	I	no	FFPE	IHC	-	-
	GD-B-36	F	54	NG&GD	10.3	214.44	1.38	3.2	7.62	10.7979	1	I	no	FFPE	IHC	-	-
	GD-B-37	F	50	GD	2.42	48.1	14.1	4.86	16.62	0.0131	2	I	no	FFPE	IHC	-	-
	GD-B-38	F	40	PTC&GD	2.18	0.69	0.67	5.14	11.71	0.2011	1	I	no	FFPE	IHC	-	-
	GD-B-39	F	70	NG&GD	20.9	1.77	2.98	3.39	6.77	2.0601	84	II	no	Fresh tissue	co-culture	-	-
	GD-B-40	F	63	PTC&GD	2.35	598.53	585.05	4.84	10.58	1.7821	72	I	no	Fresh tissue	co-culture	-	-
	GD-B-41	M	66	PTC&GD	1.88	0.5	0.74	5.11	13.12	0.1555	72	I	yes	Fresh tissue	co-culture	-
Ctrl	nc-01	F	24	PTC	-	0.18	2.99	4.19	12.75	1.2622	-	-	-	Frozen tissue	qRT-PCR	-	-
	p02n	F	54	benign nodule	1.46	0.59	0.48	4.77	11.21	3.3139	-	-	-	Fresh tissue	scRNA-seq ; TCR profiling; qRT-PCR;	6008	5011
	nc-03	F	31	PTC	1.75	0.85	2.38	4.39	9.91	2.1903	-	-	-	Frozen tissue	qRT-PCR	-	-
	p04n	F	28	benign nodule	1.14	<0.05	0.57	4.5	14.02	1.8115	-	-	-	Fresh tissue	scRNA-seq ; TCR profiling; qRT-PCR;	4073	3294
	nc-05	F	32	PTC	-	0.99	1.03	4.02	12.26	3.2954	-	-	-	Frozen tissue	qRT-PCR	-	-
	nc-06	M	44	PTC	1.29	1.7	1.65	4	14.03	1.903	-	-	-	Frozen tissue	qRT-PCR	-	-
	p08n	F	45	PTC	-	0.34	0.79	3.84	12.75	0.9408	-	-	-	Fresh tissue	scRNA-seq ; TCR profiling; qRT-PCR;	6331	5053
	nc-09	M	56	PTC	-	0.32	1.44	5.01	10.63	0.7654	-	-	-	Frozen tissue	qRT-PCR	-	-
	nc-10	F	20	PTC	-	0.09	0.85	3.85	11.13	0.5817	-	-	-	Frozen tissue	qRT-PCR	-	-
	p11n	M	60	PTC	-	0.5	1.25	4.78	13.4	1.5438	-	-	-	Fresh tissue	scRNA-seq ; TCR profiling; qRT-PCR; IF/mIHC	4103	3364
	p12n	F	48	benign nodule	-	0.35	0.83	5.16	12.32	0.8556	-	-	-	Fresh tissue	scRNA-seq ; TCR profiling; qRT-PCR;	6095	4917
	nc-13	M	54	PTC	1.44	0.84	0.41	5.44	12.2	1.1933	-	-	-	Frozen tissue	qRT-PCR	-	-
	nc-14	M	45	PTC	1.6	0.1	1.89	5.15	13.52	2.6562	-	-	-	Frozen tissue	qRT-PCR	-	-
	p15n	F	35	PTC	1.27	0.27	0.81	4.07	13.75	1.0056	-	-	-	Fresh tissue	scRNA-seq ; TCR profiling; qRT-PCR;	5067	4142
	p16n	F	65	PTC	1.25	0.5	1.21	4.08	10.74	2.9978	-	-	-	Fresh tissue	scRNA-seq ; TCR profiling; qRT-PCR; IF/mIHC	7567	5994
	p29n	F	33	MTC	0.3	4.81	4.28	1.97	12.7	2.14	-	-	-	Fresh tissue	scRNA-seq ; TCR profiling	15050	10140
	p51n	M	23	MTC	0.8	1.52	0.19	4.21	13.12	0.8524	-	-	-	Fresh tissue	scRNA-seq ; TCR profiling	3356	2781
	p54n	F	62	MTC	0.8	3.16	0.53	4.75	11.77	3.0507	-	-	-	Fresh tissue	scRNA-seq ; TCR profiling	4070	3308
	nc-18	F	37	PTC	0.8	931.93	609.55	4.49	15.29	2.0389	-	-	-	Fresh tissue	FC	-	-
	nc-19	F	29	PTC	0.8	0.26	0.48	4.58	13.82	5.2328	-	-	-	Fresh tissue	FC	-	-
	nc-20	F	35	PTC	0.8	<0.05	0.86	4.41	13.27	1.2509	-	-	-	Fresh tissue	FC	-	-
	nc-22	F	53	PTC	0.8	0.35	0.82	4.44	11.77	1.289	-	-	-	Fresh tissue	FC	-	-
	nc-23	F	44	PTC	0.8	1.17	1.05	4.49	11.73	0.8549	-	-	-	Fresh tissue	FC	-	-
	nc-24	M	33	PTC	0.8	0.56	0.62	5.84	13.52	1.6077	-	-	-	Fresh tissue	FC	-	-
	nc-25	M	45	PTC	0.8	0.25	1.06	5.36	11.17	2.4978	-	-	-	Fresh tissue	FC	-	-
	nc-26	F	62	PTC	0.8	873.26	>1000	5.8	14.3	2.3249	-	-	-	Fresh tissue	FC	-	-
	nc-27	M	37	PTC	0.8	0.57	0.14	5.15	15.12	2.1887	-	-	-	Fresh tissue	FC	-	-
	nc-28	M	67	PTC	0.8	701.1	375.35	5.47	16.78	0.0231	-	-	-	Fresh tissue	FC	-	-
	nc-29	F	38	PTC	0.8	0.45	1.77	4.23	13.8	1.5459	-	-	-	Fresh tissue	FC	-	-
	nc-30	F	44	PTC	0.8	0.18	1.25	4.1	11.95	2.6792	-	-	-	Fresh tissue	FC	-	-
	nc-31	F	74	benign nodule	0.8	1.35	0.92	4.38	11.55	1.514	-	-	-	Fresh tissue	FC	-	-
	nc-32	F	28	PTC	1.04	1.37	1.95	4.02	11.29	2.3878	-	-	-	Fresh tissue	co-culture	-	-
	nc-33	M	25	PTC	0.8	1.96	1.14	4.74	12.65	1.9382	-	-	-	Fresh tissue	co-culture	-	-
	nc-34	F	58	PTC	0.86	1	1.74	3.91	12.11	1.9485	-	-	-	Fresh tissue	co-culture	-	-
