# Supplementary material for: Single‐Cell RNA Sequencing of Thyroid Tissues Reveals Pathogenesis of Graves' Disease
Source: Adv Sci (Weinh). 2025 Oct 23;13(1):e08449. doi: 10.1002/advs.202508449 (PMC12767108; doi:10.1002/advs.202508449)
Supplement: Supplementary file 2 — Supporting Information [file ADVS-13-e08449-s002.zip › Supplementary Table 10 GD-associated Genetic Risk Loci for Cell Type Analysis .xlsx]

## Sheet: GWAS loci
Table S10: Previously Reported GD-Associated Genetic Risk Loci and Genes Used for the Cell Type Analysis in This Study
Chr	SNP	Locus	Genes	Reference	Pubmed ID
1p13	rs2476601	114377568	PTPN22	Velaga et al., 2004	15531553
10p15.1	rs12722598	6055150	IL2RA	Brand et al., 2007	17371467
1q23.2	rs1265883	160464911	SLAMF6	Zhao et al., 2013	23612905
14q32.2	rs1456988	98488007	-	Zhao et al., 2013	23612905
1p36.32	rs2843403	2529097	MMEL1	Cooper et al., 2012	22922229
12q12	rs4768412	42869140	PRICKLE1	Cooper et al., 2012	22922229
16p11.2	rs57348955	31185882	ITGAM	Cooper et al., 2012	22922229
3q28	rs13093110	188125120	LPP	Cooper et al., 2012	22922229
6q15	rs72928038	90976768	BACH2	Cooper et al., 2012	22922229
2q25.1	rs1534422	12640741	TRIB2	Cooper et al., 2012	22922229
Xq21	rs5912838	78497118	GPR174, ITM2A	Zhao et al., 2013	23612905
22q12.3	rs229527	37581485	C1QTNF6	Zhao et al., 2013	23612905
22q13.1	rs2284038	37635055	RAC2	Zhao et al., 2013	23612905
9q34.2	rs505922	136149229	ABO	Zhao et al., 2013	23612905
8q24.22	rs2294025	134145512	TG	Zhao et al., 2013	23612905
1p31.3	rs12041056	67627260	IL23R	Zhao et al., 2013	23612905
2q33	rs1024161	204721752	CTLA4	Chu et al., 2011	21841780
1q21	rs3761959	157669278	FCRL3	Chu et al., 2011	21841780
14q31	rs12101261	81451229	TSHR	Chu et al., 2011	21841780
6q27	rs9355610	167383075	RNASET2, FGFR1OP, CCR6	Chu et al., 2011	21841780
4p14	rs6832151	40303633	RHOH, CHRNA9	Chu et al., 2011	21841780
6q21	rs1521	31350704	HLA-B, HLA-C	Chu et al., 2011	21841780
6q21	rs6903608	32428285	HLA-DRA, HLA-DRB5, HLA-DRB1, HLA-DQA1, HLA-DQB1, HLA-DQA2, HLA-DQB2	Chu et al., 2011	21841780
6q21	rs6457617	32663851	HLA-DRA, HLA-DRB5, HLA-DRB1, HLA-DQA1, HLA-DQB1, HLA-DQA2, HLA-DQB2, HLA-DOB, HLA-DMB, HLA-DMA	Chu et al., 2011	21841780
6q21	rs2281388	33060118	HLA-DOB, HLA-DMB, HLA-DMA, HLA-DOA, HLA-DPA1, HLA-DPB1	Chu et al., 2011	21841780
2p15	rs11900673	62452661	B3GNT2	Okada et al., 2012	22446963
10q21	rs10821944	63785089	ARID5B	Okada et al., 2012	22446963
11q21	rs4409785	95311422	FAM76B, CEP57, MTMR2	Cooper et al., 2012	22922229
