# Supplementary material for: Single‐Cell RNA Sequencing of Thyroid Tissues Reveals Pathogenesis of Graves' Disease
Source: Adv Sci (Weinh). 2025 Oct 23;13(1):e08449. doi: 10.1002/advs.202508449 (PMC12767108; doi:10.1002/advs.202508449)
Supplement: Supplementary file 2 — Supporting Information [file ADVS-13-e08449-s002.zip › Supplementary Table 11 Cellular Communication between TFC and a├a─T cells.xlsx]

## Sheet: GD
Talbe S11: Ligands and Recepors Mediating the Cellular Communication between TFCs (as sender) and γδT Cells (as receiver)
Source	Target	Ligand	Receptor	prob	pval	Interaction_name	Interaction_name_2	Pathway_name
TFCs-F0	T Cells_γδT	MIF	CD74_CXCR4	0.167995	0	MIF_CD74_CXCR4	MIF - (CD74+CXCR4)	MIF
TFCs-F2	T Cells_γδT	MIF	CD74_CXCR4	0.147813	0	MIF_CD74_CXCR4	MIF - (CD74+CXCR4)	MIF
TFCs-F0	T Cells_γδT	MIF	CD74_CD44	0.113363	0	MIF_CD74_CD44	MIF - (CD74+CD44)	MIF
TFCs-F2	T Cells_γδT	MIF	CD74_CD44	0.0989633	0	MIF_CD74_CD44	MIF - (CD74+CD44)	MIF
TFCs-F0	T Cells_γδT	APP	CD74	0.0940222	0	APP_CD74	APP - CD74	APP
TFCs-F2	T Cells_γδT	HLA-E	KLRK1	0.0878551	0	HLA-E_KLRK1	HLA-E - KLRK1	MHC-I
TFCs-F2	T Cells_γδT	APP	CD74	0.0728359	0	APP_CD74	APP - CD74	APP
TFCs_F1	T Cells_γδT	APP	CD74	0.0699696	0	APP_CD74	APP - CD74	APP
TFCs-F2	T Cells_γδT	HLA-E	KLRC2	0.0690545	0	HLA-E_KLRC2	HLA-E - KLRC2	MHC-I
TFCs-F2	T Cells_γδT	HLA-E	CD94:NKG2C	0.0664406	0	HLA-E_CD94:NKG2C	HLA-E - CD94:NKG2C	MHC-I
TFCs-F2	T Cells_γδT	HLA-A	TRDV1	0.051732	0	HLA-A_TRDV1	HLA-A - TRDV1	-
TFCs-F2	T Cells_γδT	HLA-B	TRDV1	0.0463543	0	HLA-B_TRDV1	HLA-B - TRDV1	-
TFCs-F2	T Cells_γδT	HLA-A	CD8A	0.0436424	0	HLA-A_CD8A	HLA-A - CD8A	MHC-I
TFCs-F2	T Cells_γδT	CD99	CD99	0.0435871	0.04	CD99_CD99	CD99 - CD99	CD99
TFCs_F1	T Cells_γδT	MIF	CD74_CD44	0.0425091	0.04	MIF_CD74_CD44	MIF - (CD74+CD44)	MIF
TFCs-F2	T Cells_γδT	HLA-B	CD8A	0.0390711	0	HLA-B_CD8A	HLA-B - CD8A	MHC-I
TFCs-F2	T Cells_γδT	HLA-C	CD8A	0.0368158	0	HLA-C_CD8A	HLA-C - CD8A	MHC-I
TFCs-F0	T Cells_γδT	HLA-A	TRDV1	0.0356713	0	HLA-A_TRDV1	HLA-A - TRDV1	-
TFCs-F2	T Cells_γδT	HLA-E	CD94:NKG2E	0.0337272	0	HLA-E_CD94:NKG2E	HLA-E - CD94:NKG2E	MHC-I
TFCs-F0	T Cells_γδT	ANXA2	TRDV1	0.0335941	0	ANXA2_TRDV1	ANXA2 - TRDV1	-
TFCs-F0	T Cells_γδT	HLA-E	KLRK1	0.0334481	0	HLA-E_KLRK1	HLA-E - KLRK1	MHC-I
TFCs-F2	T Cells_γδT	HLA-A	CD8B	0.0328493	0	HLA-A_CD8B	HLA-A - CD8B	MHC-I
TFCs-F0	T Cells_γδT	HLA-A	CD8A	0.0300137	0	HLA-A_CD8A	HLA-A - CD8A	MHC-I
TFCs-F2	T Cells_γδT	HLA-B	CD8B	0.0293738	0	HLA-B_CD8B	HLA-B - CD8B	MHC-I
TFCs-F2	T Cells_γδT	HLA-C	CD8B	0.0276621	0	HLA-C_CD8B	HLA-C - CD8B	MHC-I
TFCs_F1	T Cells_γδT	ITGAV_ITGB1	ADGRE5	0.0274182	0	ITGAV_ITGB1_ADGRE5	(ITGAV+ITGB1) - ADGRE5	ADGRE
TFCs-F0	T Cells_γδT	HLA-E	KLRC2	0.025959	0	HLA-E_KLRC2	HLA-E - KLRC2	MHC-I
TFCs-F2	T Cells_γδT	HLA-E	CD8A	0.0252249	0	HLA-E_CD8A	HLA-E - CD8A	MHC-I
TFCs-F0	T Cells_γδT	HLA-E	CD94:NKG2C	0.0249327	0	HLA-E_CD94:NKG2C	HLA-E - CD94:NKG2C	MHC-I
TFCs-F2	T Cells_γδT	ANXA2	TRDV1	0.0247812	0	ANXA2_TRDV1	ANXA2 - TRDV1	-
TFCs_F1	T Cells_γδT	ITGAV_ITGB3	ADGRE5	0.0244986	0	ITGAV_ITGB3_ADGRE5	(ITGAV+ITGB3) - ADGRE5	ADGRE
TFCs-F0	T Cells_γδT	HLA-A	CD8B	0.0225118	0	HLA-A_CD8B	HLA-A - CD8B	MHC-I
TFCs-F2	T Cells_γδT	HLA-E	CD8B	0.0188966	0	HLA-E_CD8B	HLA-E - CD8B	MHC-I
TFCs-F0	T Cells_γδT	HLA-C	CD8A	0.0176239	0	HLA-C_CD8A	HLA-C - CD8A	MHC-I
TFCs_F1	T Cells_γδT	HLA-A	TRDV1	0.0171684	0	HLA-A_TRDV1	HLA-A - TRDV1	-
TFCs-F0	T Cells_γδT	HLA-B	TRDV1	0.0159329	0	HLA-B_TRDV1	HLA-B - TRDV1	-
TFCs_F1	T Cells_γδT	HLA-A	CD8A	0.0144017	0	HLA-A_CD8A	HLA-A - CD8A	MHC-I
TFCs_F1	T Cells_γδT	COL4A2	CD44	0.0143866	0	COL4A2_CD44	COL4A2 - CD44	COLLAGEN
TFCs-F0	T Cells_γδT	ITGAV_ITGB1	ADGRE5	0.0139081	0	ITGAV_ITGB1_ADGRE5	(ITGAV+ITGB1) - ADGRE5	ADGRE
TFCs-F2	T Cells_γδT	ITGAV_ITGB1	ADGRE5	0.0137863	0	ITGAV_ITGB1_ADGRE5	(ITGAV+ITGB1) - ADGRE5	ADGRE
TFCs-F0	T Cells_γδT	PGE2-PTGES3	PTGER4	0.0134014	0	PGE2-PTGES3_PTGER4	PGE2-PTGES3 - PTGER4	Prostaglandin
TFCs-F0	T Cells_γδT	HLA-B	CD8A	0.0133625	0	HLA-B_CD8A	HLA-B - CD8A	MHC-I
TFCs-F0	T Cells_γδT	HLA-C	CD8B	0.0131767	0	HLA-C_CD8B	HLA-C - CD8B	MHC-I
TFCs-F0	T Cells_γδT	HLA-E	CD94:NKG2E	0.0123854	0	HLA-E_CD94:NKG2E	HLA-E - CD94:NKG2E	MHC-I
TFCs-F0	T Cells_γδT	ITGAV_ITGB3	ADGRE5	0.0117579	0	ITGAV_ITGB3_ADGRE5	(ITGAV+ITGB3) - ADGRE5	ADGRE
TFCs-F0	T Cells_γδT	F11R	ITGAL_ITGB2	0.0112594	0	JAM1_ITGAL_ITGB2	JAM1 - (ITGAL+ITGB2)	JAM
TFCs-F2	T Cells_γδT	ITGAV_ITGB3	ADGRE5	0.0109918	0	ITGAV_ITGB3_ADGRE5	(ITGAV+ITGB3) - ADGRE5	ADGRE
TFCs_F1	T Cells_γδT	COL4A3	CD44	0.0108072	0	COL4A3_CD44	COL4A3 - CD44	COLLAGEN
TFCs_F1	T Cells_γδT	HLA-A	CD8B	0.0107587	0	HLA-A_CD8B	HLA-A - CD8B	MHC-I
TFCs-F2	T Cells_γδT	CD55	ADGRE5	0.0103314	0	CD55_ADGRE5	CD55 - ADGRE5	ADGRE
TFCs-F2	T Cells_γδT	COL9A3	CD44	0.0100171	0	COL9A3_CD44	COL9A3 - CD44	COLLAGEN
TFCs-F0	T Cells_γδT	HLA-B	CD8B	0.00997971	0	HLA-B_CD8B	HLA-B - CD8B	MHC-I
TFCs-F0	T Cells_γδT	COL9A3	CD44	0.00959012	0	COL9A3_CD44	COL9A3 - CD44	COLLAGEN
TFCs_F1	T Cells_γδT	LAMB1	CD44	0.00948959	0	LAMB1_CD44	LAMB1 - CD44	LAMININ
TFCs-F0	T Cells_γδT	HLA-E	CD8A	0.00921189	0	HLA-E_CD8A	HLA-E - CD8A	MHC-I
TFCs-F2	T Cells_γδT	PGE2-PTGES3	PTGER4	0.00883059	0	PGE2-PTGES3_PTGER4	PGE2-PTGES3 - PTGER4	Prostaglandin
TFCs_F1	T Cells_γδT	COL4A1	CD44	0.00872453	0	COL4A1_CD44	COL4A1 - CD44	COLLAGEN
TFCs_F1	T Cells_γδT	COL4A4	CD44	0.00869375	0	COL4A4_CD44	COL4A4 - CD44	COLLAGEN
TFCs_F1	T Cells_γδT	LAMC1	CD44	0.00861102	0	LAMC1_CD44	LAMC1 - CD44	LAMININ
TFCs_F1	T Cells_γδT	HLA-E	KLRC2	0.00809025	0	HLA-E_KLRC2	HLA-E - KLRC2	MHC-I
TFCs-F0	T Cells_γδT	CD55	ADGRE5	0.00794892	0	CD55_ADGRE5	CD55 - ADGRE5	ADGRE
TFCs_F1	T Cells_γδT	HLA-E	CD94:NKG2C	0.00776477	0	HLA-E_CD94:NKG2C	HLA-E - CD94:NKG2C	MHC-I
TFCs-F0	T Cells_γδT	COL4A2	CD44	0.00733579	0	COL4A2_CD44	COL4A2 - CD44	COLLAGEN
TFCs_F1	T Cells_γδT	ANXA2	TRDV1	0.00723767	0	ANXA2_TRDV1	ANXA2 - TRDV1	-
TFCs-F0	T Cells_γδT	HLA-E	CD8B	0.00687253	0	HLA-E_CD8B	HLA-E - CD8B	MHC-I
TFCs_F1	T Cells_γδT	CD55	ADGRE5	0.00659322	0	CD55_ADGRE5	CD55 - ADGRE5	ADGRE
TFCs-F0	T Cells_γδT	LAMB2	CD44	0.00617171	0	LAMB2_CD44	LAMB2 - CD44	LAMININ
TFCs_F1	T Cells_γδT	HLA-B	TRDV1	0.00547645	0	HLA-B_TRDV1	HLA-B - TRDV1	-
TFCs-F2	T Cells_γδT	F11R	ITGAL_ITGB2	0.00545128	0	JAM1_ITGAL_ITGB2	JAM1 - (ITGAL+ITGB2)	JAM
TFCs_F1	T Cells_γδT	HLA-C	CD8A	0.00534688	0	HLA-C_CD8A	HLA-C - CD8A	MHC-I
TFCs_F1	T Cells_γδT	F11R	ITGAL_ITGB2	0.00508649	0	JAM1_ITGAL_ITGB2	JAM1 - (ITGAL+ITGB2)	JAM
TFCs-F2	T Cells_γδT	COL4A2	CD44	0.00476144	0	COL4A2_CD44	COL4A2 - CD44	COLLAGEN
TFCs_F1	T Cells_γδT	HLA-B	CD8A	0.0045851	0	HLA-B_CD8A	HLA-B - CD8A	MHC-I
TFCs_F1	T Cells_γδT	HLA-C	CD8B	0.0039851	0	HLA-C_CD8B	HLA-C - CD8B	MHC-I
TFCs_F1	T Cells_γδT	HLA-E	CD94:NKG2E	0.00382331	0	HLA-E_CD94:NKG2E	HLA-E - CD94:NKG2E	MHC-I
TFCs_F1	T Cells_γδT	HLA-B	CD8B	0.00341667	0	HLA-B_CD8B	HLA-B - CD8B	MHC-I
TFCs-F0	T Cells_γδT	LAMB1	CD44	0.00304992	0	LAMB1_CD44	LAMB1 - CD44	LAMININ
TFCs-F2	T Cells_γδT	HLA-F	CD8A	0.00292533	0	HLA-F_CD8A	HLA-F - CD8A	MHC-I
TFCs_F1	T Cells_γδT	HLA-E	CD8A	0.00283735	0	HLA-E_CD8A	HLA-E - CD8A	MHC-I
TFCs-F0	T Cells_γδT	BAG6	NCR3	0.00233059	0	BAG6_NCR3-PS	BAG6 - NCR3-PS	BAG
TFCs-F2	T Cells_γδT	HLA-F	CD8B	0.00217893	0	HLA-F_CD8B	HLA-F - CD8B	MHC-I
TFCs_F1	T Cells_γδT	HLA-E	CD8B	0.00211335	0	HLA-E_CD8B	HLA-E - CD8B	MHC-I
TFCs-F0	T Cells_γδT	PGE2-PTGES2	PTGER4	0.00140431	0	PGE2-PTGES2_PTGER4	PGE2-PTGES2 - PTGER4	Prostaglandin
TFCs-F2	T Cells_γδT	BAG6	NCR3	0.000887169	0	BAG6_NCR3-PS	BAG6 - NCR3-PS	BAG

## Sheet: Control
Talbe S11: Ligands and Recepors Mediating the Cellular Communication between TFCs (as sender) and γδT Cells (as receiver)
Source	Target	Ligand	Receptor	prob	pval	Interaction_name	Interaction_name_2	Pathway_name
TFCs_F0	T Cells_γδT	MIF	CD74_CXCR4	0.161421	0	MIF_CD74_CXCR4	MIF - (CD74+CXCR4)	MIF
TFCs_F2	T Cells_γδT	MIF	CD74_CXCR4	0.117412	0	MIF_CD74_CXCR4	MIF - (CD74+CXCR4)	MIF
TFCs_F0	T Cells_γδT	HLA-A	CD8A	0.103111	0	HLA-A_CD8A	HLA-A - CD8A	MHC-I
TFCs_F2	T Cells_γδT	HLA-A	CD8A	0.0945663	0	HLA-A_CD8A	HLA-A - CD8A	MHC-I
TFCs_F0	T Cells_γδT	APP	CD74	0.0942444	0	APP_CD74	APP - CD74	APP
TFCs_F1	T Cells_γδT	MIF	CD74_CXCR4	0.0910443	0	MIF_CD74_CXCR4	MIF - (CD74+CXCR4)	MIF
TFCs_F0	T Cells_γδT	HLA-A	CD8B	0.0890422	0	HLA-A_CD8B	HLA-A - CD8B	MHC-I
TFCs_F2	T Cells_γδT	HLA-A	CD8B	0.0815573	0	HLA-A_CD8B	HLA-A - CD8B	MHC-I
TFCs_F2	T Cells_γδT	HLA-B	CD8A	0.0812687	0	HLA-B_CD8A	HLA-B - CD8A	MHC-I
TFCs_F2	T Cells_γδT	HLA-C	CD8A	0.0792291	0	HLA-C_CD8A	HLA-C - CD8A	MHC-I
TFCs_F2	T Cells_γδT	HLA-B	CD8B	0.0699477	0	HLA-B_CD8B	HLA-B - CD8B	MHC-I
TFCs_F0	T Cells_γδT	MIF	CD74_CD44	0.0691421	0	MIF_CD74_CD44	MIF - (CD74+CD44)	MIF
TFCs_F0	T Cells_γδT	HLA-C	CD8A	0.0688431	0	HLA-C_CD8A	HLA-C - CD8A	MHC-I
TFCs_F2	T Cells_γδT	HLA-C	CD8B	0.0681711	0	HLA-C_CD8B	HLA-C - CD8B	MHC-I
TFCs_F1	T Cells_γδT	APP	CD74	0.0641613	0	APP_CD74	APP - CD74	APP
TFCs_F0	T Cells_γδT	HLA-B	CD8A	0.0623363	0	HLA-B_CD8A	HLA-B - CD8A	MHC-I
TFCs_F2	T Cells_γδT	APP	CD74	0.0605141	0.01	APP_CD74	APP - CD74	APP
TFCs_F0	T Cells_γδT	HLA-C	CD8B	0.0591416	0	HLA-C_CD8B	HLA-C - CD8B	MHC-I
TFCs_F1	T Cells_γδT	HLA-A	CD8A	0.0560345	0	HLA-A_CD8A	HLA-A - CD8A	MHC-I
TFCs_F0	T Cells_γδT	HLA-B	CD8B	0.053499	0	HLA-B_CD8B	HLA-B - CD8B	MHC-I
TFCs_F2	T Cells_γδT	MIF	CD74_CD44	0.0488266	0.04	MIF_CD74_CD44	MIF - (CD74+CD44)	MIF
TFCs_F1	T Cells_γδT	HLA-A	CD8B	0.0480448	0	HLA-A_CD8B	HLA-A - CD8B	MHC-I
TFCs_F0	T Cells_γδT	CD99	CD99	0.0373237	0	CD99_CD99	CD99 - CD99	CD99
TFCs_F0	T Cells_γδT	HLA-E	CD8A	0.0368032	0	HLA-E_CD8A	HLA-E - CD8A	MHC-I
TFCs_F0	T Cells_γδT	HLA-E	KLRK1	0.0315293	0	HLA-E_KLRK1	HLA-E - KLRK1	MHC-I
TFCs_F0	T Cells_γδT	HLA-E	CD8B	0.0314642	0	HLA-E_CD8B	HLA-E - CD8B	MHC-I
TFCs_F2	T Cells_γδT	HLA-E	CD8A	0.0280555	0	HLA-E_CD8A	HLA-E - CD8A	MHC-I
TFCs_F2	T Cells_γδT	HLA-E	KLRK1	0.0240039	0	HLA-E_KLRK1	HLA-E - KLRK1	MHC-I
TFCs_F2	T Cells_γδT	HLA-E	CD8B	0.023954	0	HLA-E_CD8B	HLA-E - CD8B	MHC-I
TFCs_F1	T Cells_γδT	HLA-B	CD8A	0.0189726	0	HLA-B_CD8A	HLA-B - CD8A	MHC-I
TFCs_F1	T Cells_γδT	HLA-C	CD8A	0.0188353	0	HLA-C_CD8A	HLA-C - CD8A	MHC-I
TFCs_F0	T Cells_γδT	PGE2-PTGES3	PTGER4	0.01791	0	PGE2-PTGES3_PTGER4	PGE2-PTGES3 - PTGER4	Prostaglandin
TFCs_F1	T Cells_γδT	HLA-B	CD8B	0.0161769	0	HLA-B_CD8B	HLA-B - CD8B	MHC-I
TFCs_F1	T Cells_γδT	HLA-C	CD8B	0.0160595	0	HLA-C_CD8B	HLA-C - CD8B	MHC-I
TFCs_F0	T Cells_γδT	HLA-E	CD94:NKG2C	0.01605	0	HLA-E_CD94:NKG2C	HLA-E - CD94:NKG2C	MHC-I
TFCs_F0	T Cells_γδT	MDK	NCL	0.0156032	0	MDK_NCL	MDK - NCL	MK
TFCs_F0	T Cells_γδT	HLA-E	CD94:NKG2E	0.012928	0	HLA-E_CD94:NKG2E	HLA-E - CD94:NKG2E	MHC-I
TFCs_F1	T Cells_γδT	HLA-E	CD8A	0.0128102	0	HLA-E_CD8A	HLA-E - CD8A	MHC-I
TFCs_F2	T Cells_γδT	HLA-E	CD94:NKG2C	0.0121727	0	HLA-E_CD94:NKG2C	HLA-E - CD94:NKG2C	MHC-I
TFCs_F0	T Cells_γδT	HLA-E	KLRC2	0.0121683	0	HLA-E_KLRC2	HLA-E - KLRC2	MHC-I
TFCs_F1	T Cells_γδT	HLA-E	KLRK1	0.0109355	0	HLA-E_KLRK1	HLA-E - KLRK1	MHC-I
TFCs_F1	T Cells_γδT	HLA-E	CD8B	0.0109124	0	HLA-E_CD8B	HLA-E - CD8B	MHC-I
TFCs_F2	T Cells_γδT	HLA-E	CD94:NKG2E	0.00979748	0	HLA-E_CD94:NKG2E	HLA-E - CD94:NKG2E	MHC-I
TFCs_F2	T Cells_γδT	HLA-E	KLRC2	0.00922003	0	HLA-E_KLRC2	HLA-E - KLRC2	MHC-I
TFCs_F1	T Cells_γδT	PGE2-PTGES3	PTGER4	0.00826381	0	PGE2-PTGES3_PTGER4	PGE2-PTGES3 - PTGER4	Prostaglandin
TFCs_F0	T Cells_γδT	ITGAV_ITGB1	ADGRE5	0.0062392	0	ITGAV_ITGB1_ADGRE5	(ITGAV+ITGB1) - ADGRE5	ADGRE
TFCs_F2	T Cells_γδT	PGE2-PTGES3	PTGER4	0.00585002	0	PGE2-PTGES3_PTGER4	PGE2-PTGES3 - PTGER4	Prostaglandin
TFCs_F1	T Cells_γδT	HLA-E	CD94:NKG2C	0.00550917	0	HLA-E_CD94:NKG2C	HLA-E - CD94:NKG2C	MHC-I
TFCs_F1	T Cells_γδT	ITGAV_ITGB1	ADGRE5	0.00532503	0	ITGAV_ITGB1_ADGRE5	(ITGAV+ITGB1) - ADGRE5	ADGRE
TFCs_F1	T Cells_γδT	COL4A3	CD44	0.00463046	0	COL4A3_CD44	COL4A3 - CD44	COLLAGEN
TFCs_F1	T Cells_γδT	HLA-E	CD94:NKG2E	0.00442834	0	HLA-E_CD94:NKG2E	HLA-E - CD94:NKG2E	MHC-I
TFCs_F2	T Cells_γδT	CD55	ADGRE5	0.00424984	0	CD55_ADGRE5	CD55 - ADGRE5	ADGRE
TFCs_F1	T Cells_γδT	HLA-E	KLRC2	0.00416601	0	HLA-E_KLRC2	HLA-E - KLRC2	MHC-I
TFCs_F1	T Cells_γδT	CD55	ADGRE5	0.00411915	0	CD55_ADGRE5	CD55 - ADGRE5	ADGRE
TFCs_F1	T Cells_γδT	COL4A2	CD44	0.00405131	0	COL4A2_CD44	COL4A2 - CD44	COLLAGEN
TFCs_F0	T Cells_γδT	CD55	ADGRE5	0.00349626	0	CD55_ADGRE5	CD55 - ADGRE5	ADGRE
TFCs_F1	T Cells_γδT	LAMB1	CD44	0.00326308	0	LAMB1_CD44	LAMB1 - CD44	LAMININ
TFCs_F1	T Cells_γδT	COL4A4	CD44	0.00303207	0	COL4A4_CD44	COL4A4 - CD44	COLLAGEN
TFCs_F1	T Cells_γδT	LAMC1	CD44	0.00284536	0	LAMC1_CD44	LAMC1 - CD44	LAMININ
TFCs_F0	T Cells_γδT	ITGAV_ITGB3	ADGRE5	0.00278661	0	ITGAV_ITGB3_ADGRE5	(ITGAV+ITGB3) - ADGRE5	ADGRE
TFCs_F0	T Cells_γδT	LAMB1	CD44	0.00246446	0	LAMB1_CD44	LAMB1 - CD44	LAMININ
TFCs_F0	T Cells_γδT	COL4A2	CD44	0.00216304	0	COL4A2_CD44	COL4A2 - CD44	COLLAGEN
TFCs_F1	T Cells_γδT	COL4A5	CD44	0.00215855	0	COL4A5_CD44	COL4A5 - CD44	COLLAGEN
TFCs_F0	T Cells_γδT	PGE2-PTGES2	PTGER4	0.00211048	0	PGE2-PTGES2_PTGER4	PGE2-PTGES2 - PTGER4	Prostaglandin
TFCs_F0	T Cells_γδT	LAMC1	CD44	0.00164912	0	LAMC1_CD44	LAMC1 - CD44	LAMININ
