# Supplementary material for: Single‐Cell RNA Sequencing of Thyroid Tissues Reveals Pathogenesis of Graves' Disease
Source: Adv Sci (Weinh). 2025 Oct 23;13(1):e08449. doi: 10.1002/advs.202508449 (PMC12767108; doi:10.1002/advs.202508449)
Supplement: Supplementary file 2 — Supporting Information [file ADVS-13-e08449-s002.zip › Supplementary Table 12 Supervised Annotation of The Cell Subtypes Using SingleR.xlsx]

## Sheet: maintype_subgroup_alldatabase
Table S13 Supervised Annotation of The Cell Subtypes Using SingleR
Major cell types	Subtypesa)	Combined databaseb)	MonacoImmuneData	DatabaseImmuneCellExpressionData	BlueprintEncodeData	HumanPrimaryCellAtlasData	NovershternHematopoieticData
T cells	CD4 naïve	CD4+ Tcm	Th1/Th17 cells	T cells, CD4+, Th1	CD4+ Tcm	T_cell:CD4+_central_memory	CD4+ Effector Memory
	Th1-like	CD4+ Tem	Th1/Th17 cells	T cells, CD4+, Th1	CD4+ Tem	T_cell:CD4+_effector_memory	CD4+ Effector Memory
	Th17-like	CD4+ Tem	MAIT cells	T cells, CD4+, Th1_17	CD4+ Tem	T_cell:CD4+_effector_memory	CD8+ Effector Memory
	Tfh	T cells, CD4+, memory TREG	T regulatory cells	T cells, CD4+, TFH	Tregs	T_cell:CD4+_central_memory	CD4+ Effector Memory
	Tph	T cells, CD4+, memory TREG	Th1 cells	T cells, CD4+, memory TREG	Tregs	T_cell:CD4+_effector_memory	CD4+ Effector Memory
	Treg	T cells, CD4+, memory Treg	T regulatory cells	T cells, CD4+, memory TREG	Tregs	T_cell:CD4+_central_memory	CD4+ Effector Memory
	CD8 naïve	CD4+ T-cells	Central memory CD8 T cells	T cells, CD8+, naive	CD8+ Tcm	T_cell:CD4+_central_memory	CD8+ Central Memory
	Trm	CD8+ Tcm	MAIT cells	T cells, CD4+, Th1	CD8+ Tcm	T_cell:CD4+_effector_memory	CD8+ Effector Memory
	CX3CR1+ Teff	CD8+ Tem	Terminal effector CD8 T cells	NK cells	CD8+ Tem	NK_cell	CD8+ Effector Memory RA
	Teff	CD8+ Tcm	Effector memory CD8 T cells	T cells, CD4+, Th1	CD8+ Tcm	T_cell:CD4+_effector_memory	CD8+ Effector Memory
	Tem	CD8+ Tcm	Effector memory CD8 T cells	T cells, CD4+, Th1	CD8+ Tcm	T_cell:CD4+_effector_memory	CD8+ Effector Memory
	GZMK+ Tex	CD8+ Tcm	Effector memory CD8 T cells	T cells, CD4+, Th1	CD8+ Tcm	T_cell:CD4+_effector_memory	CD8+ Effector Memory
	Tex	CD8+ Tcm	Terminal effector CD8 T cells	T cells, CD4+, Th1	CD8+ Tcm	T_cell:CD4+_effector_memory	CD8+ Effector Memory
	γδT	CD8+ Tcm	Non-Vd2 gd T cells	NK cells	CD8+ Tcm	NK_cell	CD8+ Central Memory
B cells	Naïve B	naive B-cells	Naive B cells	B cells, naive	naive B-cells	B_cell:Naive	Naive B cells
	CD11c+ atypical memory B	Exhausted B cells	Exhausted B cells	B cells, naive	Class-switched memory B-cells	B_cell:Memory	Mature B cells class switched
	Memory B1	Memory B-cells	Non-switched memory B cells	B cells, naive	Memory B-cells	B_cell:Naive	Mature B cells class able to switch
	Memory B2	Class-switched memory B-cells	Exhausted B cells	B cells, naive	Class-switched memory B-cells	B_cell:Memory	Mature B cells class switched
	Germinal center (GC) B	B_cell:Germinal_center	Exhausted B cells	B cells, naive	naive B-cells	B_cell:Germinal_center	Mature B cells class switched
Plasma Cells	Plasma	Plasma cells	Plasmablasts	B cells, naive	Plasma cells	B_cell:Plasma_cell	Mature B cells class switched
NK/NKT Cells	CD56bright NK	NK_cell	Natural killer cells	NK cells	NK cells	NK_cell	CD8+ Effector Memory RA
	CD56dim NK	Natural killer cells	Natural killer cells	NK cells	NK cells	NK_cell	CD8+ Effector Memory RA
	trNK	NK_cell	Natural killer cells	NK cells	NK cells	NK_cell	CD8+ Effector Memory RA
	NKT	Terminal effector CD8 T cells	Terminal effector CD8 T cells	NK cells	CD8+ Tem	NK_cell	CD8+ Effector Memory RA
Myeloid Cells	CD14+ Mo	Monocytes	Classical monocytes	Monocytes, CD14+	Monocytes	Monocyte:CD14+	Monocytes
	CD16+ Mo	Monocytes, CD16+	Intermediate monocytes	Monocytes, CD16+	Monocytes	Monocyte:CD16+	Monocytes
	cDC1	Myeloid dendritic cells	Myeloid dendritic cells	Monocytes, CD14+	DC	Monocyte:CD16+	Myeloid Dendritic Cells
	cDC2	Myeloid dendritic cells	Myeloid dendritic cells	Monocytes, CD14+	Monocytes	Monocyte:leukotriene_D4	Myeloid Dendritic Cells
	CXCL10+inflam Mac	Macrophage:monocyte-derived:M-CSF/IFNg	Myeloid dendritic cells	Monocytes, CD14+	Macrophages	Macrophage:monocyte-derived:M-CSF/IFNg	Monocytes
	ELMO1+ Mac	Monocytes	Myeloid dendritic cells	Monocytes, CD14+	Macrophages	Macrophage:monocyte-derived:M-CSF	Monocytes
	IL1B+inflam Mac	Myeloid dendritic cells	Myeloid dendritic cells	Monocytes, CD14+	Monocytes	Macrophage:monocyte-derived:M-CSF/IFNg	Monocytes
	LAMP3+ DC	DC	Myeloid dendritic cells	Monocytes, CD14+	DC	DC:monocyte-derived:mature	Myeloid Dendritic Cells
	MARCO+ Mac	Macrophages	Classical monocytes	Monocytes, CD14+	Macrophages	Macrophage:monocyte-derived:M-CSF	Monocytes
	Neutrophils	Neutrophils	Low-density neutrophils	Monocytes, CD14+	Neutrophils	Neutrophil:uropathogenic_E._coli_UTI89	Monocytes
	pDC	Plasmacytoid dendritic cells	Plasmacytoid dendritic cells	B cells, naive	Monocytes	B_cell:Naive	Plasmacytoid Dendritic Cells
	PVM	Macrophage:monocyte-derived:IL-4/Dex/cntrl	Myeloid dendritic cells	Monocytes, CD14+	Macrophages	Macrophage:monocyte-derived:M-CSF	Monocytes
	RTM	Macrophages	Myeloid dendritic cells	Monocytes, CD14+	Macrophages	Macrophage:monocyte-derived:M-CSF	Monocytes
	TCR+ Mac	Intermediate monocytes	Intermediate monocytes	Monocytes, CD14+	Monocytes	Monocyte:leukotriene_D4	Granulocytes (Neutrophils)
TFCsc)	F0	Epithelial cells	Myeloid dendritic cells	Monocytes, CD14+	Epithelial cells	iPS_cells:CRL2097_foreskin-derived:d20_hepatic_diff	Hematopoietic stem cells_CD133+ CD34dim
	F1	Epithelial cells	Myeloid dendritic cells	Monocytes, CD16+	Epithelial cells	Endothelial_cells:HUVEC:VEGF	Hematopoietic stem cells_CD133+ CD34dim
	F2	Adipocytes	Myeloid dendritic cells	NK cells	Adipocytes	NK_cell:CD56hiCD62L+	CD8+ Effector Memory RA
Fibroblasts	PTN+	Fibroblasts	Classical monocytes	Monocytes, CD16+	Fibroblasts	Smooth_muscle_cells:bronchial	Hematopoietic stem cells_CD133+ CD34dim
	PI16+	Fibroblasts	Classical monocytes	Monocytes, CD16+	Fibroblasts	Fibroblasts:breast	Hematopoietic stem cells_CD133+ CD34dim
Mural Cellsc)	M0	Fibroblasts	Myeloid dendritic cells	Monocytes, CD16+	Adipocytes	Tissue_stem_cells:BM_MSC:BMP2	Hematopoietic stem cells_CD133+ CD34dim
	M1	Fibroblasts	Classical monocytes	Monocytes, CD16+	Fibroblasts	Tissue_stem_cells:BM_MSC:BMP2	Hematopoietic stem cells_CD133+ CD34dim
	M2	Endothelial_cells:lymphatic	Myeloid dendritic cells	Monocytes, CD16+	Adipocytes	Endothelial_cells:lymphatic	Hematopoietic stem cells_CD38- CD34+
	M3	Adipocytes	Myeloid dendritic cells	Monocytes, CD14+	Adipocytes	Tissue_stem_cells:BM_MSC:TGFb3	Monocytes
VascularECsc)	Arterial EC	Endothelial_cells:lymphatic:TNFa_48h	Myeloid dendritic cells	Monocytes, CD16+	mv Endothelial cells	Endothelial_cells:lymphatic:TNFa_48h	Hematopoietic stem cells_CD38- CD34+
	Capillary EC	Endothelial_cells:lymphatic	Myeloid dendritic cells	Monocytes, CD16+	mv Endothelial cells	Endothelial_cells:lymphatic:TNFa_48h	Hematopoietic stem cells_CD38- CD34+
	Venular EC	Endothelial_cells:lymphatic:TNFa_48h	Myeloid dendritic cells	Monocytes, CD16+	Adipocytes	Endothelial_cells:lymphatic:TNFa_48h	Hematopoietic stem cells_CD38- CD34+
LymphaticECs	Lymphatic endothelial	Endothelial_cells:lymphatic	Intermediate monocytes	NK cells	Endothelial cells	Endothelial_cells:lymphatic	Hematopoietic stem cells_CD133+ CD34dim
Prolif. Cellsc)	Proliferative	T_cell:gamma-delta	Natural killer cells	NK cells	CD8+ Tcm	T_cell:gamma-delta	CD8+ Effector Memory RA
a) Cell subsets in this study, which were annotated based on canonical markers. Bold subsets indicate a match to this classification in at least one SingleR database.
b) SingleR provides five human-related reference databases for cell type annotation: MonacoImmuneData, DatabaseImmuneCellExpressionData, BlueprintEncodeData, HumanPrimaryCellAtlas Data, and NovershternHematopoieticData. “Combined database” is a composite reference that integrates all five of these databases
c) These cell populations within the thyroid tissue were annotated based on previously published references related to other thyroid diseases
