# Supplementary material for: Single‐Cell RNA Sequencing of Thyroid Tissues Reveals Pathogenesis of Graves' Disease
Source: Adv Sci (Weinh). 2025 Oct 23;13(1):e08449. doi: 10.1002/advs.202508449 (PMC12767108; doi:10.1002/advs.202508449)
Supplement: Supplementary file 2 — Supporting Information [file ADVS-13-e08449-s002.zip › Supplementary Table 13 Sequence of Primers Used in This Study.xlsx]

## Sheet: Sheet1
Table S12: Sequence of Primers Used in This Study
Primer name	Sequence
ANXA2 F1	TCTACTGTTCACGAAATCCTGTG
ANXA2 R1	AGTATAGGCTTTGACAGACCCAT
PROCR F1	CCTACAACCGCACTCGGTATG
PROCR R1	CGCGGAAATATGTTTCTGCACA
CD1C F1	ACCTCTTTGGATTAACTCGGGA
CD1C R1	CCCGCTTTCACCTGTACTTCA
CD1D F1	TCTCGTCCTTCGCCAATAGC
CD1D R1	GGGACCAAGGCTTCAGAGAG
IL15 F1	TTGGGAACCATAGATTTGTGCAG
IL15 R1	GGGTGAACATCACTTTCCGTAT
HPRT1 F1	ATGGACAGGACTGAACGTCTTG
HPRT1 R1	GGCTACAATGTGATGGCCTC
VEGFA F1	AGGGCAGAATCATCACGAAGT
VEGFA R1	AGGGTCTCGATTGGATGGCA
PRDX1 F1	CCACGGAGATCATTGCTTTCA
PRDX1 R1	AGGTGTATTGACCCATGCTAGAT
GSTP1 F1	CCCTACACCGTGGTCTATTTCC
GSTP1 R1	CAGGAGGCTTTGAGTGAGC
NQO1 F1	GAAGAGCACTGATCGTACTGGC
NQO1 R1	GGATACTGAAAGTTCGCAGGG
MIF F1	AGAACCGCTCCTACAGCAAG
MIF R1	GCGAAGGTGGAGTTGTTCCA
AREG F1	GAGCCGACTATGACTACTCAGA
AREG R1	TCACTTTCCGTCTTGTTTTGGG
EGFR F1	AGGCACGAGTAACAAGCTCAC
EGFR R1	ATGAGGACATAACCAGCCACC
TSHR F1	GGAATGGGGTGTTCGTCTCC
TSHR R1	GCGTTGAATATCCTTGCAGGT
DIO2 F1	AGCAGACTACTGGTCTACTCAC
DIO2 R1	CACAGACTAATTTGCCTTGGGA
