# Supplementary material for: Single‐Cell RNA Sequencing of Thyroid Tissues Reveals Pathogenesis of Graves' Disease
Source: Adv Sci (Weinh). 2025 Oct 23;13(1):e08449. doi: 10.1002/advs.202508449 (PMC12767108; doi:10.1002/advs.202508449)
Supplement: Supplementary file 2 — Supporting Information [file ADVS-13-e08449-s002.zip › Supplementary Table 2 Canonical Marker Genes Used for Cell Type Annotation.xlsx]

## Sheet: Sheet1
Table S2 Canonical Marker Genes Used for Cell Type Annotation
Major Cell Types	Subtypes	Marker Genes
T Cells	CD4 naïve	CD3D+ CD4+ CCR7+ SELL+ LEF1+ TCF7+ IL7R+ KLF2+
	Th1-like	CD3D+ CD4+ IFNGmid TBX21mid CD40LG+ ANXA1+ S100A1+
	Th17-like	CD3D+ CD4+ RORA+ RORC+ CCR6+ CCL20+ IL23R+ IL17Alow IL17Flow
	Tfh	CD3D+ CD4+ BCL6+ CXCR5+ CXCR3- PDCD1hi CXCL13+
	Tph	CD3D+ CD4+ BCL6- CXCR5- CXCR3+ PDCD1hi CXCL13+CTLA4+ MAF+
	Treg	CD3D+ CD4+ FOXP3+ IKZF2+ CTLA4+ TIGIT+
	CD8 naïve	CD3D+ CD8A+ CD8B+ CCR7+ SELL+ LEF1+ TCF7+ KLF2+
	Trm	CD3D+ CD8A+ CD8B+ ZNF683+ CD69+ CXCR6+ ITM2C+ CCR7low SELL-
	CX3CR1+ Teff	CD3D+ CD8A+ CD8B+ CX3CR1+ FGFBP2+ FCGR3A+ GNLY+ NKG7+ GZMB+
	Teff	CD3D+ CD8A+ CD8B+ GZMK+ GZMA+ NKG7+ KLRG1+ CCL4+ CCL5+ CST7+
	Tem	CD3D+ CD8A+ CD8B+ CXCR6+ RGS1+ GZMA+ CCL4+ CCL5+
	GZMK+ Tex	CD3D+ CD8A+ CD8B+ GZMK+ GZMH+ TNFRSF9+ EOMES+ TIGIT+
	Tex	CD3D+ CD8A+ CD8B+ CTLA4+ HAVCR2+ TOX+ LAYN+
	γδT	CD3D+ CD8A+ CD8B+ TRDV1+ TRDC+ KLRC2+
B Cells	Naïve B	CD19+ CD79A+ CD27- CD38- IGHD+ TCL1A+ FCER2+
	CD11c+ atypical memory B	CD19+ CD79A+ TBX21+ CD11C+ FCRL5+
	Memory B1	CD19+ CD79A+ CD27+ NR4A1+ NR4A2+ TNFRSF13B+ CD69hi
	Memory B2	CD19+ CD79A+ CD27+ PDE4D+ SCIMP+ BLK+ SSPN+
	GCB	CD19+ CD79A+ CD27+ LMO2+ MEF2B+ MME+
Plasma Cells	Plasma	CD27+ CD38+ SDC1+ PRDM1+ XBP1+ MZB1+ IGHG1+
NK/NKT Cells	CD56bright NK	NKG7+KLRD1+ NCAM1hi FCGR3Alow
	CD56dim NK	NKG7+ KLRD1+ FCGR3A+ NCAM1 low
	trNK	NKG7+ KLRD1+ ZNF683+ CXCR6+ ITGAE+
	NKT	NKG7+ KLRD1+ CD3D+ CD3E+CX3CR1+
Myeloid Cells	CD14+ Mo	LYZ+ CST3+ CD14+ VCAN+ S100A9+ FCN1+
	CD16+ Mo	LYZ+ CST3+ FCGR3A LST1+ AIF1+ IFITM3+
	cDC1	LYZ+ CST3+ CD11C+ CLEC9A+ XCR1+ CADM1+
	cDC2	LYZ+ CST3+ CD11C+ CD1C+ FCER1A+ CLEC10A+
	pDC	CST3+ ILT3+ CD303 (CLEC4C)+ CD123 (IL3RA)+
	LAMP3+ DC	LYZ+ CST3+ CD11C+ LAMP3+ CCR7+ CCL19+
	CXCL10+inflam Mac	LYZ+ CST3+ CD68+ CXCL10+ CXCL9+ CXCL11+
	ELMO1+ Mac	LYZ+ CST3+ CD68+ ELMO1+ DOCK4+ LRMDA+
	IL1B+inflam Mac	LYZ+ CST3+ CD68+ TNF+ IL1B+ CX3CR1+
	MARCO+ Mac	LYZ+ CST3+ CD68+ MARCO+ APOC1+ APOE2+ ACP5+
	PVM	LYZ+ CST3+ CD68+ CD163hi LYVE1+ MRC1+ RNASE1+ NRP1+
	RTM	LYZ+ CST3+ CD68+ CD163hi C1QA+ C1QC+ C1QB+ MRC1+ FOLR21+
	TCR+ Mac	LYZ+ CST3+ CD68+ CD3E+ CD8A+ CCL5+ GNLY+
	Neutrophils	LYZ+ FCGR3B+ CXCR2+ CSF3R+ S100A8+ S100A9+
TFCs	F0	TPO+ TG+ SLC26A7+ GPX3+ GSTP1+ PRDX1+ ID3+ EEF1A1+
	F1	TPO+ TG+ SLC26A7+ WWOX+ EXT1+ ELMO1+ DLG2+
	F2	TPO+ TG+ SLC26A7+ CCL4+ CCL5+ CXCR4+ HLA-B+
Fibroblasts	PTN+	DCN+ COL1A1+ PTN+ LUM+ COL4A1+ LAMA2+ BGN+
	PI16+	DCN+ COL1A1+ LUM+ IGFBP6+ PI16+ CXCL14+ CXCR7+ S100A10+
	TPO+	DCN+ COL1A1+ LUM+ TPO+ TG+
Mural Cells	M0 (Pericytes)	ACTA2+ RGS5hi PDGFRB+ CD36+ THY1+
	M1 (vSMCs)	ACTA2hi TAGLN+ RGS5+ MTH11+ MYOCD+
	M2	ACTA2+ RGS5+ TAGLN+ RGCC+ PLVAP+
	M3	ACTA2+TAGLN+ VIM+ TG+ TPO+
VascularECs	Arterial EC	VWF+ PECAM1+ FLT1+ SEMA3G+ GJA4+ GJA5+ JAG1+
	Capillary EC	VWF+ PECAM1+ FLT1+ RGCC+ PLPP3+ PLVAP+ CA4+
	Venular EC	VWF+ PECAM1+ FLT1+ ACKR1+ SELP+ PLAT+
LymphaticECs	Lymphatic endothelial	PROX1+ LYVE1+ CCL21+ MMRN1+ FTL4+
Prolif. Cells	Proliferative	MKI67+ TOP2A+ TYMS+ PCNA+
