# Supplementary material for: Single‐Cell RNA Sequencing of Thyroid Tissues Reveals Pathogenesis of Graves' Disease
Source: Adv Sci (Weinh). 2025 Oct 23;13(1):e08449. doi: 10.1002/advs.202508449 (PMC12767108; doi:10.1002/advs.202508449)
Supplement: Supplementary file 2 — Supporting Information [file ADVS-13-e08449-s002.zip › Supplementary Table 3 Overview of Signature Genes for Each Major cell types and Its Subtypes.xlsx]

## Sheet: 11_Major cell types
Table S3: Overview of Signature Genes for Each Major cell types and Its Subtypes
Gene	p_val	avg_log2FC	pct.1	pct.2	p_val_adj	Cluster
CD79A	0	4.32038	0.952	0.019	0	B Cells
MS4A1	0	3.99085	0.921	0.028	0	B Cells
BANK1	0	3.74665	0.882	0.081	0	B Cells
AFF3	0	3.27468	0.767	0.034	0	B Cells
CD83	0	3.20031	0.879	0.175	0	B Cells
BACH2	0	3.10307	0.684	0.104	0	B Cells
CD37	0	2.91903	0.972	0.354	0	B Cells
HLA-DRA	0	2.87319	0.991	0.289	0	B Cells
CD74	0	2.75581	0.999	0.688	0	B Cells
HLA-DQA1	0	2.6665	0.952	0.169	0	B Cells
RALGPS2	0	2.65281	0.715	0.096	0	B Cells
FCRL1	0	2.52872	0.576	0.004	0	B Cells
TCL1A	0	2.52216	0.368	0.002	0	B Cells
ADAM28	0	2.50883	0.623	0.041	0	B Cells
IRF8	0	2.49827	0.697	0.065	0	B Cells
MARCH1	0	2.35936	0.595	0.051	0	B Cells
CD19	0	2.35878	0.577	0.005	0	B Cells
HLA-DRB1	0	2.30225	0.985	0.367	0	B Cells
CD79B	0	2.27183	0.593	0.049	0	B Cells
LAPTM5	0	2.25531	0.955	0.412	0	B Cells
VPREB3	0	2.24151	0.462	0.003	0	B Cells
LTB	0	2.23901	0.709	0.135	0	B Cells
BLK	0	2.2278	0.538	0.005	0	B Cells
LY9	0	2.20698	0.553	0.087	0	B Cells
CD55	0	2.19246	0.8	0.351	0	B Cells
FCMR	0	2.10699	0.694	0.135	0	B Cells
HLA-DPB1	0	2.10492	0.968	0.391	0	B Cells
LINC00926	0	2.08724	0.466	0.003	0	B Cells
FCER2	0	2.03066	0.372	0.002	0	B Cells
MEF2C	0	2.02072	0.78	0.272	0	B Cells
MGAT5	0	2.01677	0.642	0.196	0	B Cells
HVCN1	0	2.01182	0.528	0.066	0	B Cells
SMAP2	0	2.00629	0.912	0.369	0	B Cells
AC120193.1	0	1.99903	0.441	0.014	0	B Cells
FCRLA	0	1.9862	0.462	0.003	0	B Cells
CD22	0	1.95219	0.449	0.01	0	B Cells
HLA-DPA1	0	1.93042	0.966	0.337	0	B Cells
HLA-DQB1	0	1.92853	0.834	0.188	0	B Cells
NCF1	0	1.92417	0.674	0.134	0	B Cells
CCR7	0	1.87832	0.406	0.03	0	B Cells
IGHM	0	1.87568	0.437	0.015	0	B Cells
LYN	0	1.87227	0.649	0.164	0	B Cells
HLA-DMA	0	1.86821	0.769	0.223	0	B Cells
PAX5	0	1.86458	0.436	0.002	0	B Cells
P2RX5	0	1.84135	0.394	0.019	0	B Cells
RHOH	0	1.81404	0.689	0.213	0	B Cells
GNG7	0	1.79854	0.51	0.113	0	B Cells
ANKRD44	0	1.7761	0.774	0.313	0	B Cells
REL	0	1.76855	0.746	0.298	0	B Cells
SELL	0	1.76833	0.49	0.078	0	B Cells
POU2AF1	0	1.75652	0.43	0.017	0	B Cells
ST6GAL1	0	1.74876	0.617	0.22	0	B Cells
NIBAN3	0	1.73655	0.374	0.004	0	B Cells
TNFRSF13C	0	1.7254	0.415	0.004	0	B Cells
SP140	0	1.72134	0.599	0.147	0	B Cells
CXCR4	0	1.68667	0.943	0.425	0	B Cells
SMCHD1	0	1.67203	0.822	0.449	0	B Cells
RUBCNL	0	1.67182	0.414	0.028	0	B Cells
AC119396.1	0	1.66317	0.406	0.039	0	B Cells
TMEM156	0	1.65465	0.373	0.042	0	B Cells
BTG1	0	1.64785	0.978	0.742	0	B Cells
PRKCB	0	1.63105	0.554	0.137	0	B Cells
ARHGAP24	0	1.62745	0.496	0.207	0	B Cells
POU2F2	0	1.62677	0.462	0.071	0	B Cells
RCSD1	0	1.62489	0.643	0.22	0	B Cells
SEL1L3	0	1.61695	0.457	0.101	0	B Cells
LY86	0	1.61637	0.43	0.049	0	B Cells
HLA-DMB	0	1.60853	0.594	0.183	0	B Cells
BIRC3	0	1.60387	0.494	0.123	0	B Cells
EIF2AK3	0	1.58085	0.454	0.153	0	B Cells
PLCG2	0	1.57256	0.483	0.101	0	B Cells
CXCR5	0	1.56965	0.332	0.008	0	B Cells
EZR	0	1.56683	0.884	0.6	0	B Cells
HLA-DOB	0	1.56617	0.379	0.012	0	B Cells
COL19A1	0	1.56537	0.29	0.002	0	B Cells
CD72	0	1.55333	0.367	0.054	0	B Cells
CD52	0	1.53411	0.899	0.347	0	B Cells
EBF1	0	1.53387	0.512	0.105	0	B Cells
KLF2	0	1.51656	0.811	0.435	0	B Cells
WDFY4	0	1.51095	0.379	0.024	0	B Cells
BCL11A	0	1.50606	0.35	0.026	0	B Cells
CD53	0	1.50102	0.805	0.326	0	B Cells
LIMD2	0	1.49586	0.695	0.25	0	B Cells
SWAP70	0	1.48946	0.577	0.217	0	B Cells
HLA-DRB5	0	1.48885	0.793	0.239	0	B Cells
CIITA	0	1.48282	0.393	0.055	0	B Cells
LINC02397	0	1.48071	0.327	0.003	0	B Cells
OSBPL10	0	1.47729	0.375	0.061	0	B Cells
NR4A2	0	1.46512	0.729	0.414	0	B Cells
BLNK	0	1.46358	0.401	0.072	0	B Cells
FCHSD2	0	1.4581	0.609	0.244	0	B Cells
SMIM14	0	1.45192	0.471	0.229	0	B Cells
RIPOR2	0	1.45077	0.6	0.191	0	B Cells
GPR183	0	1.44982	0.446	0.139	0	B Cells
PDE7A	0	1.44621	0.635	0.292	0	B Cells
PDE4B	0	1.44299	0.593	0.25	0	B Cells
PRDM2	0	1.4424	0.575	0.271	0	B Cells
SYNGR2	0	1.44224	0.651	0.368	0	B Cells
INPP5D	0	1.44217	0.524	0.164	0	B Cells
SP110	0	1.43408	0.574	0.22	0	B Cells
SLC2A3	0	1.43293	0.698	0.352	0	B Cells
CYBB	0	1.42666	0.479	0.074	0	B Cells
ARHGAP15	0	1.41831	0.734	0.31	0	B Cells
ARID5B	0	1.40559	0.65	0.268	0	B Cells
SPIB	0	1.4045	0.306	0.007	0	B Cells
CD69	0	1.40124	0.818	0.342	0	B Cells
STAP1	0	1.38581	0.295	0.011	0	B Cells
SP100	0	1.38528	0.778	0.475	0	B Cells
DAPP1	0	1.36966	0.362	0.047	0	B Cells
SIPA1L1	0	1.35722	0.603	0.282	0	B Cells
EEF1B2	0	1.35535	0.936	0.784	0	B Cells
CD40	0	1.34168	0.402	0.126	0	B Cells
RBM38	0	1.34084	0.361	0.102	0	B Cells
SNX2	0	1.33864	0.607	0.34	0	B Cells
ZCCHC7	0	1.33301	0.545	0.286	0	B Cells
EAF2	0	1.33292	0.348	0.062	0	B Cells
BASP1	0	1.3257	0.45	0.149	0	B Cells
ISG20	0	1.32174	0.685	0.363	0	B Cells
TMEM131L	0	1.31593	0.412	0.129	0	B Cells
ZNF331	0	1.31118	0.536	0.305	0	B Cells
HDAC9	0	1.31041	0.395	0.116	0	B Cells
CKS2	0	1.28107	0.479	0.213	0	B Cells
RASGEF1B	0	1.28094	0.475	0.171	0	B Cells
PLEKHG1	0	1.27839	0.438	0.096	0	B Cells
GRASP	0	1.2701	0.383	0.126	0	B Cells
RASGRP2	0	1.26834	0.398	0.097	0	B Cells
TPD52	0	1.26469	0.526	0.269	0	B Cells
SSH2	0	1.26403	0.64	0.37	0	B Cells
SCIMP	0	1.24175	0.28	0.037	0	B Cells
LAT2	0	1.24103	0.374	0.082	0	B Cells
IL4R	0	1.23864	0.278	0.103	0	B Cells
AC007384.1	0	1.23632	0.411	0.132	0	B Cells
LRMP	0	1.22594	0.3	0.102	0	B Cells
STK17A	0	1.22161	0.649	0.307	0	B Cells
DENND4A	0	1.21856	0.532	0.269	0	B Cells
UVRAG	0	1.21612	0.54	0.285	0	B Cells
SNX9	0	1.21113	0.538	0.315	0	B Cells
PARP15	0	1.20453	0.329	0.055	0	B Cells
BTK	0	1.19802	0.309	0.039	0	B Cells
HSPH1	0	1.19763	0.651	0.43	0	B Cells
RAB30	0	1.19056	0.319	0.081	0	B Cells
NR4A1	0	1.18239	0.794	0.526	0	B Cells
ATF7IP	0	1.17678	0.598	0.402	0	B Cells
PMAIP1	0	1.17578	0.415	0.145	0	B Cells
SYK	0	1.17502	0.43	0.19	0	B Cells
PTPN6	0	1.1658	0.515	0.238	0	B Cells
CDK14	0	1.16518	0.435	0.192	0	B Cells
YPEL5	0	1.16432	0.632	0.432	0	B Cells
FCGR2B	0	1.16403	0.349	0.057	0	B Cells
PTPRCAP	0	1.16301	0.872	0.334	0	B Cells
SNX29	0	1.15376	0.393	0.18	0	B Cells
PIK3AP1	0	1.14902	0.368	0.092	0	B Cells
TRAF5	0	1.14574	0.406	0.115	0	B Cells
STX7	0	1.14514	0.429	0.21	0	B Cells
TNFAIP8	0	1.13721	0.505	0.252	0	B Cells
ZNF318	0	1.13649	0.276	0.069	0	B Cells
HLA-DOA	0	1.13148	0.283	0.037	0	B Cells
TRIM38	0	1.12986	0.399	0.172	0	B Cells
IL16	0	1.1235	0.447	0.167	0	B Cells
KDM6B	0	1.11876	0.475	0.211	0	B Cells
TMEM154	0	1.11837	0.296	0.046	0	B Cells
POLD4	0	1.11674	0.571	0.368	0	B Cells
COBLL1	0	1.11199	0.371	0.155	0	B Cells
NFKBID	0	1.11181	0.32	0.097	0	B Cells
RB1	0	1.10822	0.523	0.305	0	B Cells
ATP2B1	0	1.10684	0.512	0.268	0	B Cells
NCOA3	0	1.10289	0.517	0.265	0	B Cells
USP6NL	0	1.09522	0.305	0.081	0	B Cells
TAF1D	0	1.09264	0.571	0.352	0	B Cells
AP001011.1	0	1.0884	0.322	0.094	0	B Cells
DRAM2	0	1.08076	0.382	0.164	0	B Cells
TMEM243	0	1.07511	0.519	0.319	0	B Cells
PHACTR1	0	1.06618	0.285	0.086	0	B Cells
TSC22D3	0	1.06497	0.922	0.742	0	B Cells
PARP1	0	1.06093	0.49	0.276	0	B Cells
ATP2A3	0	1.05462	0.374	0.114	0	B Cells
HERPUD1	0	1.05316	0.746	0.582	0	B Cells
TMEM131	0	1.0476	0.422	0.22	0	B Cells
BCAS4	0	1.04311	0.294	0.071	0	B Cells
PIKFYVE	0	1.03885	0.317	0.13	0	B Cells
MTSS1	0	1.03549	0.352	0.137	0	B Cells
FGD2	0	1.03372	0.269	0.044	0	B Cells
LARGE1	0	1.03298	0.263	0.08	0	B Cells
ELF1	0	1.01897	0.736	0.538	0	B Cells
GGA2	0	1.0174	0.39	0.189	0	B Cells
TXNIP	0	1.01185	0.915	0.813	0	B Cells
PPP1R15A	0	1.00624	0.747	0.555	0	B Cells
PPM1K	0	0.997335	0.378	0.157	0	B Cells
MAP4K4	0	0.988441	0.388	0.181	0	B Cells
SP140L	0	0.987643	0.344	0.132	0	B Cells
CD82	0	0.986901	0.343	0.157	0	B Cells
MYCBP2	0	0.984027	0.603	0.395	0	B Cells
ZHX2	0	0.98382	0.367	0.168	0	B Cells
BMP2K	0	0.983413	0.311	0.134	0	B Cells
HSP90AA1	0	0.982862	0.947	0.867	0	B Cells
SKAP2	0	0.979403	0.355	0.141	0	B Cells
GRB2	0	0.975692	0.55	0.345	0	B Cells
STRBP	0	0.975119	0.367	0.176	0	B Cells
STK4	0	0.959828	0.63	0.341	0	B Cells
CORO1A	0	0.958658	0.815	0.387	0	B Cells
DNAJA1	0	0.952522	0.825	0.671	0	B Cells
EVI2B	0	0.949154	0.473	0.207	0	B Cells
SEPTIN6	0	0.947799	0.516	0.246	0	B Cells
ALOX5	0	0.9466	0.252	0.058	0	B Cells
HSP90AB1	0	0.939203	0.959	0.884	0	B Cells
DOCK2	0	0.93805	0.396	0.159	0	B Cells
ARHGAP25	0	0.933554	0.353	0.137	0	B Cells
LYL1	0	0.932346	0.261	0.068	0	B Cells
AC025164.1	0	0.930801	0.273	0.076	0	B Cells
P2RY10	0	0.926047	0.259	0.062	0	B Cells
RNASET2	0	0.922882	0.601	0.398	0	B Cells
SIDT1	0	0.917941	0.257	0.063	0	B Cells
CYB561A3	0	0.910878	0.267	0.099	0	B Cells
TAGAP	0	0.908898	0.671	0.306	0	B Cells
CHD7	0	0.906659	0.304	0.125	0	B Cells
PTK2B	0	0.904856	0.388	0.172	0	B Cells
PABPC1	0	0.899946	0.918	0.771	0	B Cells
MICAL3	0	0.898073	0.297	0.109	0	B Cells
APOO	0	0.896314	0.836	0.688	0	B Cells
CYBA	0	0.890042	0.921	0.735	0	B Cells
FAM117B	0	0.880975	0.268	0.093	0	B Cells
TRAF3	0	0.876098	0.267	0.091	0	B Cells
RGS19	0	0.865713	0.365	0.164	0	B Cells
STK17B	0	0.85087	0.653	0.335	0	B Cells
EEF1G	0	0.84256	0.898	0.794	0	B Cells
GPSM3	0	0.818139	0.536	0.265	0	B Cells
PIM2	0	0.817206	0.33	0.138	0	B Cells
JUNB	0	0.815557	0.917	0.776	0	B Cells
HSH2D	0	0.809038	0.266	0.077	0	B Cells
RACK1	0	0.807325	0.958	0.894	0	B Cells
NCF4	0	0.805802	0.258	0.066	0	B Cells
CD48	0	0.804729	0.639	0.311	0	B Cells
YWHAZ	0	0.800605	0.845	0.732	0	B Cells
DOCK8	0	0.794217	0.537	0.302	0	B Cells
CYTIP	0	0.789479	0.694	0.355	0	B Cells
RESF1	0	0.778794	0.633	0.407	0	B Cells
FAU	0	0.765061	0.966	0.922	0	B Cells
SASH3	0	0.756761	0.342	0.144	0	B Cells
OAZ1	0	0.754396	0.895	0.788	0	B Cells
ARPC3	0	0.748908	0.799	0.675	0	B Cells
CARD11	0	0.729874	0.29	0.106	0	B Cells
EEF2	0	0.726605	0.931	0.847	0	B Cells
LCP1	0	0.709497	0.68	0.364	0	B Cells
BCL2A1	0	0.704935	0.325	0.093	0	B Cells
UBA52	0	0.679918	0.936	0.867	0	B Cells
RAC2	0	0.658082	0.743	0.372	0	B Cells
PNRC1	0	0.616769	0.912	0.831	0	B Cells
PTPRC	0	0.574843	0.877	0.431	0	B Cells
EIF1	0	0.527842	0.962	0.916	0	B Cells
CTSS	0	0.517001	0.455	0.213	0	B Cells
EEF1A1	0	0.488335	0.991	0.978	0	B Cells
MAP3K8	1.38475e-307	0.990441	0.448	0.24	4.25907e-303	B Cells
ELL2	3.92518e-307	1.024	0.54	0.343	1.20727e-302	B Cells
NIN	6.59549e-306	0.952244	0.385	0.189	2.02857e-301	B Cells
TFEB	1.37508e-304	0.880885	0.284	0.116	4.22933e-300	B Cells
PELI1	2.07705e-304	1.06369	0.381	0.183	6.38839e-300	B Cells
CSK	1.1049e-302	0.847618	0.467	0.255	3.39833e-298	B Cells
GAS5	1.20435e-302	0.837863	0.71	0.568	3.70422e-298	B Cells
HCLS1	1.14964e-300	0.683855	0.58	0.322	3.53595e-296	B Cells
WASHC4	2.01355e-300	0.964497	0.373	0.188	6.19309e-296	B Cells
NGLY1	3.68085e-300	1.0038	0.368	0.182	1.13212e-295	B Cells
SNX10	4.95462e-300	0.770822	0.269	0.102	1.52389e-295	B Cells
ADK	3.71054e-299	1.16351	0.49	0.306	1.14125e-294	B Cells
SKIL	9.56021e-295	1.02318	0.424	0.233	2.94043e-290	B Cells
MALAT1	2.70843e-294	0.327695	0.998	0.969	8.33033e-290	B Cells
ZNF107	4.19642e-291	0.88028	0.266	0.106	1.29069e-286	B Cells
SMC6	1.92295e-288	0.840184	0.281	0.116	5.91443e-284	B Cells
IER5	5.48517e-287	1.2328	0.441	0.246	1.68707e-282	B Cells
CNTRL	1.08325e-285	0.873207	0.36	0.175	3.33175e-281	B Cells
NFKB2	1.92375e-283	0.826119	0.291	0.123	5.91688e-279	B Cells
PTPN1	3.56659e-282	1.00508	0.471	0.287	1.09698e-277	B Cells
ODC1	8.42684e-279	0.951257	0.492	0.306	2.59184e-274	B Cells
NOP53	1.35991e-278	0.787249	0.724	0.609	4.18268e-274	B Cells
USP12	4.5929e-278	0.915456	0.302	0.135	1.41264e-273	B Cells
MARCH3	3.43761e-277	0.824051	0.262	0.103	1.05731e-272	B Cells
SLC38A1	1.66448e-273	0.903929	0.499	0.302	5.11945e-269	B Cells
IKZF3	2.1594e-273	0.651382	0.344	0.147	6.64165e-269	B Cells
SFPQ	2.7358e-269	0.733946	0.736	0.623	8.41449e-265	B Cells
ZFAS1	8.29291e-269	0.771512	0.742	0.617	2.55065e-264	B Cells
DCK	9.02279e-262	0.787572	0.298	0.133	2.77514e-257	B Cells
DGKD	6.82646e-256	0.815093	0.308	0.142	2.09961e-251	B Cells
SF1	1.01714e-255	0.802536	0.654	0.524	3.12841e-251	B Cells
HSPA8	1.68357e-252	0.427841	0.924	0.824	5.17815e-248	B Cells
SPI1	9.73845e-252	0.408959	0.259	0.097	2.99526e-247	B Cells
RLF	8.11476e-251	0.938189	0.4	0.224	2.49586e-246	B Cells
KDM4C	1.42611e-250	0.883659	0.418	0.24	4.3863e-246	B Cells
IFT57	2.43147e-250	1.03426	0.399	0.236	7.47846e-246	B Cells
PLEKHA2	5.27222e-250	0.885398	0.339	0.17	1.62158e-245	B Cells
HNRNPA2B1	2.16368e-248	0.497209	0.912	0.866	6.65482e-244	B Cells
TRIM22	3.21015e-247	0.784448	0.422	0.229	9.87347e-243	B Cells
NFATC1	1.6042e-244	0.709398	0.253	0.104	4.93404e-240	B Cells
ITSN2	4.1955e-244	0.862444	0.566	0.424	1.29041e-239	B Cells
HSPA4	1.8872e-243	0.961308	0.441	0.278	5.80445e-239	B Cells
TBC1D22A	1.03547e-241	0.919767	0.42	0.25	3.1848e-237	B Cells
HSPE1	9.40415e-240	0.995167	0.686	0.566	2.89243e-235	B Cells
PRKCE	1.63277e-239	0.864691	0.335	0.167	5.02192e-235	B Cells
BACH1	3.60156e-237	0.930412	0.351	0.187	1.10773e-232	B Cells
IFI30	3.69712e-237	0.262392	0.392	0.205	1.13712e-232	B Cells
HSPD1	2.14837e-236	0.994113	0.683	0.575	6.60773e-232	B Cells
PARP14	3.41934e-236	0.905965	0.388	0.218	1.05169e-231	B Cells
CAMK2D	1.37569e-233	1.08232	0.424	0.261	4.23121e-229	B Cells
NFKB1	8.59432e-232	0.86453	0.456	0.273	2.64336e-227	B Cells
CEMIP2	1.04927e-231	0.873455	0.52	0.328	3.22724e-227	B Cells
AP1B1	1.1984e-228	0.862027	0.307	0.155	3.68591e-224	B Cells
LSP1	3.56278e-227	0.471853	0.637	0.367	1.0958e-222	B Cells
CTSH	4.56853e-224	0.882666	0.382	0.216	1.40514e-219	B Cells
RBM39	1.61468e-220	0.617818	0.75	0.663	4.96628e-216	B Cells
SETBP1	2.80766e-220	0.829496	0.284	0.133	8.63551e-216	B Cells
ATM	2.83631e-219	0.812753	0.443	0.271	8.72364e-215	B Cells
CYFIP2	9.57148e-218	0.667241	0.366	0.188	2.9439e-213	B Cells
UCP2	9.08118e-216	0.772234	0.528	0.358	2.7931e-211	B Cells
TUBA1A	7.71967e-215	0.797818	0.531	0.34	2.37434e-210	B Cells
DDX5	1.80363e-210	0.472117	0.924	0.876	5.54743e-206	B Cells
MBNL1	1.44761e-209	0.59028	0.743	0.601	4.45241e-205	B Cells
P2RY8	2.26406e-209	0.628726	0.26	0.113	6.96357e-205	B Cells
NCKAP1L	5.0938e-209	0.626093	0.276	0.125	1.5667e-204	B Cells
HLA-B	6.25437e-206	0.365157	0.98	0.825	1.92366e-201	B Cells
ATF7IP2	1.24004e-202	0.789575	0.274	0.132	3.81398e-198	B Cells
ANKRD13A	2.35045e-202	0.777579	0.304	0.159	7.22927e-198	B Cells
SRSF7	9.63299e-201	0.559737	0.73	0.619	2.96282e-196	B Cells
EIF2S3	1.30645e-200	0.785175	0.554	0.435	4.01826e-196	B Cells
ARHGDIB	1.0462e-199	0.429195	0.807	0.558	3.21779e-195	B Cells
ITGA4	1.42109e-199	0.585632	0.457	0.258	4.37084e-195	B Cells
DDX21	2.51071e-199	0.854242	0.421	0.27	7.72219e-195	B Cells
MALT1	4.13751e-197	0.758243	0.338	0.183	1.27257e-192	B Cells
ELOVL5	1.11071e-195	0.667475	0.496	0.344	3.41621e-191	B Cells
MEF2A	3.46992e-193	0.78268	0.491	0.341	1.06724e-188	B Cells
DDX3X	7.15511e-191	0.700797	0.675	0.576	2.2007e-186	B Cells
MBD4	8.65891e-191	0.842745	0.322	0.18	2.66322e-186	B Cells
TMC8	1.13765e-190	0.560378	0.268	0.122	3.49906e-186	B Cells
OSER1	1.97374e-190	0.863754	0.356	0.214	6.07063e-186	B Cells
FOSB	4.29024e-190	0.528297	0.792	0.632	1.31955e-185	B Cells
SERPINB9	5.74472e-187	0.705359	0.373	0.211	1.7669e-182	B Cells
CHD1	5.7522e-187	0.786953	0.48	0.329	1.7692e-182	B Cells
SIPA1L3	1.49339e-185	0.710718	0.271	0.134	4.59322e-181	B Cells
CHORDC1	4.98359e-185	0.884406	0.416	0.27	1.5328e-180	B Cells
SINHCAF	1.60281e-184	0.75808	0.273	0.138	4.92977e-180	B Cells
PARVG	1.10604e-183	0.624981	0.272	0.13	3.40183e-179	B Cells
TMSB4X	6.4024e-182	0.40433	0.97	0.801	1.96919e-177	B Cells
IRF1	8.75361e-182	0.803075	0.493	0.331	2.69235e-177	B Cells
LSM7	6.34816e-180	0.843319	0.506	0.385	1.9525e-175	B Cells
TLE1	1.81092e-179	0.852718	0.289	0.154	5.56984e-175	B Cells
HMGA1	6.63022e-179	0.748336	0.322	0.181	2.03926e-174	B Cells
AC245297.3	7.5936e-179	0.81104	0.319	0.176	2.33557e-174	B Cells
DIP2B	1.30742e-177	0.735842	0.291	0.153	4.02123e-173	B Cells
SIPA1	3.44567e-175	0.688312	0.315	0.172	1.05978e-170	B Cells
CD47	6.11365e-174	0.727171	0.499	0.372	1.88038e-169	B Cells
FXYD5	4.10508e-173	0.420149	0.7	0.465	1.2626e-168	B Cells
VPS37B	5.25269e-173	0.964883	0.462	0.331	1.61557e-168	B Cells
NPM1	3.01366e-171	0.48997	0.848	0.781	9.26913e-167	B Cells
UGCG	3.27823e-171	0.666282	0.274	0.139	1.00828e-166	B Cells
HIF1A	4.01997e-171	0.818402	0.483	0.359	1.23642e-166	B Cells
CAMK1D	4.40756e-171	0.754581	0.385	0.241	1.35563e-166	B Cells
ZFP36L2	3.42113e-168	0.557738	0.867	0.798	1.05224e-163	B Cells
DMXL1	4.13348e-167	0.80807	0.349	0.213	1.27133e-162	B Cells
TUBA4A	3.35332e-166	0.54939	0.442	0.265	1.03138e-161	B Cells
CLEC2D	6.29961e-165	0.59827	0.346	0.187	1.93757e-160	B Cells
FUS	1.58955e-164	0.604956	0.703	0.632	4.88897e-160	B Cells
USPL1	2.65419e-164	0.759614	0.26	0.134	8.1635e-160	B Cells
RSRP1	5.20209e-162	0.617947	0.668	0.581	1.60001e-157	B Cells
FAM49A	1.15321e-161	0.880854	0.354	0.222	3.54693e-157	B Cells
CMTM6	4.49076e-161	0.813024	0.429	0.305	1.38122e-156	B Cells
PTMA	1.95246e-160	0.350091	0.975	0.951	6.00518e-156	B Cells
ITPR1	9.84169e-160	0.796784	0.42	0.285	3.02701e-155	B Cells
CHPT1	1.62311e-159	0.962826	0.344	0.223	4.99221e-155	B Cells
SIAH2	3.35512e-157	0.77331	0.283	0.155	1.03193e-152	B Cells
MOB3A	5.9854e-157	0.65537	0.261	0.135	1.84093e-152	B Cells
RGS2	2.80252e-156	0.693222	0.379	0.223	8.61971e-152	B Cells
PHTF2	5.39036e-156	0.639487	0.29	0.156	1.65791e-151	B Cells
ANXA6	9.10473e-156	0.68285	0.517	0.386	2.80034e-151	B Cells
UBC	4.61891e-152	0.436909	0.938	0.904	1.42064e-147	B Cells
FLI1	9.09605e-152	0.604908	0.371	0.22	2.79767e-147	B Cells
PPP1R16B	1.05473e-151	0.551801	0.308	0.163	3.24403e-147	B Cells
ERAP2	4.49976e-151	0.635125	0.251	0.127	1.38399e-146	B Cells
ST8SIA4	8.95805e-151	0.624346	0.268	0.139	2.75523e-146	B Cells
TENT5C	9.12019e-151	0.744746	0.4	0.261	2.8051e-146	B Cells
SYVN1	1.14114e-150	0.753334	0.315	0.19	3.50981e-146	B Cells
TGFB1	1.43629e-150	0.482771	0.543	0.363	4.41761e-146	B Cells
BTG2	2.07169e-150	0.417245	0.715	0.579	6.3719e-146	B Cells
HNRNPDL	5.09078e-150	0.535278	0.725	0.662	1.56577e-145	B Cells
EEF1D	7.8061e-149	0.419779	0.878	0.83	2.40092e-144	B Cells
COTL1	3.00364e-148	0.376278	0.509	0.34	9.2383e-144	B Cells
NSD3	1.46971e-147	0.724375	0.471	0.355	4.52038e-143	B Cells
MANBA	5.23233e-147	0.768423	0.288	0.165	1.60931e-142	B Cells
KMT2E	1.46257e-146	0.658152	0.597	0.507	4.49841e-142	B Cells
LINC01619	4.28708e-146	0.711365	0.335	0.193	1.31858e-141	B Cells
ARHGAP17	9.20961e-146	0.647895	0.301	0.172	2.8326e-141	B Cells
IDI1	1.51097e-145	0.760261	0.38	0.249	4.64729e-141	B Cells
CELF2	8.00071e-145	0.488235	0.58	0.404	2.46078e-140	B Cells
CCND3	9.17101e-145	0.570451	0.594	0.466	2.82073e-140	B Cells
SNHG1	2.54969e-144	0.683407	0.337	0.205	7.84207e-140	B Cells
NACA	6.70665e-143	0.384155	0.938	0.901	2.06276e-138	B Cells
CHST11	8.76624e-142	0.637301	0.407	0.258	2.69623e-137	B Cells
ICAM3	1.50943e-141	0.553224	0.405	0.255	4.64255e-137	B Cells
STIM2	1.20172e-140	0.704683	0.368	0.236	3.69613e-136	B Cells
PLEKHO1	1.83478e-140	0.602966	0.276	0.15	5.64324e-136	B Cells
JAK1	2.13938e-140	0.497349	0.695	0.61	6.5801e-136	B Cells
CXXC5	1.13043e-138	0.773099	0.273	0.158	3.47686e-134	B Cells
UBE2E2	7.10278e-137	0.729837	0.34	0.216	2.1846e-132	B Cells
ACAP1	1.03912e-135	0.475563	0.333	0.186	3.19603e-131	B Cells
SERP1	1.55075e-132	0.577377	0.652	0.578	4.76965e-128	B Cells
TUT4	2.11691e-132	0.698939	0.455	0.343	6.51097e-128	B Cells
SEPTIN9	9.01034e-132	0.552319	0.518	0.388	2.77131e-127	B Cells
MAP3K1	1.79495e-131	0.689472	0.31	0.191	5.52071e-127	B Cells
PALM2-AKAP2	5.49261e-131	0.643399	0.359	0.229	1.68936e-126	B Cells
RAB11FIP1	7.10279e-131	0.680255	0.309	0.187	2.18461e-126	B Cells
PPP3CA	4.67803e-130	0.70377	0.397	0.273	1.43882e-125	B Cells
ARIH1	1.18813e-128	0.614451	0.531	0.416	3.65432e-124	B Cells
CCNL1	6.65324e-128	0.579794	0.589	0.497	2.04634e-123	B Cells
ACTR3	1.14535e-126	0.626958	0.552	0.462	3.52274e-122	B Cells
PFDN5	2.19624e-126	0.398116	0.893	0.834	6.75499e-122	B Cells
APBB1IP	1.5305e-125	0.442582	0.432	0.268	4.70736e-121	B Cells
ALG13	7.57735e-125	0.932183	0.367	0.257	2.33057e-120	B Cells
MIS18BP1	9.2001e-125	0.72925	0.328	0.209	2.82967e-120	B Cells
IKZF1	2.99311e-124	0.376469	0.438	0.266	9.2059e-120	B Cells
GPBP1	6.37816e-124	0.641964	0.519	0.424	1.96173e-119	B Cells
MOB1A	4.80976e-123	0.693424	0.42	0.314	1.47934e-118	B Cells
RRAS2	4.10973e-122	0.689457	0.253	0.145	1.26403e-117	B Cells
USP15	2.43454e-120	0.593926	0.488	0.376	7.48792e-116	B Cells
PPP4R3A	3.70049e-120	0.677574	0.373	0.257	1.13816e-115	B Cells
RABGAP1L	4.81292e-120	0.749415	0.526	0.427	1.48031e-115	B Cells
VOPP1	5.42529e-120	0.736759	0.354	0.236	1.66866e-115	B Cells
ACTR2	1.88096e-119	0.583977	0.541	0.454	5.78526e-115	B Cells
CHD2	2.06542e-119	0.614645	0.539	0.446	6.35261e-115	B Cells
FAM107B	3.23463e-118	0.636744	0.364	0.235	9.94874e-114	B Cells
NCL	8.18297e-118	0.468197	0.769	0.731	2.51684e-113	B Cells
CDC42SE2	1.67024e-116	0.607255	0.472	0.349	5.13715e-112	B Cells
RAPGEF1	4.84752e-116	0.641527	0.341	0.219	1.49095e-111	B Cells
SLC4A7	1.13194e-115	0.589603	0.296	0.177	3.48151e-111	B Cells
PPP3CC	6.43349e-115	0.613069	0.356	0.235	1.97875e-110	B Cells
TSPAN13	8.61801e-115	0.731775	0.253	0.151	2.65064e-110	B Cells
WIPF1	1.16357e-114	0.487368	0.46	0.318	3.57878e-110	B Cells
ARRDC2	1.57115e-114	0.636697	0.292	0.175	4.8324e-110	B Cells
RIC1	7.94765e-114	0.686152	0.306	0.197	2.44446e-109	B Cells
AFTPH	5.89515e-113	0.674936	0.309	0.201	1.81317e-108	B Cells
AC092821.3	1.55918e-111	0.570946	0.25	0.139	4.79558e-107	B Cells
CDKN1A	2.43545e-110	0.751368	0.433	0.32	7.49073e-106	B Cells
SIK3	4.2452e-107	0.563649	0.509	0.396	1.30569e-102	B Cells
FOXP1	5.48196e-107	0.681361	0.57	0.502	1.68609e-102	B Cells
PKIG	7.43136e-106	0.677401	0.302	0.201	2.28566e-101	B Cells
EML4	7.31817e-105	0.594985	0.485	0.388	2.25085e-100	B Cells
SERTAD2	1.43421e-103	0.616092	0.261	0.158	4.4112e-99	B Cells
GLIPR1	3.51022e-102	0.521604	0.335	0.212	1.07964e-97	B Cells
LINC01138	3.56702e-102	0.537992	0.301	0.187	1.09711e-97	B Cells
PRRC2C	3.95465e-102	0.487097	0.631	0.567	1.21633e-97	B Cells
TBC1D5	6.38651e-101	0.600852	0.475	0.379	1.9643e-96	B Cells
EIF5	1.51745e-100	0.505237	0.64	0.591	4.66722e-96	B Cells
VASP	1.82922e-100	0.608116	0.372	0.264	5.62614e-96	B Cells
DNAJB1	7.37947e-100	0.455978	0.744	0.643	2.2697e-95	B Cells
ARHGAP45	1.96347e-99	0.477708	0.282	0.169	6.03906e-95	B Cells
RABEP1	2.96074e-99	0.643911	0.317	0.215	9.10635e-95	B Cells
GTF2B	6.93628e-99	0.681385	0.425	0.332	2.13339e-94	B Cells
LPXN	5.87587e-98	0.528806	0.338	0.223	1.80724e-93	B Cells
TUBA1B	1.80054e-97	0.430097	0.701	0.636	5.53793e-93	B Cells
ARHGEF1	2.95728e-97	0.432758	0.454	0.324	9.09571e-93	B Cells
LMBRD1	8.01876e-97	0.651532	0.459	0.383	2.46633e-92	B Cells
ARHGAP30	1.0531e-96	0.414444	0.268	0.155	3.23903e-92	B Cells
CYTH1	1.23754e-96	0.567573	0.422	0.315	3.80632e-92	B Cells
TMC6	3.42621e-95	0.448635	0.264	0.155	1.0538e-90	B Cells
TANK	1.17726e-94	0.712403	0.398	0.302	3.62091e-90	B Cells
RUNX1	1.8872e-93	0.503091	0.256	0.152	5.80446e-89	B Cells
CAPZA1	5.4692e-93	0.573452	0.43	0.34	1.68216e-88	B Cells
CNST	2.35627e-92	0.614103	0.299	0.201	7.24718e-88	B Cells
VPS13C	4.86357e-92	0.599969	0.468	0.385	1.49589e-87	B Cells
MTPN	1.38662e-91	0.593843	0.475	0.408	4.26483e-87	B Cells
EIF3F	2.49286e-91	0.464508	0.631	0.591	7.66728e-87	B Cells
DLEU2	4.88687e-91	0.633833	0.312	0.208	1.50306e-86	B Cells
JAZF1	1.08321e-90	0.65221	0.361	0.261	3.33162e-86	B Cells
ARHGAP4	1.1579e-90	0.461704	0.256	0.152	3.56136e-86	B Cells
TAGLN2	8.63187e-90	0.492147	0.661	0.603	2.6549e-85	B Cells
FNBP1	1.03009e-89	0.570323	0.485	0.403	3.16826e-85	B Cells
DUSP1	1.5469e-89	0.275071	0.902	0.833	4.75779e-85	B Cells
CNPY3	3.3116e-89	0.637451	0.386	0.296	1.01855e-84	B Cells
SLC44A2	5.03673e-87	0.588402	0.357	0.259	1.54915e-82	B Cells
ZNF10	6.75369e-87	0.716904	0.284	0.19	2.07723e-82	B Cells
SNX3	8.76056e-87	0.474841	0.597	0.54	2.69449e-82	B Cells
DEDD2	1.27545e-86	0.605319	0.279	0.183	3.92292e-82	B Cells
PACS1	9.49727e-86	0.60823	0.395	0.301	2.92108e-81	B Cells
CCDC88C	7.43235e-85	0.410521	0.266	0.159	2.28597e-80	B Cells
RAB8B	2.81892e-84	0.545601	0.337	0.234	8.67015e-80	B Cells
HSPA1B	2.81065e-83	0.523436	0.687	0.623	8.64473e-79	B Cells
EPB41	4.65177e-83	0.54506	0.298	0.198	1.43075e-78	B Cells
WSB1	6.26589e-83	0.497909	0.528	0.457	1.9272e-78	B Cells
FAM214A	6.41247e-83	0.588727	0.33	0.236	1.97228e-78	B Cells
TNFRSF14	3.13536e-82	0.541528	0.33	0.234	9.64344e-78	B Cells
WAS	3.70643e-82	0.35788	0.33	0.211	1.13999e-77	B Cells
STAT6	9.1316e-82	0.548439	0.25	0.161	2.80861e-77	B Cells
MAP3K2	1.17351e-81	0.654568	0.393	0.314	3.60936e-77	B Cells
RAPGEF6	3.31412e-81	0.553475	0.324	0.226	1.01932e-76	B Cells
RNF139	9.39325e-80	0.614177	0.255	0.165	2.88908e-75	B Cells
GDI2	1.21968e-79	0.573863	0.506	0.462	3.75137e-75	B Cells
ZC3HAV1	8.81354e-79	0.490114	0.463	0.367	2.71078e-74	B Cells
LBR	1.23474e-78	0.552452	0.255	0.163	3.79769e-74	B Cells
DOCK10	5.66495e-78	0.448587	0.335	0.223	1.74237e-73	B Cells
SLC25A6	1.0861e-77	0.354963	0.776	0.713	3.34052e-73	B Cells
BAZ1A	1.42317e-77	0.519498	0.351	0.253	4.37724e-73	B Cells
HNRNPA1	3.15828e-77	0.304504	0.817	0.78	9.71393e-73	B Cells
PHF20	6.43437e-77	0.594353	0.371	0.286	1.97902e-72	B Cells
PAN3	1.34766e-76	0.52785	0.314	0.221	4.145e-72	B Cells
UXT	9.73602e-76	0.529914	0.513	0.459	2.99451e-71	B Cells
CCDC6	3.96635e-75	0.608501	0.286	0.202	1.21993e-70	B Cells
ATF6	1.27148e-74	0.788097	0.322	0.24	3.9107e-70	B Cells
FAM3C	4.57159e-74	0.737137	0.371	0.303	1.40609e-69	B Cells
EBLN3P	6.42878e-73	0.599434	0.272	0.192	1.9773e-68	B Cells
SESN3	7.75125e-73	0.625778	0.292	0.209	2.38405e-68	B Cells
EIF4G2	1.58436e-72	0.401551	0.657	0.633	4.87303e-68	B Cells
UBB	1.87683e-72	0.341662	0.862	0.826	5.77255e-68	B Cells
DBNL	3.18031e-72	0.595182	0.337	0.26	9.78169e-68	B Cells
RBM8A	5.49095e-72	0.506061	0.544	0.498	1.68885e-67	B Cells
MARCKSL1	7.97266e-72	0.605408	0.489	0.406	2.45215e-67	B Cells
ANKRD37	6.33492e-71	0.636095	0.313	0.228	1.94843e-66	B Cells
CYBC1	1.53735e-70	0.516293	0.268	0.183	4.72844e-66	B Cells
NT5C3A	1.76752e-70	0.597999	0.253	0.172	5.43637e-66	B Cells
DDX39A	3.36087e-70	0.517561	0.293	0.206	1.0337e-65	B Cells
TAPBP	2.88704e-69	0.512804	0.464	0.403	8.87968e-65	B Cells
TAP2	3.02628e-69	0.451107	0.294	0.202	9.30792e-65	B Cells
ZBTB1	3.78664e-69	0.582387	0.304	0.22	1.16466e-64	B Cells
MDM4	2.57597e-68	0.571338	0.277	0.195	7.9229e-64	B Cells
CNN2	3.66298e-68	0.456337	0.508	0.442	1.12662e-63	B Cells
SNHG12	7.7235e-68	0.530234	0.317	0.231	2.37552e-63	B Cells
SH3BP5	2.47307e-67	0.427852	0.375	0.283	7.60643e-63	B Cells
DEF6	6.18221e-66	0.362782	0.291	0.193	1.90146e-61	B Cells
ACAP2	7.74818e-66	0.508579	0.464	0.406	2.38311e-61	B Cells
SETX	2.25416e-65	0.524632	0.434	0.371	6.93312e-61	B Cells
TBC1D10C	3.0919e-65	0.31662	0.325	0.219	9.50977e-61	B Cells
CD44	5.34311e-65	0.470959	0.508	0.435	1.64338e-60	B Cells
CACYBP	2.03735e-64	0.708957	0.41	0.351	6.26629e-60	B Cells
IDS	2.05224e-64	0.597909	0.428	0.367	6.31208e-60	B Cells
TRIO	5.94947e-64	0.466624	0.257	0.173	1.82988e-59	B Cells
ZFP36L1	7.4475e-64	0.379099	0.709	0.663	2.29063e-59	B Cells
TRA2A	4.65607e-63	0.545047	0.43	0.367	1.43207e-58	B Cells
FAM13B	5.19025e-63	0.549385	0.301	0.223	1.59636e-58	B Cells
CCNH	9.9389e-63	0.48774	0.548	0.49	3.05691e-58	B Cells
NAP1L1	1.54431e-62	0.440948	0.547	0.508	4.74985e-58	B Cells
EIF3E	4.90754e-62	0.42118	0.575	0.542	1.50941e-57	B Cells
SRSF2	1.89897e-61	0.399018	0.572	0.537	5.84067e-57	B Cells
SNU13	3.69374e-61	0.515975	0.531	0.503	1.13608e-56	B Cells
ARHGAP9	9.52682e-61	0.299466	0.286	0.188	2.93016e-56	B Cells
RERE	1.94036e-60	0.492641	0.44	0.375	5.96798e-56	B Cells
PXK	1.92563e-59	0.558456	0.287	0.217	5.92267e-55	B Cells
GNA13	2.45468e-59	0.482561	0.284	0.205	7.54987e-55	B Cells
TAF7	3.72269e-59	0.554534	0.416	0.361	1.14499e-54	B Cells
SCAF11	5.31087e-58	0.478138	0.494	0.453	1.63346e-53	B Cells
SYPL1	5.51995e-58	0.502379	0.435	0.378	1.69777e-53	B Cells
CUL3	1.25512e-57	0.541556	0.37	0.306	3.86038e-53	B Cells
FLOT2	4.0306e-57	0.478452	0.275	0.201	1.23969e-52	B Cells
EIF3L	5.41225e-57	0.398165	0.579	0.538	1.66465e-52	B Cells
SERTAD1	6.95668e-57	0.501792	0.468	0.4	2.13967e-52	B Cells
OGA	2.19533e-56	0.486329	0.4	0.337	6.75219e-52	B Cells
EIF4A2	1.44202e-55	0.38572	0.647	0.638	4.43521e-51	B Cells
RNF19A	5.02035e-55	0.314614	0.394	0.305	1.54411e-50	B Cells
RBM6	7.05722e-55	0.552445	0.365	0.303	2.17059e-50	B Cells
IFNGR2	1.0239e-54	0.550866	0.318	0.256	3.14921e-50	B Cells
SMARCB1	1.96594e-54	0.619065	0.298	0.237	6.04664e-50	B Cells
SON	1.99485e-54	0.29832	0.717	0.711	6.13557e-50	B Cells
SEPTIN1	3.70419e-54	0.265816	0.354	0.254	1.1393e-49	B Cells
SF3B1	3.86899e-54	0.41946	0.552	0.527	1.18998e-49	B Cells
BCLAF1	1.04937e-53	0.458144	0.512	0.478	3.22755e-49	B Cells
NASP	4.34296e-53	0.499274	0.379	0.316	1.33577e-48	B Cells
OFD1	6.90481e-53	0.502728	0.343	0.276	2.12371e-48	B Cells
EHMT1	7.59316e-53	0.560946	0.325	0.261	2.33543e-48	B Cells
TRAF3IP3	1.28877e-52	0.28298	0.271	0.181	3.96386e-48	B Cells
ITPR2	1.30338e-52	0.48178	0.308	0.234	4.0088e-48	B Cells
FAM49B	3.20919e-52	0.420637	0.392	0.321	9.87049e-48	B Cells
EIF4A1	3.59609e-52	0.344862	0.677	0.658	1.10605e-47	B Cells
CDC42SE1	4.31772e-51	0.443182	0.377	0.309	1.328e-46	B Cells
TNRC6B	5.75031e-51	0.467862	0.47	0.422	1.76862e-46	B Cells
MAPRE2	7.75753e-51	0.475414	0.378	0.305	2.38598e-46	B Cells
MYO9B	3.45044e-50	0.401866	0.256	0.181	1.06125e-45	B Cells
PSMB9	7.32082e-50	0.298567	0.482	0.388	2.25167e-45	B Cells
ANKRD12	7.89964e-50	0.396033	0.563	0.538	2.42969e-45	B Cells
USP8	1.09525e-49	0.564268	0.317	0.257	3.36866e-45	B Cells
TMPO	1.84528e-49	0.442426	0.275	0.203	5.67553e-45	B Cells
JMJD1C	5.08594e-49	0.331902	0.539	0.496	1.56428e-44	B Cells
IFI16	5.47122e-49	0.371982	0.423	0.341	1.68278e-44	B Cells
BCAS2	1.02216e-48	0.568871	0.34	0.283	3.14386e-44	B Cells
CCDC50	2.2565e-48	0.55197	0.3	0.241	6.94032e-44	B Cells
SNHG8	3.07162e-48	0.424545	0.533	0.486	9.4474e-44	B Cells
UBE2S	4.87943e-48	0.329374	0.47	0.398	1.50077e-43	B Cells
SMDT1	9.53773e-48	0.405823	0.554	0.522	2.93352e-43	B Cells
RASA2	9.85147e-48	0.436503	0.349	0.274	3.03002e-43	B Cells
UBE2D2	1.02696e-47	0.378466	0.53	0.513	3.15862e-43	B Cells
EIF3H	1.13399e-47	0.385228	0.592	0.577	3.48781e-43	B Cells
KDM4B	1.6402e-47	0.50235	0.255	0.191	5.04476e-43	B Cells
PDE4D	2.61934e-47	0.850513	0.332	0.269	8.05631e-43	B Cells
UBE2N	9.19909e-47	0.535733	0.347	0.296	2.82936e-42	B Cells
RSRC2	2.03584e-46	0.466899	0.478	0.45	6.26163e-42	B Cells
NOP58	2.24733e-46	0.515524	0.349	0.295	6.91212e-42	B Cells
UBE2J1	9.9823e-46	0.633897	0.296	0.244	3.07026e-41	B Cells
BRAF	1.47677e-45	0.501985	0.335	0.271	4.5421e-41	B Cells
KHDRBS2	2.76312e-45	0.389678	0.263	0.194	8.49851e-41	B Cells
FNBP4	3.00005e-45	0.47928	0.395	0.346	9.22725e-41	B Cells
CTSZ	3.13593e-45	0.337297	0.434	0.383	9.64517e-41	B Cells
ATP1B3	4.40607e-45	0.610515	0.395	0.333	1.35518e-40	B Cells
AKAP13	1.18203e-44	0.273023	0.647	0.621	3.63557e-40	B Cells
TSC22D2	1.96769e-44	0.46546	0.33	0.266	6.05202e-40	B Cells
PCNX4	4.84994e-44	0.557924	0.269	0.208	1.4917e-39	B Cells
LBH	6.51852e-44	0.352936	0.506	0.451	2.0049e-39	B Cells
ARID4B	6.5719e-44	0.399217	0.507	0.48	2.02132e-39	B Cells
CHMP1B	9.87474e-43	0.816143	0.309	0.258	3.03717e-38	B Cells
NSF	1.64703e-42	0.52365	0.259	0.2	5.06577e-38	B Cells
ERP29	6.37916e-42	0.369797	0.543	0.513	1.96204e-37	B Cells
VAV3	6.83993e-42	0.324535	0.348	0.269	2.10376e-37	B Cells
EWSR1	7.83615e-42	0.401693	0.485	0.466	2.41016e-37	B Cells
SRSF5	1.14794e-41	0.344281	0.612	0.602	3.5307e-37	B Cells
GGNBP2	2.40945e-41	0.490492	0.377	0.334	7.41074e-37	B Cells
ZFAND2A	2.73691e-41	0.716108	0.254	0.197	8.4179e-37	B Cells
MKNK2	4.78664e-40	0.522857	0.345	0.3	1.47223e-35	B Cells
CLK1	5.80601e-40	0.404937	0.447	0.406	1.78576e-35	B Cells
SHOC2	9.9539e-40	0.471805	0.325	0.275	3.06152e-35	B Cells
STX5	1.32528e-39	0.51638	0.303	0.255	4.07616e-35	B Cells
RSL1D1	6.5357e-39	0.473015	0.416	0.385	2.01019e-34	B Cells
HNRNPK	1.74393e-38	0.286948	0.684	0.686	5.3638e-34	B Cells
EIF4A3	2.22074e-38	0.497103	0.414	0.378	6.83033e-34	B Cells
AUTS2	2.70554e-38	0.423702	0.252	0.186	8.32144e-34	B Cells
ARID1B	4.02446e-38	0.370768	0.412	0.36	1.2378e-33	B Cells
DUSP5	1.33877e-37	0.487947	0.266	0.204	4.11765e-33	B Cells
RBM3	1.54945e-37	0.40689	0.492	0.477	4.76564e-33	B Cells
DDX6	3.35069e-37	0.41161	0.41	0.371	1.03057e-32	B Cells
HNRNPC	3.65282e-37	0.302088	0.61	0.624	1.1235e-32	B Cells
LNPEP	5.26573e-37	0.41363	0.333	0.278	1.61958e-32	B Cells
SNAP23	8.41455e-37	0.496419	0.28	0.23	2.58806e-32	B Cells
REV3L	2.21027e-36	0.502033	0.319	0.269	6.79814e-32	B Cells
ARF6	6.36556e-36	0.34947	0.44	0.396	1.95786e-31	B Cells
BBX	7.6722e-36	0.476592	0.406	0.373	2.35974e-31	B Cells
USP3	1.23637e-35	0.441609	0.318	0.266	3.80269e-31	B Cells
CDKN1B	3.76985e-35	0.445654	0.428	0.392	1.15949e-30	B Cells
RBM25	4.98721e-35	0.357543	0.515	0.501	1.53391e-30	B Cells
OSBPL8	4.3819e-34	0.413886	0.412	0.372	1.34774e-29	B Cells
BOD1L1	2.64837e-33	0.453589	0.353	0.312	8.1456e-29	B Cells
VPS13B	3.36736e-33	0.418795	0.312	0.257	1.0357e-28	B Cells
CDC40	5.2355e-33	0.483758	0.273	0.228	1.61028e-28	B Cells
MAPK1IP1L	2.20241e-32	0.452214	0.356	0.322	6.77397e-28	B Cells
UPF2	2.73249e-32	0.454122	0.296	0.251	8.40431e-28	B Cells
WTAP	3.63069e-32	0.398966	0.44	0.419	1.11669e-27	B Cells
GLS	4.91584e-32	0.282945	0.483	0.458	1.51197e-27	B Cells
CYLD	3.32781e-31	0.417527	0.298	0.249	1.02354e-26	B Cells
FBL	6.80587e-31	0.450024	0.359	0.328	2.09328e-26	B Cells
CNOT2	2.85516e-30	0.49914	0.354	0.321	8.78163e-26	B Cells
RAB3GAP1	3.42659e-30	0.452169	0.295	0.254	1.05392e-25	B Cells
USP34	3.49579e-30	0.421891	0.402	0.373	1.0752e-25	B Cells
EIF4B	5.33316e-30	0.293123	0.586	0.584	1.64032e-25	B Cells
BPTF	6.56881e-30	0.380887	0.439	0.418	2.02037e-25	B Cells
ABI1	1.00135e-29	0.424427	0.324	0.284	3.07984e-25	B Cells
PNPLA8	1.87908e-29	0.469297	0.293	0.253	5.77947e-25	B Cells
ZNRD1	2.09932e-29	0.556768	0.25	0.204	6.45689e-25	B Cells
ARGLU1	7.30586e-29	0.311724	0.523	0.515	2.24706e-24	B Cells
ARPC2	8.15528e-29	0.256974	0.629	0.633	2.50832e-24	B Cells
CEP170	2.39529e-28	0.437505	0.259	0.216	7.36721e-24	B Cells
TSPYL2	2.7173e-28	0.328485	0.373	0.323	8.35759e-24	B Cells
AC138123.1	2.95945e-28	0.378455	0.434	0.414	9.10238e-24	B Cells
CREM	1.14957e-27	0.424228	0.371	0.327	3.53573e-23	B Cells
KAT6A	1.46752e-27	0.378368	0.31	0.264	4.51365e-23	B Cells
TCEA1	2.03137e-27	0.407886	0.48	0.486	6.2479e-23	B Cells
PPP1CC	3.87536e-27	0.418961	0.341	0.314	1.19195e-22	B Cells
ZSWIM6	5.25819e-27	0.297945	0.385	0.339	1.61726e-22	B Cells
EIF1B	1.17386e-26	0.46866	0.396	0.383	3.61043e-22	B Cells
EPC1	1.67082e-26	0.353118	0.464	0.453	5.13895e-22	B Cells
FOXN3	4.10186e-26	0.342141	0.366	0.32	1.26161e-21	B Cells
HNRNPA0	4.77112e-26	0.348917	0.506	0.506	1.46745e-21	B Cells
UBALD2	6.72686e-26	0.416865	0.302	0.26	2.06898e-21	B Cells
SLC25A5	2.1009e-25	0.329867	0.549	0.551	6.46175e-21	B Cells
NR4A3	8.9944e-25	0.39538	0.265	0.214	2.76641e-20	B Cells
PIP4K2A	2.632e-24	0.306982	0.325	0.27	8.09525e-20	B Cells
RBM33	8.93747e-24	0.36976	0.253	0.21	2.7489e-19	B Cells
BTBD9	1.52431e-23	0.415815	0.266	0.223	4.68833e-19	B Cells
RALGAPA1	2.08815e-23	0.404965	0.366	0.333	6.42252e-19	B Cells
YBX3	2.42251e-23	1.05634	0.335	0.337	7.45092e-19	B Cells
AFF4	3.49869e-23	0.374026	0.407	0.395	1.07609e-18	B Cells
FBXO11	4.7754e-23	0.377692	0.294	0.256	1.46877e-18	B Cells
FBXW7	5.53923e-23	0.355258	0.261	0.218	1.7037e-18	B Cells
IRF2	2.10144e-22	0.419296	0.286	0.251	6.46341e-18	B Cells
PDS5A	2.60464e-22	0.380441	0.322	0.292	8.0111e-18	B Cells
SMC5	3.24814e-22	0.398112	0.306	0.274	9.9903e-18	B Cells
PIK3IP1	4.01954e-22	0.314299	0.344	0.304	1.23629e-17	B Cells
NAA50	7.14904e-22	0.401622	0.25	0.213	2.19883e-17	B Cells
PNISR	8.31362e-22	0.343099	0.469	0.466	2.55702e-17	B Cells
SNRPB	2.73434e-21	0.336625	0.431	0.425	8.41e-17	B Cells
MIDN	4.18512e-21	0.400933	0.271	0.235	1.28722e-16	B Cells
MAML2	4.75743e-21	0.411211	0.381	0.36	1.46324e-16	B Cells
MRPL18	6.18734e-21	0.536975	0.355	0.343	1.90304e-16	B Cells
PCF11	8.02698e-21	0.388338	0.298	0.268	2.46886e-16	B Cells
SNHG6	1.07006e-20	0.348425	0.484	0.49	3.29119e-16	B Cells
SESN1	1.10058e-20	0.61467	0.278	0.253	3.38506e-16	B Cells
HNRNPF	1.85542e-20	0.311905	0.492	0.504	5.7067e-16	B Cells
ZNF644	2.07597e-20	0.395257	0.367	0.353	6.38505e-16	B Cells
PPHLN1	3.10916e-20	0.387589	0.255	0.221	9.56286e-16	B Cells
PIAS1	4.7002e-20	0.373491	0.385	0.374	1.44564e-15	B Cells
PTBP3	7.32807e-20	0.330481	0.301	0.267	2.25389e-15	B Cells
SMG1	9.33618e-20	0.359417	0.301	0.269	2.87153e-15	B Cells
H2AFX	1.82227e-19	0.35634	0.292	0.257	5.60477e-15	B Cells
UQCRH	2.29964e-19	0.293803	0.56	0.576	7.073e-15	B Cells
RNMT	2.55344e-19	0.423723	0.283	0.257	7.85361e-15	B Cells
ZNF292	2.93902e-19	0.386031	0.323	0.3	9.03953e-15	B Cells
PPP3R1	3.04203e-19	0.377182	0.284	0.253	9.35636e-15	B Cells
RANBP2	1.01879e-18	0.401351	0.376	0.361	3.13349e-14	B Cells
ZNF800	2.25087e-18	0.367129	0.285	0.256	6.92301e-14	B Cells
RBMX	3.7523e-18	0.322412	0.452	0.461	1.15409e-13	B Cells
NR1H2	3.49479e-17	0.403876	0.286	0.266	1.07489e-12	B Cells
CSRNP1	5.6303e-17	0.285099	0.389	0.363	1.73171e-12	B Cells
TCP1	8.2175e-17	0.405589	0.362	0.357	2.52746e-12	B Cells
AKIRIN2	1.2054e-16	0.313938	0.281	0.251	3.70746e-12	B Cells
SAFB	1.46596e-16	0.359451	0.283	0.258	4.50885e-12	B Cells
CYCS	2.21918e-16	0.366381	0.434	0.44	6.82554e-12	B Cells
MAT2A	2.53869e-16	0.349949	0.399	0.395	7.80826e-12	B Cells
KDM6A	2.54013e-16	0.325372	0.293	0.263	7.81267e-12	B Cells
CDK13	4.04309e-16	0.378804	0.305	0.282	1.24353e-11	B Cells
RFTN1	4.07783e-16	0.493514	0.302	0.285	1.25422e-11	B Cells
EPS15	4.6948e-16	0.355376	0.339	0.323	1.44398e-11	B Cells
SMARCC1	5.73418e-16	0.358186	0.316	0.299	1.76366e-11	B Cells
TIPARP	1.10193e-15	0.320543	0.256	0.223	3.38921e-11	B Cells
TBC1D1	1.12559e-15	0.358178	0.316	0.299	3.46196e-11	B Cells
PNN	1.23297e-15	0.355414	0.387	0.385	3.79224e-11	B Cells
CCDC91	1.52508e-15	0.36959	0.298	0.276	4.69067e-11	B Cells
AHSA1	1.7724e-15	0.413265	0.281	0.261	5.45137e-11	B Cells
ASH1L	4.47907e-15	0.305007	0.41	0.407	1.37763e-10	B Cells
SH3BGRL	6.20908e-15	0.282242	0.49	0.511	1.90973e-10	B Cells
PAPOLA	7.04349e-15	0.310091	0.41	0.417	2.16636e-10	B Cells
TLK1	1.12484e-14	0.338743	0.3	0.279	3.45966e-10	B Cells
MAP1LC3B	1.41903e-14	0.311787	0.484	0.509	4.3645e-10	B Cells
SSBP2	1.62261e-14	0.408057	0.276	0.255	4.99067e-10	B Cells
KLHL24	2.89175e-14	0.388204	0.284	0.268	8.89416e-10	B Cells
ATRX	8.6495e-14	0.29	0.461	0.474	2.66033e-09	B Cells
ZMYM2	9.98037e-14	0.385893	0.291	0.273	3.06966e-09	B Cells
UBQLN1	1.98256e-13	0.346644	0.256	0.235	6.09777e-09	B Cells
RAN	4.32663e-13	0.25937	0.518	0.551	1.33074e-08	B Cells
HNRNPL	4.49982e-13	0.275985	0.481	0.506	1.38401e-08	B Cells
PRPF38B	5.7913e-13	0.286169	0.36	0.347	1.78123e-08	B Cells
HDAC1	7.99878e-13	0.336282	0.329	0.323	2.46018e-08	B Cells
RBM26	1.38432e-12	0.324302	0.255	0.234	4.25776e-08	B Cells
TLE4	1.47671e-12	0.279894	0.268	0.241	4.5419e-08	B Cells
AMD1	1.62166e-12	0.371878	0.314	0.306	4.98774e-08	B Cells
ANKRD11	2.33128e-12	0.308905	0.402	0.406	7.17032e-08	B Cells
LRBA	2.70015e-12	0.254448	0.358	0.338	8.30485e-08	B Cells
DNAJB6	9.45021e-12	0.331836	0.395	0.403	2.9066e-07	B Cells
COMMD10	1.31771e-11	0.375948	0.303	0.293	4.05289e-07	B Cells
PAK2	1.81449e-11	0.262536	0.377	0.372	5.58082e-07	B Cells
COP1	1.89935e-11	0.302365	0.273	0.252	5.84184e-07	B Cells
CCT2	2.84874e-11	0.355321	0.337	0.341	8.76187e-07	B Cells
MATR3.1	3.68509e-11	0.268892	0.407	0.415	1.13342e-06	B Cells
TMF1	4.86886e-11	0.361908	0.315	0.311	1.49752e-06	B Cells
PAFAH1B1	9.05298e-11	0.252674	0.419	0.433	2.78443e-06	B Cells
BCL2	1.42647e-10	0.264434	0.379	0.373	4.3874e-06	B Cells
SAFB2	2.82249e-10	0.341798	0.286	0.278	8.68114e-06	B Cells
EIF3D	3.04079e-10	0.314882	0.377	0.389	9.35254e-06	B Cells
SPEN	4.03818e-10	0.307441	0.272	0.259	1.24202e-05	B Cells
SELENOF	6.12966e-10	0.277559	0.464	0.491	1.8853e-05	B Cells
SRSF10	6.2228e-10	0.301448	0.394	0.411	1.91395e-05	B Cells
ANKHD1	1.1117e-09	0.270729	0.382	0.388	3.41927e-05	B Cells
NFAT5	1.39751e-09	0.29587	0.36	0.356	4.29833e-05	B Cells
CCDC107	1.78508e-09	0.307407	0.263	0.247	5.49036e-05	B Cells
NUFIP2	2.07459e-09	0.277543	0.35	0.349	6.3808e-05	B Cells
SRPK2	2.57476e-09	0.33687	0.302	0.296	7.9192e-05	B Cells
CNPPD1	2.69432e-09	0.332351	0.274	0.268	8.28691e-05	B Cells
PDCD6IP	3.97767e-09	0.349227	0.305	0.306	0.000122341	B Cells
BIRC6	4.26148e-09	0.271717	0.359	0.359	0.00013107	B Cells
CCT4	8.8716e-09	0.299176	0.417	0.445	0.000272864	B Cells
SETD2	1.44701e-08	0.288398	0.339	0.34	0.000445056	B Cells
KDM5A	1.87111e-08	0.268478	0.28	0.269	0.000575496	B Cells
RABGEF1	1.96336e-08	0.282536	0.264	0.254	0.000603872	B Cells
CPSF6	5.2968e-08	0.300411	0.264	0.257	0.00162914	B Cells
STIP1	1.14004e-07	0.356887	0.273	0.271	0.00350643	B Cells
PHIP	1.34805e-07	0.268301	0.325	0.324	0.0041462	B Cells
NIPBL	5.35118e-07	0.257399	0.403	0.42	0.0164586	B Cells
ASXL1	6.07869e-07	0.265792	0.305	0.3	0.0186962	B Cells
PUM2	9.51746e-07	0.270856	0.308	0.308	0.0292728	B Cells
ILF3	1.31768e-06	0.2825	0.33	0.341	0.0405279	B Cells
DCN	0	5.70166	0.945	0.034	0	Fibroblasts
CFD	0	5.476	0.774	0.121	0	Fibroblasts
MGP	0	4.74531	0.971	0.346	0	Fibroblasts
APOD	0	4.66542	0.668	0.021	0	Fibroblasts
COL1A2	0	4.57726	0.866	0.062	0	Fibroblasts
FBLN1	0	4.40106	0.802	0.019	0	Fibroblasts
COL3A1	0	4.34345	0.786	0.037	0	Fibroblasts
COL1A1	0	4.26773	0.718	0.024	0	Fibroblasts
GSN	0	4.23043	0.974	0.42	0	Fibroblasts
LAMA2	0	4.22571	0.811	0.023	0	Fibroblasts
IGFBP6	0	4.21199	0.736	0.064	0	Fibroblasts
LUM	0	4.13224	0.742	0.008	0	Fibroblasts
CCDC80	0	4.0644	0.822	0.114	0	Fibroblasts
CFH	0	4.05689	0.841	0.109	0	Fibroblasts
C7	0	3.89189	0.548	0.007	0	Fibroblasts
SFRP4	0	3.83758	0.408	0.011	0	Fibroblasts
COL6A2	0	3.73622	0.834	0.097	0	Fibroblasts
AEBP1	0	3.69301	0.752	0.059	0	Fibroblasts
C1S	0	3.68412	0.796	0.05	0	Fibroblasts
SFRP2	0	3.62785	0.424	0.004	0	Fibroblasts
TIMP1	0	3.53058	0.803	0.254	0	Fibroblasts
IGFBP7	0	3.5005	0.963	0.412	0	Fibroblasts
FBLN2	0	3.48586	0.696	0.018	0	Fibroblasts
MFAP4	0	3.45295	0.674	0.014	0	Fibroblasts
SERPINF1	0	3.3457	0.729	0.065	0	Fibroblasts
BGN	0	3.25775	0.729	0.067	0	Fibroblasts
COL6A3	0	3.22482	0.726	0.02	0	Fibroblasts
PRELP	0	3.21279	0.686	0.012	0	Fibroblasts
C1R	0	3.17628	0.729	0.022	0	Fibroblasts
SLIT2	0	3.12558	0.687	0.039	0	Fibroblasts
SERPING1	0	3.08266	0.783	0.16	0	Fibroblasts
DPT	0	3.04995	0.581	0.004	0	Fibroblasts
PI16	0	2.98394	0.382	0.007	0	Fibroblasts
ABCA8	0	2.9808	0.709	0.022	0	Fibroblasts
CXCL14	0	2.94086	0.287	0.002	0	Fibroblasts
TNXB	0	2.9049	0.59	0.041	0	Fibroblasts
LRP1	0	2.84971	0.723	0.09	0	Fibroblasts
MFAP5	0	2.77199	0.341	0.002	0	Fibroblasts
ABCA10	0	2.75635	0.586	0.02	0	Fibroblasts
LTBP4	0	2.69952	0.761	0.234	0	Fibroblasts
EFEMP1	0	2.66977	0.74	0.211	0	Fibroblasts
F3	0	2.66105	0.636	0.058	0	Fibroblasts
MMP2	0	2.64162	0.6	0.071	0	Fibroblasts
COL6A1	0	2.6326	0.7	0.102	0	Fibroblasts
FBN1	0	2.58393	0.585	0.146	0	Fibroblasts
PTN	0	2.58359	0.46	0.03	0	Fibroblasts
FBLN5	0	2.58062	0.662	0.036	0	Fibroblasts
VCAN	0	2.55936	0.506	0.02	0	Fibroblasts
FSTL1	0	2.537	0.64	0.111	0	Fibroblasts
ABCA6	0	2.52717	0.607	0.015	0	Fibroblasts
PCOLCE	0	2.52648	0.632	0.042	0	Fibroblasts
PLAC9	0	2.5237	0.719	0.086	0	Fibroblasts
BICC1	0	2.50845	0.597	0.025	0	Fibroblasts
GPNMB	0	2.49456	0.615	0.028	0	Fibroblasts
ABI3BP	0	2.49393	0.659	0.116	0	Fibroblasts
FN1	0	2.48644	0.556	0.069	0	Fibroblasts
COL14A1	0	2.44327	0.689	0.182	0	Fibroblasts
C3	0	2.4312	0.455	0.041	0	Fibroblasts
SERPINE1	0	2.42604	0.258	0.061	0	Fibroblasts
APOE	0	2.40938	0.521	0.092	0	Fibroblasts
CHRDL1	0	2.40656	0.552	0.012	0	Fibroblasts
PRRX1	0	2.36828	0.686	0.045	0	Fibroblasts
OGN	0	2.32221	0.533	0.005	0	Fibroblasts
SRPX	0	2.30374	0.53	0.026	0	Fibroblasts
SVEP1	0	2.30156	0.523	0.006	0	Fibroblasts
NEGR1	0	2.29684	0.49	0.028	0	Fibroblasts
ELN	0	2.29312	0.494	0.04	0	Fibroblasts
PID1	0	2.27498	0.572	0.027	0	Fibroblasts
PDGFRA	0	2.27114	0.573	0.003	0	Fibroblasts
ADH1B	0	2.24846	0.374	0.004	0	Fibroblasts
RARRES2	0	2.24291	0.61	0.092	0	Fibroblasts
PODN	0	2.24076	0.559	0.007	0	Fibroblasts
ITGBL1	0	2.23656	0.459	0.013	0	Fibroblasts
CST3	0	2.22213	0.948	0.514	0	Fibroblasts
COL5A2	0	2.19366	0.589	0.044	0	Fibroblasts
SOD3	0	2.1718	0.823	0.283	0	Fibroblasts
GPC3	0	2.16635	0.455	0.006	0	Fibroblasts
CRISPLD2	0	2.16571	0.526	0.034	0	Fibroblasts
TIMP2	0	2.16198	0.697	0.206	0	Fibroblasts
GPC6	0	2.15004	0.458	0.02	0	Fibroblasts
CCN3	0	2.13057	0.326	0.035	0	Fibroblasts
EMP1	0	2.10445	0.727	0.219	0	Fibroblasts
ABCA9	0	2.08015	0.467	0.006	0	Fibroblasts
FRZB	0	2.07309	0.419	0.036	0	Fibroblasts
PLXDC2	0	2.07202	0.749	0.231	0	Fibroblasts
LHFPL6	0	2.06867	0.706	0.127	0	Fibroblasts
EPHA3	0	2.05464	0.536	0.088	0	Fibroblasts
CLEC3B	0	2.04503	0.556	0.122	0	Fibroblasts
MXRA8	0	2.04127	0.591	0.093	0	Fibroblasts
NNMT	0	2.01556	0.509	0.038	0	Fibroblasts
CTSK	0	1.99046	0.491	0.013	0	Fibroblasts
USP53	0	1.98569	0.556	0.124	0	Fibroblasts
CXCL12	0	1.98542	0.485	0.081	0	Fibroblasts
OMD	0	1.98023	0.462	0.005	0	Fibroblasts
ASPN	0	1.95931	0.449	0.012	0	Fibroblasts
CCDC102B	0	1.95127	0.463	0.053	0	Fibroblasts
EBF1	0	1.93491	0.61	0.104	0	Fibroblasts
SLIT3	0	1.91209	0.645	0.181	0	Fibroblasts
FXYD1	0	1.90827	0.548	0.04	0	Fibroblasts
TSHZ2	0	1.86635	0.61	0.102	0	Fibroblasts
FGL2	0	1.84879	0.587	0.12	0	Fibroblasts
OLFML2B	0	1.84759	0.475	0.022	0	Fibroblasts
CD248	0	1.84745	0.425	0.026	0	Fibroblasts
FLRT2	0	1.84223	0.489	0.059	0	Fibroblasts
THY1	0	1.84005	0.507	0.062	0	Fibroblasts
ISLR	0	1.83729	0.584	0.17	0	Fibroblasts
CYBRD1	0	1.82911	0.675	0.246	0	Fibroblasts
CALD1	0	1.82103	0.868	0.364	0	Fibroblasts
GGT5	0	1.82098	0.491	0.126	0	Fibroblasts
PLTP	0	1.81867	0.462	0.049	0	Fibroblasts
FGF7	0	1.80994	0.464	0.024	0	Fibroblasts
DST	0	1.79235	0.624	0.162	0	Fibroblasts
KCNT2	0	1.78658	0.428	0.033	0	Fibroblasts
COL12A1	0	1.78353	0.417	0.025	0	Fibroblasts
CCN5	0	1.78098	0.257	0.001	0	Fibroblasts
THBS2	0	1.77654	0.41	0.002	0	Fibroblasts
MIR99AHG	0	1.77354	0.598	0.177	0	Fibroblasts
KCND2	0	1.76554	0.309	0.002	0	Fibroblasts
PARD3B	0	1.75181	0.586	0.158	0	Fibroblasts
IGFBP3	0	1.75055	0.356	0.044	0	Fibroblasts
DCLK1	0	1.74054	0.413	0.01	0	Fibroblasts
ANK2	0	1.73305	0.479	0.097	0	Fibroblasts
PMP22	0	1.71421	0.602	0.167	0	Fibroblasts
SCARA5	0	1.70762	0.323	0.002	0	Fibroblasts
PRKG1	0	1.70151	0.726	0.248	0	Fibroblasts
ADAMTSL3	0	1.69658	0.389	0.015	0	Fibroblasts
NBL1	0	1.67847	0.552	0.135	0	Fibroblasts
PDGFRB	0	1.67213	0.499	0.045	0	Fibroblasts
SERPINE2	0	1.66426	0.372	0.033	0	Fibroblasts
CCN2	0	1.65966	0.721	0.277	0	Fibroblasts
SVIL	0	1.64944	0.666	0.257	0	Fibroblasts
SUCNR1	0	1.64795	0.361	0.021	0	Fibroblasts
DLC1	0	1.64547	0.613	0.143	0	Fibroblasts
CCN1	0	1.63912	0.68	0.298	0	Fibroblasts
COL5A1	0	1.63229	0.395	0.01	0	Fibroblasts
ANTXR1	0	1.63127	0.506	0.112	0	Fibroblasts
SYNPO2	0	1.62774	0.428	0.043	0	Fibroblasts
LTBP2	0	1.6267	0.447	0.131	0	Fibroblasts
TAGLN	0	1.61559	0.625	0.098	0	Fibroblasts
NRP1	0	1.61411	0.65	0.148	0	Fibroblasts
SPARC	0	1.61372	0.759	0.285	0	Fibroblasts
DKK3	0	1.59408	0.41	0.04	0	Fibroblasts
NAV3	0	1.59158	0.372	0.037	0	Fibroblasts
TIMP3	0	1.58763	0.905	0.404	0	Fibroblasts
TMEM119	0	1.58494	0.362	0.004	0	Fibroblasts
RBMS3	0	1.57886	0.809	0.37	0	Fibroblasts
LAMB2	0	1.57838	0.541	0.155	0	Fibroblasts
IGFBP5	0	1.57629	0.597	0.289	0	Fibroblasts
NAALADL2	0	1.57191	0.499	0.119	0	Fibroblasts
EPB41L2	0	1.56909	0.6	0.164	0	Fibroblasts
ZNF385D	0	1.5617	0.282	0.019	0	Fibroblasts
ARHGAP10	0	1.56092	0.563	0.169	0	Fibroblasts
GAS1	0	1.54881	0.353	0.017	0	Fibroblasts
PALLD	0	1.54685	0.676	0.268	0	Fibroblasts
COL16A1	0	1.52831	0.425	0.077	0	Fibroblasts
CDH11	0	1.52818	0.374	0.006	0	Fibroblasts
TFPI	0	1.51289	0.593	0.082	0	Fibroblasts
ZFPM2	0	1.51049	0.591	0.184	0	Fibroblasts
PRSS23	0	1.50215	0.631	0.171	0	Fibroblasts
CPXM2	0	1.50148	0.403	0.009	0	Fibroblasts
CRLF1	0	1.50047	0.269	0.009	0	Fibroblasts
ADAMTSL1	0	1.49573	0.285	0.017	0	Fibroblasts
OLFML3	0	1.49523	0.412	0.029	0	Fibroblasts
MAMDC2	0	1.49062	0.368	0.053	0	Fibroblasts
PLSCR4	0	1.48198	0.511	0.123	0	Fibroblasts
FHL2	0	1.4799	0.404	0.106	0	Fibroblasts
MRC2	0	1.47795	0.397	0.015	0	Fibroblasts
NR2F2-AS1	0	1.47382	0.386	0.045	0	Fibroblasts
CTSF	0	1.46939	0.505	0.142	0	Fibroblasts
RND3	0	1.46723	0.345	0.054	0	Fibroblasts
FBXL7	0	1.45401	0.486	0.105	0	Fibroblasts
SPOCK1	0	1.44769	0.314	0.007	0	Fibroblasts
DDR2	0	1.44505	0.404	0.03	0	Fibroblasts
PCSK5	0	1.44121	0.405	0.074	0	Fibroblasts
LPAR1	0	1.44032	0.4	0.037	0	Fibroblasts
C11orf96	0	1.42869	0.376	0.048	0	Fibroblasts
ECM2	0	1.42436	0.42	0.029	0	Fibroblasts
MAP1B	0	1.42365	0.491	0.075	0	Fibroblasts
GAS6	0	1.42047	0.565	0.257	0	Fibroblasts
COLEC12	0	1.41998	0.399	0.018	0	Fibroblasts
F10	0	1.41247	0.367	0.008	0	Fibroblasts
SULF1	0	1.41077	0.419	0.082	0	Fibroblasts
CRISPLD1	0	1.40751	0.345	0.04	0	Fibroblasts
ANGPTL1	0	1.40728	0.417	0.118	0	Fibroblasts
LAMB1	0	1.40466	0.359	0.143	0	Fibroblasts
NFIX	0	1.39873	0.441	0.087	0	Fibroblasts
PREX2	0	1.39803	0.418	0.104	0	Fibroblasts
EGFR	0	1.39777	0.479	0.139	0	Fibroblasts
UACA	0	1.39536	0.583	0.26	0	Fibroblasts
HSPB6	0	1.3865	0.374	0.025	0	Fibroblasts
LAMC1	0	1.38424	0.505	0.148	0	Fibroblasts
PCDH9	0	1.36565	0.321	0.058	0	Fibroblasts
LSAMP	0	1.36178	0.258	0.038	0	Fibroblasts
AKAP12	0	1.35831	0.544	0.156	0	Fibroblasts
MEOX2	0	1.35807	0.345	0.019	0	Fibroblasts
SLC29A1	0	1.35725	0.42	0.124	0	Fibroblasts
LEPR	0	1.35114	0.294	0.041	0	Fibroblasts
COL15A1	0	1.35037	0.399	0.072	0	Fibroblasts
SETBP1	0	1.34981	0.438	0.129	0	Fibroblasts
MFGE8	0	1.34871	0.508	0.105	0	Fibroblasts
NFIA	0	1.34628	0.754	0.376	0	Fibroblasts
SSPN	0	1.34074	0.481	0.13	0	Fibroblasts
CPE	0	1.32867	0.63	0.304	0	Fibroblasts
ALDH1A1	0	1.32649	0.607	0.259	0	Fibroblasts
PLAGL1	0	1.32621	0.391	0.067	0	Fibroblasts
LTBP1	0	1.32466	0.329	0.027	0	Fibroblasts
AHNAK	0	1.32369	0.764	0.54	0	Fibroblasts
CD302	0	1.32179	0.563	0.254	0	Fibroblasts
GHR	0	1.32078	0.373	0.068	0	Fibroblasts
PHLDB1	0	1.31775	0.4	0.089	0	Fibroblasts
SGCE	0	1.31467	0.441	0.088	0	Fibroblasts
ADAMTS1	0	1.31095	0.372	0.089	0	Fibroblasts
HTRA1	0	1.30414	0.494	0.153	0	Fibroblasts
CD81	0	1.2951	0.806	0.607	0	Fibroblasts
IL33	0	1.2889	0.38	0.022	0	Fibroblasts
RORA	0	1.28662	0.712	0.39	0	Fibroblasts
MIR100HG	0	1.28641	0.463	0.12	0	Fibroblasts
IFITM3	0	1.28433	0.854	0.535	0	Fibroblasts
PIK3R1	0	1.28142	0.691	0.379	0	Fibroblasts
COL4A1	0	1.27556	0.497	0.186	0	Fibroblasts
SPARCL1	0	1.2731	0.857	0.195	0	Fibroblasts
CLEC11A	0	1.27263	0.42	0.109	0	Fibroblasts
LGALS3	0	1.2726	0.622	0.337	0	Fibroblasts
SELENOP	0	1.27133	0.684	0.291	0	Fibroblasts
RCN3	0	1.26802	0.366	0.022	0	Fibroblasts
LGALS1	0	1.26551	0.742	0.37	0	Fibroblasts
NR2F2	0	1.26285	0.445	0.107	0	Fibroblasts
LTBP3	0	1.25021	0.548	0.244	0	Fibroblasts
MEG3	0	1.24148	0.278	0.001	0	Fibroblasts
ADAMTS9-AS2	0	1.23998	0.385	0.126	0	Fibroblasts
BNC2	0	1.23654	0.377	0.079	0	Fibroblasts
IGF1	0	1.2337	0.286	0.029	0	Fibroblasts
BOC	0	1.22329	0.349	0.065	0	Fibroblasts
FILIP1L	0	1.21895	0.485	0.142	0	Fibroblasts
OSR1	0	1.21876	0.298	0.002	0	Fibroblasts
LMNA	0	1.2048	0.659	0.389	0	Fibroblasts
SH3D19	0	1.20245	0.487	0.166	0	Fibroblasts
ITGB5	0	1.19837	0.393	0.095	0	Fibroblasts
MAGI2	0	1.19773	0.375	0.125	0	Fibroblasts
COL4A2	0	1.19292	0.537	0.237	0	Fibroblasts
PROS1	0	1.19048	0.386	0.058	0	Fibroblasts
NID1	0	1.18442	0.364	0.049	0	Fibroblasts
EBF2	0	1.18418	0.335	0.032	0	Fibroblasts
ARHGAP21	0	1.18367	0.432	0.134	0	Fibroblasts
A2M	0	1.17767	0.529	0.221	0	Fibroblasts
DPYSL3	0	1.17104	0.353	0.051	0	Fibroblasts
LGALS3BP	0	1.16743	0.575	0.273	0	Fibroblasts
PARD3	0	1.16707	0.473	0.171	0	Fibroblasts
DMD	0	1.16546	0.337	0.069	0	Fibroblasts
EMILIN1	0	1.16168	0.296	0.011	0	Fibroblasts
GDF10	0	1.15439	0.274	0.01	0	Fibroblasts
FAP	0	1.1533	0.315	0.006	0	Fibroblasts
ABCC9	0	1.14779	0.319	0.02	0	Fibroblasts
OAF	0	1.14614	0.356	0.052	0	Fibroblasts
LAMA4	0	1.14365	0.435	0.082	0	Fibroblasts
EXT1	0	1.14165	0.475	0.191	0	Fibroblasts
SPTBN1	0	1.1305	0.781	0.407	0	Fibroblasts
RNASE4	0	1.12785	0.354	0.067	0	Fibroblasts
C1QTNF7	0	1.12518	0.269	0.007	0	Fibroblasts
PROCR	0	1.12061	0.292	0.05	0	Fibroblasts
LAPTM4A	0	1.11973	0.717	0.488	0	Fibroblasts
CD34	0	1.11511	0.45	0.093	0	Fibroblasts
LOX	0	1.11426	0.303	0.014	0	Fibroblasts
NPY1R	0	1.11149	0.265	0.01	0	Fibroblasts
CAVIN3	0	1.10681	0.406	0.086	0	Fibroblasts
MSC-AS1	0	1.10594	0.281	0.017	0	Fibroblasts
FIGN	0	1.1016	0.253	0.02	0	Fibroblasts
FGFR1	0	1.09669	0.4	0.079	0	Fibroblasts
FAM180B	0	1.09289	0.272	0.001	0	Fibroblasts
EPHX1	0	1.09257	0.581	0.297	0	Fibroblasts
LINC00632	0	1.09096	0.276	0.011	0	Fibroblasts
HTRA3	0	1.09089	0.261	0.028	0	Fibroblasts
CTDSPL	0	1.08618	0.335	0.064	0	Fibroblasts
NFIB	0	1.08447	0.679	0.273	0	Fibroblasts
VIT	0	1.08387	0.263	0.002	0	Fibroblasts
WNT11	0	1.07848	0.267	0.01	0	Fibroblasts
PHLDA3	0	1.07303	0.331	0.052	0	Fibroblasts
DAAM1	0	1.06752	0.42	0.174	0	Fibroblasts
AOX1	0	1.04861	0.261	0.024	0	Fibroblasts
EPS8	0	1.04737	0.491	0.191	0	Fibroblasts
PKD2	0	1.04611	0.371	0.1	0	Fibroblasts
PDE3A	0	1.04426	0.342	0.105	0	Fibroblasts
LIMA1	0	1.04148	0.482	0.193	0	Fibroblasts
PRICKLE1	0	1.04088	0.306	0.058	0	Fibroblasts
ECM1	0	1.04038	0.297	0.011	0	Fibroblasts
CPED1	0	1.03585	0.329	0.058	0	Fibroblasts
MAP1A	0	1.035	0.286	0.027	0	Fibroblasts
SH3PXD2B	0	1.02655	0.267	0.038	0	Fibroblasts
GOLIM4	0	1.02406	0.436	0.172	0	Fibroblasts
CYP7B1	0	1.02296	0.292	0.105	0	Fibroblasts
SAMHD1	0	1.02163	0.571	0.254	0	Fibroblasts
MPZL1	0	1.01842	0.389	0.108	0	Fibroblasts
VEGFB	0	1.01627	0.364	0.152	0	Fibroblasts
CYGB	0	1.01517	0.3	0.032	0	Fibroblasts
SEPTIN11	0	1.0087	0.436	0.169	0	Fibroblasts
ANGPT1	0	1.00676	0.261	0.038	0	Fibroblasts
PDGFD	0	1.00671	0.403	0.107	0	Fibroblasts
PLEKHA5	0	1.00637	0.403	0.152	0	Fibroblasts
PDK4	0	1.00347	0.546	0.277	0	Fibroblasts
MARCKS	0	1.00335	0.529	0.24	0	Fibroblasts
CARMIL1	0	1.00156	0.334	0.095	0	Fibroblasts
MYH10	0	0.996936	0.344	0.106	0	Fibroblasts
HMCN1	0	0.994784	0.264	0.032	0	Fibroblasts
ZEB1	0	0.994041	0.534	0.261	0	Fibroblasts
OLFML1	0	0.979831	0.302	0.015	0	Fibroblasts
CAVIN1	0	0.973326	0.553	0.234	0	Fibroblasts
MMP23B	0	0.972106	0.274	0.013	0	Fibroblasts
FSTL3	0	0.966713	0.262	0.026	0	Fibroblasts
CAB39L	0	0.966322	0.295	0.069	0	Fibroblasts
PEAK1	0	0.965738	0.398	0.163	0	Fibroblasts
ABCA1	0	0.964504	0.332	0.082	0	Fibroblasts
PPIC	0	0.96281	0.45	0.225	0	Fibroblasts
AKR1C1	0	0.957751	0.295	0.03	0	Fibroblasts
GSTM5	0	0.9455	0.251	0.004	0	Fibroblasts
TSPAN4	0	0.945306	0.484	0.237	0	Fibroblasts
MSX1	0	0.939861	0.26	0.018	0	Fibroblasts
SGCD	0	0.939768	0.349	0.098	0	Fibroblasts
FRMD6	0	0.931433	0.266	0.026	0	Fibroblasts
SPRY1	0	0.930918	0.443	0.153	0	Fibroblasts
GLI3	0	0.930525	0.293	0.07	0	Fibroblasts
RHOBTB3	0	0.920935	0.377	0.163	0	Fibroblasts
INMT	0	0.919504	0.272	0.029	0	Fibroblasts
ENAH	0	0.91773	0.323	0.082	0	Fibroblasts
S100A6	0	0.908801	0.923	0.766	0	Fibroblasts
RRAS	0	0.905334	0.461	0.216	0	Fibroblasts
CERCAM	0	0.904913	0.302	0.08	0	Fibroblasts
PAM	0	0.904638	0.547	0.297	0	Fibroblasts
SESTD1	0	0.90205	0.322	0.092	0	Fibroblasts
ITGA1	0	0.895164	0.396	0.163	0	Fibroblasts
MEIS2	0	0.889572	0.314	0.073	0	Fibroblasts
FOXP2	0	0.885456	0.363	0.146	0	Fibroblasts
PTPRS	0	0.882792	0.322	0.111	0	Fibroblasts
PDE5A	0	0.88232	0.329	0.093	0	Fibroblasts
NAV1	0	0.880927	0.314	0.098	0	Fibroblasts
ZNF704	0	0.880818	0.355	0.126	0	Fibroblasts
SOX5	0	0.874324	0.408	0.163	0	Fibroblasts
RUNX1T1	0	0.866919	0.332	0.094	0	Fibroblasts
NDN	0	0.866851	0.344	0.102	0	Fibroblasts
GEM	0	0.865714	0.282	0.07	0	Fibroblasts
ZCCHC24	0	0.865643	0.271	0.049	0	Fibroblasts
ROBO1	0	0.863447	0.258	0.064	0	Fibroblasts
MMP14	0	0.861188	0.291	0.07	0	Fibroblasts
HSPG2	0	0.856695	0.551	0.149	0	Fibroblasts
GULP1	0	0.851831	0.298	0.097	0	Fibroblasts
ENG	0	0.851409	0.51	0.164	0	Fibroblasts
PTPN13	0	0.849076	0.372	0.149	0	Fibroblasts
CDC42BPA	0	0.848849	0.352	0.122	0	Fibroblasts
KANK2	0	0.84227	0.31	0.082	0	Fibroblasts
IL1R1	0	0.840271	0.315	0.084	0	Fibroblasts
PRICKLE2	0	0.837386	0.294	0.103	0	Fibroblasts
GNG12	0	0.83675	0.398	0.168	0	Fibroblasts
MAGI2-AS3	0	0.836586	0.315	0.09	0	Fibroblasts
CEP126	0	0.821591	0.278	0.068	0	Fibroblasts
MID1	0	0.818725	0.266	0.085	0	Fibroblasts
KIAA0930	0	0.81453	0.253	0.039	0	Fibroblasts
NOTCH3	0	0.796684	0.273	0.047	0	Fibroblasts
TMEM98	0	0.794043	0.34	0.123	0	Fibroblasts
GLT8D2	0	0.791493	0.325	0.114	0	Fibroblasts
NEO1	0	0.78828	0.257	0.068	0	Fibroblasts
TCF4	0	0.776378	0.689	0.282	0	Fibroblasts
ANG	0	0.771088	0.253	0.045	0	Fibroblasts
PLAT	0	0.76073	0.308	0.065	0	Fibroblasts
AXL	0	0.75369	0.262	0.056	0	Fibroblasts
MSRB3	0	0.738767	0.29	0.077	0	Fibroblasts
FKBP10	0	0.738765	0.303	0.098	0	Fibroblasts
DPYSL2	0	0.733072	0.341	0.115	0	Fibroblasts
RCAN2	0	0.731732	0.31	0.097	0	Fibroblasts
SPON2	0	0.729874	0.39	0.11	0	Fibroblasts
PTPRG	0	0.728558	0.561	0.227	0	Fibroblasts
ANTXR2	0	0.72274	0.283	0.091	0	Fibroblasts
C1orf21	0	0.704365	0.304	0.1	0	Fibroblasts
SPSB1	0	0.701811	0.272	0.074	0	Fibroblasts
VIM	0	0.693323	0.966	0.891	0	Fibroblasts
WLS	0	0.686681	0.286	0.098	0	Fibroblasts
HNMT	0	0.6794	0.257	0.076	0	Fibroblasts
RECK	0	0.667074	0.25	0.067	0	Fibroblasts
SGCB	0	0.662273	0.283	0.09	0	Fibroblasts
BMERB1	0	0.623962	0.267	0.08	0	Fibroblasts
EMP2	0	0.612655	0.386	0.148	0	Fibroblasts
ITM2B	0	0.609941	0.936	0.881	0	Fibroblasts
OSMR	0	0.598061	0.266	0.081	0	Fibroblasts
EHD2	0	0.581756	0.283	0.086	0	Fibroblasts
MYL9	0	0.491302	0.629	0.293	0	Fibroblasts
TPM2	0	0.488939	0.383	0.076	0	Fibroblasts
EMCN	0	0.459493	0.324	0.105	0	Fibroblasts
FMOD	3.5767e-305	0.759203	0.291	0.107	1.10009e-300	Fibroblasts
PARVA	1.48404e-304	0.723919	0.335	0.132	4.56446e-300	Fibroblasts
TPM1	1.77963e-304	0.7588	0.55	0.301	5.4736e-300	Fibroblasts
TLN2	2.47698e-300	0.877242	0.288	0.105	7.61845e-296	Fibroblasts
TTC28	6.31449e-300	0.872056	0.444	0.205	1.94215e-295	Fibroblasts
TGFBR3	2.60057e-299	0.723728	0.336	0.128	7.99858e-295	Fibroblasts
FAM126A	6.44855e-298	0.715085	0.281	0.098	1.98338e-293	Fibroblasts
ANXA2	3.15989e-297	1.01075	0.707	0.527	9.71887e-293	Fibroblasts
MXRA7	7.28442e-295	0.889217	0.555	0.317	2.24047e-290	Fibroblasts
IGFBP4	2.37101e-291	0.536744	0.639	0.363	7.29251e-287	Fibroblasts
TMEM47	4.29826e-291	0.674265	0.266	0.092	1.32201e-286	Fibroblasts
ANO6	1.66884e-289	0.803705	0.39	0.172	5.13286e-285	Fibroblasts
PDLIM7	1.7046e-288	0.631449	0.258	0.088	5.24285e-284	Fibroblasts
EHBP1	7.05863e-286	0.985654	0.409	0.192	2.17102e-281	Fibroblasts
FTX	7.02424e-284	0.932681	0.593	0.344	2.16045e-279	Fibroblasts
CNTN4	1.66596e-283	0.866518	0.304	0.117	5.12399e-279	Fibroblasts
NEXN	1.55749e-280	0.771273	0.258	0.09	4.79037e-276	Fibroblasts
CD63	1.7325e-278	0.738462	0.82	0.678	5.32865e-274	Fibroblasts
CLIC4	4.99995e-277	0.603458	0.421	0.183	1.53783e-272	Fibroblasts
DIAPH2	6.98544e-277	0.84069	0.381	0.166	2.14851e-272	Fibroblasts
ZBTB20	8.95021e-275	0.795093	0.795	0.599	2.75282e-270	Fibroblasts
EFEMP2	2.5217e-273	0.802423	0.4	0.192	7.75598e-269	Fibroblasts
CACNA2D1	6.31401e-271	0.812077	0.37	0.165	1.942e-266	Fibroblasts
ITGB1	5.03588e-270	0.881355	0.713	0.516	1.54888e-265	Fibroblasts
TUBB6	1.05442e-269	0.68985	0.288	0.11	3.24307e-265	Fibroblasts
FZD4	3.54822e-269	0.478133	0.285	0.101	1.09133e-264	Fibroblasts
ASPH	4.5137e-265	0.833738	0.516	0.287	1.38828e-260	Fibroblasts
COPZ2	2.89631e-263	0.682947	0.304	0.125	8.90817e-259	Fibroblasts
ARHGAP42	4.99216e-263	0.742223	0.266	0.098	1.53544e-258	Fibroblasts
TNS2	2.46185e-262	0.598006	0.32	0.125	7.57192e-258	Fibroblasts
FOXO3	3.78703e-262	0.96355	0.549	0.323	1.16478e-257	Fibroblasts
MAN1A1	5.28711e-262	0.815857	0.44	0.214	1.62616e-257	Fibroblasts
GPX8	8.60738e-261	0.620543	0.25	0.09	2.64737e-256	Fibroblasts
CYB5R3	2.3503e-259	0.88945	0.557	0.357	7.22883e-255	Fibroblasts
FHL1	2.56218e-256	0.776064	0.591	0.335	7.88051e-252	Fibroblasts
SCPEP1	1.01801e-255	0.831401	0.52	0.303	3.13108e-251	Fibroblasts
SLC9A9	3.06604e-252	0.720949	0.315	0.127	9.43022e-248	Fibroblasts
NUPR1	4.6745e-251	0.54241	0.609	0.32	1.43774e-246	Fibroblasts
SORBS1	2.49157e-243	0.583137	0.26	0.093	7.66332e-239	Fibroblasts
PSAP	4.69404e-241	0.506333	0.824	0.684	1.44375e-236	Fibroblasts
SELENOM	3.39891e-240	0.687294	0.651	0.408	1.0454e-235	Fibroblasts
FMNL2	1.16199e-238	0.852683	0.388	0.188	3.57393e-234	Fibroblasts
ZEB2	1.22291e-236	0.510353	0.53	0.263	3.76131e-232	Fibroblasts
F2R	1.41051e-236	0.84938	0.278	0.108	4.3383e-232	Fibroblasts
SPATA6	1.72435e-235	0.781336	0.304	0.131	5.30359e-231	Fibroblasts
BACE2	2.42989e-235	0.557396	0.263	0.101	7.47362e-231	Fibroblasts
DAB2	2.06439e-232	0.484918	0.302	0.123	6.34945e-228	Fibroblasts
MYO1D	2.70159e-230	0.892594	0.426	0.226	8.30927e-226	Fibroblasts
NPDC1	4.02108e-229	0.275585	0.313	0.121	1.23676e-224	Fibroblasts
RAB34	4.56294e-227	0.703734	0.352	0.17	1.40342e-222	Fibroblasts
GAB1	7.97936e-226	0.678615	0.267	0.105	2.45421e-221	Fibroblasts
UST	1.46543e-224	0.853119	0.418	0.214	4.50721e-220	Fibroblasts
FKBP9	2.19753e-223	0.574907	0.3	0.128	6.75896e-219	Fibroblasts
COX7A1	1.00143e-222	0.625677	0.375	0.176	3.0801e-218	Fibroblasts
CYTH3	6.74972e-222	0.652408	0.291	0.122	2.07601e-217	Fibroblasts
BDH2	1.17223e-221	0.741502	0.441	0.241	3.60544e-217	Fibroblasts
MT2A	1.47702e-220	0.895607	0.809	0.613	4.54288e-216	Fibroblasts
ADD3	6.99241e-219	0.821927	0.586	0.403	2.15066e-214	Fibroblasts
MPDZ	4.52823e-218	0.611036	0.264	0.105	1.39275e-213	Fibroblasts
S100A4	9.97367e-218	0.571642	0.729	0.468	3.0676e-213	Fibroblasts
PBX1	5.01307e-215	0.760217	0.421	0.221	1.54187e-210	Fibroblasts
CNN3	9.93182e-214	0.505512	0.497	0.271	3.05473e-209	Fibroblasts
EGR1	1.01103e-211	0.61119	0.757	0.522	3.10964e-207	Fibroblasts
PDGFRL	1.12406e-210	0.93228	0.304	0.143	3.45728e-206	Fibroblasts
TENT5A	2.5861e-210	0.786302	0.322	0.15	7.95406e-206	Fibroblasts
SERPINH1	4.83023e-210	0.704431	0.397	0.205	1.48563e-205	Fibroblasts
TACC1	4.97178e-210	0.35957	0.615	0.38	1.52917e-205	Fibroblasts
SLC38A2	1.11879e-209	0.96812	0.62	0.433	3.44107e-205	Fibroblasts
DPYD	8.70019e-209	0.799237	0.539	0.324	2.67592e-204	Fibroblasts
ANXA1	3.04713e-207	0.450934	0.772	0.601	9.37207e-203	Fibroblasts
NFIC	7.00678e-206	0.74364	0.511	0.312	2.15507e-201	Fibroblasts
UBE2E2	1.24419e-204	0.7579	0.406	0.214	3.82676e-200	Fibroblasts
IL6ST	2.43237e-201	0.570204	0.622	0.416	7.48123e-197	Fibroblasts
GSTM3	4.3997e-199	0.656877	0.375	0.19	1.35321e-194	Fibroblasts
ASAP2	1.49416e-197	0.724511	0.308	0.143	4.5956e-193	Fibroblasts
PLD3	2.90319e-197	0.749798	0.507	0.323	8.92936e-193	Fibroblasts
NOTCH2	6.93704e-197	0.672851	0.347	0.169	2.13362e-192	Fibroblasts
FERMT2	7.9774e-196	0.665167	0.374	0.192	2.45361e-191	Fibroblasts
DLG2	2.85635e-194	0.675215	0.479	0.27	8.78527e-190	Fibroblasts
JAG1	1.34636e-193	0.459105	0.282	0.12	4.14098e-189	Fibroblasts
FXYD6	2.19242e-193	0.679118	0.315	0.146	6.74322e-189	Fibroblasts
TMEM135	2.60772e-193	0.750967	0.306	0.142	8.02057e-189	Fibroblasts
DCBLD2	2.61926e-193	0.629721	0.259	0.111	8.05607e-189	Fibroblasts
TMEM43	1.80817e-192	0.645892	0.347	0.173	5.56139e-188	Fibroblasts
AUTS2	3.0424e-192	0.753585	0.369	0.183	9.3575e-188	Fibroblasts
PDLIM2	3.27131e-192	0.550818	0.346	0.162	1.00616e-187	Fibroblasts
YBX3	2.8018e-188	0.660364	0.522	0.332	8.61751e-184	Fibroblasts
FAM114A1	6.27175e-185	0.591761	0.275	0.126	1.929e-180	Fibroblasts
NTRK2	1.09273e-183	0.593636	0.487	0.27	3.36092e-179	Fibroblasts
MYOF	6.61861e-182	0.650315	0.347	0.177	2.03569e-177	Fibroblasts
MYADM	4.44958e-179	0.739105	0.554	0.373	1.36856e-174	Fibroblasts
MAPK10	1.0467e-178	0.664015	0.356	0.182	3.21932e-174	Fibroblasts
AGAP1	4.07657e-178	0.575369	0.268	0.116	1.25383e-173	Fibroblasts
DYNC2H1	1.20419e-177	0.693638	0.282	0.13	3.70374e-173	Fibroblasts
UGGT2	1.13825e-176	0.712	0.297	0.142	3.50091e-172	Fibroblasts
RTN4	3.82906e-176	0.727834	0.601	0.448	1.1777e-171	Fibroblasts
S100A13	9.20609e-173	0.482896	0.623	0.37	2.83152e-168	Fibroblasts
CD99	4.1999e-169	0.787968	0.685	0.592	1.29176e-164	Fibroblasts
GLG1	7.49238e-169	0.720758	0.564	0.396	2.30443e-164	Fibroblasts
SSBP2	7.62744e-169	0.725406	0.43	0.251	2.34597e-164	Fibroblasts
CXCR7	3.68684e-168	1.39972	0.268	0.132	1.13396e-163	Fibroblasts
PTEN	6.51999e-167	0.874415	0.514	0.338	2.00535e-162	Fibroblasts
ZBTB16	1.09988e-165	0.660164	0.589	0.387	3.38291e-161	Fibroblasts
TRIO	2.42037e-165	0.668419	0.336	0.172	7.44434e-161	Fibroblasts
DBNDD2	3.26658e-165	0.508309	0.266	0.12	1.0047e-160	Fibroblasts
CALU	6.1152e-165	0.725244	0.393	0.232	1.88085e-160	Fibroblasts
PRDX4	1.06048e-164	0.714135	0.418	0.251	3.26172e-160	Fibroblasts
TMEM159	3.55864e-164	0.615162	0.297	0.146	1.09453e-159	Fibroblasts
ITGA9	3.69916e-163	0.660895	0.346	0.181	1.13775e-158	Fibroblasts
LPP	1.72401e-160	0.623924	0.559	0.373	5.30254e-156	Fibroblasts
CEBPD	4.2477e-158	0.511949	0.703	0.496	1.30647e-153	Fibroblasts
IMMP2L	3.74161e-154	0.803697	0.497	0.324	1.15081e-149	Fibroblasts
STK3	1.28732e-150	0.642881	0.335	0.179	3.95942e-146	Fibroblasts
KIF13A	1.70091e-150	0.625737	0.301	0.153	5.23149e-146	Fibroblasts
MT1M	4.73426e-150	0.923875	0.284	0.142	1.45612e-145	Fibroblasts
OSBPL1A	1.02125e-148	0.49078	0.348	0.187	3.14105e-144	Fibroblasts
PAK3	6.81188e-146	0.509159	0.257	0.12	2.09513e-141	Fibroblasts
REXO2	1.07164e-141	0.627339	0.353	0.204	3.29603e-137	Fibroblasts
PDLIM5	5.5598e-141	0.666887	0.435	0.275	1.71003e-136	Fibroblasts
TNS1	9.56253e-141	0.532239	0.348	0.19	2.94115e-136	Fibroblasts
NENF	7.50374e-140	0.642841	0.538	0.379	2.30793e-135	Fibroblasts
S100A11	4.82419e-138	0.490366	0.736	0.652	1.48378e-133	Fibroblasts
DDAH2	1.76119e-137	0.658366	0.465	0.315	5.41691e-133	Fibroblasts
ANXA5	4.54428e-135	0.574575	0.673	0.551	1.39768e-130	Fibroblasts
CTTN	6.3896e-135	0.5532	0.311	0.168	1.96525e-130	Fibroblasts
H2AFJ	2.3262e-133	0.626706	0.437	0.281	7.15471e-129	Fibroblasts
MAP3K5	6.35789e-132	0.797023	0.351	0.205	1.9555e-127	Fibroblasts
RBMS1	8.00384e-132	0.577534	0.506	0.332	2.46174e-127	Fibroblasts
CD59	7.08544e-130	0.435608	0.6	0.423	2.17927e-125	Fibroblasts
TCF7L2	1.66646e-127	0.520726	0.351	0.2	5.12552e-123	Fibroblasts
CDK14	1.02258e-126	0.603012	0.343	0.195	3.14516e-122	Fibroblasts
CDKN1C	1.24101e-126	0.546438	0.323	0.18	3.81699e-122	Fibroblasts
ITSN1	1.562e-124	0.488444	0.266	0.135	4.80425e-120	Fibroblasts
SPATS2L	5.0394e-124	0.625186	0.409	0.258	1.54997e-119	Fibroblasts
FAM13A	5.7835e-123	0.685669	0.422	0.273	1.77883e-118	Fibroblasts
KIFAP3	8.25496e-123	0.535321	0.315	0.175	2.53898e-118	Fibroblasts
EEA1	1.32097e-122	0.577686	0.381	0.235	4.06289e-118	Fibroblasts
RTL8C	1.73016e-122	0.622569	0.407	0.266	5.32147e-118	Fibroblasts
CRTAP	2.92079e-122	0.633859	0.455	0.314	8.98348e-118	Fibroblasts
RBPMS	7.33717e-121	0.629174	0.523	0.353	2.25669e-116	Fibroblasts
SDC2	1.15457e-118	0.38796	0.505	0.301	3.55112e-114	Fibroblasts
LEPROT	7.86783e-116	0.571364	0.456	0.309	2.41991e-111	Fibroblasts
YAP1	1.04619e-115	0.503399	0.3	0.166	3.21778e-111	Fibroblasts
ANKH	2.2319e-115	0.460106	0.252	0.126	6.86465e-111	Fibroblasts
DSE	4.76646e-115	0.521538	0.294	0.159	1.46602e-110	Fibroblasts
CHD9	1.1149e-114	0.617205	0.509	0.364	3.42908e-110	Fibroblasts
KLF12	3.93929e-114	0.514886	0.297	0.156	1.21161e-109	Fibroblasts
HCFC1R1	4.42194e-114	0.599993	0.4	0.264	1.36006e-109	Fibroblasts
UNC5C	5.49054e-113	0.519806	0.328	0.186	1.68873e-108	Fibroblasts
NDRG1	2.14911e-112	0.464133	0.341	0.197	6.61003e-108	Fibroblasts
WDFY3	1.15924e-109	0.561923	0.275	0.15	3.56549e-105	Fibroblasts
PLCL1	3.54218e-109	0.663289	0.272	0.147	1.08947e-104	Fibroblasts
DOCK1	1.99515e-108	0.522083	0.341	0.203	6.13648e-104	Fibroblasts
CDK2AP1	1.29527e-107	0.52381	0.304	0.179	3.98385e-103	Fibroblasts
MED13L	6.17572e-106	0.614314	0.462	0.314	1.89947e-101	Fibroblasts
PDE4DIP	7.34897e-106	0.459827	0.318	0.181	2.26032e-101	Fibroblasts
BNIP3L	9.03275e-106	0.561295	0.438	0.3	2.7782e-101	Fibroblasts
SPART	6.87502e-105	0.543496	0.324	0.195	2.11455e-100	Fibroblasts
CD9	1.44435e-104	0.409785	0.647	0.46	4.44239e-100	Fibroblasts
SPRED1	2.07306e-103	0.570637	0.26	0.142	6.37611e-99	Fibroblasts
S100A10	2.32827e-103	0.877489	0.6	0.484	7.16107e-99	Fibroblasts
FNDC3B	9.21854e-103	0.545026	0.511	0.365	2.83535e-98	Fibroblasts
APBB2	2.17325e-102	0.451324	0.416	0.263	6.68427e-98	Fibroblasts
ALDH2	3.02869e-102	0.570649	0.407	0.276	9.31535e-98	Fibroblasts
DSTN	5.05541e-102	0.325353	0.719	0.544	1.55489e-97	Fibroblasts
SMOC2	1.61431e-101	0.464661	0.285	0.158	4.96513e-97	Fibroblasts
SEPTIN10	1.13349e-100	0.45369	0.271	0.15	3.48628e-96	Fibroblasts
VKORC1	3.46214e-98	0.590721	0.451	0.33	1.06485e-93	Fibroblasts
FAM3C	1.00805e-96	0.516031	0.433	0.301	3.10045e-92	Fibroblasts
PTMS	1.43161e-96	0.497618	0.548	0.411	4.40321e-92	Fibroblasts
LY6E	2.35772e-96	0.502199	0.563	0.423	7.25164e-92	Fibroblasts
KDSR	8.82305e-96	0.436942	0.257	0.143	2.71371e-91	Fibroblasts
ARID5B	2.88955e-95	0.322466	0.446	0.276	8.88738e-91	Fibroblasts
TAX1BP3	2.10226e-94	0.461051	0.296	0.177	6.46592e-90	Fibroblasts
AKT3	2.81478e-94	0.497509	0.47	0.319	8.65741e-90	Fibroblasts
DTWD1	1.1716e-93	0.487807	0.268	0.154	3.6035e-89	Fibroblasts
SLC44A1	2.29693e-93	0.548051	0.336	0.213	7.06468e-89	Fibroblasts
SLC66A3	4.11141e-93	0.399187	0.276	0.156	1.26455e-88	Fibroblasts
EVI5	8.25772e-93	0.517476	0.341	0.216	2.53983e-88	Fibroblasts
VAT1	8.82845e-92	0.543248	0.322	0.203	2.71537e-87	Fibroblasts
ITGAV	9.96617e-90	0.492058	0.364	0.237	3.0653e-85	Fibroblasts
SNED1	9.72723e-89	0.558489	0.36	0.232	2.9918e-84	Fibroblasts
NCKAP1	2.81048e-88	0.493414	0.346	0.219	8.64418e-84	Fibroblasts
RUFY3	7.24614e-88	0.520118	0.358	0.234	2.22869e-83	Fibroblasts
ANXA4	2.53522e-87	0.516089	0.382	0.263	7.79758e-83	Fibroblasts
MATN2	2.6059e-86	0.352615	0.419	0.264	8.01496e-82	Fibroblasts
NDRG2	1.0575e-85	0.650781	0.285	0.176	3.25256e-81	Fibroblasts
SMIM14	6.12967e-85	0.484378	0.352	0.234	1.8853e-80	Fibroblasts
AHI1	1.92108e-83	0.541405	0.335	0.215	5.90866e-79	Fibroblasts
SMARCA1	4.13672e-83	0.548119	0.273	0.164	1.27233e-78	Fibroblasts
JMJD1C	4.70749e-83	0.508688	0.62	0.494	1.44788e-78	Fibroblasts
METTL7A	1.08757e-82	0.441789	0.445	0.307	3.34505e-78	Fibroblasts
SEC24D	1.94889e-82	0.49577	0.288	0.176	5.9942e-78	Fibroblasts
CASC4	3.63846e-81	0.519842	0.422	0.301	1.11908e-76	Fibroblasts
SBF2	8.57095e-80	0.488286	0.394	0.267	2.63617e-75	Fibroblasts
MYO9A	1.05592e-79	0.520556	0.367	0.244	3.2477e-75	Fibroblasts
VCL	1.67654e-77	0.447839	0.366	0.245	5.15653e-73	Fibroblasts
CAMK2D	8.72481e-77	0.547442	0.382	0.263	2.68349e-72	Fibroblasts
SEPTIN7	4.66449e-76	0.388195	0.684	0.608	1.43466e-71	Fibroblasts
TSC22D1	4.76906e-76	0.274012	0.531	0.388	1.46682e-71	Fibroblasts
BMPR1A	1.10102e-75	0.43502	0.281	0.172	3.38641e-71	Fibroblasts
KLF9	2.70927e-75	0.456681	0.516	0.387	8.33289e-71	Fibroblasts
RASAL2	6.57277e-75	0.321402	0.288	0.17	2.02159e-70	Fibroblasts
ANKS1B	1.70277e-74	0.461591	0.268	0.16	5.2372e-70	Fibroblasts
EID1	2.02246e-73	0.418891	0.636	0.546	6.22048e-69	Fibroblasts
SEC31A	3.0917e-73	0.509211	0.456	0.348	9.50914e-69	Fibroblasts
SKIL	6.13102e-72	0.450785	0.355	0.236	1.88572e-67	Fibroblasts
CCPG1	9.43145e-72	0.481166	0.429	0.321	2.90083e-67	Fibroblasts
TEAD1	1.46933e-70	0.396707	0.299	0.19	4.51922e-66	Fibroblasts
MBNL2	4.28516e-70	0.472119	0.441	0.325	1.31799e-65	Fibroblasts
CPQ	1.38497e-69	0.251184	0.576	0.405	4.25974e-65	Fibroblasts
TNFRSF1A	5.58616e-69	0.41609	0.349	0.239	1.71813e-64	Fibroblasts
ITM2A	9.22966e-69	0.403067	0.486	0.362	2.83877e-64	Fibroblasts
FER	2.19498e-67	0.452094	0.328	0.218	6.75111e-63	Fibroblasts
SMG6	1.73133e-66	0.452066	0.266	0.165	5.32506e-62	Fibroblasts
SLCO3A1	3.09822e-66	0.488169	0.294	0.19	9.52921e-62	Fibroblasts
NBEAL1	1.45363e-65	0.479317	0.388	0.278	4.47093e-61	Fibroblasts
RCN1	1.30615e-64	0.411504	0.282	0.184	4.01734e-60	Fibroblasts
KIDINS220	1.44149e-63	0.435191	0.327	0.221	4.43358e-59	Fibroblasts
ECHDC2	3.73988e-63	0.446666	0.381	0.266	1.15028e-58	Fibroblasts
PPP3CA	3.81151e-63	0.44712	0.387	0.274	1.17231e-58	Fibroblasts
HEXB	7.95237e-62	0.446257	0.373	0.272	2.44591e-57	Fibroblasts
MAML2	3.98017e-61	0.532138	0.469	0.358	1.22418e-56	Fibroblasts
ZNF280D	4.0157e-61	0.441317	0.304	0.204	1.23511e-56	Fibroblasts
NR3C1	1.51469e-59	0.34637	0.497	0.381	4.65874e-55	Fibroblasts
LMO4	1.6758e-59	0.422424	0.318	0.218	5.15424e-55	Fibroblasts
SASH1	1.93948e-59	0.253183	0.392	0.269	5.96526e-55	Fibroblasts
SMAD5	2.05179e-59	0.404382	0.263	0.168	6.3107e-55	Fibroblasts
CHPF	2.24857e-59	0.521088	0.262	0.173	6.91591e-55	Fibroblasts
DIO2	2.48516e-58	0.358974	0.364	0.251	7.64359e-54	Fibroblasts
SCARB2	5.84073e-57	0.41726	0.341	0.243	1.79643e-52	Fibroblasts
TIPARP	8.25658e-57	0.626625	0.32	0.222	2.53948e-52	Fibroblasts
ZNF106	2.16099e-56	0.48641	0.349	0.252	6.64656e-52	Fibroblasts
PRNP	3.17815e-56	0.402855	0.426	0.323	9.77503e-52	Fibroblasts
FCGRT	7.20229e-56	0.296377	0.501	0.381	2.21521e-51	Fibroblasts
SORBS3	2.67873e-54	0.345209	0.303	0.205	8.23897e-50	Fibroblasts
P4HA1	3.7951e-54	0.343968	0.277	0.181	1.16726e-49	Fibroblasts
RIN2	4.70871e-53	0.411482	0.259	0.169	1.44826e-48	Fibroblasts
LAMP1	9.60154e-53	0.41687	0.539	0.463	2.95314e-48	Fibroblasts
GPHN	1.24013e-52	0.459936	0.37	0.271	3.81427e-48	Fibroblasts
BBS9	1.36371e-52	0.433007	0.306	0.211	4.19435e-48	Fibroblasts
XIST	3.79185e-52	0.489213	0.417	0.328	1.16626e-47	Fibroblasts
NUCKS1	7.28641e-52	0.361133	0.629	0.525	2.24108e-47	Fibroblasts
NPHP3	1.84513e-51	0.409072	0.25	0.164	5.67506e-47	Fibroblasts
PCYOX1	2.4765e-51	0.38711	0.321	0.225	7.61696e-47	Fibroblasts
NCOR2	3.09573e-51	0.402773	0.264	0.174	9.52153e-47	Fibroblasts
TNRC6A	7.9453e-51	0.438603	0.318	0.224	2.44374e-46	Fibroblasts
PLS3	1.10802e-50	0.297208	0.427	0.314	3.40794e-46	Fibroblasts
IGF1R	6.34856e-50	0.317965	0.262	0.172	1.95263e-45	Fibroblasts
IRF2BP2	1.97967e-49	0.375496	0.328	0.233	6.08887e-45	Fibroblasts
CD151	5.82616e-49	0.302993	0.48	0.381	1.79195e-44	Fibroblasts
SESN3	2.61409e-48	0.415046	0.298	0.209	8.04015e-44	Fibroblasts
FTO	3.04438e-47	0.41487	0.312	0.222	9.3636e-43	Fibroblasts
RNH1	1.0679e-46	0.41426	0.482	0.412	3.28453e-42	Fibroblasts
MAP4	8.36657e-46	0.403575	0.431	0.338	2.57331e-41	Fibroblasts
ESYT2	2.27143e-45	0.389602	0.382	0.286	6.98624e-41	Fibroblasts
MAP4K5	2.07681e-44	0.33317	0.32	0.23	6.38763e-40	Fibroblasts
NORAD	3.32087e-44	0.390883	0.477	0.393	1.0214e-39	Fibroblasts
PLSCR1	3.79694e-44	0.361781	0.307	0.22	1.16783e-39	Fibroblasts
CLSTN1	5.17252e-44	0.356576	0.297	0.21	1.59091e-39	Fibroblasts
NCOA1	1.52713e-43	0.413691	0.309	0.22	4.69698e-39	Fibroblasts
AHR	1.64815e-43	0.333798	0.341	0.245	5.06923e-39	Fibroblasts
CYB5A	2.02919e-43	0.351845	0.291	0.208	6.24119e-39	Fibroblasts
ABLIM1	5.14304e-43	0.427784	0.385	0.299	1.58184e-38	Fibroblasts
RAD51B	1.63542e-42	0.615667	0.272	0.193	5.03006e-38	Fibroblasts
AOPEP	6.17679e-42	0.340913	0.342	0.254	1.8998e-37	Fibroblasts
TUBA1A	6.64524e-41	0.311795	0.452	0.344	2.04388e-36	Fibroblasts
ITGB1BP1	9.24531e-41	0.327303	0.311	0.226	2.84358e-36	Fibroblasts
BMPR2	5.8867e-39	0.275592	0.329	0.239	1.81057e-34	Fibroblasts
SPAG9	9.70533e-39	0.328701	0.457	0.37	2.98507e-34	Fibroblasts
ZRANB2	1.08604e-38	0.43849	0.406	0.326	3.34034e-34	Fibroblasts
WSB1	7.05611e-38	0.335311	0.542	0.457	2.17025e-33	Fibroblasts
ADI1	1.2811e-37	0.339373	0.365	0.285	3.94027e-33	Fibroblasts
GINM1	1.55904e-37	0.357076	0.374	0.291	4.79515e-33	Fibroblasts
MRTFA	1.71566e-37	0.456614	0.306	0.228	5.27686e-33	Fibroblasts
REV3L	2.3686e-37	0.414483	0.349	0.268	7.28511e-33	Fibroblasts
VPS13B	2.52622e-37	0.390782	0.341	0.257	7.7699e-33	Fibroblasts
PTK2	9.76201e-37	0.253428	0.362	0.27	3.0025e-32	Fibroblasts
RABAC1	1.421e-36	0.344715	0.583	0.529	4.37057e-32	Fibroblasts
OAT	2.42312e-36	0.333994	0.354	0.274	7.45278e-32	Fibroblasts
PNISR	2.93723e-36	0.390494	0.539	0.464	9.03404e-32	Fibroblasts
EXOC6B	4.88144e-36	0.349026	0.282	0.204	1.50139e-31	Fibroblasts
SLC40A1	5.879e-36	0.290371	0.279	0.205	1.8082e-31	Fibroblasts
PBX3	6.08212e-36	0.39082	0.251	0.178	1.87068e-31	Fibroblasts
CLASP2	6.21896e-36	0.377817	0.279	0.204	1.91277e-31	Fibroblasts
SERINC1	1.76388e-35	0.363746	0.568	0.513	5.42515e-31	Fibroblasts
ARRDC3	4.74499e-35	0.437619	0.334	0.261	1.45942e-30	Fibroblasts
QKI	5.57004e-35	0.287624	0.4	0.311	1.71318e-30	Fibroblasts
TMEM109	9.42949e-35	0.339745	0.383	0.308	2.90023e-30	Fibroblasts
MON2	3.86182e-34	0.366788	0.316	0.24	1.18778e-29	Fibroblasts
ARHGAP6	1.98658e-33	0.358451	0.3	0.227	6.11013e-29	Fibroblasts
PDE1A	6.23868e-33	0.404176	0.251	0.183	1.91883e-28	Fibroblasts
AP3S1	1.17546e-32	0.297877	0.324	0.249	3.61537e-28	Fibroblasts
TCF12	2.60829e-32	0.32905	0.428	0.35	8.02231e-28	Fibroblasts
ROCK2	3.10464e-32	0.292158	0.295	0.219	9.54894e-28	Fibroblasts
NF1	4.46296e-32	0.360961	0.337	0.264	1.37267e-27	Fibroblasts
GLT8D1	1.37059e-31	0.286937	0.263	0.194	4.21553e-27	Fibroblasts
LUC7L3	1.89532e-31	0.414355	0.472	0.408	5.82942e-27	Fibroblasts
SAV1	3.35655e-31	0.279652	0.251	0.182	1.03237e-26	Fibroblasts
DCAF6	6.36369e-31	0.354185	0.266	0.197	1.95728e-26	Fibroblasts
KLF4	2.72585e-30	0.251996	0.306	0.229	8.3839e-26	Fibroblasts
MNAT1	3.22517e-30	0.338469	0.274	0.205	9.91967e-26	Fibroblasts
ADD1	7.12338e-30	0.292744	0.43	0.356	2.19094e-25	Fibroblasts
OSBPL9	9.44209e-30	0.377403	0.347	0.279	2.9041e-25	Fibroblasts
SELENOW	1.86218e-29	0.252436	0.621	0.564	5.72751e-25	Fibroblasts
CHPT1	2.34241e-29	0.294479	0.293	0.225	7.20454e-25	Fibroblasts
PDS5B	1.25624e-28	0.314106	0.255	0.188	3.86383e-24	Fibroblasts
ESD	2.08628e-28	0.296399	0.425	0.353	6.41676e-24	Fibroblasts
WWOX	2.71702e-28	0.302874	0.407	0.34	8.35673e-24	Fibroblasts
ATL3	3.35159e-28	0.259334	0.259	0.192	1.03085e-23	Fibroblasts
LAMP2	5.37357e-28	0.312548	0.346	0.28	1.65275e-23	Fibroblasts
ARL6IP5	9.40285e-28	0.297508	0.58	0.56	2.89204e-23	Fibroblasts
SPIN1	1.18812e-26	0.305828	0.276	0.212	3.65429e-22	Fibroblasts
PHLDA1	1.60059e-26	0.691864	0.33	0.278	4.92293e-22	Fibroblasts
TCEAL4	2.6647e-26	0.301525	0.397	0.321	8.19582e-22	Fibroblasts
LRRFIP2	2.22154e-25	0.331899	0.308	0.246	6.83279e-21	Fibroblasts
ILK	3.81974e-25	0.257105	0.379	0.313	1.17484e-20	Fibroblasts
ADH5	1.0215e-24	0.315792	0.403	0.339	3.14183e-20	Fibroblasts
CCNL2	2.22764e-24	0.299243	0.278	0.215	6.85155e-20	Fibroblasts
RFTN1	2.31277e-24	0.292488	0.355	0.284	7.11339e-20	Fibroblasts
MAP4K3	3.32025e-24	0.403352	0.278	0.222	1.02121e-19	Fibroblasts
PIGT	5.81926e-24	0.300833	0.318	0.259	1.78983e-19	Fibroblasts
OS9	7.03374e-24	0.271751	0.448	0.39	2.16337e-19	Fibroblasts
CBR1	8.78091e-24	0.263298	0.305	0.241	2.70074e-19	Fibroblasts
SCP2	9.58945e-24	0.299479	0.477	0.421	2.94943e-19	Fibroblasts
MAGI3	9.62381e-24	0.293635	0.271	0.209	2.96e-19	Fibroblasts
GPX4	1.16939e-23	0.263199	0.643	0.61	3.59668e-19	Fibroblasts
FOS	2.48845e-23	0.325305	0.845	0.801	7.65373e-19	Fibroblasts
AAMDC	3.96872e-23	0.275905	0.274	0.216	1.22066e-18	Fibroblasts
ARL2	2.24515e-22	0.283323	0.346	0.287	6.9054e-18	Fibroblasts
OXR1	6.97655e-22	0.314243	0.258	0.203	2.14578e-17	Fibroblasts
DYNC1I2	9.04327e-22	0.268197	0.281	0.222	2.78144e-17	Fibroblasts
TM9SF3	1.80052e-21	0.291789	0.398	0.336	5.53786e-17	Fibroblasts
HOOK3	4.94857e-21	0.284765	0.37	0.31	1.52203e-16	Fibroblasts
GNPTG	5.06335e-19	0.277682	0.348	0.293	1.55733e-14	Fibroblasts
SETD5	6.44371e-19	0.303638	0.325	0.271	1.98189e-14	Fibroblasts
MKLN1	1.05263e-18	0.287867	0.373	0.318	3.23756e-14	Fibroblasts
SPECC1L	1.53604e-18	0.291024	0.285	0.233	4.72439e-14	Fibroblasts
PGRMC2	1.81826e-18	0.269831	0.265	0.213	5.59243e-14	Fibroblasts
NAV2	2.11474e-18	0.269233	0.265	0.216	6.50431e-14	Fibroblasts
UBR5	2.14858e-18	0.270263	0.287	0.231	6.60839e-14	Fibroblasts
CCDC18-AS1	9.90624e-17	0.307568	0.267	0.219	3.04686e-12	Fibroblasts
SDF4	1.53876e-16	0.253511	0.433	0.388	4.73277e-12	Fibroblasts
TMEM35B	1.82572e-16	0.264779	0.36	0.311	5.61537e-12	Fibroblasts
FNIP1	2.13959e-16	0.273106	0.269	0.219	6.58073e-12	Fibroblasts
JADE1	1.78999e-14	0.377113	0.26	0.22	5.50548e-10	Fibroblasts
FAM172A	2.79995e-14	0.262316	0.342	0.294	8.61179e-10	Fibroblasts
GADD45A	4.09698e-14	0.262714	0.284	0.237	1.26011e-09	Fibroblasts
UBR3	3.88245e-13	0.26847	0.277	0.234	1.19413e-08	Fibroblasts
DHRS3	2.70091e-12	0.340431	0.27	0.234	8.3072e-08	Fibroblasts
HDLBP	3.03498e-12	0.251922	0.407	0.37	9.3347e-08	Fibroblasts
FP671120.4	1.67949e-09	1.29256	0.638	0.689	5.16562e-05	Fibroblasts
CCL21	0	7.10585	0.899	0.017	0	LymphaticECs
MMRN1	0	4.8508	0.884	0.019	0	LymphaticECs
TFPI	0	4.13368	0.87	0.084	0	LymphaticECs
LYVE1	0	3.61136	0.598	0.01	0	LymphaticECs
CLDN5	0	3.21456	0.694	0.09	0	LymphaticECs
PPFIBP1	0	3.122	0.863	0.251	0	LymphaticECs
RELN	0	3.07998	0.558	0.005	0	LymphaticECs
PKHD1L1	0	3.0337	0.804	0.209	0	LymphaticECs
EFNA5	0	2.96475	0.529	0.03	0	LymphaticECs
AL357507.1	0	2.9614	0.411	0.003	0	LymphaticECs
EFEMP1	0	2.91672	0.71	0.218	0	LymphaticECs
RHOJ	0	2.90377	0.63	0.044	0	LymphaticECs
GNG11	0	2.90103	0.752	0.139	0	LymphaticECs
FABP4	0	2.87598	0.576	0.063	0	LymphaticECs
ECSCR	0	2.80773	0.676	0.081	0	LymphaticECs
TM4SF1	0	2.80379	0.612	0.072	0	LymphaticECs
PGM5	0	2.78795	0.618	0.036	0	LymphaticECs
AKAP12	0	2.72127	0.715	0.158	0	LymphaticECs
COLEC12	0	2.71227	0.608	0.019	0	LymphaticECs
NRP2	0	2.64204	0.638	0.089	0	LymphaticECs
S100A10	0	2.62062	0.814	0.482	0	LymphaticECs
LINC02147	0	2.59966	0.47	0.02	0	LymphaticECs
PROX1	0	2.58525	0.576	0.059	0	LymphaticECs
KALRN	0	2.58132	0.587	0.105	0	LymphaticECs
CD36	0	2.5482	0.723	0.064	0	LymphaticECs
STOX2	0	2.50772	0.558	0.101	0	LymphaticECs
LAMA4	0	2.48973	0.64	0.083	0	LymphaticECs
KLHL4	0	2.48097	0.475	0.005	0	LymphaticECs
ABI3BP	0	2.47768	0.622	0.123	0	LymphaticECs
SNTG2	0	2.47719	0.477	0.033	0	LymphaticECs
PTPRE	0	2.4622	0.701	0.157	0	LymphaticECs
GPM6A	0	2.45368	0.576	0.078	0	LymphaticECs
RAMP2	0	2.41571	0.636	0.112	0	LymphaticECs
TBX1	0	2.34442	0.515	0.006	0	LymphaticECs
CAVIN2	0	2.34164	0.815	0.24	0	LymphaticECs
SMAD1	0	2.33195	0.589	0.103	0	LymphaticECs
DOCK5	0	2.32559	0.569	0.155	0	LymphaticECs
NRG3	0	2.28104	0.36	0.015	0	LymphaticECs
ZDHHC14	0	2.26878	0.499	0.09	0	LymphaticECs
MPP7	0	2.26167	0.577	0.114	0	LymphaticECs
FLT4	0	2.2118	0.539	0.044	0	LymphaticECs
ANGPT2	0	2.20632	0.38	0.048	0	LymphaticECs
TNXB	0	2.18061	0.489	0.049	0	LymphaticECs
ZNF521	0	2.16779	0.48	0.06	0	LymphaticECs
FN1	0	2.15423	0.525	0.075	0	LymphaticECs
PLSCR4	0	2.15403	0.558	0.126	0	LymphaticECs
HMCN1	0	2.13009	0.389	0.033	0	LymphaticECs
TSHZ2	0	2.11694	0.537	0.109	0	LymphaticECs
FABP5	0	2.11582	0.556	0.196	0	LymphaticECs
TTN	0	2.10155	0.389	0.084	0	LymphaticECs
FBXL7	0	2.06097	0.478	0.109	0	LymphaticECs
SLC22A23	0	2.05377	0.397	0.047	0	LymphaticECs
MTUS1	0	2.02691	0.62	0.155	0	LymphaticECs
CD59	0	2.01567	0.758	0.422	0	LymphaticECs
DPYSL3	0	2.00173	0.478	0.052	0	LymphaticECs
PDE1A	0	1.97659	0.532	0.179	0	LymphaticECs
CNKSR3	0	1.9716	0.379	0.035	0	LymphaticECs
NXN	0	1.96529	0.461	0.055	0	LymphaticECs
ANXA2	0	1.95155	0.769	0.528	0	LymphaticECs
DST	0	1.9504	0.586	0.168	0	LymphaticECs
CNTNAP3B	0	1.9493	0.384	0.023	0	LymphaticECs
CD9	0	1.94528	0.757	0.46	0	LymphaticECs
C1orf21	0	1.90545	0.465	0.1	0	LymphaticECs
TMTC1	0	1.90513	0.348	0.04	0	LymphaticECs
BACE2	0	1.90306	0.489	0.099	0	LymphaticECs
EPB41L2	0	1.89655	0.579	0.169	0	LymphaticECs
STON2	0	1.89629	0.444	0.081	0	LymphaticECs
TIE1	0	1.89448	0.489	0.061	0	LymphaticECs
SEMA6A	0	1.89446	0.449	0.062	0	LymphaticECs
CREB5	0	1.87909	0.387	0.054	0	LymphaticECs
ST6GALNAC3	0	1.87761	0.545	0.202	0	LymphaticECs
KANK3	0	1.86397	0.511	0.071	0	LymphaticECs
SYT1	0	1.86201	0.343	0.007	0	LymphaticECs
ZFPM2	0	1.86158	0.561	0.189	0	LymphaticECs
AC007319.1	0	1.85825	0.426	0.068	0	LymphaticECs
CDH13	0	1.85463	0.324	0.051	0	LymphaticECs
CDC42EP5	0	1.83649	0.413	0.037	0	LymphaticECs
IL7	0	1.82568	0.386	0.027	0	LymphaticECs
LMO2	0	1.82505	0.485	0.11	0	LymphaticECs
STAB2	0	1.81043	0.301	0.001	0	LymphaticECs
MRC1	0	1.80132	0.457	0.036	0	LymphaticECs
STK32B	0	1.80054	0.323	0.009	0	LymphaticECs
ELK3	0	1.79701	0.556	0.144	0	LymphaticECs
CHRDL1	0	1.78765	0.42	0.02	0	LymphaticECs
EMP1	0	1.77419	0.603	0.227	0	LymphaticECs
MAGI1	0	1.76669	0.607	0.259	0	LymphaticECs
APOD	0	1.76376	0.366	0.034	0	LymphaticECs
FLRT2	0	1.76177	0.383	0.065	0	LymphaticECs
CAV1	0	1.75454	0.689	0.344	0	LymphaticECs
IGF1	0	1.72307	0.356	0.031	0	LymphaticECs
DLGAP2	0	1.71226	0.287	0.036	0	LymphaticECs
NR2F2-AS1	0	1.70657	0.393	0.049	0	LymphaticECs
IGFBP7	0	1.70141	0.88	0.419	0	LymphaticECs
ITGA9	0	1.69884	0.508	0.181	0	LymphaticECs
TGFBR2	0	1.69688	0.735	0.35	0	LymphaticECs
RASGRP3	0	1.68699	0.41	0.068	0	LymphaticECs
CALCRL	0	1.684	0.592	0.126	0	LymphaticECs
ARL4A	0	1.67278	0.54	0.214	0	LymphaticECs
PTPN14	0	1.66757	0.435	0.111	0	LymphaticECs
NR2F1	0	1.6451	0.371	0.023	0	LymphaticECs
PDPN	0	1.64282	0.342	0.003	0	LymphaticECs
DKK3	0	1.63641	0.357	0.045	0	LymphaticECs
ART4	0	1.6182	0.35	0.011	0	LymphaticECs
KIAA1671	0	1.61671	0.423	0.144	0	LymphaticECs
AC099792.1	0	1.59228	0.261	0.002	0	LymphaticECs
MARCKS	0	1.59193	0.565	0.243	0	LymphaticECs
DOCK9	0	1.59113	0.545	0.2	0	LymphaticECs
ERG	0	1.5867	0.461	0.075	0	LymphaticECs
PALD1	0	1.5776	0.345	0.044	0	LymphaticECs
SHC1	0	1.57065	0.446	0.147	0	LymphaticECs
SNCAIP	0	1.56769	0.265	0.006	0	LymphaticECs
PIEZO2	0	1.5524	0.28	0.021	0	LymphaticECs
THSD7A	0	1.54834	0.344	0.064	0	LymphaticECs
MYH10	0	1.5453	0.401	0.108	0	LymphaticECs
HS3ST1	0	1.53788	0.319	0.015	0	LymphaticECs
AKR1C1	0	1.53462	0.288	0.033	0	LymphaticECs
SNCG	0	1.53327	0.309	0.05	0	LymphaticECs
MFAP4	0	1.53256	0.272	0.028	0	LymphaticECs
FXYD6	0	1.52975	0.465	0.145	0	LymphaticECs
TUBB6	0	1.52101	0.43	0.11	0	LymphaticECs
CHST15	0	1.51086	0.345	0.09	0	LymphaticECs
NR2F2	0	1.50701	0.471	0.11	0	LymphaticECs
LHFPL6	0	1.50598	0.533	0.136	0	LymphaticECs
FOXP2	0	1.50065	0.425	0.147	0	LymphaticECs
SCN3A	0	1.49512	0.273	0.007	0	LymphaticECs
LIMS1	0	1.49478	0.605	0.32	0	LymphaticECs
SCN3B	0	1.49077	0.326	0.008	0	LymphaticECs
PRSS23	0	1.48863	0.523	0.178	0	LymphaticECs
PARD6G	0	1.48822	0.41	0.102	0	LymphaticECs
NALCN	0	1.48563	0.26	0.02	0	LymphaticECs
SEMA3D	0	1.47992	0.427	0.159	0	LymphaticECs
PPARG	0	1.47625	0.386	0.084	0	LymphaticECs
DIPK2B	0	1.47592	0.408	0.059	0	LymphaticECs
AC083837.1	0	1.4667	0.261	0.011	0	LymphaticECs
PLAC9	0	1.44598	0.434	0.098	0	LymphaticECs
AFAP1L1	0	1.44299	0.353	0.041	0	LymphaticECs
EGFL7	0	1.43707	0.551	0.115	0	LymphaticECs
AKR1C3	0	1.43488	0.376	0.057	0	LymphaticECs
SPTBN1	0	1.43426	0.766	0.412	0	LymphaticECs
MSRB3	0	1.41862	0.377	0.078	0	LymphaticECs
FSCN1	0	1.41558	0.383	0.113	0	LymphaticECs
SULF2	0	1.39386	0.411	0.103	0	LymphaticECs
LOX	0	1.39329	0.274	0.018	0	LymphaticECs
OAF	0	1.38558	0.355	0.055	0	LymphaticECs
NHSL1	0	1.38376	0.281	0.06	0	LymphaticECs
C6orf141	0	1.35488	0.286	0.001	0	LymphaticECs
PLXDC2	0	1.34746	0.553	0.24	0	LymphaticECs
LINC01197	0	1.34633	0.315	0.031	0	LymphaticECs
ACTN1	0	1.34481	0.427	0.118	0	LymphaticECs
RNF152	0	1.33796	0.277	0.033	0	LymphaticECs
TNFRSF11A	0	1.33406	0.29	0.014	0	LymphaticECs
THBD	0	1.33185	0.323	0.081	0	LymphaticECs
SGIP1	0	1.32756	0.276	0.059	0	LymphaticECs
HECW2	0	1.32646	0.376	0.094	0	LymphaticECs
PHLDB2	0	1.32159	0.343	0.067	0	LymphaticECs
HYAL2	0	1.31272	0.451	0.145	0	LymphaticECs
ARHGAP29	0	1.3075	0.573	0.255	0	LymphaticECs
NR2F1-AS1	0	1.30359	0.277	0.026	0	LymphaticECs
CDH5	0	1.30067	0.419	0.092	0	LymphaticECs
SCNN1B	0	1.29609	0.265	0.028	0	LymphaticECs
SLCO2B1	0	1.28472	0.302	0.047	0	LymphaticECs
WFS1	0	1.28459	0.351	0.112	0	LymphaticECs
ABLIM3	0	1.27147	0.279	0.033	0	LymphaticECs
CNN3	0	1.26916	0.58	0.272	0	LymphaticECs
F8	0	1.26889	0.306	0.056	0	LymphaticECs
FRMD6	0	1.26791	0.28	0.029	0	LymphaticECs
PIEZO1	0	1.26519	0.339	0.097	0	LymphaticECs
TIMP3	0	1.25063	0.86	0.41	0	LymphaticECs
SEMA3A	0	1.24669	0.268	0.041	0	LymphaticECs
LDB2	0	1.23538	0.57	0.16	0	LymphaticECs
TM4SF18	0	1.21209	0.311	0.057	0	LymphaticECs
SHANK3	0	1.18087	0.313	0.072	0	LymphaticECs
APP	0	1.17823	0.807	0.497	0	LymphaticECs
SYNM	0	1.17776	0.288	0.055	0	LymphaticECs
ADCY4	0	1.17625	0.314	0.053	0	LymphaticECs
DYSF	0	1.17375	0.318	0.07	0	LymphaticECs
GIMAP8	0	1.17105	0.357	0.097	0	LymphaticECs
MYCT1	0	1.16397	0.321	0.052	0	LymphaticECs
CTDSPL	0	1.14994	0.28	0.068	0	LymphaticECs
EHD2	0	1.11646	0.343	0.088	0	LymphaticECs
TCF4	0	1.09493	0.631	0.288	0	LymphaticECs
COL6A2	0	1.07509	0.451	0.112	0	LymphaticECs
PECAM1	0	1.07272	0.647	0.203	0	LymphaticECs
PDE2A	0	1.06489	0.286	0.056	0	LymphaticECs
LMCD1	0	1.04966	0.267	0.066	0	LymphaticECs
S1PR1	0	1.04077	0.389	0.112	0	LymphaticECs
EMCN	0	1.03912	0.424	0.106	0	LymphaticECs
MAP1B	0	1.03123	0.333	0.082	0	LymphaticECs
RAPGEF4	0	1.03084	0.254	0.056	0	LymphaticECs
KCNN3	0	1.02098	0.25	0.046	0	LymphaticECs
SOX18	0	1.01614	0.259	0.061	0	LymphaticECs
ELN	0	1.00616	0.273	0.048	0	LymphaticECs
ROBO4	0	0.953455	0.289	0.065	0	LymphaticECs
NID1	0	0.946473	0.253	0.054	0	LymphaticECs
PODXL	0	0.898704	0.361	0.097	0	LymphaticECs
KDR	0	0.867195	0.375	0.086	0	LymphaticECs
PTPRB	0	0.799333	0.359	0.093	0	LymphaticECs
TFF3	0	0.571829	0.903	0.434	0	LymphaticECs
MIR99AHG	2.84956e-307	1.42061	0.465	0.184	8.76438e-303	LymphaticECs
PLEKHG1	9.87072e-307	1.17129	0.348	0.103	3.03594e-302	LymphaticECs
LINC02802	2.6434e-305	1.1805	0.289	0.081	8.13029e-301	LymphaticECs
DSP	5.46193e-304	1.32104	0.478	0.197	1.67992e-299	LymphaticECs
MGLL	1.2343e-302	0.997098	0.277	0.072	3.79632e-298	LymphaticECs
AUTS2	2.35062e-301	1.73204	0.459	0.183	7.2298e-297	LymphaticECs
CALD1	3.48518e-301	0.796687	0.701	0.373	1.07194e-296	LymphaticECs
GAB1	4.66706e-300	1.53348	0.338	0.106	1.43545e-295	LymphaticECs
TSPAN9	1.12092e-299	1.06675	0.284	0.077	3.44761e-295	LymphaticECs
TSPAN18	5.98218e-299	0.9735	0.269	0.069	1.83994e-294	LymphaticECs
BCAR1	4.96261e-293	1.02476	0.276	0.076	1.52635e-288	LymphaticECs
TIMP2	1.21929e-291	1.29913	0.493	0.215	3.75017e-287	LymphaticECs
UTRN	7.28658e-291	1.40844	0.766	0.556	2.24113e-286	LymphaticECs
PDLIM3	9.30906e-291	1.25435	0.35	0.117	2.86319e-286	LymphaticECs
MPDZ	5.80154e-289	1.17175	0.334	0.106	1.78438e-284	LymphaticECs
CCL14	2.73437e-288	1.20834	0.289	0.076	8.41011e-284	LymphaticECs
PLD1	1.8033e-286	1.16338	0.275	0.075	5.54642e-282	LymphaticECs
CRIP2	3.13076e-285	1.3612	0.629	0.339	9.62926e-281	LymphaticECs
NT5E	1.12741e-281	1.11858	0.338	0.111	3.46758e-277	LymphaticECs
AFDN	1.22453e-281	1.32533	0.486	0.214	3.76628e-277	LymphaticECs
COL4A1	4.84542e-279	0.91424	0.487	0.19	1.49031e-274	LymphaticECs
PARD3B	8.04176e-276	1.46582	0.423	0.166	2.47341e-271	LymphaticECs
LAMC1	1.8406e-273	1.31623	0.403	0.154	5.66112e-269	LymphaticECs
DAPK1	2.82101e-273	1.24486	0.325	0.104	8.67658e-269	LymphaticECs
TIMP1	1.2166e-271	0.951337	0.553	0.264	3.74189e-267	LymphaticECs
ADD3	1.56673e-268	1.32995	0.648	0.404	4.81878e-264	LymphaticECs
GYPC	8.0198e-267	1.45173	0.563	0.287	2.46665e-262	LymphaticECs
FILIP1	5.80029e-261	0.932713	0.275	0.076	1.78399e-256	LymphaticECs
PRKAR1B	2.87749e-258	0.917196	0.255	0.07	8.85029e-254	LymphaticECs
VIM	4.52362e-258	1.16476	0.948	0.892	1.39133e-253	LymphaticECs
PLPP1	9.83328e-258	0.602402	0.566	0.252	3.02442e-253	LymphaticECs
GPRC5B	1.66897e-257	0.874035	0.252	0.07	5.13326e-253	LymphaticECs
NFIB	5.46538e-257	1.07207	0.577	0.279	1.68099e-252	LymphaticECs
SH3D19	2.19591e-254	1.29959	0.418	0.171	6.75396e-250	LymphaticECs
SASH1	5.773e-252	1.35116	0.54	0.268	1.7756e-247	LymphaticECs
TSPAN5	9.24591e-249	1.4217	0.472	0.217	2.84376e-244	LymphaticECs
DOCK6	2.36918e-247	0.958702	0.274	0.081	7.2869e-243	LymphaticECs
RALGAPA2	4.12057e-246	1.46883	0.534	0.277	1.26736e-241	LymphaticECs
CCDC80	7.38652e-244	0.706678	0.359	0.13	2.27187e-239	LymphaticECs
CD151	2.07542e-243	1.45684	0.603	0.38	6.38337e-239	LymphaticECs
NFIA	1.19654e-240	1.15422	0.651	0.382	3.6802e-236	LymphaticECs
LAYN	1.16282e-239	1.04468	0.322	0.112	3.57648e-235	LymphaticECs
CDC42BPA	3.00698e-239	1.14489	0.347	0.125	9.24856e-235	LymphaticECs
TRIO	9.45681e-238	1.47833	0.41	0.172	2.90863e-233	LymphaticECs
IL6ST	1.99111e-235	1.27675	0.65	0.417	6.12405e-231	LymphaticECs
PPP3CA	3.33487e-234	1.47898	0.519	0.273	1.0257e-229	LymphaticECs
TANC2	3.58634e-230	1.16689	0.277	0.087	1.10305e-225	LymphaticECs
ASAP1	7.41763e-230	1.20883	0.545	0.275	2.28144e-225	LymphaticECs
EBF1	1.99861e-229	0.974846	0.337	0.114	6.14714e-225	LymphaticECs
CAVIN1	5.85665e-229	1.05803	0.502	0.238	1.80133e-224	LymphaticECs
GNG12	1.54148e-227	1.18626	0.397	0.171	4.74114e-223	LymphaticECs
MGST2	2.05201e-227	1.24177	0.427	0.197	6.31137e-223	LymphaticECs
FAM126A	5.66731e-225	1.20068	0.297	0.1	1.7431e-220	LymphaticECs
TLE1	3.5927e-224	1.20414	0.379	0.155	1.10501e-219	LymphaticECs
MAN1A1	1.07742e-223	1.33211	0.459	0.216	3.31382e-219	LymphaticECs
PLCB4	1.75924e-222	1.3141	0.405	0.174	5.4109e-218	LymphaticECs
TANC1	3.53238e-219	1.25246	0.366	0.147	1.08646e-214	LymphaticECs
RAB11A	9.88976e-218	1.25204	0.633	0.453	3.04179e-213	LymphaticECs
TPM4	1.2944e-217	1.22911	0.573	0.334	3.98118e-213	LymphaticECs
PRKG1	1.37458e-214	1.22814	0.522	0.257	4.22779e-210	LymphaticECs
CYB5R3	2.6301e-213	1.40104	0.565	0.359	8.08941e-209	LymphaticECs
TGFBR3	8.7381e-213	1.12086	0.345	0.13	2.68758e-208	LymphaticECs
STMN1	5.8127e-209	1.30363	0.457	0.228	1.78781e-204	LymphaticECs
ANKS1A	5.61869e-207	1.48994	0.384	0.168	1.72814e-202	LymphaticECs
TMOD1	4.61118e-206	1.01305	0.256	0.083	1.41826e-201	LymphaticECs
EDNRB	1.24235e-205	0.546728	0.288	0.09	3.8211e-201	LymphaticECs
WWTR1	8.11931e-205	0.962388	0.47	0.218	2.49725e-200	LymphaticECs
L3MBTL4	9.74343e-204	1.27561	0.355	0.146	2.99679e-199	LymphaticECs
RAB11FIP1	3.27647e-202	1.07395	0.414	0.188	1.00774e-197	LymphaticECs
CSGALNACT1	1.54138e-201	1.26746	0.51	0.275	4.74083e-197	LymphaticECs
TSPAN7	1.88978e-198	1.00331	0.317	0.119	5.81241e-194	LymphaticECs
CTSZ	4.0001e-198	1.44242	0.576	0.381	1.23031e-193	LymphaticECs
BMP2K	3.30921e-197	1.1519	0.339	0.137	1.01781e-192	LymphaticECs
SLC9A9	1.71793e-196	1.19529	0.331	0.129	5.28383e-192	LymphaticECs
GLIS3	7.59503e-195	1.20713	0.409	0.185	2.336e-190	LymphaticECs
FRMD4B	1.05667e-192	1.08793	0.56	0.32	3.25001e-188	LymphaticECs
SOCS2	5.62858e-191	0.762965	0.292	0.101	1.73118e-186	LymphaticECs
COL4A2	1.21348e-189	0.869106	0.494	0.241	3.73229e-185	LymphaticECs
CORO1C	2.52768e-189	0.85491	0.262	0.09	7.7744e-185	LymphaticECs
VAV3	1.38007e-188	1.24482	0.506	0.268	4.24468e-184	LymphaticECs
NPAS3	2.4218e-188	1.11995	0.28	0.099	7.44874e-184	LymphaticECs
SGCE	6.30156e-185	0.860968	0.269	0.095	1.93817e-180	LymphaticECs
SERPING1	9.69092e-184	0.867892	0.394	0.173	2.98064e-179	LymphaticECs
SNTB2	1.90316e-181	1.11272	0.484	0.267	5.85356e-177	LymphaticECs
TSPAN4	7.15652e-179	1.21805	0.447	0.241	2.20113e-174	LymphaticECs
ITGA6	1.61969e-177	0.802228	0.356	0.145	4.98167e-173	LymphaticECs
MICAL3	2.61295e-175	1.05728	0.292	0.112	8.03665e-171	LymphaticECs
LRMDA	3.08879e-172	1.17784	0.567	0.346	9.50019e-168	LymphaticECs
APOLD1	2.82781e-170	0.666563	0.342	0.132	8.6975e-166	LymphaticECs
PEAK1	1.65748e-169	1.14488	0.367	0.166	5.09792e-165	LymphaticECs
RUNX1T1	1.2187e-168	0.965471	0.27	0.098	3.74835e-164	LymphaticECs
SSH1	9.28898e-167	0.905061	0.266	0.098	2.85701e-162	LymphaticECs
LRRC1	1.25366e-166	1.06016	0.26	0.096	3.85587e-162	LymphaticECs
PPP1R9A	1.60516e-166	1.10778	0.277	0.106	4.93698e-162	LymphaticECs
REEP3	6.97611e-166	1.1033	0.445	0.243	2.14564e-161	LymphaticECs
TJP1	1.19849e-165	0.915715	0.477	0.257	3.68619e-161	LymphaticECs
PTPRK	6.92182e-165	0.971513	0.362	0.16	2.12895e-160	LymphaticECs
KCTD12	9.2416e-165	0.809825	0.263	0.095	2.84244e-160	LymphaticECs
LRP5	8.16402e-164	0.903471	0.263	0.098	2.51101e-159	LymphaticECs
DOCK4	7.22862e-163	0.945102	0.353	0.15	2.22331e-158	LymphaticECs
PDE4D	2.76017e-162	1.28152	0.487	0.268	8.48945e-158	LymphaticECs
CFH	1.86063e-161	0.556857	0.314	0.126	5.72274e-157	LymphaticECs
NFATC1	7.64105e-161	1.00179	0.277	0.106	2.35016e-156	LymphaticECs
AHNAK	1.43276e-159	1.09005	0.712	0.544	4.40674e-155	LymphaticECs
DMTN	1.93092e-159	0.872827	0.273	0.107	5.93893e-155	LymphaticECs
FBN1	4.99288e-158	0.978419	0.344	0.155	1.53566e-153	LymphaticECs
SBF2	9.89709e-158	1.20534	0.471	0.267	3.04405e-153	LymphaticECs
LAMB2	4.16665e-157	0.972372	0.354	0.163	1.28154e-152	LymphaticECs
DPYSL2	3.51818e-154	0.820273	0.296	0.118	1.08209e-149	LymphaticECs
FILIP1L	3.97152e-154	0.846535	0.345	0.148	1.22152e-149	LymphaticECs
TUBA1A	1.38728e-153	1.29859	0.547	0.343	4.26686e-149	LymphaticECs
FGL2	3.9904e-153	0.899103	0.319	0.13	1.22733e-148	LymphaticECs
EMP2	5.45266e-153	0.734258	0.349	0.151	1.67708e-148	LymphaticECs
PLXND1	2.9621e-151	0.770264	0.266	0.099	9.11054e-147	LymphaticECs
PARVA	2.46242e-148	0.951643	0.308	0.135	7.57367e-144	LymphaticECs
TEAD1	8.28623e-146	1.08648	0.378	0.19	2.5486e-141	LymphaticECs
PACSIN2	9.10729e-145	1.12015	0.438	0.249	2.80113e-140	LymphaticECs
PDE7B	2.17592e-143	1.04405	0.322	0.141	6.69247e-139	LymphaticECs
HDGFL3	1.10881e-142	0.97626	0.358	0.175	3.41036e-138	LymphaticECs
TNS1	1.1763e-142	1.03784	0.38	0.191	3.61795e-138	LymphaticECs
FLNB	1.93011e-140	1.0623	0.407	0.22	5.93643e-136	LymphaticECs
ADAM10	2.01785e-140	1.03915	0.538	0.359	6.20631e-136	LymphaticECs
YBX3	3.96986e-140	1.02067	0.516	0.334	1.22101e-135	LymphaticECs
HSPB1	3.68684e-138	0.940224	0.727	0.61	1.13396e-133	LymphaticECs
VPS35L	1.59282e-136	0.931882	0.312	0.145	4.89904e-132	LymphaticECs
REXO2	1.78255e-136	1.01712	0.382	0.205	5.48258e-132	LymphaticECs
ARL15	1.98368e-136	1.18324	0.419	0.229	6.10119e-132	LymphaticECs
TRIOBP	1.18152e-132	0.972491	0.353	0.18	3.634e-128	LymphaticECs
ABLIM1	2.22454e-131	1.07284	0.491	0.299	6.84202e-127	LymphaticECs
FAM174B	1.58344e-130	0.89294	0.303	0.14	4.87019e-126	LymphaticECs
MAF	3.37922e-129	0.987757	0.354	0.18	1.03935e-124	LymphaticECs
CEP112	8.04172e-129	0.908098	0.27	0.114	2.47339e-124	LymphaticECs
AP2A2	1.97832e-127	0.85761	0.283	0.124	6.08473e-123	LymphaticECs
ERICH1	1.99414e-126	1.02616	0.427	0.248	6.13338e-122	LymphaticECs
SH2D3C	2.64073e-126	0.705788	0.26	0.105	8.1221e-122	LymphaticECs
TRMT9B	4.11677e-125	1.05196	0.329	0.161	1.26619e-120	LymphaticECs
SELENOP	1.0469e-124	0.534829	0.5	0.299	3.21994e-120	LymphaticECs
ADIRF	2.09129e-124	0.99668	0.533	0.332	6.43218e-120	LymphaticECs
SMYD2	2.70658e-123	0.977982	0.299	0.141	8.32463e-119	LymphaticECs
ARL6IP1	1.02009e-122	1.15214	0.62	0.531	3.13749e-118	LymphaticECs
AGAP1	1.20454e-122	1.00181	0.271	0.118	3.70481e-118	LymphaticECs
IGFBP4	4.32616e-121	0.584489	0.576	0.367	1.3306e-116	LymphaticECs
COBLL1	1.9955e-120	1.01523	0.321	0.159	6.13756e-116	LymphaticECs
ABCG1	3.06048e-116	0.696765	0.251	0.105	9.41312e-112	LymphaticECs
CEP68	2.53926e-115	0.790702	0.27	0.122	7.81001e-111	LymphaticECs
FOXP1	3.67766e-114	0.886122	0.643	0.502	1.13114e-109	LymphaticECs
ZDHHC17	2.53921e-113	0.871447	0.255	0.113	7.80984e-109	LymphaticECs
FTX	2.89387e-113	1.08799	0.52	0.348	8.90068e-109	LymphaticECs
MACF1	3.58036e-113	0.903916	0.647	0.518	1.10121e-108	LymphaticECs
ARHGAP17	6.8976e-113	0.862027	0.339	0.174	2.1215e-108	LymphaticECs
NTAN1	3.59088e-112	0.750247	0.259	0.115	1.10445e-107	LymphaticECs
JMJD1C	3.03825e-111	1.03858	0.621	0.495	9.34476e-107	LymphaticECs
MARCH3	6.28658e-111	0.809556	0.25	0.105	1.93356e-106	LymphaticECs
RTN4	6.8956e-111	1.01549	0.574	0.45	2.12088e-106	LymphaticECs
IFITM3	1.15107e-110	0.586617	0.704	0.541	3.54035e-106	LymphaticECs
SUN1	1.20538e-110	0.917814	0.321	0.166	3.70739e-106	LymphaticECs
RASAL2	3.59571e-110	0.804642	0.342	0.17	1.10593e-105	LymphaticECs
PALM2-AKAP2	9.87431e-109	0.904882	0.403	0.23	3.03704e-104	LymphaticECs
ECE1	1.10357e-108	0.862839	0.342	0.181	3.39426e-104	LymphaticECs
SNED1	1.27054e-108	1.07259	0.398	0.233	3.90779e-104	LymphaticECs
TTC28	2.51132e-108	0.981567	0.379	0.209	7.72406e-104	LymphaticECs
GNAS	4.69797e-108	0.571622	0.845	0.784	1.44495e-103	LymphaticECs
DAAM1	5.94194e-108	0.985514	0.335	0.178	1.82756e-103	LymphaticECs
DBN1	2.38168e-106	0.768461	0.256	0.117	7.32533e-102	LymphaticECs
EPHX1	3.02301e-106	0.894309	0.472	0.303	9.29789e-102	LymphaticECs
ATP5F1E	7.04611e-104	0.833747	0.809	0.823	2.16717e-99	LymphaticECs
MDFIC	8.69177e-104	0.988424	0.441	0.275	2.67333e-99	LymphaticECs
ZBTB20	2.57711e-102	0.828507	0.715	0.602	7.9264e-98	LymphaticECs
NUDT4	4.47534e-102	1.12743	0.457	0.309	1.37648e-97	LymphaticECs
LMNA	1.82706e-101	0.917163	0.544	0.394	5.61948e-97	LymphaticECs
EXOC6	2.67128e-101	0.979182	0.365	0.21	8.21606e-97	LymphaticECs
CEP85L	2.81022e-101	0.956093	0.326	0.17	8.64339e-97	LymphaticECs
UACA	6.39422e-101	0.874546	0.43	0.267	1.96667e-96	LymphaticECs
S100A16	2.23093e-100	0.869907	0.317	0.171	6.86167e-96	LymphaticECs
STXBP6	1.00828e-98	0.957528	0.277	0.137	3.10118e-94	LymphaticECs
PXDC1	3.94988e-98	0.905544	0.282	0.143	1.21486e-93	LymphaticECs
FCGRT	2.28261e-97	0.839161	0.532	0.382	7.02063e-93	LymphaticECs
CAV2	4.15938e-97	0.786143	0.469	0.303	1.2793e-92	LymphaticECs
EFNA1	7.02416e-97	0.830165	0.33	0.179	2.16042e-92	LymphaticECs
CNST	1.14926e-96	0.930424	0.354	0.202	3.53479e-92	LymphaticECs
LRRFIP1	3.76377e-96	0.824631	0.648	0.547	1.15762e-91	LymphaticECs
HOMER3	4.0135e-95	0.861461	0.268	0.135	1.23443e-90	LymphaticECs
RBMS3	7.21964e-95	0.735417	0.563	0.379	2.22054e-90	LymphaticECs
SKAP2	6.92607e-93	0.785105	0.289	0.146	2.13025e-88	LymphaticECs
PCCA	1.53911e-92	0.968678	0.328	0.183	4.73385e-88	LymphaticECs
PRKAG2	2.33216e-91	1.00685	0.276	0.142	7.17303e-87	LymphaticECs
KLF4	4.15135e-91	0.843607	0.39	0.228	1.27683e-86	LymphaticECs
ROCK2	7.1536e-91	0.851669	0.369	0.218	2.20023e-86	LymphaticECs
IARS2	1.38241e-90	0.876223	0.313	0.173	4.25187e-86	LymphaticECs
DLG1	2.02193e-90	0.978933	0.424	0.278	6.21885e-86	LymphaticECs
IGF1R	1.02369e-89	0.842821	0.32	0.172	3.14855e-85	LymphaticECs
FAM189A2	2.08912e-88	0.76525	0.32	0.174	6.4255e-84	LymphaticECs
PLCB1	2.176e-88	0.628275	0.319	0.161	6.69272e-84	LymphaticECs
ITSN1	1.11214e-86	0.79315	0.268	0.137	3.42061e-82	LymphaticECs
MAP4K5	1.72269e-86	0.923633	0.372	0.23	5.29847e-82	LymphaticECs
DOCK1	1.58742e-85	0.869341	0.349	0.204	4.88243e-81	LymphaticECs
CRIM1	1.33087e-83	0.801133	0.397	0.241	4.09335e-79	LymphaticECs
SYNE1	1.56531e-83	0.841768	0.609	0.488	4.81442e-79	LymphaticECs
ZEB1	3.06579e-82	0.719243	0.431	0.266	9.42944e-78	LymphaticECs
GALNT18	1.16429e-81	0.794723	0.406	0.253	3.58102e-77	LymphaticECs
HMBOX1	1.69456e-81	0.836354	0.319	0.182	5.21196e-77	LymphaticECs
GIMAP7	3.09133e-81	0.617986	0.46	0.279	9.50802e-77	LymphaticECs
MAML2	6.3266e-81	0.986476	0.494	0.359	1.94587e-76	LymphaticECs
LGALS3	8.84288e-80	0.941787	0.476	0.343	2.71981e-75	LymphaticECs
XIST	1.80924e-79	0.953592	0.467	0.328	5.56469e-75	LymphaticECs
PRXL2A	4.9635e-77	0.694	0.323	0.189	1.52662e-72	LymphaticECs
SLC38A2	6.39285e-77	0.811098	0.555	0.437	1.96625e-72	LymphaticECs
TNFSF10	7.40577e-77	0.520784	0.285	0.146	2.27779e-72	LymphaticECs
NEAT1	2.83258e-76	0.626188	0.713	0.608	8.71216e-72	LymphaticECs
ARID5B	1.35364e-75	0.691208	0.439	0.278	4.16338e-71	LymphaticECs
MAP3K1	1.66659e-75	0.911233	0.322	0.193	5.12592e-71	LymphaticECs
ARHGAP31	2.3317e-75	0.724062	0.317	0.181	7.1716e-71	LymphaticECs
SCARB2	2.16679e-74	0.840695	0.369	0.243	6.66439e-70	LymphaticECs
PMP22	3.12688e-74	0.597169	0.312	0.177	9.61734e-70	LymphaticECs
PEPD	4.24339e-74	0.848402	0.354	0.231	1.30514e-69	LymphaticECs
PTMS	6.68141e-74	0.789246	0.523	0.413	2.055e-69	LymphaticECs
NFAT5	1.98748e-73	0.837082	0.482	0.354	6.11289e-69	LymphaticECs
FHL1	4.59552e-73	0.760195	0.497	0.34	1.41345e-68	LymphaticECs
MYO1D	5.7507e-73	0.925891	0.361	0.23	1.76874e-68	LymphaticECs
GALNT1	9.77172e-71	0.865764	0.253	0.136	3.00549e-66	LymphaticECs
AL589693.1	1.02991e-70	0.785925	0.297	0.165	3.16769e-66	LymphaticECs
PARD3	1.03091e-70	0.834711	0.308	0.177	3.17076e-66	LymphaticECs
PPP1R16B	1.05761e-70	0.689331	0.305	0.166	3.2529e-66	LymphaticECs
NRIP1	1.14279e-70	0.803465	0.286	0.162	3.51487e-66	LymphaticECs
MEF2C	1.68348e-70	0.661356	0.436	0.286	5.17789e-66	LymphaticECs
WARS	1.78214e-70	0.652069	0.34	0.208	5.48133e-66	LymphaticECs
SEPTIN10	2.66869e-70	0.731015	0.27	0.152	8.20809e-66	LymphaticECs
QKI	1.08035e-69	0.776875	0.444	0.311	3.32283e-65	LymphaticECs
CCDC88A	3.09657e-69	0.736887	0.256	0.138	9.52411e-65	LymphaticECs
SH3BGRL2	3.14904e-69	0.843812	0.321	0.196	9.68549e-65	LymphaticECs
CERS6	1.0946e-68	0.79684	0.293	0.171	3.36668e-64	LymphaticECs
PLEC	4.39632e-68	0.77507	0.332	0.201	1.35217e-63	LymphaticECs
COL18A1	5.47372e-68	0.627953	0.333	0.201	1.68355e-63	LymphaticECs
TSPAN14	6.90245e-67	0.70709	0.409	0.274	2.12299e-62	LymphaticECs
CD99	6.2073e-66	0.721609	0.644	0.594	1.90918e-61	LymphaticECs
GUSB	1.16205e-65	0.852277	0.346	0.231	3.57412e-61	LymphaticECs
LEPROT	1.178e-65	0.748713	0.427	0.311	3.62318e-61	LymphaticECs
LAMB1	1.35806e-62	0.656822	0.261	0.147	4.177e-58	LymphaticECs
NKTR	1.72795e-62	0.900019	0.458	0.348	5.31464e-58	LymphaticECs
HIP1	4.67671e-62	0.80949	0.289	0.171	1.43842e-57	LymphaticECs
PXN	1.07861e-61	0.717631	0.31	0.187	3.31748e-57	LymphaticECs
DIAPH2	1.69384e-61	0.819114	0.288	0.17	5.20974e-57	LymphaticECs
PPP1R2	3.19729e-61	0.70579	0.465	0.357	9.83392e-57	LymphaticECs
FDPS	3.84002e-61	0.788178	0.372	0.26	1.18108e-56	LymphaticECs
SPTAN1	7.39438e-61	0.744886	0.535	0.441	2.27429e-56	LymphaticECs
GJA1	7.48508e-61	0.775892	0.338	0.218	2.30218e-56	LymphaticECs
TMSB10	1.60152e-60	0.614837	0.898	0.922	4.9258e-56	LymphaticECs
SMAD5	4.88154e-60	0.707854	0.282	0.169	1.50142e-55	LymphaticECs
AOPEP	5.68369e-60	0.754635	0.375	0.255	1.74813e-55	LymphaticECs
GIMAP5	1.31854e-59	0.543879	0.302	0.173	4.05543e-55	LymphaticECs
CTNNA1	2.66453e-59	0.688926	0.48	0.376	8.1953e-55	LymphaticECs
SOX4	5.06569e-59	1.00694	0.311	0.199	1.55805e-54	LymphaticECs
ANXA5	2.19074e-58	0.663378	0.614	0.553	6.73805e-54	LymphaticECs
EXOC4	5.02249e-58	0.859818	0.45	0.343	1.54477e-53	LymphaticECs
EPS15	7.46926e-58	0.811146	0.428	0.322	2.29732e-53	LymphaticECs
CTSH	4.36979e-57	0.772078	0.337	0.22	1.34402e-52	LymphaticECs
RBMS1	5.62769e-57	0.70964	0.456	0.335	1.73091e-52	LymphaticECs
ARHGEF7	2.59274e-56	0.758675	0.331	0.214	7.97449e-52	LymphaticECs
MGP	4.1074e-56	0.447384	0.502	0.361	1.26331e-51	LymphaticECs
YES1	6.13964e-55	0.583472	0.31	0.192	1.88837e-50	LymphaticECs
GAS6	2.27801e-54	0.69293	0.379	0.264	7.00647e-50	LymphaticECs
NUMB	2.67774e-54	0.712012	0.376	0.265	8.23594e-50	LymphaticECs
PNPLA2	3.7811e-54	0.786836	0.419	0.321	1.16295e-49	LymphaticECs
HTRA1	1.31421e-53	0.52536	0.274	0.16	4.04212e-49	LymphaticECs
CCND1	2.17869e-53	0.814933	0.331	0.225	6.70099e-49	LymphaticECs
FRY	5.38196e-53	0.471747	0.264	0.151	1.65533e-48	LymphaticECs
STOM	1.28765e-52	0.563735	0.435	0.307	3.96042e-48	LymphaticECs
ITGB1	2.41839e-52	0.502752	0.598	0.52	7.43824e-48	LymphaticECs
MGAT5	1.4625e-51	0.749774	0.323	0.209	4.49822e-47	LymphaticECs
POLR2L	1.76075e-51	0.731367	0.608	0.555	5.41555e-47	LymphaticECs
BBS9	6.4325e-51	0.799914	0.323	0.212	1.97844e-46	LymphaticECs
LYN	6.66427e-51	0.438607	0.297	0.178	2.04973e-46	LymphaticECs
REV3L	7.67895e-50	0.758029	0.376	0.268	2.36181e-45	LymphaticECs
RGS16	2.82142e-49	0.978565	0.325	0.219	8.67783e-45	LymphaticECs
PDLIM1	8.70357e-49	0.638506	0.45	0.343	2.67696e-44	LymphaticECs
STX7	1.87124e-48	0.689633	0.316	0.215	5.75539e-44	LymphaticECs
SDCBP	6.08003e-48	0.580486	0.561	0.489	1.87004e-43	LymphaticECs
MBNL1	8.85656e-48	0.682224	0.665	0.605	2.72401e-43	LymphaticECs
PTPRM	1.41252e-47	0.425982	0.512	0.382	4.3445e-43	LymphaticECs
ANKRD36	1.48521e-47	0.6699	0.254	0.153	4.56806e-43	LymphaticECs
PRKCE	1.89268e-47	0.720196	0.273	0.171	5.82133e-43	LymphaticECs
FOXO1	1.54495e-46	0.79528	0.418	0.32	4.75181e-42	LymphaticECs
RORA	1.60736e-46	0.726091	0.5	0.397	4.94376e-42	LymphaticECs
PAM	9.67363e-46	0.636163	0.409	0.302	2.97532e-41	LymphaticECs
NCKAP1	2.77464e-45	0.575821	0.323	0.221	8.53397e-41	LymphaticECs
ITGA1	3.73801e-45	0.560305	0.277	0.167	1.1497e-40	LymphaticECs
MGAT4C	5.4898e-45	0.7373	0.326	0.222	1.6885e-40	LymphaticECs
GRN	5.69764e-44	0.578377	0.476	0.384	1.75242e-39	LymphaticECs
ENOSF1	1.35192e-43	0.675333	0.299	0.202	4.1581e-39	LymphaticECs
DLC1	2.57447e-43	0.424302	0.259	0.154	7.9183e-39	LymphaticECs
LTBP4	4.9662e-43	0.565071	0.349	0.246	1.52746e-38	LymphaticECs
GIMAP1	6.18174e-43	0.510907	0.281	0.174	1.90132e-38	LymphaticECs
SSBP2	8.80612e-43	0.714093	0.353	0.254	2.7085e-38	LymphaticECs
JUP	4.15328e-42	0.579546	0.341	0.242	1.27742e-37	LymphaticECs
PTK2	5.93904e-42	0.611915	0.373	0.27	1.82667e-37	LymphaticECs
SLC38A1	2.25389e-40	0.557423	0.416	0.307	6.93228e-36	LymphaticECs
[truncated: 7,772 more rows]

## Sheet: 14_T Cells
Table S3: Overview of Signature Genes for Each Major cell types and Its Subtypes
Gene	p_val	avg_log2FC	pct.1	pct.2	p_val_adj	Cluster
KLF2	0	2.0499	0.812	0.306	0	CD4 naïve
SELL	0	1.99041	0.56	0.113	0	CD4 naïve
CCR7	0	1.88617	0.481	0.071	0	CD4 naïve
LTB	0	1.60486	0.834	0.385	0	CD4 naïve
GPR183	0	1.58499	0.604	0.217	0	CD4 naïve
LEF1	0	1.48323	0.538	0.169	0	CD4 naïve
IL7R	0	1.46009	0.975	0.592	0	CD4 naïve
TCF7	0	1.26428	0.587	0.227	0	CD4 naïve
LDHB	0	1.2567	0.872	0.585	0	CD4 naïve
CD40LG	0	1.17466	0.411	0.108	0	CD4 naïve
ANK3	0	1.16408	0.351	0.087	0	CD4 naïve
MAL	0	1.11467	0.334	0.075	0	CD4 naïve
TPT1	0	0.829393	1	0.998	0	CD4 naïve
EEF1A1	0	0.671347	1	1	0	CD4 naïve
EEF1G	1.17245e-286	0.799625	0.949	0.842	3.60612e-282	CD4 naïve
EEF1B2	2.14918e-286	0.761214	0.984	0.922	6.61023e-282	CD4 naïve
EEF2	2.46979e-285	0.791191	0.959	0.882	7.59633e-281	CD4 naïve
RACK1	1.76994e-283	0.660637	0.991	0.972	5.44379e-279	CD4 naïve
FAAH2	2.42831e-280	1.2564	0.293	0.072	7.46874e-276	CD4 naïve
KLF3	3.14488e-278	1.0468	0.307	0.079	9.67269e-274	CD4 naïve
PDE3B	5.92371e-276	1.23584	0.514	0.204	1.82196e-271	CD4 naïve
RASGRP2	1.35759e-268	1.02389	0.35	0.103	4.17554e-264	CD4 naïve
NOSIP	4.74056e-262	1.22514	0.505	0.215	1.45805e-257	CD4 naïve
PABPC1	2.91117e-257	0.723489	0.959	0.863	8.95388e-253	CD4 naïve
RIPOR2	4.7091e-239	1.10717	0.579	0.287	1.44838e-234	CD4 naïve
TXNIP	2.15508e-238	0.759394	0.98	0.908	6.62836e-234	CD4 naïve
MCUB	1.2744e-227	1.00424	0.488	0.208	3.91967e-223	CD4 naïve
PLAC8	7.76454e-226	0.938262	0.286	0.081	2.38814e-221	CD4 naïve
SMCHD1	4.19467e-223	1.03451	0.809	0.598	1.29016e-218	CD4 naïve
NACA	1.52049e-203	0.572779	0.989	0.966	4.67657e-199	CD4 naïve
BACH2	1.81643e-202	1.12652	0.434	0.183	5.58679e-198	CD4 naïve
SATB1	3.8207e-192	0.980229	0.298	0.099	1.17513e-187	CD4 naïve
SARAF	2.31353e-191	0.611935	0.978	0.933	7.11571e-187	CD4 naïve
TMSB10	3.15008e-184	0.533275	0.993	0.985	9.6887e-180	CD4 naïve
ICAM2	2.72241e-179	0.883734	0.325	0.118	8.37331e-175	CD4 naïve
APOO	1.21594e-178	0.694718	0.908	0.803	3.73985e-174	CD4 naïve
GAS5	7.72153e-168	0.771312	0.8	0.604	2.37491e-163	CD4 naïve
UBA52	7.68865e-161	0.487813	0.987	0.962	2.3648e-156	CD4 naïve
BIRC3	1.02787e-160	1.01196	0.456	0.222	3.16141e-156	CD4 naïve
CD55	9.02822e-158	1.10507	0.564	0.321	2.77681e-153	CD4 naïve
TAF4B	1.118e-154	1.32726	0.264	0.09	3.43863e-150	CD4 naïve
NOP53	6.89326e-154	0.710743	0.818	0.649	2.12016e-149	CD4 naïve
TSC22D3	1.81829e-143	0.561009	0.972	0.906	5.59252e-139	CD4 naïve
FAU	4.74177e-137	0.364	0.998	0.995	1.45842e-132	CD4 naïve
SERINC5	4.9817e-136	0.886394	0.361	0.164	1.53222e-131	CD4 naïve
TRAT1	1.73492e-134	0.763272	0.342	0.145	5.33611e-130	CD4 naïve
FOXP1	4.7885e-134	0.838437	0.631	0.415	1.4728e-129	CD4 naïve
NFKBIA	3.20598e-133	0.708387	0.911	0.799	9.86064e-129	CD4 naïve
NPM1	4.23529e-132	0.560704	0.91	0.83	1.30265e-127	CD4 naïve
CD4	1.77237e-130	0.638683	0.335	0.137	5.45128e-126	CD4 naïve
EIF3E	8.78827e-130	0.713162	0.68	0.477	2.70301e-125	CD4 naïve
TXK	8.11687e-128	0.827035	0.335	0.146	2.49651e-123	CD4 naïve
ARHGAP15	1.04744e-126	0.715555	0.779	0.61	3.2216e-122	CD4 naïve
AP001011.1	1.00721e-125	0.896629	0.349	0.161	3.09788e-121	CD4 naïve
SAMHD1	8.90607e-124	0.81108	0.538	0.327	2.73924e-119	CD4 naïve
SOCS3	1.80505e-123	0.825207	0.471	0.256	5.5518e-119	CD4 naïve
P2RY8	2.31341e-123	0.704374	0.267	0.103	7.11535e-119	CD4 naïve
AQP3	3.42306e-121	0.757115	0.336	0.15	1.05283e-116	CD4 naïve
SNHG29	3.89027e-121	0.63263	0.781	0.618	1.19653e-116	CD4 naïve
CDC14A	2.1696e-119	0.834284	0.427	0.226	6.67304e-115	CD4 naïve
TNFAIP3	6.08532e-118	0.802471	0.826	0.697	1.87166e-113	CD4 naïve
SMAP2	1.5123e-116	0.610792	0.792	0.611	4.65138e-112	CD4 naïve
CRYBG1	2.86739e-114	0.85427	0.646	0.443	8.81922e-110	CD4 naïve
PRKCQ-AS1	1.74404e-109	0.839259	0.391	0.205	5.36413e-105	CD4 naïve
CAMK4	3.85279e-108	0.731634	0.578	0.376	1.185e-103	CD4 naïve
RASA3	3.55207e-107	0.749095	0.386	0.202	1.09251e-102	CD4 naïve
TMEM123	2.66273e-106	0.709127	0.519	0.324	8.18977e-102	CD4 naïve
MAML2	3.078e-106	0.835459	0.46	0.271	9.46701e-102	CD4 naïve
RNASET2	5.88942e-106	0.756301	0.499	0.305	1.81141e-101	CD4 naïve
FP236383.3	3.09614e-104	0.56635	0.974	0.986	9.5228e-100	CD4 naïve
ANXA1	1.44216e-99	0.906232	0.708	0.534	4.43565e-95	CD4 naïve
FTH1	1.67509e-95	0.506195	0.983	0.981	5.15209e-91	CD4 naïve
ARRDC2	2.71478e-95	0.795295	0.263	0.118	8.34984e-91	CD4 naïve
NDFIP1	7.67314e-91	0.859421	0.561	0.402	2.36003e-86	CD4 naïve
IKZF1	1.77495e-86	0.553124	0.736	0.598	5.4592e-82	CD4 naïve
JUNB	1.98407e-83	0.41249	0.968	0.921	6.1024e-79	CD4 naïve
PFDN5	3.79048e-79	0.366715	0.95	0.906	1.16584e-74	CD4 naïve
FXYD5	3.22339e-78	0.428299	0.908	0.822	9.91418e-74	CD4 naïve
EIF1	3.47832e-78	0.302043	0.989	0.985	1.06983e-73	CD4 naïve
EIF2S3	1.7543e-77	0.631241	0.515	0.354	5.39569e-73	CD4 naïve
SORL1	2.02656e-77	0.611745	0.28	0.139	6.23309e-73	CD4 naïve
CD28	3.06476e-77	0.559262	0.285	0.14	9.42629e-73	CD4 naïve
SLC2A3	9.45003e-76	0.680781	0.704	0.563	2.90655e-71	CD4 naïve
ETS1	1.09114e-74	0.444604	0.871	0.786	3.35601e-70	CD4 naïve
ATM	4.59343e-74	0.6331	0.473	0.312	1.4128e-69	CD4 naïve
ITK	4.86695e-74	0.552844	0.67	0.517	1.49693e-69	CD4 naïve
IL6ST	1.25557e-73	0.481094	0.532	0.351	3.86175e-69	CD4 naïve
INPP4B	1.68662e-73	0.614923	0.593	0.433	5.18752e-69	CD4 naïve
AL499604.1	8.28867e-73	0.620773	0.256	0.124	2.54935e-68	CD4 naïve
FOS	6.21677e-72	0.521965	0.904	0.772	1.91209e-67	CD4 naïve
THEM4	5.43792e-71	0.533912	0.262	0.128	1.67254e-66	CD4 naïve
FLT3LG	4.72022e-70	0.599252	0.417	0.258	1.4518e-65	CD4 naïve
ZC3HAV1	8.04827e-70	0.612721	0.651	0.517	2.47541e-65	CD4 naïve
TNFSF8	2.41349e-68	0.628283	0.487	0.325	7.42316e-64	CD4 naïve
LINC01619	2.91408e-67	0.704503	0.467	0.314	8.96283e-63	CD4 naïve
EPB41	1.0266e-66	0.592153	0.439	0.285	3.15751e-62	CD4 naïve
FCMR	6.55594e-66	0.5652	0.506	0.344	2.01641e-61	CD4 naïve
SNHG6	9.60792e-64	0.505853	0.668	0.53	2.95511e-59	CD4 naïve
EEF1D	1.23688e-61	0.317607	0.951	0.932	3.80428e-57	CD4 naïve
FYB1	2.61558e-58	0.458777	0.829	0.752	8.04473e-54	CD4 naïve
TLE5	3.18582e-58	0.498495	0.701	0.578	9.79863e-54	CD4 naïve
LEPROTL1	2.23746e-57	0.485851	0.732	0.62	6.88177e-53	CD4 naïve
ABLIM1	2.26212e-57	0.62282	0.357	0.221	6.9576e-53	CD4 naïve
MGAT4A	1.13026e-56	0.500381	0.363	0.218	3.47633e-52	CD4 naïve
DGKA	1.84632e-55	0.530991	0.376	0.239	5.67874e-51	CD4 naïve
STK38	4.6784e-55	0.54333	0.293	0.17	1.43894e-50	CD4 naïve
FP671120.4	2.33653e-54	0.521207	0.754	0.663	7.18646e-50	CD4 naïve
EIF3L	2.48597e-54	0.503456	0.585	0.461	7.64609e-50	CD4 naïve
RCAN3	1.52031e-53	0.527084	0.399	0.26	4.67603e-49	CD4 naïve
RBMS1	5.89058e-53	0.61932	0.481	0.355	1.81177e-48	CD4 naïve
SMDT1	4.64658e-52	0.496943	0.575	0.444	1.42915e-47	CD4 naïve
MALAT1	5.1665e-52	0.276965	1	0.999	1.58906e-47	CD4 naïve
CD47	5.23598e-52	0.510199	0.452	0.319	1.61043e-47	CD4 naïve
GIMAP5	1.25974e-51	0.520947	0.375	0.238	3.87457e-47	CD4 naïve
CYTH1	1.43588e-51	0.533107	0.476	0.346	4.41633e-47	CD4 naïve
SC5D	1.45181e-50	0.602208	0.25	0.139	4.46533e-46	CD4 naïve
NCK2	1.45273e-49	0.512335	0.325	0.201	4.46815e-45	CD4 naïve
TOMM7	1.84859e-49	0.351497	0.868	0.814	5.68571e-45	CD4 naïve
NAP1L1	3.4612e-49	0.501018	0.56	0.436	1.06456e-44	CD4 naïve
LDLRAP1	9.80316e-49	0.488469	0.271	0.155	3.01516e-44	CD4 naïve
TRADD	1.9679e-48	0.523204	0.26	0.149	6.05267e-44	CD4 naïve
ZFAS1	1.00199e-47	0.389525	0.734	0.632	3.08184e-43	CD4 naïve
BTF3	5.10927e-47	0.340184	0.901	0.855	1.57146e-42	CD4 naïve
ADD3	3.22039e-46	0.487097	0.412	0.284	9.90495e-42	CD4 naïve
BTG1	9.91255e-46	0.268131	0.997	0.99	3.0488e-41	CD4 naïve
PER1	1.81852e-45	0.487009	0.491	0.363	5.59322e-41	CD4 naïve
SERP1	3.91039e-45	0.472449	0.641	0.535	1.20272e-40	CD4 naïve
CXCR4	9.95487e-45	0.316246	0.955	0.932	3.06182e-40	CD4 naïve
LIMD2	1.33094e-44	0.421051	0.609	0.484	4.09356e-40	CD4 naïve
TMEM131L	4.461e-44	0.539947	0.27	0.163	1.37207e-39	CD4 naïve
COX4I1	1.275e-43	0.310429	0.902	0.873	3.92152e-39	CD4 naïve
TNFAIP8	1.48828e-43	0.465882	0.496	0.37	4.57751e-39	CD4 naïve
USP3	2.67362e-43	0.511864	0.392	0.275	8.22326e-39	CD4 naïve
SGK1	2.91538e-43	0.621681	0.303	0.188	8.96682e-39	CD4 naïve
SF1	3.1676e-42	0.445398	0.649	0.55	9.74259e-38	CD4 naïve
PIK3IP1	2.3053e-39	0.42015	0.635	0.534	7.09041e-35	CD4 naïve
HINT1	1.65411e-38	0.329097	0.791	0.727	5.08754e-34	CD4 naïve
GIMAP7	1.71955e-38	0.490189	0.545	0.432	5.2888e-34	CD4 naïve
TOB1	2.09306e-38	0.522825	0.484	0.372	6.43763e-34	CD4 naïve
RORA	2.20304e-38	0.416226	0.491	0.359	6.77589e-34	CD4 naïve
LINC00861	7.31866e-38	0.479218	0.326	0.212	2.251e-33	CD4 naïve
TESPA1	8.94803e-37	0.479351	0.284	0.183	2.75215e-32	CD4 naïve
FAM107B	9.1752e-37	0.431391	0.466	0.352	2.82202e-32	CD4 naïve
HIVEP2	1.00212e-36	0.45136	0.377	0.266	3.08221e-32	CD4 naïve
PBX4	1.47633e-36	0.42009	0.302	0.196	4.54075e-32	CD4 naïve
BCL11B	1.67934e-36	0.457483	0.556	0.453	5.16515e-32	CD4 naïve
HECA	7.34644e-36	0.473633	0.299	0.195	2.25954e-31	CD4 naïve
ANP32B	1.5576e-35	0.391396	0.604	0.506	4.79071e-31	CD4 naïve
MALT1	7.43692e-35	0.460839	0.342	0.238	2.28737e-30	CD4 naïve
SESN1	9.12262e-35	0.542823	0.268	0.171	2.80584e-30	CD4 naïve
C12orf57	1.12013e-34	0.338765	0.759	0.68	3.44518e-30	CD4 naïve
EIF3F	2.64006e-34	0.358255	0.69	0.612	8.12002e-30	CD4 naïve
EIF3H	2.07945e-33	0.369871	0.641	0.551	6.39576e-29	CD4 naïve
SPTBN1	6.66502e-33	0.417797	0.257	0.165	2.04996e-28	CD4 naïve
CNST	9.2361e-33	0.427886	0.273	0.178	2.84075e-28	CD4 naïve
TNIK	4.47371e-32	0.403233	0.318	0.216	1.37598e-27	CD4 naïve
CYLD	2.46072e-31	0.422248	0.406	0.311	7.56842e-27	CD4 naïve
VSIR	4.23909e-31	0.397499	0.422	0.319	1.30382e-26	CD4 naïve
RUNX1	9.29232e-30	0.411286	0.29	0.196	2.85804e-25	CD4 naïve
MARCKSL1	3.26575e-29	0.43325	0.292	0.199	1.00445e-24	CD4 naïve
STAT1	4.07793e-29	0.540823	0.39	0.296	1.25425e-24	CD4 naïve
SNHG8	6.40406e-29	0.370599	0.543	0.444	1.9697e-24	CD4 naïve
CD48	6.63967e-29	0.271573	0.786	0.714	2.04216e-24	CD4 naïve
RNF138	8.56802e-29	0.455313	0.255	0.169	2.63527e-24	CD4 naïve
GPCPD1	8.85259e-29	0.435617	0.367	0.271	2.72279e-24	CD4 naïve
GIMAP4	1.02903e-28	0.373791	0.442	0.337	3.16499e-24	CD4 naïve
CHMP1B	1.213e-28	0.559791	0.282	0.196	3.73081e-24	CD4 naïve
PBXIP1	1.87188e-28	0.367004	0.469	0.368	5.75733e-24	CD4 naïve
RSL1D1	2.88875e-28	0.412139	0.427	0.333	8.88492e-24	CD4 naïve
ATP2B1	8.32532e-28	0.426122	0.309	0.22	2.56062e-23	CD4 naïve
CHD2	1.71487e-27	0.391641	0.561	0.473	5.27443e-23	CD4 naïve
TLE4	4.44409e-27	0.398816	0.321	0.228	1.36687e-22	CD4 naïve
CELF2	9.5716e-27	0.34289	0.728	0.66	2.94394e-22	CD4 naïve
ELL2	4.93735e-26	0.419037	0.386	0.291	1.51858e-21	CD4 naïve
GPSM3	5.41316e-26	0.300812	0.604	0.521	1.66493e-21	CD4 naïve
AAK1	5.65536e-26	0.402124	0.357	0.268	1.73942e-21	CD4 naïve
CD5	9.39067e-26	0.406164	0.371	0.282	2.88829e-21	CD4 naïve
ERN1	9.41721e-26	0.398104	0.314	0.221	2.89645e-21	CD4 naïve
TMEM243	1.80284e-25	0.358898	0.343	0.251	5.54499e-21	CD4 naïve
FUS	3.21645e-25	0.289707	0.74	0.681	9.89285e-21	CD4 naïve
CCND3	8.09779e-25	0.301113	0.685	0.605	2.49064e-20	CD4 naïve
CMTM7	1.85034e-24	0.352753	0.296	0.21	5.69109e-20	CD4 naïve
TTC39C	2.49264e-24	0.400593	0.326	0.24	7.66661e-20	CD4 naïve
GIMAP1	5.01659e-24	0.3299	0.346	0.253	1.54295e-19	CD4 naïve
ESYT2	5.85977e-24	0.36325	0.358	0.269	1.80229e-19	CD4 naïve
COMMD6	6.50973e-24	0.273832	0.786	0.729	2.0022e-19	CD4 naïve
OSBPL8	9.97114e-24	0.38973	0.474	0.395	3.06682e-19	CD4 naïve
SNHG1	1.06733e-23	0.380696	0.388	0.301	3.28278e-19	CD4 naïve
FKBP5	3.08248e-23	0.269468	0.733	0.646	9.48079e-19	CD4 naïve
ARL4C	4.35584e-23	0.385596	0.563	0.477	1.33973e-18	CD4 naïve
UXT	5.41451e-23	0.327336	0.531	0.448	1.66534e-18	CD4 naïve
PPP1CB	1.2724e-22	0.383935	0.375	0.295	3.91351e-18	CD4 naïve
SOD2	1.60255e-22	0.430216	0.306	0.227	4.92897e-18	CD4 naïve
SNHG7	2.96885e-22	0.373085	0.329	0.246	9.13129e-18	CD4 naïve
EIF4B	3.60443e-22	0.30886	0.623	0.555	1.10862e-17	CD4 naïve
YPEL5	3.91493e-22	0.378243	0.618	0.546	1.20411e-17	CD4 naïve
ATP5PO	6.68577e-22	0.338989	0.49	0.407	2.05634e-17	CD4 naïve
PPP1R2	7.03072e-22	0.320105	0.541	0.46	2.16244e-17	CD4 naïve
CD6	7.52929e-22	0.32919	0.482	0.397	2.31579e-17	CD4 naïve
FAM102A	8.9836e-22	0.355259	0.292	0.211	2.76309e-17	CD4 naïve
ALKBH7	1.09437e-21	0.351174	0.293	0.213	3.36596e-17	CD4 naïve
SSH2	1.7849e-21	0.399534	0.43	0.351	5.48983e-17	CD4 naïve
KAT6A	3.98073e-21	0.343356	0.329	0.25	1.22435e-16	CD4 naïve
GTF2B	5.6556e-21	0.341149	0.448	0.365	1.73949e-16	CD4 naïve
HIST1H1D	1.62581e-20	0.352787	0.332	0.252	5.00051e-16	CD4 naïve
EIF3K	2.73699e-20	0.251858	0.744	0.695	8.41817e-16	CD4 naïve
SLC25A6	5.82061e-20	0.264264	0.736	0.69	1.79025e-15	CD4 naïve
SNHG5	5.99815e-20	0.284998	0.53	0.453	1.84485e-15	CD4 naïve
EIF4A3	6.87494e-20	0.348173	0.473	0.395	2.11453e-15	CD4 naïve
GIMAP2	2.55402e-19	0.320101	0.254	0.182	7.85538e-15	CD4 naïve
PRDX2	7.30525e-19	0.288981	0.325	0.245	2.24688e-14	CD4 naïve
ZNF10	7.82604e-19	0.336322	0.25	0.18	2.40706e-14	CD4 naïve
ST13	2.78018e-18	0.299723	0.477	0.402	8.55099e-14	CD4 naïve
TOMM20	5.29716e-18	0.320464	0.463	0.396	1.62925e-13	CD4 naïve
KDM6B	5.73409e-18	0.313274	0.325	0.251	1.76364e-13	CD4 naïve
YME1L1	7.52157e-18	0.381574	0.45	0.383	2.31341e-13	CD4 naïve
NSA2	1.13772e-17	0.318901	0.432	0.36	3.49928e-13	CD4 naïve
PTGER4	1.24286e-17	0.317005	0.535	0.464	3.82266e-13	CD4 naïve
UBALD2	1.52686e-17	0.35575	0.369	0.294	4.69615e-13	CD4 naïve
RNF139	1.93551e-17	0.351248	0.285	0.218	5.95306e-13	CD4 naïve
DDX3X	2.27169e-17	0.272684	0.699	0.651	6.98703e-13	CD4 naïve
ANKRD12	3.45115e-17	0.266344	0.633	0.578	1.06147e-12	CD4 naïve
CDC42SE1	6.3754e-17	0.303184	0.404	0.337	1.96088e-12	CD4 naïve
DENND4A	6.71059e-17	0.350698	0.347	0.279	2.06398e-12	CD4 naïve
SEPTIN6	7.93833e-17	0.250561	0.564	0.495	2.44159e-12	CD4 naïve
RBMX	9.17661e-17	0.251894	0.494	0.424	2.82245e-12	CD4 naïve
DPYD	1.21089e-16	0.268552	0.384	0.307	3.72433e-12	CD4 naïve
HOOK2	4.52927e-16	0.277102	0.491	0.416	1.39307e-11	CD4 naïve
ERP29	8.63869e-16	0.260235	0.523	0.458	2.657e-11	CD4 naïve
HNRNPA0	1.28725e-15	0.286149	0.555	0.502	3.95918e-11	CD4 naïve
KLF12	1.53097e-15	0.321767	0.303	0.235	4.7088e-11	CD4 naïve
IPCEF1	1.84913e-15	0.303399	0.39	0.321	5.68736e-11	CD4 naïve
FLI1	6.8618e-15	0.263718	0.346	0.279	2.11048e-10	CD4 naïve
KLRB1	9.93235e-15	0.279566	0.364	0.284	3.05489e-10	CD4 naïve
HNRNPUL1	1.29221e-14	0.286356	0.381	0.317	3.97444e-10	CD4 naïve
BAZ1A	2.43934e-14	0.307516	0.373	0.311	7.50268e-10	CD4 naïve
DNAJB9	5.10341e-14	0.3195	0.27	0.211	1.56966e-09	CD4 naïve
ATP1A1	7.85608e-14	0.281727	0.394	0.331	2.4163e-09	CD4 naïve
DOCK10	9.36979e-14	0.276636	0.507	0.447	2.88187e-09	CD4 naïve
NFKBIZ	1.15566e-13	0.341382	0.358	0.296	3.55445e-09	CD4 naïve
NFKB1	2.00983e-13	0.266808	0.36	0.293	6.18164e-09	CD4 naïve
SYNE2	3.08417e-13	0.269878	0.522	0.465	9.48598e-09	CD4 naïve
PCNX1	3.77089e-13	0.333908	0.37	0.314	1.15981e-08	CD4 naïve
KLF9	3.79162e-13	0.288304	0.431	0.372	1.16619e-08	CD4 naïve
NSD3	4.56953e-13	0.292024	0.406	0.344	1.40545e-08	CD4 naïve
XBP1	4.94221e-13	0.297566	0.38	0.319	1.52008e-08	CD4 naïve
JUND	6.20733e-13	0.394317	0.682	0.655	1.90919e-08	CD4 naïve
SCML4	6.39415e-13	0.275382	0.428	0.361	1.96665e-08	CD4 naïve
HAX1	1.04716e-12	0.275013	0.3	0.241	3.22074e-08	CD4 naïve
STAT3	1.12382e-12	0.284322	0.469	0.41	3.45655e-08	CD4 naïve
PDE4B	1.85751e-12	0.311679	0.507	0.455	5.71315e-08	CD4 naïve
ODF2L	2.01417e-12	0.310973	0.27	0.214	6.195e-08	CD4 naïve
VPS51	3.31199e-12	0.267924	0.254	0.199	1.01867e-07	CD4 naïve
RAB11A	6.92841e-12	0.287311	0.399	0.346	2.13097e-07	CD4 naïve
IRF1	7.70685e-12	0.326456	0.482	0.432	2.37039e-07	CD4 naïve
DDX21	1.01039e-11	0.305986	0.3	0.247	3.10766e-07	CD4 naïve
APEX1	1.49694e-11	0.270617	0.251	0.198	4.60413e-07	CD4 naïve
TNFRSF14	4.03077e-11	0.269865	0.328	0.274	1.23975e-06	CD4 naïve
ARIH1	4.81634e-11	0.268704	0.464	0.411	1.48136e-06	CD4 naïve
MLLT3	8.59009e-11	0.270911	0.269	0.218	2.64205e-06	CD4 naïve
MGAT5	8.92599e-11	0.276087	0.26	0.209	2.74537e-06	CD4 naïve
TGFBR2	1.66595e-10	0.264367	0.458	0.41	5.12397e-06	CD4 naïve
EIF2A	2.48773e-10	0.260257	0.27	0.221	7.65153e-06	CD4 naïve
ZNF831	4.01562e-10	0.263481	0.337	0.285	1.23508e-05	CD4 naïve
INTS6	1.07723e-09	0.266737	0.367	0.319	3.31325e-05	CD4 naïve
PSMA1	1.57867e-09	0.280223	0.357	0.313	4.85552e-05	CD4 naïve
RAPGEF6	1.70572e-09	0.304397	0.366	0.321	5.24628e-05	CD4 naïve
CSRNP1	3.22734e-09	0.250523	0.478	0.431	9.92634e-05	CD4 naïve
FAM177A1	1.45073e-08	0.254431	0.44	0.397	0.000446202	CD4 naïve
AHNAK	6.45393e-08	0.265429	0.587	0.568	0.00198504	CD4 naïve
BCAS2	1.53234e-07	0.261314	0.352	0.311	0.00471303	CD4 naïve
CCR7	0	2.2549	0.654	0.09	0	CD8 naïve
SELL	3.71381e-299	2.03798	0.688	0.134	1.14226e-294	CD8 naïve
LEF1	5.46017e-245	1.90724	0.733	0.185	1.67938e-240	CD8 naïve
KLF2	3.99992e-221	1.98528	0.908	0.331	1.23026e-216	CD8 naïve
PDE3B	5.48339e-206	1.88746	0.733	0.216	1.68653e-201	CD8 naïve
ACTN1	2.41971e-191	1.24661	0.336	0.047	7.4423e-187	CD8 naïve
TRABD2A	1.29645e-186	1.16261	0.336	0.048	3.98749e-182	CD8 naïve
CD55	1.127e-174	1.99431	0.804	0.329	3.46632e-170	CD8 naïve
BACH2	6.62652e-168	1.80968	0.644	0.192	2.03812e-163	CD8 naïve
SATB1	6.39625e-157	1.38293	0.47	0.106	1.9673e-152	CD8 naïve
NELL2	3.24364e-151	1.611	0.582	0.169	9.97647e-147	CD8 naïve
EEF1A1	2.63463e-128	0.660122	1	1	8.10333e-124	CD8 naïve
TCF7	1.9392e-122	1.30956	0.672	0.244	5.96439e-118	CD8 naïve
RASGRP2	2.65431e-116	1.16069	0.44	0.114	8.16386e-112	CD8 naïve
LINC02446	5.79672e-114	1.39867	0.444	0.114	1.7829e-109	CD8 naïve
TXK	1.20354e-113	1.2691	0.513	0.153	3.70173e-109	CD8 naïve
LDHB	1.01293e-107	1.17643	0.9	0.599	3.11548e-103	CD8 naïve
IL7R	3.16653e-105	1.03554	0.974	0.612	9.73929e-101	CD8 naïve
KLF3	5.35888e-105	1.13028	0.371	0.09	1.64823e-100	CD8 naïve
EEF1B2	2.40254e-104	0.907324	0.984	0.925	7.3895e-100	CD8 naïve
TPT1	3.28348e-104	0.688746	1	0.998	1.0099e-99	CD8 naïve
NOSIP	5.08921e-104	1.35261	0.597	0.229	1.56529e-99	CD8 naïve
FAM117B	3.48188e-99	0.963385	0.332	0.077	1.07092e-94	CD8 naïve
RACK1	5.65244e-97	0.750804	0.998	0.973	1.73852e-92	CD8 naïve
AIF1	1.41833e-89	0.924565	0.257	0.053	4.36235e-85	CD8 naïve
NACA	2.9406e-88	0.746073	0.994	0.967	9.0444e-84	CD8 naïve
EEF1G	4.14569e-83	0.884805	0.965	0.847	1.27509e-78	CD8 naïve
PABPC1	2.46622e-81	0.822545	0.965	0.868	7.58536e-77	CD8 naïve
RIPOR2	1.54477e-80	1.22081	0.635	0.301	4.75126e-76	CD8 naïve
EEF2	6.58146e-79	0.802765	0.961	0.886	2.02426e-74	CD8 naïve
LTB	1.6975e-76	0.984424	0.784	0.409	5.22099e-72	CD8 naïve
AC119396.1	1.40041e-75	0.868765	0.255	0.059	4.30723e-71	CD8 naïve
PLAC8	2.04318e-73	0.972078	0.324	0.091	6.2842e-69	CD8 naïve
CAMK4	5.62822e-69	0.993142	0.713	0.384	1.73107e-64	CD8 naïve
NDFIP1	7.05037e-68	1.23363	0.69	0.408	2.16848e-63	CD8 naïve
CERS6	4.34393e-67	0.813241	0.251	0.063	1.33606e-62	CD8 naïve
GAS5	6.0379e-67	0.935079	0.851	0.614	1.85708e-62	CD8 naïve
RASA3	1.4326e-65	0.973449	0.509	0.209	4.40625e-61	CD8 naïve
TAF4B	2.93094e-65	1.31002	0.324	0.098	9.0147e-61	CD8 naïve
SARAF	9.90502e-64	0.665263	0.982	0.935	3.04649e-59	CD8 naïve
SMCHD1	5.2144e-62	1.01612	0.861	0.608	1.60379e-57	CD8 naïve
MCUB	1.17648e-60	0.938809	0.517	0.222	3.61849e-56	CD8 naïve
MAML2	1.3527e-59	0.98478	0.578	0.279	4.16049e-55	CD8 naïve
ATM	1.8007e-59	1.03354	0.615	0.318	5.53841e-55	CD8 naïve
SNHG29	4.85557e-59	0.867679	0.847	0.626	1.49343e-54	CD8 naïve
FOXP1	2.20768e-58	0.962051	0.709	0.425	6.79015e-54	CD8 naïve
TMSB10	4.84004e-58	0.591617	0.994	0.985	1.48865e-53	CD8 naïve
PRKCQ-AS1	2.32162e-54	0.997464	0.485	0.213	7.14061e-50	CD8 naïve
LDLRAP1	9.28154e-53	0.831259	0.407	0.159	2.85472e-48	CD8 naïve
P2RY8	1.02782e-52	0.816998	0.326	0.111	3.16127e-48	CD8 naïve
TOB1	5.23558e-52	1.13093	0.644	0.375	1.61031e-47	CD8 naïve
MAL	2.97106e-51	0.763459	0.285	0.09	9.13809e-47	CD8 naïve
APOO	7.60253e-50	0.692237	0.941	0.808	2.33831e-45	CD8 naïve
YBX3	2.18491e-49	0.803169	0.265	0.083	6.72012e-45	CD8 naïve
ITGA6	2.22072e-49	0.711238	0.261	0.08	6.83028e-45	CD8 naïve
TMEM123	3.01011e-49	0.842397	0.613	0.332	9.2582e-45	CD8 naïve
ABLIM1	1.44666e-46	0.912661	0.479	0.226	4.44951e-42	CD8 naïve
NPM1	4.25478e-45	0.685927	0.935	0.834	1.30864e-40	CD8 naïve
EIF3E	3.01652e-44	0.835	0.723	0.487	9.27792e-40	CD8 naïve
FCMR	1.80321e-40	0.795033	0.603	0.351	5.54612e-36	CD8 naïve
ARRDC2	2.91639e-40	0.821201	0.316	0.125	8.96995e-36	CD8 naïve
SORL1	4.59836e-38	0.628443	0.35	0.145	1.41432e-33	CD8 naïve
SERINC5	7.5668e-38	0.799339	0.387	0.174	2.32732e-33	CD8 naïve
UBA52	3.97274e-36	0.419756	0.99	0.964	1.22189e-31	CD8 naïve
MGAT4A	1.84742e-35	0.69679	0.46	0.224	5.6821e-31	CD8 naïve
SMAP2	3.39853e-34	0.625252	0.819	0.62	1.04529e-29	CD8 naïve
APBA2	4.47404e-34	0.733444	0.399	0.19	1.37608e-29	CD8 naïve
AP001011.1	4.67407e-34	0.941891	0.36	0.171	1.4376e-29	CD8 naïve
FAU	4.52445e-32	0.335455	1	0.995	1.39158e-27	CD8 naïve
NOP53	7.43835e-32	0.570819	0.843	0.657	2.28781e-27	CD8 naïve
SAMHD1	1.10591e-29	0.698969	0.548	0.338	3.40146e-25	CD8 naïve
CD8B	4.73964e-29	0.479048	0.768	0.492	1.45777e-24	CD8 naïve
PECAM1	9.0202e-29	0.600066	0.269	0.112	2.77434e-24	CD8 naïve
COX4I1	1.15621e-28	0.492628	0.943	0.874	3.55616e-24	CD8 naïve
MALAT1	1.19107e-28	0.329085	1	0.999	3.66339e-24	CD8 naïve
SLC2A3	1.34571e-28	0.698312	0.76	0.57	4.13901e-24	CD8 naïve
NAA16	3.97617e-28	0.607964	0.273	0.118	1.22295e-23	CD8 naïve
NUCB2	4.92909e-28	0.65662	0.487	0.275	1.51604e-23	CD8 naïve
BTF3	3.52905e-27	0.458001	0.923	0.857	1.08543e-22	CD8 naïve
STK38	9.95436e-27	0.697697	0.35	0.176	3.06166e-22	CD8 naïve
RNF138	1.72272e-26	0.672702	0.348	0.172	5.29856e-22	CD8 naïve
EPB41	1.86314e-26	0.636705	0.499	0.292	5.73046e-22	CD8 naïve
NFKB1	3.07576e-26	0.603526	0.497	0.294	9.46012e-22	CD8 naïve
EIF3H	1.84351e-25	0.535358	0.749	0.554	5.67009e-21	CD8 naïve
TXNIP	2.29924e-25	0.423415	0.98	0.912	7.07179e-21	CD8 naïve
PSMA1	1.02729e-24	0.744517	0.491	0.313	3.15965e-20	CD8 naïve
LIMD2	1.55427e-24	0.523154	0.695	0.489	4.78046e-20	CD8 naïve
EIF3L	3.40803e-24	0.571785	0.656	0.466	1.04821e-19	CD8 naïve
PFDN5	4.74273e-24	0.370489	0.955	0.908	1.45872e-19	CD8 naïve
EEF1D	5.11535e-24	0.356167	0.971	0.932	1.57333e-19	CD8 naïve
FBL	5.42986e-24	0.562443	0.497	0.298	1.67006e-19	CD8 naïve
PRKCA	9.92802e-24	0.609697	0.306	0.148	3.05356e-19	CD8 naïve
ZFAS1	1.36768e-23	0.504869	0.786	0.637	4.20657e-19	CD8 naïve
TGFBR2	1.68822e-23	0.683719	0.601	0.41	5.19246e-19	CD8 naïve
TMEM131L	1.7223e-23	0.594364	0.328	0.167	5.29727e-19	CD8 naïve
SC5D	4.15991e-23	0.70118	0.297	0.144	1.27946e-18	CD8 naïve
TSC22D3	6.61603e-23	0.402219	0.976	0.909	2.03489e-18	CD8 naïve
RCAN3	1.16322e-22	0.578783	0.454	0.267	3.5777e-18	CD8 naïve
UXT	1.38241e-22	0.559373	0.635	0.451	4.25188e-18	CD8 naïve
TLE5	1.64104e-22	0.503273	0.756	0.583	5.04735e-18	CD8 naïve
MSL3	4.10621e-22	0.648296	0.257	0.12	1.26295e-17	CD8 naïve
FP236383.3	1.04171e-21	0.467414	0.994	0.985	3.20399e-17	CD8 naïve
ZC3HAV1	3.05843e-21	0.567948	0.711	0.523	9.40683e-17	CD8 naïve
EIF2S3	1.34451e-20	0.554624	0.55	0.362	4.1353e-16	CD8 naïve
DENND4A	1.75879e-20	0.539124	0.46	0.281	5.40952e-16	CD8 naïve
RSL1D1	2.80878e-20	0.55872	0.513	0.337	8.63898e-16	CD8 naïve
USP3	3.15701e-20	0.616569	0.446	0.28	9.71003e-16	CD8 naïve
LEPROTL1	1.08746e-19	0.53352	0.77	0.625	3.3447e-15	CD8 naïve
GPR132	3.79434e-19	0.506787	0.251	0.121	1.16703e-14	CD8 naïve
RGS10	4.75347e-19	0.539447	0.615	0.435	1.46203e-14	CD8 naïve
ZNF10	7.14919e-19	0.55842	0.334	0.183	2.19888e-14	CD8 naïve
SNHG1	8.22351e-19	0.519211	0.479	0.304	2.5293e-14	CD8 naïve
ARHGAP15	1.11747e-18	0.451983	0.762	0.619	3.43699e-14	CD8 naïve
FLT3LG	1.24145e-18	0.488682	0.44	0.266	3.81833e-14	CD8 naïve
SF1	2.03942e-18	0.516344	0.705	0.554	6.27264e-14	CD8 naïve
APEX1	3.71504e-18	0.517432	0.35	0.199	1.14264e-13	CD8 naïve
PIK3IP1	4.33019e-18	0.498849	0.686	0.538	1.33184e-13	CD8 naïve
NAP1L1	4.82829e-18	0.514197	0.609	0.442	1.48504e-13	CD8 naïve
IMPDH2	1.06562e-17	0.471417	0.305	0.163	3.27752e-13	CD8 naïve
SNHG8	1.52271e-17	0.46614	0.627	0.448	4.68341e-13	CD8 naïve
SGK1	4.02515e-17	0.552246	0.342	0.193	1.23801e-12	CD8 naïve
CCND3	4.54469e-17	0.429459	0.776	0.607	1.39781e-12	CD8 naïve
TLE4	5.36181e-17	0.532318	0.389	0.232	1.64913e-12	CD8 naïve
C12orf57	5.70243e-17	0.422603	0.813	0.683	1.7539e-12	CD8 naïve
PRMT2	9.71518e-17	0.540399	0.505	0.341	2.9881e-12	CD8 naïve
PER1	1.07797e-16	0.491758	0.536	0.369	3.31551e-12	CD8 naïve
YME1L1	1.76819e-16	0.595469	0.538	0.385	5.43842e-12	CD8 naïve
ALKBH7	2.00861e-16	0.513025	0.36	0.216	6.17788e-12	CD8 naïve
TNFAIP3	2.37623e-16	0.466292	0.831	0.703	7.30858e-12	CD8 naïve
ITK	2.54976e-16	0.464325	0.686	0.525	7.8423e-12	CD8 naïve
SPTBN1	4.53331e-16	0.512301	0.301	0.169	1.39431e-11	CD8 naïve
JUNB	9.84124e-16	0.323177	0.99	0.923	3.02687e-11	CD8 naïve
ALG13	1.40324e-15	0.681514	0.385	0.247	4.31594e-11	CD8 naïve
FAM107B	1.97991e-15	0.444277	0.525	0.357	6.08961e-11	CD8 naïve
CHMP1B	2.27093e-15	0.695198	0.334	0.2	6.98471e-11	CD8 naïve
CHD2	3.9488e-15	0.449247	0.631	0.476	1.21453e-10	CD8 naïve
NCK2	4.51967e-15	0.401994	0.352	0.207	1.39012e-10	CD8 naïve
SNHG16	6.15655e-15	0.432687	0.303	0.171	1.89357e-10	CD8 naïve
TUBB2A	9.1862e-15	0.509156	0.305	0.173	2.8254e-10	CD8 naïve
TMEM243	1.21178e-14	0.545176	0.389	0.255	3.72706e-10	CD8 naïve
SNRK	1.54122e-14	0.463416	0.363	0.226	4.74033e-10	CD8 naïve
SERP1	2.35487e-14	0.433926	0.682	0.54	7.24288e-10	CD8 naïve
ATP5PO	2.44166e-14	0.410261	0.568	0.41	7.50983e-10	CD8 naïve
EIF3F	2.56322e-14	0.377138	0.733	0.615	7.88369e-10	CD8 naïve
LMBR1	3.125e-14	0.478371	0.261	0.145	9.61155e-10	CD8 naïve
SSH2	3.39766e-14	0.495305	0.497	0.354	1.04502e-09	CD8 naïve
EIF4A3	3.45309e-14	0.437533	0.548	0.398	1.06207e-09	CD8 naïve
NR4A1	3.6075e-14	0.388931	0.717	0.551	1.10956e-09	CD8 naïve
YPEL5	3.99776e-14	0.578056	0.682	0.549	1.22959e-09	CD8 naïve
NME2	4.12424e-14	0.445006	0.576	0.427	1.26849e-09	CD8 naïve
IKZF1	4.30245e-14	0.415443	0.735	0.605	1.3233e-09	CD8 naïve
TESPA1	7.65749e-14	0.453443	0.314	0.188	2.35522e-09	CD8 naïve
SNHG15	8.53398e-14	0.529177	0.34	0.208	2.6248e-09	CD8 naïve
FOSB	8.93681e-14	0.33531	0.855	0.711	2.7487e-09	CD8 naïve
ZNF331	1.02914e-13	0.364916	0.705	0.538	3.16531e-09	CD8 naïve
SMDT1	1.18734e-13	0.38761	0.605	0.45	3.65191e-09	CD8 naïve
CDC14A	2.03853e-13	0.414062	0.377	0.237	6.26992e-09	CD8 naïve
ETS1	2.06014e-13	0.338734	0.888	0.79	6.33638e-09	CD8 naïve
SEMA4D	2.18761e-13	0.472757	0.432	0.292	6.72843e-09	CD8 naïve
LINC00861	2.45215e-13	0.388065	0.356	0.217	7.54207e-09	CD8 naïve
TUBA1A	2.50783e-13	0.435952	0.642	0.508	7.71333e-09	CD8 naïve
C1QBP	2.83591e-13	0.395958	0.36	0.225	8.7224e-09	CD8 naïve
CYTH1	2.96266e-13	0.456739	0.489	0.353	9.11226e-09	CD8 naïve
MARCKSL1	4.04671e-13	0.483516	0.332	0.203	1.24465e-08	CD8 naïve
ST3GAL1	5.29396e-13	0.467798	0.377	0.247	1.62826e-08	CD8 naïve
HNRNPA1	5.53615e-13	0.295835	0.914	0.859	1.70275e-08	CD8 naïve
SNHG7	7.97749e-13	0.504213	0.375	0.249	2.45364e-08	CD8 naïve
SCML4	1.03607e-12	0.42609	0.511	0.363	3.18665e-08	CD8 naïve
TNFSF8	1.55976e-12	0.316352	0.493	0.333	4.79736e-08	CD8 naïve
DOCK10	1.6117e-12	0.450095	0.589	0.449	4.95711e-08	CD8 naïve
JMY	2.16524e-12	0.521363	0.31	0.194	6.65964e-08	CD8 naïve
SLC25A6	2.22186e-12	0.374599	0.78	0.692	6.83378e-08	CD8 naïve
SNHG5	2.31e-12	0.381998	0.593	0.456	7.10487e-08	CD8 naïve
AC079793.1	2.49853e-12	0.428192	0.269	0.158	7.68472e-08	CD8 naïve
FAM102A	3.05721e-12	0.455635	0.342	0.215	9.40307e-08	CD8 naïve
BCL11B	5.85575e-12	0.418829	0.601	0.458	1.80105e-07	CD8 naïve
IL6ST	9.78609e-12	0.257598	0.509	0.361	3.00991e-07	CD8 naïve
DDX21	1.12925e-11	0.460489	0.365	0.248	3.47324e-07	CD8 naïve
NR4A2	1.75551e-11	0.385474	0.788	0.662	5.39943e-07	CD8 naïve
UQCRB	2.66394e-11	0.358061	0.768	0.681	8.19349e-07	CD8 naïve
HEXIM1	2.83011e-11	0.393986	0.299	0.182	8.70457e-07	CD8 naïve
SOCS3	3.01214e-11	0.380966	0.401	0.268	9.26443e-07	CD8 naïve
RNF139	3.22231e-11	0.448142	0.34	0.221	9.91087e-07	CD8 naïve
EIF4B	3.85013e-11	0.394409	0.666	0.557	1.18418e-06	CD8 naïve
RASA2	4.21564e-11	0.448082	0.525	0.397	1.2966e-06	CD8 naïve
SNHG6	8.08516e-11	0.330057	0.68	0.537	2.48675e-06	CD8 naïve
BCAS2	9.46199e-11	0.481632	0.438	0.312	2.91022e-06	CD8 naïve
GTF2B	9.71829e-11	0.418371	0.495	0.368	2.98905e-06	CD8 naïve
TOMM20	1.21403e-10	0.415587	0.525	0.398	3.73401e-06	CD8 naïve
CD48	1.66199e-10	0.273357	0.811	0.717	5.11177e-06	CD8 naïve
ADK	2.35455e-10	0.463181	0.305	0.2	7.24187e-06	CD8 naïve
RNF216	2.40613e-10	0.360468	0.275	0.17	7.40053e-06	CD8 naïve
PACS1	2.69766e-10	0.409651	0.418	0.298	8.29718e-06	CD8 naïve
LBH	2.99332e-10	0.378828	0.688	0.582	9.20655e-06	CD8 naïve
YBX1	3.20245e-10	0.289446	0.752	0.642	9.84978e-06	CD8 naïve
VSIR	4.04515e-10	0.301813	0.462	0.323	1.24417e-05	CD8 naïve
EIF3K	4.48139e-10	0.27775	0.776	0.697	1.37834e-05	CD8 naïve
BIRC2	7.10152e-10	0.380662	0.281	0.178	2.18421e-05	CD8 naïve
RBM38	7.56587e-10	0.443277	0.297	0.19	2.32703e-05	CD8 naïve
FYB1	7.67804e-10	0.256899	0.853	0.755	2.36153e-05	CD8 naïve
CNST	8.45369e-10	0.352049	0.287	0.183	2.6001e-05	CD8 naïve
ARL4A	8.49195e-10	0.427327	0.283	0.181	2.61187e-05	CD8 naïve
UBAC2	9.44552e-10	0.375156	0.413	0.291	2.90516e-05	CD8 naïve
DDX3X	1.00902e-09	0.288708	0.768	0.652	3.10344e-05	CD8 naïve
TTC3	1.19296e-09	0.331172	0.403	0.281	3.66919e-05	CD8 naïve
KIF2A	1.2454e-09	0.398291	0.456	0.338	3.83048e-05	CD8 naïve
KDM6B	1.25674e-09	0.463082	0.356	0.254	3.86534e-05	CD8 naïve
HNRNPA0	1.34484e-09	0.296187	0.64	0.504	4.13632e-05	CD8 naïve
RBL2	1.44674e-09	0.356862	0.509	0.389	4.44974e-05	CD8 naïve
SNHG12	1.64533e-09	0.341885	0.444	0.323	5.06054e-05	CD8 naïve
PHF20	1.69417e-09	0.30434	0.387	0.27	5.21076e-05	CD8 naïve
AAK1	2.38903e-09	0.371358	0.387	0.272	7.34795e-05	CD8 naïve
BIRC3	2.43395e-09	0.339002	0.346	0.236	7.48609e-05	CD8 naïve
HIVEP2	2.65923e-09	0.390727	0.381	0.271	8.17898e-05	CD8 naïve
PIM2	3.14245e-09	0.390011	0.397	0.283	9.66523e-05	CD8 naïve
SERPINB9	3.76064e-09	0.308781	0.377	0.256	0.000115666	CD8 naïve
ATP1A1	4.14409e-09	0.328237	0.46	0.333	0.00012746	CD8 naïve
OXNAD1	4.20698e-09	0.35875	0.536	0.422	0.000129394	CD8 naïve
EIF3M	4.82229e-09	0.352356	0.46	0.343	0.000148319	CD8 naïve
PCBP2	8.8009e-09	0.325002	0.462	0.352	0.000270689	CD8 naïve
GPSM3	8.88075e-09	0.302203	0.639	0.525	0.000273145	CD8 naïve
EIF2A	9.5192e-09	0.376828	0.322	0.222	0.000292782	CD8 naïve
ADD3	1.02251e-08	0.353557	0.405	0.291	0.000314492	CD8 naïve
KLF13	1.17515e-08	0.298241	0.428	0.313	0.00036144	CD8 naïve
ESYT2	1.3843e-08	0.375415	0.379	0.274	0.000425768	CD8 naïve
FAM177A1	1.39795e-08	0.329291	0.519	0.398	0.000429968	CD8 naïve
GIMAP1	1.49498e-08	0.3196	0.369	0.258	0.000459812	CD8 naïve
PABPC4	2.33714e-08	0.369204	0.255	0.166	0.000718833	CD8 naïve
GIMAP2	2.36102e-08	0.318704	0.283	0.185	0.000726179	CD8 naïve
UBQLN1	2.36609e-08	0.312067	0.314	0.212	0.00072774	CD8 naïve
VPS37B	2.37014e-08	0.433379	0.405	0.297	0.000728985	CD8 naïve
SOD2	2.94334e-08	0.372856	0.332	0.231	0.000905284	CD8 naïve
RBMX	3.04699e-08	0.317889	0.536	0.427	0.000937164	CD8 naïve
ARHGEF1	3.31205e-08	0.286206	0.695	0.58	0.00101869	CD8 naïve
ATXN7	4.49895e-08	0.34401	0.259	0.171	0.00138374	CD8 naïve
ERCC5	5.53351e-08	0.366723	0.373	0.274	0.00170194	CD8 naïve
RSRP1	6.12467e-08	0.251607	0.731	0.644	0.00188376	CD8 naïve
R3HDM4	6.12909e-08	0.324407	0.279	0.188	0.00188512	CD8 naïve
DGKA	6.33578e-08	0.317671	0.346	0.247	0.0019487	CD8 naïve
USP11	6.9796e-08	0.351294	0.257	0.17	0.00214672	CD8 naïve
TUT4	8.20403e-08	0.327915	0.413	0.307	0.00252331	CD8 naïve
CDK17	1.1572e-07	0.354978	0.415	0.311	0.0035592	CD8 naïve
PPP1R2	1.15788e-07	0.333459	0.576	0.464	0.0035613	CD8 naïve
CRYBG1	1.21824e-07	0.374472	0.57	0.455	0.00374694	CD8 naïve
ANP32B	1.32244e-07	0.264386	0.609	0.511	0.00406741	CD8 naïve
GPCPD1	2.12142e-07	0.308654	0.377	0.275	0.00652485	CD8 naïve
ARHGAP45	2.2069e-07	0.329743	0.422	0.325	0.00678777	CD8 naïve
TNIK	2.44494e-07	0.300395	0.316	0.221	0.0075199	CD8 naïve
LINC01619	2.73678e-07	0.388744	0.42	0.323	0.00841752	CD8 naïve
GYPC	2.8427e-07	0.330686	0.609	0.503	0.00874328	CD8 naïve
IGBP1	2.88121e-07	0.29629	0.354	0.254	0.00886175	CD8 naïve
GIMAP4	3.02876e-07	0.320572	0.452	0.342	0.00931554	CD8 naïve
MLLT3	3.04362e-07	0.341977	0.308	0.22	0.00936127	CD8 naïve
RSL24D1	4.94346e-07	0.271583	0.417	0.313	0.0152046	CD8 naïve
MFNG	5.59219e-07	0.277992	0.269	0.183	0.0171999	CD8 naïve
MYADM	5.86496e-07	0.273818	0.46	0.347	0.0180389	CD8 naïve
ETV3	6.03424e-07	0.259043	0.253	0.169	0.0185595	CD8 naïve
GIMAP5	6.43546e-07	0.285558	0.344	0.246	0.0197935	CD8 naïve
PPA1	6.59551e-07	0.322091	0.275	0.189	0.0202858	CD8 naïve
HIST1H1D	6.85968e-07	0.265335	0.36	0.255	0.0210983	CD8 naïve
CNOT6L	9.01043e-07	0.263656	0.527	0.412	0.0277134	CD8 naïve
SLC25A3	9.30077e-07	0.277916	0.692	0.605	0.0286064	CD8 naïve
FP671120.4	1.02191e-06	0.409476	0.737	0.668	0.031431	CD8 naïve
INTS6	1.099e-06	0.287135	0.417	0.321	0.0338018	CD8 naïve
HADHA	1.29146e-06	0.259121	0.407	0.304	0.0397214	CD8 naïve
NKG7	0	2.32894	0.969	0.566	0	CX3CR1+ Teff
FGFBP2	0	1.91173	0.351	0.002	0	CX3CR1+ Teff
KLRG1	0	1.72343	0.593	0.107	0	CX3CR1+ Teff
FCGR3A	0	1.69432	0.333	0.013	0	CX3CR1+ Teff
PLEK	0	1.61412	0.462	0.048	0	CX3CR1+ Teff
S1PR5	0	1.52639	0.364	0.002	0	CX3CR1+ Teff
CX3CR1	0	1.20464	0.255	0.002	0	CX3CR1+ Teff
C1orf21	0	1.18295	0.297	0.021	0	CX3CR1+ Teff
GNLY	3.61343e-298	2.75038	0.427	0.074	1.11138e-293	CX3CR1+ Teff
KLF2	8.21044e-243	1.33672	0.869	0.327	2.52528e-238	CX3CR1+ Teff
GZMH	1.12367e-224	1.76055	0.746	0.295	3.45606e-220	CX3CR1+ Teff
GZMB	1.54772e-214	1.81132	0.513	0.135	4.76032e-210	CX3CR1+ Teff
EFHD2	5.90453e-210	1.55465	0.657	0.243	1.81606e-205	CX3CR1+ Teff
PRF1	9.51735e-159	1.51212	0.725	0.348	2.92725e-154	CX3CR1+ Teff
CST7	1.82938e-153	1.09033	0.931	0.615	5.62662e-149	CX3CR1+ Teff
GZMA	1.11867e-144	0.907283	0.867	0.393	3.4407e-140	CX3CR1+ Teff
ZEB2	5.00501e-144	1.27445	0.576	0.216	1.53939e-139	CX3CR1+ Teff
CCL4	4.35779e-121	1.07283	0.893	0.529	1.34033e-116	CX3CR1+ Teff
CMC1	1.274e-119	1.44619	0.545	0.238	3.91844e-115	CX3CR1+ Teff
KLF3	1.15049e-118	1.0351	0.326	0.088	3.53855e-114	CX3CR1+ Teff
FCRL6	3.83332e-118	0.94472	0.356	0.102	1.17901e-113	CX3CR1+ Teff
TGFBR3	1.05795e-111	0.842985	0.269	0.065	3.25395e-107	CX3CR1+ Teff
LYAR	2.62009e-108	0.99833	0.536	0.217	8.05861e-104	CX3CR1+ Teff
KLRD1	6.56782e-100	1.27265	0.554	0.257	2.02007e-95	CX3CR1+ Teff
LITAF	1.53059e-91	0.969563	0.635	0.331	4.70764e-87	CX3CR1+ Teff
P2RY8	1.17705e-77	0.816544	0.318	0.109	3.62025e-73	CX3CR1+ Teff
TBX21	7.57408e-69	0.849579	0.435	0.196	2.32956e-64	CX3CR1+ Teff
GZMM	8.15994e-69	0.854152	0.688	0.427	2.50975e-64	CX3CR1+ Teff
PLAC8	3.50905e-67	0.758916	0.269	0.09	1.07928e-62	CX3CR1+ Teff
B2M	4.06687e-67	0.283134	1	1	1.25085e-62	CX3CR1+ Teff
HLA-DPB1	1.64002e-66	0.722018	0.708	0.424	5.0442e-62	CX3CR1+ Teff
CCL5	6.55828e-63	0.528044	0.989	0.778	2.01713e-58	CX3CR1+ Teff
SYNE1	1.37292e-62	0.85521	0.561	0.323	4.22269e-58	CX3CR1+ Teff
ADRB2	1.44342e-61	0.707459	0.258	0.088	4.43951e-57	CX3CR1+ Teff
FLNA	3.28144e-61	0.853785	0.594	0.361	1.00927e-56	CX3CR1+ Teff
BIN2	3.47929e-61	0.81675	0.614	0.377	1.07013e-56	CX3CR1+ Teff
HLA-DRB5	3.38618e-60	0.720947	0.471	0.225	1.04149e-55	CX3CR1+ Teff
SAMD3	6.30039e-60	0.761997	0.504	0.258	1.93781e-55	CX3CR1+ Teff
IFITM2	1.94934e-59	0.726157	0.899	0.779	5.9956e-55	CX3CR1+ Teff
RIPOR2	2.16232e-58	0.780229	0.544	0.301	6.65064e-54	CX3CR1+ Teff
CD74	4.45397e-58	0.523906	0.915	0.721	1.36991e-53	CX3CR1+ Teff
TMSB10	2.3242e-56	0.427762	0.998	0.985	7.14854e-52	CX3CR1+ Teff
EMP3	5.35444e-56	0.681119	0.793	0.556	1.64686e-51	CX3CR1+ Teff
RASGRP2	6.64883e-56	0.658501	0.297	0.115	2.04498e-51	CX3CR1+ Teff
HLA-C	9.72022e-52	0.325066	0.998	0.994	2.98965e-47	CX3CR1+ Teff
BHLHE40	9.11227e-51	0.757252	0.456	0.24	2.80266e-46	CX3CR1+ Teff
HLA-DRB1	6.34965e-50	0.466263	0.63	0.353	1.95296e-45	CX3CR1+ Teff
SPON2	1.05317e-49	0.692649	0.274	0.107	3.23922e-45	CX3CR1+ Teff
ITGB2	2.17169e-49	0.624154	0.818	0.627	6.67946e-45	CX3CR1+ Teff
GPR65	3.05513e-49	0.755079	0.497	0.278	9.39667e-45	CX3CR1+ Teff
LINC00861	3.06895e-48	0.718298	0.427	0.214	9.43918e-44	CX3CR1+ Teff
ADGRG1	1.92422e-47	0.646654	0.318	0.139	5.91833e-43	CX3CR1+ Teff
PFN1	4.24952e-47	0.414688	0.986	0.973	1.30702e-42	CX3CR1+ Teff
RUNX3	5.96765e-46	0.644156	0.662	0.435	1.83547e-41	CX3CR1+ Teff
TLE5	7.01101e-46	0.653549	0.76	0.581	2.15638e-41	CX3CR1+ Teff
MYBL1	1.48062e-45	0.699727	0.374	0.179	4.55395e-41	CX3CR1+ Teff
C12orf75	4.95477e-45	0.684104	0.433	0.228	1.52394e-40	CX3CR1+ Teff
RASA3	6.89542e-45	0.632362	0.414	0.209	2.12082e-40	CX3CR1+ Teff
PYHIN1	1.33216e-44	0.694948	0.546	0.321	4.09734e-40	CX3CR1+ Teff
CYBA	1.79679e-44	0.478969	0.935	0.847	5.5264e-40	CX3CR1+ Teff
S1PR4	5.68788e-44	0.622106	0.301	0.132	1.74942e-39	CX3CR1+ Teff
PXN	9.27598e-44	0.577182	0.25	0.1	2.85301e-39	CX3CR1+ Teff
SH3BP5	1.6377e-40	0.583742	0.295	0.133	5.03708e-36	CX3CR1+ Teff
IFITM1	3.96109e-40	0.44794	0.968	0.878	1.21831e-35	CX3CR1+ Teff
ABHD17A	1.38063e-39	0.595807	0.634	0.44	4.24641e-35	CX3CR1+ Teff
CD81	5.57917e-39	0.551945	0.651	0.436	1.71598e-34	CX3CR1+ Teff
S100A10	1.09243e-38	0.523882	0.836	0.648	3.36e-34	CX3CR1+ Teff
SYNE2	4.68263e-38	0.554547	0.67	0.464	1.44024e-33	CX3CR1+ Teff
PIP4K2A	6.69263e-38	0.551193	0.61	0.4	2.05845e-33	CX3CR1+ Teff
HLA-DPA1	1.11929e-36	0.530295	0.599	0.383	3.44261e-32	CX3CR1+ Teff
ANXA1	2.33696e-35	0.417268	0.778	0.54	7.18777e-31	CX3CR1+ Teff
PRKCB	3.42842e-35	0.576512	0.403	0.224	1.05448e-30	CX3CR1+ Teff
HLA-DQA1	1.32542e-34	0.445089	0.324	0.156	4.0766e-30	CX3CR1+ Teff
PTPRC	2.296e-34	0.334688	0.978	0.946	7.0618e-30	CX3CR1+ Teff
GZMK	9.42326e-33	0.569783	0.482	0.283	2.89831e-28	CX3CR1+ Teff
ARL4C	4.44282e-31	0.523426	0.656	0.478	1.36648e-26	CX3CR1+ Teff
SELPLG	2.16303e-30	0.618902	0.498	0.327	6.65282e-26	CX3CR1+ Teff
ICAM2	2.55094e-30	0.494962	0.266	0.129	7.84594e-26	CX3CR1+ Teff
APMAP	5.02331e-30	0.518549	0.436	0.262	1.54502e-25	CX3CR1+ Teff
GNG2	9.33287e-30	0.531806	0.629	0.462	2.87051e-25	CX3CR1+ Teff
ERN1	3.44811e-29	0.509382	0.39	0.223	1.06053e-24	CX3CR1+ Teff
UCP2	3.58748e-29	0.493622	0.598	0.407	1.1034e-24	CX3CR1+ Teff
HLA-B	4.84118e-29	0.257407	0.996	0.996	1.489e-24	CX3CR1+ Teff
ARPC5L	3.28009e-28	0.554095	0.487	0.317	1.00886e-23	CX3CR1+ Teff
STK38	3.72407e-28	0.555085	0.323	0.175	1.14541e-23	CX3CR1+ Teff
CD47	6.60701e-28	0.502916	0.497	0.324	2.03212e-23	CX3CR1+ Teff
ADGRE5	3.13961e-27	0.460162	0.721	0.559	9.65649e-23	CX3CR1+ Teff
MYO1F	4.45127e-27	0.540697	0.319	0.176	1.36908e-22	CX3CR1+ Teff
MAP3K8	1.74286e-26	0.50891	0.366	0.211	5.3605e-22	CX3CR1+ Teff
ISG20	1.83774e-26	0.452977	0.727	0.566	5.65234e-22	CX3CR1+ Teff
PTP4A2	2.91331e-26	0.517797	0.613	0.456	8.96045e-22	CX3CR1+ Teff
GIMAP7	3.87747e-26	0.423847	0.626	0.435	1.19259e-21	CX3CR1+ Teff
SYTL3	1.51314e-25	0.394249	0.682	0.496	4.65397e-21	CX3CR1+ Teff
CALM1	1.83173e-25	0.324894	0.949	0.892	5.63385e-21	CX3CR1+ Teff
MRPL10	1.85105e-25	0.446127	0.276	0.144	5.69329e-21	CX3CR1+ Teff
PIK3R1	6.82918e-25	0.530702	0.626	0.477	2.10045e-20	CX3CR1+ Teff
MYL12A	7.59003e-25	0.313828	0.946	0.88	2.33446e-20	CX3CR1+ Teff
RAP1B	1.67857e-23	0.46085	0.693	0.552	5.16279e-19	CX3CR1+ Teff
PPIA	2.17043e-23	0.297926	0.953	0.916	6.67561e-19	CX3CR1+ Teff
MYO1G	2.95976e-23	0.487399	0.376	0.232	9.10332e-19	CX3CR1+ Teff
DUSP2	4.89744e-23	0.358554	0.888	0.772	1.50631e-18	CX3CR1+ Teff
TAGLN2	9.22305e-23	0.428044	0.761	0.613	2.83673e-18	CX3CR1+ Teff
SH3BGRL3	9.99259e-23	0.28823	0.975	0.946	3.07342e-18	CX3CR1+ Teff
HLA-DRA	1.10453e-22	0.406353	0.374	0.221	3.39719e-18	CX3CR1+ Teff
CTSW	1.31449e-22	0.461845	0.603	0.45	4.04299e-18	CX3CR1+ Teff
PPP2R5C	4.40631e-22	0.439997	0.64	0.495	1.35525e-17	CX3CR1+ Teff
CAPN2	1.52019e-21	0.437397	0.408	0.26	4.67566e-17	CX3CR1+ Teff
MBP	1.95027e-21	0.436326	0.508	0.353	5.99844e-17	CX3CR1+ Teff
SAMHD1	2.06148e-21	0.475302	0.483	0.337	6.3405e-17	CX3CR1+ Teff
RBFOX2	2.93502e-21	0.539077	0.726	0.611	9.02725e-17	CX3CR1+ Teff
TXNIP	3.00673e-21	0.270948	0.964	0.912	9.24781e-17	CX3CR1+ Teff
HCST	3.77593e-21	0.336698	0.875	0.792	1.16136e-16	CX3CR1+ Teff
TPST2	3.06676e-20	0.45229	0.349	0.218	9.43244e-16	CX3CR1+ Teff
UPP1	5.21545e-20	0.42153	0.274	0.155	1.60412e-15	CX3CR1+ Teff
ARRB2	1.34805e-19	0.428264	0.388	0.247	4.14621e-15	CX3CR1+ Teff
CDC42SE1	1.51904e-19	0.40263	0.481	0.337	4.67211e-15	CX3CR1+ Teff
MATK	1.81885e-19	0.359404	0.436	0.278	5.59424e-15	CX3CR1+ Teff
C5orf56	2.27264e-19	0.457133	0.346	0.217	6.98997e-15	CX3CR1+ Teff
ADAM8	2.49669e-19	0.425528	0.266	0.15	7.67906e-15	CX3CR1+ Teff
KLRC2	2.60055e-19	0.538314	0.301	0.178	7.99851e-15	CX3CR1+ Teff
KLRB1	3.27396e-19	0.579125	0.42	0.286	1.00697e-14	CX3CR1+ Teff
CFL1	3.46618e-19	0.286344	0.968	0.938	1.06609e-14	CX3CR1+ Teff
CASP8	8.73679e-19	0.424954	0.453	0.315	2.68718e-14	CX3CR1+ Teff
GRK6	9.25743e-19	0.452557	0.276	0.163	2.84731e-14	CX3CR1+ Teff
HLA-DQB1	1.34254e-18	0.265642	0.259	0.142	4.12925e-14	CX3CR1+ Teff
SIPA1	6.45672e-18	0.415952	0.311	0.191	1.98589e-13	CX3CR1+ Teff
PPP3CC	1.12426e-17	0.418369	0.377	0.247	3.4579e-13	CX3CR1+ Teff
TES	3.53005e-17	0.388638	0.302	0.185	1.08574e-12	CX3CR1+ Teff
CLIC3	1.16884e-16	0.476579	0.307	0.191	3.59499e-12	CX3CR1+ Teff
DIP2A	1.29376e-16	0.345963	0.302	0.186	3.97921e-12	CX3CR1+ Teff
FP236383.3	1.6332e-16	0.370566	0.996	0.984	5.02323e-12	CX3CR1+ Teff
PLAAT4	2.56362e-16	0.3066	0.746	0.617	7.88492e-12	CX3CR1+ Teff
GIMAP5	2.588e-16	0.399242	0.37	0.244	7.9599e-12	CX3CR1+ Teff
DSTN	2.82178e-16	0.443326	0.333	0.218	8.67896e-12	CX3CR1+ Teff
TNFRSF14	3.8481e-16	0.373381	0.404	0.275	1.18356e-11	CX3CR1+ Teff
AHNAK	4.30552e-16	0.26873	0.716	0.566	1.32425e-11	CX3CR1+ Teff
MAPK1	4.59729e-16	0.400036	0.351	0.233	1.41399e-11	CX3CR1+ Teff
ITGAL	6.68744e-16	0.385876	0.418	0.291	2.05685e-11	CX3CR1+ Teff
ARHGAP25	8.27202e-16	0.369783	0.345	0.227	2.54423e-11	CX3CR1+ Teff
SUB1	8.37061e-16	0.39377	0.681	0.575	2.57455e-11	CX3CR1+ Teff
LRRFIP1	1.0194e-15	0.406317	0.612	0.502	3.13538e-11	CX3CR1+ Teff
ITGA4	1.03655e-15	0.362029	0.651	0.525	3.18813e-11	CX3CR1+ Teff
CRBN	1.3038e-15	0.362519	0.265	0.16	4.01009e-11	CX3CR1+ Teff
PSMB9	1.49976e-15	0.32343	0.707	0.592	4.61282e-11	CX3CR1+ Teff
CCND3	1.88828e-15	0.327016	0.73	0.607	5.80778e-11	CX3CR1+ Teff
XBP1	2.17666e-15	0.35484	0.455	0.32	6.69476e-11	CX3CR1+ Teff
NME2	3.93094e-15	0.34146	0.564	0.426	1.20904e-10	CX3CR1+ Teff
GIMAP4	8.57268e-15	0.396669	0.467	0.341	2.6367e-10	CX3CR1+ Teff
ORAI1	1.02728e-14	0.378413	0.346	0.231	3.1596e-10	CX3CR1+ Teff
NEAT1	1.64368e-14	0.437767	0.515	0.404	5.05547e-10	CX3CR1+ Teff
GSTP1	2.12883e-14	0.341001	0.58	0.446	6.54763e-10	CX3CR1+ Teff
RORA	2.22931e-14	0.288207	0.513	0.364	6.85669e-10	CX3CR1+ Teff
FP671120.4	2.96905e-14	0.410637	0.777	0.666	9.13191e-10	CX3CR1+ Teff
LIME1	3.0015e-14	0.388952	0.619	0.493	9.2317e-10	CX3CR1+ Teff
RNF126	4.71505e-14	0.344541	0.264	0.163	1.45021e-09	CX3CR1+ Teff
CTSC	5.94012e-14	0.268409	0.581	0.442	1.827e-09	CX3CR1+ Teff
RNF125	6.97168e-14	0.349344	0.355	0.24	2.14428e-09	CX3CR1+ Teff
SYTL1	9.85275e-14	0.36249	0.308	0.202	3.03041e-09	CX3CR1+ Teff
PLIN2	1.42241e-13	0.354569	0.296	0.193	4.37491e-09	CX3CR1+ Teff
UTRN	1.98917e-13	0.336048	0.544	0.432	6.11808e-09	CX3CR1+ Teff
BTN3A2	2.48892e-13	0.403889	0.412	0.299	7.65519e-09	CX3CR1+ Teff
ATP5PB	2.52436e-13	0.333531	0.472	0.345	7.76419e-09	CX3CR1+ Teff
ANXA2	2.88626e-13	0.296839	0.398	0.276	8.87726e-09	CX3CR1+ Teff
TGFB1	3.00674e-13	0.271477	0.703	0.583	9.24785e-09	CX3CR1+ Teff
PSME1	3.15536e-13	0.291432	0.81	0.706	9.70494e-09	CX3CR1+ Teff
SPN	5.75915e-13	0.370396	0.358	0.252	1.77134e-08	CX3CR1+ Teff
SLC9A3R1	6.38912e-13	0.324603	0.55	0.433	1.9651e-08	CX3CR1+ Teff
ADD3	6.64105e-13	0.324167	0.404	0.29	2.04259e-08	CX3CR1+ Teff
SRPK2	2.24609e-12	0.332102	0.335	0.232	6.9083e-08	CX3CR1+ Teff
IGF2R	4.36493e-12	0.321496	0.322	0.218	1.34252e-07	CX3CR1+ Teff
KLF13	5.23833e-12	0.299388	0.427	0.312	1.61115e-07	CX3CR1+ Teff
PRMT2	6.59021e-12	0.357842	0.45	0.341	2.02695e-07	CX3CR1+ Teff
BTN3A1	1.17997e-11	0.349721	0.316	0.219	3.62922e-07	CX3CR1+ Teff
NOP53	1.19979e-11	0.261955	0.76	0.657	3.69021e-07	CX3CR1+ Teff
PAXX	1.22719e-11	0.315407	0.56	0.444	3.77446e-07	CX3CR1+ Teff
PPP1CA	2.31137e-11	0.289463	0.596	0.483	7.10908e-07	CX3CR1+ Teff
AUTS2	2.97518e-11	0.302484	0.261	0.169	9.15076e-07	CX3CR1+ Teff
RASSF1	3.48152e-11	0.308432	0.328	0.228	1.07081e-06	CX3CR1+ Teff
SH2D2A	3.50713e-11	0.306391	0.454	0.339	1.07869e-06	CX3CR1+ Teff
SNHG16	7.60476e-11	0.351516	0.255	0.171	2.339e-06	CX3CR1+ Teff
LGALS1	1.38244e-10	0.294495	0.476	0.365	4.25197e-06	CX3CR1+ Teff
LIMD2	1.72071e-10	0.286165	0.596	0.49	5.29239e-06	CX3CR1+ Teff
UBE2V1	2.41237e-10	0.29639	0.438	0.329	7.41973e-06	CX3CR1+ Teff
GPSM3	2.7014e-10	0.282105	0.633	0.524	8.30869e-06	CX3CR1+ Teff
PKN1	3.71928e-10	0.288269	0.293	0.204	1.14394e-05	CX3CR1+ Teff
VPS51	4.75961e-10	0.267052	0.29	0.2	1.46391e-05	CX3CR1+ Teff
CAST	6.13527e-10	0.315246	0.508	0.409	1.88702e-05	CX3CR1+ Teff
FMNL1	6.35268e-10	0.279641	0.377	0.281	1.95389e-05	CX3CR1+ Teff
TAP2	6.62699e-10	0.290668	0.363	0.265	2.03826e-05	CX3CR1+ Teff
MCUB	7.20314e-10	0.258718	0.319	0.224	2.21547e-05	CX3CR1+ Teff
ITGB7	8.07205e-10	0.28042	0.338	0.239	2.48272e-05	CX3CR1+ Teff
IKZF1	8.30628e-10	0.274123	0.684	0.605	2.55476e-05	CX3CR1+ Teff
PIK3R5	9.10729e-10	0.270613	0.273	0.186	2.80113e-05	CX3CR1+ Teff
STK39	1.1687e-09	0.285521	0.264	0.181	3.59456e-05	CX3CR1+ Teff
SUN2	1.24644e-09	0.264019	0.544	0.436	3.83369e-05	CX3CR1+ Teff
RNF166	1.64936e-09	0.259443	0.329	0.235	5.07293e-05	CX3CR1+ Teff
FLI1	2.01845e-09	0.292323	0.376	0.281	6.20813e-05	CX3CR1+ Teff
ARPC3	2.24037e-09	0.255976	0.768	0.705	6.8907e-05	CX3CR1+ Teff
AKNA	2.37499e-09	0.299765	0.524	0.425	7.30475e-05	CX3CR1+ Teff
IFNGR1	2.80725e-09	0.297113	0.264	0.18	8.63426e-05	CX3CR1+ Teff
SSBP4	2.92757e-09	0.294401	0.365	0.273	9.00434e-05	CX3CR1+ Teff
HLA-F	3.73301e-09	0.250535	0.705	0.626	0.000114816	CX3CR1+ Teff
TAP1	4.43937e-09	0.251317	0.462	0.359	0.000136542	CX3CR1+ Teff
DUSP5	5.84668e-09	0.307864	0.37	0.279	0.000179826	CX3CR1+ Teff
ITGB1	6.46937e-09	0.314149	0.473	0.385	0.000198978	CX3CR1+ Teff
IRF1	8.31897e-09	0.272082	0.524	0.433	0.000255866	CX3CR1+ Teff
SLAMF6	8.89857e-09	0.257226	0.355	0.265	0.000273693	CX3CR1+ Teff
FAM49B	9.90262e-09	0.296491	0.413	0.321	0.000304575	CX3CR1+ Teff
KIF13B	1.51257e-08	0.291634	0.28	0.199	0.00046522	CX3CR1+ Teff
ARPC5	2.04309e-08	0.266163	0.49	0.393	0.000628392	CX3CR1+ Teff
PDIA3	4.52014e-08	0.256661	0.633	0.56	0.00139026	CX3CR1+ Teff
IFNG	5.01581e-08	0.355731	0.364	0.276	0.00154271	CX3CR1+ Teff
SNX5	8.72246e-08	0.262872	0.271	0.194	0.00268277	CX3CR1+ Teff
NDUFB7	8.74166e-08	0.25716	0.328	0.244	0.00268867	CX3CR1+ Teff
XCL2	8.93459e-08	0.463373	0.346	0.267	0.00274801	CX3CR1+ Teff
PSMB8	9.42933e-08	0.255253	0.581	0.499	0.00290018	CX3CR1+ Teff
PRKX	1.71864e-07	0.27726	0.285	0.21	0.00528602	CX3CR1+ Teff
ANXA6	2.60991e-07	0.268908	0.575	0.5	0.00802731	CX3CR1+ Teff
ARHGAP26	3.89059e-07	0.250444	0.374	0.289	0.0119663	CX3CR1+ Teff
PRKCQ	8.22775e-07	0.257092	0.337	0.26	0.0253061	CX3CR1+ Teff
UQCRFS1	1.23854e-06	0.276589	0.301	0.23	0.0380937	CX3CR1+ Teff
CCL4L2	0	2.09743	0.747	0.261	0	GZMK+ Tex
HLA-DQA1	0	1.73805	0.61	0.134	0	GZMK+ Tex
CCL3	0	1.72235	0.475	0.118	0	GZMK+ Tex
HLA-DRA	0	1.71833	0.645	0.2	0	GZMK+ Tex
HLA-DRB1	0	1.70026	0.854	0.331	0	GZMK+ Tex
CRTAM	0	1.6958	0.556	0.185	0	GZMK+ Tex
LYST	0	1.66445	0.803	0.294	0	GZMK+ Tex
TNFRSF9	0	1.57739	0.513	0.099	0	GZMK+ Tex
TNFSF9	0	1.55632	0.598	0.191	0	GZMK+ Tex
CD74	0	1.46841	0.956	0.713	0	GZMK+ Tex
NKG7	0	1.37673	0.958	0.554	0	GZMK+ Tex
DUSP4	0	1.3216	0.656	0.257	0	GZMK+ Tex
AC243829.4	0	1.28763	0.475	0.105	0	GZMK+ Tex
HLA-DPA1	0	1.26223	0.764	0.366	0	GZMK+ Tex
TOX	0	1.26168	0.843	0.416	0	GZMK+ Tex
HLA-DPB1	0	1.24978	0.807	0.41	0	GZMK+ Tex
HLA-DRB5	0	1.20414	0.61	0.209	0	GZMK+ Tex
HLA-DQB1	0	1.19126	0.45	0.127	0	GZMK+ Tex
HLA-DMA	0	1.11958	0.516	0.162	0	GZMK+ Tex
GFOD1	2.21913e-302	1.11904	0.465	0.14	6.82538e-298	GZMK+ Tex
MS4A6A	1.94627e-289	1.09269	0.295	0.061	5.98613e-285	GZMK+ Tex
CCL4	4.5644e-282	0.986093	0.917	0.516	1.40387e-277	GZMK+ Tex
SLA	4.9761e-278	1.16013	0.823	0.493	1.5305e-273	GZMK+ Tex
CTLA4	6.52007e-273	1.15985	0.6	0.227	2.00538e-268	GZMK+ Tex
CCL3L1	5.86067e-271	1.47627	0.315	0.074	1.80257e-266	GZMK+ Tex
DTHD1	8.71458e-269	1.13952	0.375	0.101	2.68034e-264	GZMK+ Tex
RGS1	3.92081e-268	1.14607	0.882	0.545	1.20592e-263	GZMK+ Tex
CST7	1.78515e-266	1.00556	0.91	0.606	5.49059e-262	GZMK+ Tex
EOMES	2.0721e-256	1.04277	0.376	0.105	6.37315e-252	GZMK+ Tex
ITM2A	3.61725e-256	1.08927	0.864	0.554	1.11256e-251	GZMK+ Tex
CD8A	3.19229e-252	0.868252	0.954	0.564	9.81852e-248	GZMK+ Tex
ZEB2	8.64678e-243	1.12119	0.535	0.207	2.65949e-238	GZMK+ Tex
MIR155HG	1.78747e-240	1.16762	0.345	0.096	5.49771e-236	GZMK+ Tex
DRAIC	2.6987e-239	0.986853	0.293	0.071	8.30039e-235	GZMK+ Tex
GZMA	1.30649e-230	0.897252	0.786	0.383	4.01836e-226	GZMK+ Tex
TIGIT	2.81912e-223	0.999061	0.608	0.262	8.67076e-219	GZMK+ Tex
RNF19A	9.87663e-221	0.942838	0.8	0.464	3.03775e-216	GZMK+ Tex
IFNG	4.13304e-215	1.31781	0.581	0.261	1.2712e-210	GZMK+ Tex
FABP5	1.14751e-207	1.05088	0.51	0.205	3.52939e-203	GZMK+ Tex
NAB1	4.1229e-194	0.858255	0.293	0.083	1.26808e-189	GZMK+ Tex
ICOS	5.8523e-193	1.02494	0.654	0.339	1.79999e-188	GZMK+ Tex
FAM3C	1.00977e-185	1.16386	0.448	0.184	3.10576e-181	GZMK+ Tex
PDCD1	2.06174e-185	0.881697	0.582	0.269	6.3413e-181	GZMK+ Tex
TNFRSF1B	4.09143e-182	0.986729	0.643	0.34	1.2584e-177	GZMK+ Tex
DGKH	1.57282e-172	0.915314	0.377	0.138	4.83752e-168	GZMK+ Tex
LAG3	1.93828e-163	0.724221	0.546	0.252	5.96157e-159	GZMK+ Tex
CD27	1.04613e-154	0.820557	0.75	0.475	3.2176e-150	GZMK+ Tex
CBLB	2.60642e-153	0.80369	0.825	0.597	8.01656e-149	GZMK+ Tex
CRIM1	3.70413e-153	0.790723	0.331	0.117	1.13928e-148	GZMK+ Tex
SRGN	8.02283e-152	0.574662	0.994	0.942	2.46758e-147	GZMK+ Tex
ARID5B	1.61546e-150	0.794683	0.705	0.411	4.96866e-146	GZMK+ Tex
CEMIP2	2.90567e-149	0.839502	0.764	0.497	8.93697e-145	GZMK+ Tex
ATXN1	1.59908e-141	0.792824	0.617	0.342	4.91828e-137	GZMK+ Tex
SNX9	7.95598e-134	0.848438	0.577	0.31	2.44702e-129	GZMK+ Tex
HAVCR2	1.15886e-132	0.779345	0.33	0.126	3.5643e-128	GZMK+ Tex
RGS2	5.64756e-131	0.885116	0.584	0.323	1.73702e-126	GZMK+ Tex
GZMK	1.72762e-130	0.686842	0.561	0.272	5.31363e-126	GZMK+ Tex
HLA-A	3.56398e-123	0.337973	0.999	0.996	1.09617e-118	GZMK+ Tex
PRKCH	5.56159e-121	0.689979	0.814	0.596	1.71058e-116	GZMK+ Tex
SNAP47	2.29192e-119	0.81857	0.268	0.098	7.04925e-115	GZMK+ Tex
DUSP2	4.60933e-117	0.671585	0.934	0.765	1.41769e-112	GZMK+ Tex
KRT86	2.02948e-115	0.565126	0.319	0.123	6.24206e-111	GZMK+ Tex
CCL5	4.83516e-110	0.533263	0.974	0.772	1.48715e-105	GZMK+ Tex
TTN	7.27554e-107	0.701708	0.355	0.157	2.23774e-102	GZMK+ Tex
KLRK1	1.31036e-103	0.59044	0.79	0.503	4.03028e-99	GZMK+ Tex
FUT8	2.23465e-100	0.729593	0.419	0.213	6.87313e-96	GZMK+ Tex
PTMS	1.05906e-98	0.675349	0.338	0.149	3.25735e-94	GZMK+ Tex
HNRNPLL	1.67517e-98	0.710044	0.452	0.236	5.15234e-94	GZMK+ Tex
XCL2	3.1439e-95	1.07933	0.466	0.257	9.66969e-91	GZMK+ Tex
CMC1	2.76311e-92	0.900443	0.431	0.235	8.4985e-88	GZMK+ Tex
WNK1	2.03803e-91	0.651447	0.612	0.404	6.26835e-87	GZMK+ Tex
RAB27A	5.62472e-90	0.672907	0.489	0.275	1.73e-85	GZMK+ Tex
SFMBT2	1.50978e-89	0.715778	0.444	0.244	4.64363e-85	GZMK+ Tex
PAM	3.21179e-88	0.662332	0.443	0.239	9.8785e-84	GZMK+ Tex
PYHIN1	7.54912e-88	0.720182	0.527	0.315	2.32188e-83	GZMK+ Tex
GAPDH	5.09687e-86	0.600968	0.972	0.942	1.56764e-81	GZMK+ Tex
TRAT1	3.85138e-85	0.813349	0.317	0.149	1.18457e-80	GZMK+ Tex
PHLDA1	1.10253e-81	0.718615	0.443	0.246	3.39104e-77	GZMK+ Tex
IFI16	7.04386e-80	0.620606	0.625	0.419	2.16648e-75	GZMK+ Tex
APOBEC3G	1.60444e-76	0.59316	0.631	0.431	4.93477e-72	GZMK+ Tex
CD8B	2.84265e-75	0.377499	0.763	0.481	8.74313e-71	GZMK+ Tex
SLC7A5	1.3062e-74	0.616776	0.393	0.214	4.01748e-70	GZMK+ Tex
NFATC2	1.98336e-74	0.638878	0.484	0.291	6.10021e-70	GZMK+ Tex
IKZF3	1.49548e-73	0.555688	0.603	0.398	4.59965e-69	GZMK+ Tex
GALM	1.95326e-73	0.585055	0.353	0.181	6.00765e-69	GZMK+ Tex
LIMS1	2.3014e-73	0.549775	0.43	0.235	7.07842e-69	GZMK+ Tex
CTSC	1.59807e-72	0.594981	0.629	0.435	4.9152e-68	GZMK+ Tex
SIPA1L1	4.55692e-72	0.602779	0.406	0.227	1.40157e-67	GZMK+ Tex
ITGB1	2.62168e-70	0.552419	0.577	0.376	8.06351e-66	GZMK+ Tex
ZBTB38	1.62526e-68	0.558074	0.563	0.364	4.99881e-64	GZMK+ Tex
ADGRG1	3.49177e-66	0.559039	0.282	0.135	1.07396e-61	GZMK+ Tex
SH3KBP1	3.59359e-66	0.515281	0.656	0.465	1.10528e-61	GZMK+ Tex
ARHGAP9	8.29892e-66	0.529973	0.615	0.415	2.5525e-61	GZMK+ Tex
TRPS1	1.94187e-65	0.584189	0.303	0.152	5.9726e-61	GZMK+ Tex
NCALD	3.09554e-64	0.542824	0.379	0.209	9.52096e-60	GZMK+ Tex
SP140	7.99421e-64	0.56291	0.508	0.322	2.45878e-59	GZMK+ Tex
RBPJ	3.37619e-62	0.566206	0.472	0.293	1.03841e-57	GZMK+ Tex
APOBEC3C	4.15653e-61	0.521479	0.378	0.212	1.27842e-56	GZMK+ Tex
ITGAE	3.66076e-60	0.522306	0.481	0.298	1.12594e-55	GZMK+ Tex
TAGAP	2.35043e-59	0.528401	0.814	0.681	7.22921e-55	GZMK+ Tex
NFAT5	2.90154e-59	0.581102	0.44	0.269	8.92428e-55	GZMK+ Tex
ASXL2	1.41627e-58	0.568457	0.415	0.251	4.35601e-54	GZMK+ Tex
CTSW	2.59599e-58	0.456748	0.647	0.443	7.98448e-54	GZMK+ Tex
GMDS	4.12912e-58	0.496157	0.327	0.175	1.26999e-53	GZMK+ Tex
ARAP2	1.43897e-57	0.514682	0.582	0.406	4.42583e-53	GZMK+ Tex
ELF1	3.02552e-57	0.447036	0.8	0.658	9.30558e-53	GZMK+ Tex
PCED1B	6.37693e-57	0.522972	0.513	0.335	1.96135e-52	GZMK+ Tex
ID2	6.24161e-54	0.46233	0.745	0.579	1.91973e-49	GZMK+ Tex
SIRPG	1.8341e-53	0.473696	0.421	0.254	5.64113e-49	GZMK+ Tex
CREM	1.25494e-52	0.602208	0.632	0.466	3.85981e-48	GZMK+ Tex
IGFLR1	2.78242e-52	0.550492	0.41	0.251	8.55788e-48	GZMK+ Tex
PARK7	1.00223e-51	0.495488	0.629	0.467	3.08255e-47	GZMK+ Tex
BICDL1	7.15891e-51	0.500956	0.252	0.128	2.20187e-46	GZMK+ Tex
SAMSN1	1.3108e-50	0.452415	0.718	0.559	4.03164e-46	GZMK+ Tex
GNAS	7.6367e-50	0.431999	0.79	0.676	2.34882e-45	GZMK+ Tex
CLEC2D	2.30763e-49	0.554891	0.623	0.48	7.09757e-45	GZMK+ Tex
BTG3	7.49111e-49	0.471038	0.37	0.219	2.30404e-44	GZMK+ Tex
CYTOR	9.06891e-49	0.408905	0.608	0.426	2.78933e-44	GZMK+ Tex
CLEC2B	2.05657e-48	0.634244	0.587	0.435	6.32538e-44	GZMK+ Tex
PTPN11	3.68474e-48	0.539871	0.311	0.176	1.13332e-43	GZMK+ Tex
VAV3	2.44994e-47	0.474383	0.422	0.263	7.53527e-43	GZMK+ Tex
CHST11	3.96625e-47	0.4779	0.567	0.406	1.2199e-42	GZMK+ Tex
OSBPL3	5.47612e-47	0.475638	0.268	0.145	1.68429e-42	GZMK+ Tex
PRDM1	8.44281e-47	0.402621	0.624	0.443	2.59676e-42	GZMK+ Tex
RNF115	1.28317e-46	0.473158	0.351	0.209	3.94663e-42	GZMK+ Tex
IPCEF1	1.74234e-46	0.459915	0.476	0.317	5.35892e-42	GZMK+ Tex
ARPC5L	2.85138e-46	0.490234	0.467	0.313	8.76998e-42	GZMK+ Tex
GBP2	4.16876e-45	0.59037	0.418	0.273	1.28218e-40	GZMK+ Tex
GZMB	9.27615e-45	0.696128	0.259	0.138	2.85307e-40	GZMK+ Tex
DLEU2	9.62217e-44	0.51253	0.276	0.153	2.95949e-39	GZMK+ Tex
CXCR6	4.5988e-43	0.500866	0.503	0.339	1.41445e-38	GZMK+ Tex
CNOT6L	5.71494e-43	0.481971	0.555	0.405	1.75775e-38	GZMK+ Tex
ZNF331	9.27974e-43	0.327448	0.713	0.531	2.85417e-38	GZMK+ Tex
PTPN22	3.24345e-42	0.474447	0.54	0.392	9.97587e-38	GZMK+ Tex
SH2D1A	4.21108e-42	0.444792	0.349	0.212	1.2952e-37	GZMK+ Tex
RIN3	8.34901e-42	0.452222	0.28	0.16	2.5679e-37	GZMK+ Tex
PTPRCAP	9.39934e-42	0.298362	0.937	0.904	2.89096e-37	GZMK+ Tex
PTPN7	1.12812e-41	0.487715	0.47	0.326	3.46976e-37	GZMK+ Tex
LINC01934	1.19453e-41	0.506075	0.422	0.276	3.67401e-37	GZMK+ Tex
JAML	1.21355e-39	0.426477	0.397	0.252	3.73253e-35	GZMK+ Tex
TRAF5	2.14815e-39	0.539227	0.415	0.285	6.60705e-35	GZMK+ Tex
RILPL2	1.76743e-38	0.4833	0.297	0.176	5.43608e-34	GZMK+ Tex
CD3D	2.08646e-38	0.313164	0.894	0.812	6.41731e-34	GZMK+ Tex
YARS	2.6697e-38	0.416843	0.267	0.153	8.2112e-34	GZMK+ Tex
NAMPT	3.29709e-38	0.50111	0.33	0.204	1.01408e-33	GZMK+ Tex
ARPC2	3.51873e-37	0.361735	0.816	0.724	1.08226e-32	GZMK+ Tex
ITGA4	4.22869e-37	0.409103	0.66	0.521	1.30062e-32	GZMK+ Tex
PRKCA	1.56107e-36	0.43232	0.254	0.145	4.80139e-32	GZMK+ Tex
S100PBP	3.46983e-36	0.388783	0.278	0.164	1.06721e-31	GZMK+ Tex
PSMB9	1.16298e-35	0.342815	0.714	0.588	3.57699e-31	GZMK+ Tex
PTPN6	2.2381e-35	0.420329	0.437	0.301	6.88373e-31	GZMK+ Tex
AKAP13	3.24783e-34	0.338838	0.752	0.626	9.98935e-30	GZMK+ Tex
FRYL	5.37394e-34	0.423285	0.426	0.294	1.65286e-29	GZMK+ Tex
NEDD9	7.29363e-34	0.476557	0.425	0.297	2.2433e-29	GZMK+ Tex
IGF2R	7.70709e-34	0.472184	0.331	0.214	2.37047e-29	GZMK+ Tex
CCND2	5.6814e-33	0.412656	0.432	0.304	1.74743e-28	GZMK+ Tex
LINC01871	5.85775e-33	0.435465	0.399	0.271	1.80167e-28	GZMK+ Tex
SDCBP	7.25394e-33	0.398925	0.542	0.401	2.2311e-28	GZMK+ Tex
SIT1	1.47297e-32	0.34985	0.452	0.313	4.53041e-28	GZMK+ Tex
PMF1	4.71479e-32	0.325787	0.289	0.176	1.45013e-27	GZMK+ Tex
TESPA1	7.22056e-32	0.442265	0.293	0.184	2.22083e-27	GZMK+ Tex
ELMO1	2.61885e-31	0.337643	0.45	0.314	8.05481e-27	GZMK+ Tex
AHI1	3.98052e-31	0.404432	0.251	0.15	1.22429e-26	GZMK+ Tex
DGKZ	5.71266e-31	0.408511	0.385	0.263	1.75704e-26	GZMK+ Tex
PGAM1	5.73379e-31	0.374064	0.517	0.39	1.76354e-26	GZMK+ Tex
ETNK1	8.02329e-31	0.395719	0.317	0.205	2.46772e-26	GZMK+ Tex
JARID2	1.43587e-30	0.400833	0.313	0.202	4.4163e-26	GZMK+ Tex
ATP1B3	1.43663e-30	0.333279	0.529	0.385	4.41866e-26	GZMK+ Tex
GTF2I	2.0476e-30	0.335306	0.337	0.219	6.2978e-26	GZMK+ Tex
APMAP	2.31772e-30	0.378497	0.384	0.26	7.12862e-26	GZMK+ Tex
PPM1M	3.00594e-30	0.347854	0.266	0.162	9.24537e-26	GZMK+ Tex
GPR174	3.72738e-30	0.370589	0.388	0.265	1.14643e-25	GZMK+ Tex
RASA1	3.97828e-30	0.373531	0.451	0.325	1.2236e-25	GZMK+ Tex
FKBP1A	6.45573e-30	0.368411	0.468	0.34	1.98559e-25	GZMK+ Tex
COTL1	8.9833e-30	0.379169	0.66	0.545	2.76299e-25	GZMK+ Tex
MSN	1.32448e-29	0.331883	0.758	0.66	4.0737e-25	GZMK+ Tex
PAG1	8.51625e-29	0.381414	0.348	0.232	2.61934e-24	GZMK+ Tex
MBD2	9.36149e-29	0.364122	0.272	0.169	2.87931e-24	GZMK+ Tex
JUND	4.15686e-28	0.331861	0.766	0.65	1.27852e-23	GZMK+ Tex
MAPRE2	5.17689e-27	0.378421	0.469	0.349	1.59226e-22	GZMK+ Tex
CD84	5.34864e-27	0.323456	0.3	0.193	1.64508e-22	GZMK+ Tex
PHTF2	2.33089e-26	0.318515	0.363	0.245	7.16911e-22	GZMK+ Tex
CD82	3.32494e-26	0.448213	0.333	0.226	1.02265e-21	GZMK+ Tex
ATF3	3.49121e-26	0.47789	0.291	0.192	1.07379e-21	GZMK+ Tex
IDH2	6.06163e-26	0.339775	0.365	0.254	1.86437e-21	GZMK+ Tex
NIN	1.77348e-25	0.374456	0.364	0.255	5.4547e-21	GZMK+ Tex
AKIRIN2	2.4658e-25	0.352148	0.361	0.252	7.58407e-21	GZMK+ Tex
NR4A2	2.94328e-25	0.301015	0.782	0.657	9.05265e-21	GZMK+ Tex
CCSER2	3.02791e-25	0.375076	0.42	0.308	9.31295e-21	GZMK+ Tex
RFTN1	3.16463e-25	0.314911	0.341	0.232	9.73345e-21	GZMK+ Tex
PPM1G	2.95973e-24	0.308455	0.402	0.288	9.10324e-20	GZMK+ Tex
SFXN1	5.28595e-24	0.314467	0.279	0.183	1.6258e-19	GZMK+ Tex
CD81	6.28439e-24	0.32094	0.551	0.435	1.93289e-19	GZMK+ Tex
RESF1	6.62714e-24	0.281944	0.786	0.709	2.03831e-19	GZMK+ Tex
SLF1	6.63496e-24	0.325606	0.276	0.178	2.04072e-19	GZMK+ Tex
USP11	8.44231e-24	0.319062	0.259	0.166	2.5966e-19	GZMK+ Tex
ARL15	9.40477e-24	0.300575	0.26	0.167	2.89263e-19	GZMK+ Tex
AP3S1	1.09534e-23	0.353236	0.274	0.18	3.36893e-19	GZMK+ Tex
LBH	2.04605e-23	0.357328	0.674	0.578	6.29303e-19	GZMK+ Tex
SUPT3H	2.06179e-23	0.307416	0.28	0.183	6.34146e-19	GZMK+ Tex
SOD1	2.40977e-23	0.433548	0.681	0.592	7.41171e-19	GZMK+ Tex
LIMD2	2.58462e-23	0.287716	0.603	0.486	7.94952e-19	GZMK+ Tex
RHBDD2	6.15782e-23	0.338266	0.299	0.201	1.89396e-18	GZMK+ Tex
AGFG1	7.91994e-23	0.301713	0.261	0.169	2.43594e-18	GZMK+ Tex
SPTAN1	1.33888e-22	0.344394	0.543	0.438	4.118e-18	GZMK+ Tex
INPP4B	1.67099e-22	0.31207	0.549	0.438	5.13947e-18	GZMK+ Tex
ZBTB1	1.69701e-22	0.357768	0.345	0.245	5.21949e-18	GZMK+ Tex
DUSP5	1.7474e-22	0.375752	0.378	0.276	5.37446e-18	GZMK+ Tex
TRIM22	4.78533e-22	0.308692	0.483	0.367	1.47182e-17	GZMK+ Tex
CFLAR	7.51177e-22	0.296517	0.531	0.414	2.3104e-17	GZMK+ Tex
SEPTIN7	9.08737e-22	0.280904	0.739	0.653	2.795e-17	GZMK+ Tex
CTSD	1.02762e-21	0.275777	0.693	0.582	3.16067e-17	GZMK+ Tex
TERF2IP	1.04711e-21	0.291594	0.589	0.478	3.22059e-17	GZMK+ Tex
LITAF	1.49817e-21	0.285844	0.446	0.332	4.60793e-17	GZMK+ Tex
UGCG	2.46985e-21	0.312624	0.261	0.173	7.59652e-17	GZMK+ Tex
LRBA	3.66944e-21	0.334985	0.439	0.334	1.12861e-16	GZMK+ Tex
DNAJC1	5.15531e-21	0.307524	0.439	0.33	1.58562e-16	GZMK+ Tex
STARD7	5.23285e-21	0.321649	0.263	0.175	1.60947e-16	GZMK+ Tex
RGCC	8.62382e-21	0.347149	0.69	0.595	2.65243e-16	GZMK+ Tex
CARD16	9.93829e-21	0.298466	0.401	0.299	3.05672e-16	GZMK+ Tex
PSMB8	1.42685e-20	0.254952	0.609	0.495	4.38856e-16	GZMK+ Tex
GLCCI1	1.56431e-20	0.311659	0.448	0.339	4.81133e-16	GZMK+ Tex
HBS1L	1.80591e-20	0.299419	0.29	0.197	5.55443e-16	GZMK+ Tex
TLN1	5.54498e-20	0.274901	0.604	0.492	1.70547e-15	GZMK+ Tex
UCP2	9.18468e-20	0.272168	0.515	0.406	2.82493e-15	GZMK+ Tex
CEP85L	1.09608e-19	0.300694	0.353	0.257	3.37123e-15	GZMK+ Tex
GTDC1	2.06291e-19	0.291008	0.261	0.176	6.34491e-15	GZMK+ Tex
SYTL3	2.37047e-19	0.254968	0.61	0.494	7.29087e-15	GZMK+ Tex
SMC4	3.52267e-19	0.259352	0.272	0.184	1.08347e-14	GZMK+ Tex
XCL1	4.61005e-19	0.294882	0.437	0.33	1.41791e-14	GZMK+ Tex
SRGAP3	4.73071e-19	0.318153	0.252	0.171	1.45503e-14	GZMK+ Tex
STMN1	6.68262e-19	0.323251	0.272	0.187	2.05537e-14	GZMK+ Tex
AC243960.1	8.83297e-19	0.362739	0.375	0.278	2.71676e-14	GZMK+ Tex
ACTN4	1.03764e-18	0.284472	0.48	0.375	3.19148e-14	GZMK+ Tex
RAB8B	1.1709e-18	0.297735	0.399	0.302	3.60134e-14	GZMK+ Tex
SCAPER	2.18511e-18	0.308493	0.294	0.208	6.72075e-14	GZMK+ Tex
KLRC4	3.27203e-18	0.271031	0.333	0.237	1.00638e-13	GZMK+ Tex
PSTPIP1	9.01407e-18	0.279981	0.385	0.291	2.77246e-13	GZMK+ Tex
RASGRP1	2.33952e-17	0.298661	0.355	0.264	7.19566e-13	GZMK+ Tex
ZFP36L1	3.12122e-17	0.306515	0.733	0.655	9.59992e-13	GZMK+ Tex
PTPRJ	3.27108e-17	0.269203	0.272	0.189	1.00608e-12	GZMK+ Tex
AIP	3.70585e-17	0.265822	0.424	0.327	1.13981e-12	GZMK+ Tex
PPM1B	4.50509e-17	0.300454	0.31	0.227	1.38563e-12	GZMK+ Tex
HIF1A	4.93885e-17	0.326449	0.38	0.291	1.51904e-12	GZMK+ Tex
HCP5	1.32029e-16	0.272093	0.314	0.228	4.0608e-12	GZMK+ Tex
WIPF1	1.37644e-16	0.260042	0.66	0.57	4.23353e-12	GZMK+ Tex
SUB1	1.60879e-16	0.251865	0.656	0.573	4.94817e-12	GZMK+ Tex
CAB39	1.61155e-16	0.258147	0.32	0.234	4.95664e-12	GZMK+ Tex
C9orf16	1.73451e-16	0.314112	0.538	0.447	5.33482e-12	GZMK+ Tex
SH2D2A	2.06913e-16	0.254137	0.432	0.337	6.36402e-12	GZMK+ Tex
CHST12	2.17067e-16	0.280484	0.297	0.214	6.67632e-12	GZMK+ Tex
C17orf49	5.79212e-16	0.259408	0.302	0.219	1.78148e-11	GZMK+ Tex
MSI2	6.67123e-16	0.283873	0.268	0.191	2.05187e-11	GZMK+ Tex
FOXN2	7.04667e-16	0.27797	0.295	0.215	2.16734e-11	GZMK+ Tex
EPC1	7.09809e-16	0.253319	0.562	0.472	2.18316e-11	GZMK+ Tex
UBE2L6	7.2028e-16	0.258406	0.359	0.269	2.21537e-11	GZMK+ Tex
BUB3	1.49047e-15	0.252947	0.501	0.408	4.58422e-11	GZMK+ Tex
PPP3CC	2.36305e-15	0.281934	0.327	0.246	7.26804e-11	GZMK+ Tex
PKM	2.58124e-15	0.330906	0.54	0.454	7.93912e-11	GZMK+ Tex
EIF4G3	2.72596e-15	0.251344	0.26	0.184	8.38424e-11	GZMK+ Tex
STAT1	3.81483e-15	0.290712	0.384	0.298	1.17333e-10	GZMK+ Tex
KIF5B	1.89408e-14	0.253952	0.386	0.299	5.82562e-10	GZMK+ Tex
CNOT2	2.39585e-14	0.291989	0.379	0.295	7.36892e-10	GZMK+ Tex
CHORDC1	2.66363e-14	0.280019	0.404	0.322	8.19253e-10	GZMK+ Tex
TSPYL2	2.85709e-14	0.254892	0.61	0.527	8.78755e-10	GZMK+ Tex
SYNE1	3.83752e-14	0.256167	0.409	0.324	1.18031e-09	GZMK+ Tex
NEK7	7.19654e-14	0.255946	0.338	0.259	2.21344e-09	GZMK+ Tex
SAMD3	9.35188e-14	0.254251	0.343	0.26	2.87636e-09	GZMK+ Tex
CALR	2.72781e-12	0.288198	0.654	0.594	8.38994e-08	GZMK+ Tex
CEBPB	3.66036e-12	0.310789	0.283	0.216	1.12582e-07	GZMK+ Tex
SIK3	5.86513e-09	0.257721	0.464	0.399	0.000180394	GZMK+ Tex
MAP3K8	1.20266e-08	0.256124	0.267	0.212	0.000369901	GZMK+ Tex
SERPINB1	5.36706e-07	0.254795	0.341	0.288	0.0165075	GZMK+ Tex
GZMK	0	2.57412	0.871	0.222	0	Teff
CCL4L2	0	1.68923	0.592	0.253	0	Teff
CCL4	0	1.68724	0.898	0.498	0	Teff
GZMA	0	1.60669	0.877	0.352	0	Teff
CST7	0	1.21002	0.87	0.595	0	Teff
CD74	0	1.18128	0.901	0.706	0	Teff
HLA-DRB1	0	1.06634	0.643	0.328	0	Teff
NKG7	0	0.966374	0.871	0.543	0	Teff
CCL5	0	0.902467	0.992	0.76	0	Teff
EOMES	2.26764e-259	0.992009	0.297	0.1	6.97457e-255	Teff
HLA-DPB1	7.26075e-255	0.958408	0.648	0.407	2.23319e-250	Teff
HLA-DPA1	1.46898e-228	0.946076	0.598	0.364	4.51814e-224	Teff
GZMH	1.11146e-203	0.992345	0.514	0.283	3.41853e-199	Teff
HLA-DQA1	1.88833e-200	0.938325	0.337	0.14	5.80793e-196	Teff
DTHD1	4.9154e-178	0.877157	0.263	0.1	1.51183e-173	Teff
HLA-DRB5	9.14002e-174	0.887902	0.408	0.211	2.8112e-169	Teff
HLA-DRA	5.41382e-173	0.948586	0.403	0.204	1.66513e-168	Teff
KLRG1	1.96273e-171	0.942799	0.261	0.104	6.03678e-167	Teff
DUSP2	3.23937e-152	0.639979	0.87	0.764	9.96333e-148	Teff
GZMM	4.0172e-138	0.755067	0.573	0.418	1.23557e-133	Teff
CRTAM	8.13052e-108	0.753822	0.341	0.19	2.5007e-103	Teff
TNFSF9	1.15998e-107	0.810598	0.347	0.198	3.56777e-103	Teff
HLA-DQB1	2.61082e-103	0.74001	0.262	0.131	8.0301e-99	Teff
CD8A	8.62561e-101	0.444547	0.781	0.563	2.65298e-96	Teff
SH2D1A	1.23626e-100	0.759857	0.342	0.206	3.80238e-96	Teff
APOBEC3G	3.58817e-92	0.65185	0.546	0.43	1.10361e-87	Teff
PLAAT4	8.66551e-92	0.540426	0.689	0.612	2.66525e-87	Teff
AOAH	4.63411e-87	0.637802	0.454	0.309	1.42531e-82	Teff
SAMD3	1.53178e-80	0.664344	0.374	0.252	4.7113e-76	Teff
CMC1	3.05566e-74	0.834014	0.347	0.235	9.3983e-70	Teff
CD81	6.89598e-74	0.622122	0.533	0.431	2.121e-69	Teff
CXCR4	1.54088e-67	0.364468	0.953	0.932	4.73927e-63	Teff
PTPRCAP	4.52644e-65	0.331224	0.907	0.906	1.3922e-60	Teff
PYHIN1	6.49104e-64	0.644196	0.419	0.316	1.99645e-59	Teff
IFNG	2.28212e-61	0.827413	0.383	0.266	7.01911e-57	Teff
HCST	2.34743e-57	0.372942	0.826	0.791	7.22e-53	Teff
COTL1	5.38876e-55	0.495893	0.602	0.545	1.65742e-50	Teff
CYTOR	1.58922e-54	0.46797	0.524	0.426	4.88797e-50	Teff
CYBA	2.00314e-54	0.334572	0.859	0.849	6.16105e-50	Teff
CD8B	2.1525e-51	0.353237	0.609	0.483	6.62043e-47	Teff
RESF1	6.42041e-50	0.408918	0.738	0.71	1.97473e-45	Teff
ARPC5L	2.28707e-49	0.537324	0.398	0.312	7.03436e-45	Teff
SRSF7	2.76216e-46	0.380484	0.775	0.763	8.49556e-42	Teff
PTPRC	2.26862e-45	0.251804	0.939	0.948	6.97759e-41	Teff
LIME1	5.38574e-44	0.419725	0.555	0.49	1.65649e-39	Teff
GIMAP4	8.44937e-44	0.449844	0.423	0.335	2.59877e-39	Teff
PIP4K2A	1.64123e-41	0.486135	0.468	0.398	5.04794e-37	Teff
CD44	5.85645e-39	0.374511	0.671	0.645	1.80127e-34	Teff
APMAP	1.2894e-38	0.512976	0.333	0.259	3.96581e-34	Teff
LYST	7.5059e-38	0.42173	0.4	0.313	2.30859e-33	Teff
TC2N	8.97785e-38	0.439742	0.435	0.354	2.76132e-33	Teff
CORO1A	3.32933e-36	0.275413	0.873	0.871	1.024e-31	Teff
ITGB2	5.56613e-35	0.354103	0.658	0.629	1.71198e-30	Teff
CTSC	8.66667e-35	0.389263	0.501	0.439	2.66561e-30	Teff
RUNX3	2.63468e-33	0.403555	0.492	0.435	8.1035e-29	Teff
ITM2C	1.85949e-30	0.458456	0.424	0.355	5.71923e-26	Teff
THEMIS	4.35026e-30	0.352364	0.53	0.459	1.33801e-25	Teff
XCL2	7.48626e-29	0.789057	0.334	0.261	2.30255e-24	Teff
PPP2R2B	1.7624e-26	0.417911	0.25	0.187	5.42062e-22	Teff
FYN	1.9337e-24	0.268646	0.741	0.74	5.94748e-20	Teff
GIMAP7	8.33434e-24	0.315916	0.488	0.434	2.56339e-19	Teff
LINC00861	2.07857e-23	0.448496	0.275	0.213	6.39306e-19	Teff
NR4A2	5.55985e-23	0.252091	0.698	0.66	1.71004e-18	Teff
TAGAP	7.46077e-22	0.337214	0.692	0.688	2.29471e-17	Teff
PSMB9	3.7314e-21	0.290119	0.606	0.594	1.14767e-16	Teff
CNN2	6.79419e-21	0.341743	0.544	0.528	2.08969e-16	Teff
NFATC2	4.93524e-19	0.376641	0.343	0.297	1.51793e-14	Teff
PTP4A2	1.31118e-17	0.338025	0.474	0.458	4.03279e-13	Teff
PPDPF	2.92059e-17	0.265701	0.702	0.72	8.98286e-13	Teff
FABP5	1.42833e-16	0.374697	0.266	0.217	4.3931e-12	Teff
HLA-F	1.46494e-16	0.269814	0.619	0.629	4.50573e-12	Teff
PIK3R1	1.11598e-14	0.369693	0.495	0.479	3.43242e-10	Teff
SYNE1	3.67941e-14	0.359361	0.354	0.326	1.13168e-09	Teff
GUK1	4.93573e-14	0.284531	0.535	0.54	1.51808e-09	Teff
CXCR6	1.09065e-13	0.304207	0.392	0.343	3.35451e-09	Teff
MATK	1.64893e-13	0.280713	0.321	0.278	5.0716e-09	Teff
HNRNPLL	2.26219e-13	0.372223	0.281	0.244	6.95782e-09	Teff
ANXA2	9.15234e-13	0.305773	0.312	0.275	2.81499e-08	Teff
IDH2	1.5045e-12	0.339492	0.288	0.256	4.6274e-08	Teff
UBE2S	1.53371e-12	0.252915	0.594	0.579	4.71724e-08	Teff
ARHGAP26	1.27793e-11	0.328312	0.317	0.288	3.93053e-07	Teff
GIMAP5	9.1215e-11	0.288373	0.279	0.244	2.8055e-06	Teff
CDC42SE2	2.94061e-10	0.28167	0.501	0.511	9.04443e-06	Teff
SLAMF6	4.68294e-08	0.297498	0.286	0.265	0.00144033	Teff
TERF2IP	5.10297e-08	0.259872	0.473	0.485	0.00156952	Teff
HERPUD1	5.77336e-08	0.279431	0.458	0.458	0.00177571	Teff
GADD45B	1.6106e-07	0.263026	0.536	0.521	0.00495372	Teff
LYAR	1.83622e-07	0.257531	0.25	0.222	0.00564765	Teff
UTRN	2.52119e-07	0.254959	0.43	0.435	0.00775442	Teff
NEK7	5.15582e-07	0.311006	0.279	0.261	0.0158577	Teff
GIMAP1	6.93065e-07	0.251615	0.279	0.257	0.0213166	Teff
JUND	8.07e-07	0.267604	0.63	0.66	0.0248209	Teff
GZMB	0	2.00227	0.55	0.109	0	Tem
CCL3	0	1.78308	0.475	0.108	0	Tem
GZMH	0	1.56231	0.767	0.266	0	Tem
HAVCR2	0	1.54072	0.487	0.106	0	Tem
GZMA	0	1.5038	0.89	0.363	0	Tem
NKG7	0	1.37249	0.952	0.544	0	Tem
KRT86	0	1.37035	0.453	0.106	0	Tem
LINC02195	0	1.30003	0.274	0.039	0	Tem
CXCR6	0	1.26606	0.693	0.318	0	Tem
HLA-DRB5	0	1.19915	0.568	0.201	0	Tem
HLA-DRB1	0	1.18479	0.759	0.325	0	Tem
LINC01871	0	1.15211	0.594	0.25	0	Tem
RGS1	0	1.15152	0.901	0.534	0	Tem
AC243829.4	0	1.15146	0.412	0.1	0	Tem
HLA-DPB1	0	1.10205	0.778	0.401	0	Tem
CCL5	0	1.09805	0.991	0.765	0	Tem
FASLG	0	1.08217	0.338	0.088	0	Tem
CD8A	0	1.02417	0.97	0.552	0	Tem
CCL4	0	0.948446	0.923	0.505	0	Tem
CTLA4	2.09555e-303	1.04234	0.554	0.22	6.4453e-299	Tem
IFNG	3.59345e-303	1.43809	0.569	0.253	1.10524e-298	Tem
HLA-DPA1	2.24098e-295	0.991919	0.689	0.362	6.89258e-291	Tem
APOBEC3C	1.60853e-283	1.03794	0.481	0.199	4.94735e-279	Tem
CCL4L2	3.60458e-283	1.08603	0.586	0.262	1.10866e-278	Tem
CTSC	2.25043e-268	0.988094	0.713	0.422	6.92164e-264	Tem
JAML	2.82363e-266	0.987018	0.531	0.236	8.68465e-262	Tem
ZEB2	2.13837e-258	0.946943	0.49	0.202	6.57697e-254	Tem
ITM2A	1.25391e-251	0.810728	0.821	0.549	3.85666e-247	Tem
PDCD1	1.47319e-250	0.91978	0.564	0.262	4.5311e-246	Tem
PTMS	1.61383e-248	0.916989	0.387	0.139	4.96364e-244	Tem
LYST	1.97409e-248	0.906673	0.599	0.297	6.07172e-244	Tem
APOBEC3G	2.28996e-242	0.893498	0.703	0.419	7.04323e-238	Tem
HLA-DRA	3.35383e-231	0.987988	0.476	0.203	1.03154e-226	Tem
PTPRCAP	2.24265e-229	0.607852	0.967	0.901	6.89773e-225	Tem
HLA-A	6.90862e-224	0.394902	1	0.995	2.12488e-219	Tem
HLA-DQA1	9.50724e-223	0.907151	0.381	0.141	2.92414e-218	Tem
CLIC3	2.12148e-222	0.966644	0.423	0.174	6.52505e-218	Tem
ADGRG1	4.29654e-220	0.89929	0.347	0.125	1.32149e-215	Tem
LAG3	7.15554e-219	0.697664	0.532	0.245	2.20083e-214	Tem
DUSP4	1.01705e-217	0.78482	0.549	0.255	3.12814e-213	Tem
SIRPG	4.18098e-215	0.906178	0.504	0.243	1.28594e-210	Tem
LSP1	9.70207e-213	0.656673	0.912	0.766	2.98407e-208	Tem
MIR155HG	1.98608e-207	0.987406	0.286	0.094	6.1086e-203	Tem
SAMSN1	2.19499e-206	0.834889	0.784	0.549	6.75114e-202	Tem
PHLDA1	1.33556e-204	0.999682	0.493	0.236	4.10778e-200	Tem
CD74	2.24553e-192	0.651354	0.905	0.711	6.90657e-188	Tem
TTN	1.15146e-189	0.785937	0.369	0.15	3.54155e-185	Tem
ICOS	1.01639e-178	0.79898	0.599	0.335	3.12611e-174	Tem
SH3BGRL3	5.39707e-178	0.494607	0.984	0.943	1.65998e-173	Tem
TOX	6.34007e-178	0.614312	0.703	0.416	1.95001e-173	Tem
CTSW	2.7628e-174	0.742273	0.699	0.433	8.49754e-170	Tem
BCL2L11	2.32839e-173	0.870786	0.331	0.134	7.16142e-169	Tem
TNIP3	6.1474e-170	0.756464	0.272	0.096	1.89076e-165	Tem
ID2	9.96813e-166	0.799259	0.793	0.57	3.0659e-161	Tem
MSN	5.9456e-165	0.680343	0.812	0.652	1.82869e-160	Tem
CYTOR	8.37072e-163	0.763673	0.655	0.416	2.57458e-158	Tem
HLA-DMA	3.17811e-158	0.721687	0.374	0.164	9.77492e-154	Tem
CD8B	4.75075e-158	0.536876	0.782	0.471	1.46119e-153	Tem
HLA-C	2.33329e-155	0.344264	0.999	0.994	7.17649e-151	Tem
ITGAE	6.10303e-155	0.760403	0.521	0.29	1.87711e-150	Tem
CHST12	8.80318e-153	0.762747	0.413	0.202	2.7076e-148	Tem
CLEC2B	1.18074e-147	0.83244	0.642	0.426	3.6316e-143	Tem
CTSD	2.38791e-143	0.613062	0.774	0.572	7.34448e-139	Tem
CD3D	7.62255e-138	0.504663	0.913	0.808	2.34447e-133	Tem
HLA-DQB1	1.11606e-137	0.650655	0.311	0.13	3.43266e-133	Tem
CST7	3.31805e-137	0.510586	0.825	0.605	1.02053e-132	Tem
GBP5	5.90333e-134	0.748503	0.578	0.364	1.81569e-129	Tem
THEMIS	1.66565e-133	0.591405	0.685	0.447	5.12305e-129	Tem
MIR4435-2HG	1.6888e-130	0.676412	0.392	0.195	5.19426e-126	Tem
CD2	4.90383e-129	0.485281	0.896	0.765	1.50827e-124	Tem
ABI3	7.05488e-126	0.6392	0.377	0.185	2.16987e-121	Tem
CD63	4.89688e-125	0.66605	0.663	0.462	1.50613e-120	Tem
ACP5	7.68593e-125	0.670254	0.276	0.117	2.36396e-120	Tem
IKZF3	7.02515e-121	0.641415	0.599	0.393	2.16072e-116	Tem
CD27	3.7615e-115	0.557622	0.678	0.473	1.15692e-110	Tem
KLRK1	2.04509e-113	0.496233	0.759	0.498	6.29008e-109	Tem
TNFRSF9	5.96767e-111	0.505448	0.264	0.11	1.83548e-106	Tem
IL2RG	3.38923e-110	0.495377	0.881	0.8	1.04242e-105	Tem
ITGB1	3.12485e-109	0.64072	0.568	0.371	9.61111e-105	Tem
HCST	7.35934e-108	0.463483	0.902	0.785	2.26351e-103	Tem
CARD16	1.42515e-107	0.620013	0.486	0.288	4.38334e-103	Tem
PTPN22	1.71355e-106	0.67963	0.577	0.384	5.27035e-102	Tem
FUT8	7.90991e-102	0.622953	0.384	0.21	2.43285e-97	Tem
PSMB9	5.13381e-100	0.520146	0.738	0.583	1.57901e-95	Tem
CBLB	2.7078e-94	0.525753	0.751	0.597	8.32837e-90	Tem
IFI16	1.31166e-91	0.573573	0.593	0.416	4.03429e-87	Tem
CRIM1	3.40888e-90	0.543558	0.254	0.118	1.04847e-85	Tem
ZYX	2.39272e-88	0.584723	0.571	0.405	7.35928e-84	Tem
NEDD9	5.44308e-88	0.651922	0.46	0.29	1.67413e-83	Tem
PRF1	6.99852e-88	0.523152	0.535	0.342	2.15253e-83	Tem
GAPDH	3.42954e-87	0.332167	0.979	0.941	1.05482e-82	Tem
CARS	4.79532e-87	0.629965	0.254	0.122	1.4749e-82	Tem
WNK1	1.60087e-85	0.548102	0.57	0.402	4.92378e-81	Tem
CEMIP2	5.38692e-85	0.537107	0.674	0.497	1.65685e-80	Tem
TIGIT	1.12509e-84	0.432723	0.456	0.265	3.46045e-80	Tem
ARHGAP9	3.78232e-80	0.532063	0.574	0.413	1.16333e-75	Tem
COTL1	6.29151e-80	0.507887	0.694	0.539	1.93508e-75	Tem
OASL	5.36959e-79	0.534647	0.314	0.168	1.65152e-74	Tem
RHOC	5.83879e-78	0.534742	0.495	0.331	1.79584e-73	Tem
PYCARD	8.02967e-78	0.549781	0.316	0.173	2.46969e-73	Tem
RAB27A	7.45041e-77	0.531669	0.434	0.274	2.29152e-72	Tem
GFOD1	1.19191e-76	0.49376	0.283	0.147	3.66597e-72	Tem
SIT1	1.06383e-75	0.510245	0.478	0.307	3.27203e-71	Tem
GBP4	1.84545e-75	0.507944	0.26	0.131	5.67604e-71	Tem
PLAAT4	3.42838e-74	0.431918	0.751	0.608	1.05447e-69	Tem
BLOC1S1	1.6164e-73	0.5124	0.557	0.398	4.97157e-69	Tem
FKBP1A	2.19485e-72	0.510583	0.491	0.335	6.7507e-68	Tem
PYHIN1	4.78757e-72	0.530662	0.473	0.314	1.47251e-67	Tem
CORO1A	5.82391e-72	0.346256	0.926	0.866	1.79126e-67	Tem
GPR174	8.14334e-70	0.518445	0.412	0.26	2.50465e-65	Tem
AKIRIN2	5.02415e-69	0.562673	0.389	0.246	1.54528e-64	Tem
CLIC1	7.13566e-68	0.350649	0.856	0.759	2.19472e-63	Tem
RESF1	8.5254e-67	0.424208	0.805	0.705	2.62216e-62	Tem
IDH2	1.69702e-66	0.516529	0.391	0.248	5.21953e-62	Tem
TNFRSF1B	4.02102e-66	0.435864	0.507	0.344	1.23674e-61	Tem
SLF1	4.65524e-66	0.486907	0.308	0.172	1.43181e-61	Tem
CRTAM	2.05335e-65	0.419809	0.337	0.194	6.31549e-61	Tem
GALNT2	3.99236e-65	0.528759	0.281	0.155	1.22793e-60	Tem
CAPZB	1.44337e-64	0.413738	0.72	0.602	4.43938e-60	Tem
IGFLR1	1.34445e-61	0.542852	0.386	0.248	4.13514e-57	Tem
SLA	1.18152e-60	0.406763	0.651	0.499	3.634e-56	Tem
IL2RB	2.65836e-60	0.465297	0.519	0.373	8.17633e-56	Tem
ATXN1	4.85508e-59	0.454709	0.494	0.345	1.49328e-54	Tem
BST2	5.8547e-59	0.473466	0.528	0.386	1.80073e-54	Tem
COMMD7	2.09895e-58	0.459239	0.353	0.222	6.45575e-54	Tem
PREX1	2.82098e-58	0.507565	0.484	0.347	8.67647e-54	Tem
DRAP1	7.6111e-58	0.432746	0.568	0.43	2.34095e-53	Tem
ARID5B	8.11253e-58	0.329669	0.586	0.413	2.49517e-53	Tem
NELL2	8.16667e-58	0.471946	0.289	0.166	2.51182e-53	Tem
EVL	3.80384e-57	0.361024	0.828	0.73	1.16995e-52	Tem
MYL6	7.64249e-57	0.285954	0.931	0.885	2.3506e-52	Tem
SRGAP3	7.89765e-56	0.502836	0.282	0.166	2.42908e-51	Tem
PSMB8	9.70225e-55	0.408516	0.613	0.491	2.98412e-50	Tem
SP140	2.85772e-54	0.476489	0.457	0.322	8.78949e-50	Tem
ITGB7	4.95449e-54	0.409816	0.364	0.231	1.52385e-49	Tem
CD3G	1.34414e-53	0.384866	0.711	0.594	4.13416e-49	Tem
PRDM1	2.38437e-53	0.339028	0.602	0.44	7.33361e-49	Tem
RASGRP1	7.19985e-53	0.487415	0.385	0.259	2.21446e-48	Tem
IVNS1ABP	1.74906e-52	0.47095	0.487	0.355	5.37957e-48	Tem
TBC1D4	2.35306e-52	0.279209	0.374	0.228	7.23729e-48	Tem
RBPJ	4.30912e-52	0.409461	0.429	0.292	1.32536e-47	Tem
TRG-AS1	2.99234e-51	0.451696	0.455	0.319	9.20355e-47	Tem
BTG3	4.46151e-51	0.444884	0.342	0.217	1.37223e-46	Tem
PTPRJ	4.85191e-51	0.453856	0.299	0.184	1.4923e-46	Tem
FABP5	9.46019e-51	0.391884	0.342	0.212	2.90967e-46	Tem
CLEC2D	2.07501e-50	0.416451	0.605	0.478	6.38211e-46	Tem
TNFSF9	3.82464e-50	0.454646	0.327	0.203	1.17635e-45	Tem
PSME2	6.53071e-50	0.404266	0.581	0.457	2.00865e-45	Tem
PPP2R2B	1.60025e-49	0.472537	0.3	0.184	4.92188e-45	Tem
ITGAL	2.82604e-48	0.449128	0.406	0.284	8.69205e-44	Tem
CCND2	3.46574e-48	0.48138	0.428	0.301	1.06596e-43	Tem
DLEU2	8.85359e-48	0.427851	0.259	0.151	2.7231e-43	Tem
IFI27L2	8.5698e-47	0.430519	0.331	0.214	2.63581e-42	Tem
MDFIC	6.8694e-46	0.399535	0.494	0.365	2.11282e-41	Tem
SUB1	7.91107e-46	0.366438	0.677	0.569	2.43321e-41	Tem
ACTN4	1.07798e-45	0.416209	0.499	0.371	3.31555e-41	Tem
PLAAT3	1.08472e-45	0.377901	0.272	0.163	3.33627e-41	Tem
C12orf75	4.90172e-45	0.399039	0.343	0.224	1.50762e-40	Tem
DENND1B	8.05046e-45	0.409017	0.293	0.185	2.47608e-40	Tem
RUNX2	1.30876e-44	0.411964	0.297	0.186	4.02536e-40	Tem
TLN1	1.6631e-44	0.398587	0.599	0.489	5.11521e-40	Tem
CASP1	2.61667e-44	0.395557	0.295	0.184	8.04809e-40	Tem
GNPTAB	3.1895e-44	0.438171	0.282	0.176	9.80994e-40	Tem
ARPC2	1.13721e-43	0.324256	0.796	0.723	3.49772e-39	Tem
KLRC4	1.18964e-43	0.419853	0.35	0.233	3.65898e-39	Tem
CD96	1.45182e-43	0.330343	0.782	0.672	4.46535e-39	Tem
GABARAPL1	7.83993e-43	0.411056	0.39	0.27	2.41133e-38	Tem
LASP1	1.12116e-42	0.408898	0.318	0.209	3.44834e-38	Tem
ITGA4	2.12027e-42	0.376173	0.634	0.519	6.52132e-38	Tem
BUB3	5.04101e-42	0.391804	0.521	0.404	1.55046e-37	Tem
ELF1	5.45578e-42	0.332559	0.752	0.658	1.67803e-37	Tem
ZNF683	1.23037e-40	0.437402	0.517	0.386	3.78424e-36	Tem
RGS2	2.6491e-40	0.529062	0.447	0.328	8.14783e-36	Tem
TSEN54	1.12352e-39	0.360399	0.342	0.229	3.4556e-35	Tem
PRKCH	7.53076e-39	0.310565	0.707	0.599	2.31624e-34	Tem
RNF19A	1.60537e-38	0.255094	0.616	0.471	4.93763e-34	Tem
ISG15	1.77694e-38	0.422272	0.32	0.213	5.46533e-34	Tem
PPDPF	2.24041e-38	0.338716	0.791	0.712	6.89084e-34	Tem
PAM	2.86943e-38	0.359155	0.352	0.241	8.8255e-34	Tem
CHST11	3.65501e-38	0.341592	0.524	0.405	1.12417e-33	Tem
GBP2	9.34595e-38	0.360443	0.386	0.272	2.87453e-33	Tem
PARK7	2.38714e-37	0.339242	0.579	0.467	7.34214e-33	Tem
UCP2	2.39247e-37	0.364788	0.518	0.403	7.35851e-33	Tem
PPM1M	2.94805e-37	0.381838	0.253	0.16	9.06733e-33	Tem
TBC1D10C	6.63981e-36	0.350505	0.57	0.47	2.04221e-31	Tem
PPM1G	1.80713e-35	0.367782	0.391	0.286	5.55818e-31	Tem
ITGB2	1.26829e-34	0.271822	0.721	0.624	3.90089e-30	Tem
SH3KBP1	2.32791e-34	0.335845	0.571	0.467	7.15996e-30	Tem
PAXX	7.22766e-34	0.332442	0.546	0.439	2.22301e-29	Tem
ATP6V0E2	1.06629e-33	0.370082	0.306	0.208	3.2796e-29	Tem
RNF167	4.61423e-33	0.354307	0.413	0.311	1.4192e-28	Tem
PAG1	9.71761e-33	0.321056	0.335	0.23	2.98884e-28	Tem
PCED1B-AS1	1.06356e-32	0.29339	0.715	0.631	3.27119e-28	Tem
PTTG1	1.42314e-32	0.320518	0.25	0.16	4.37715e-28	Tem
PARVG	1.18881e-31	0.355705	0.329	0.232	3.65642e-27	Tem
NAMPT	1.91005e-31	0.336593	0.297	0.204	5.87474e-27	Tem
C17orf49	3.01735e-31	0.358966	0.308	0.216	9.28048e-27	Tem
IQGAP1	3.19059e-31	0.280254	0.67	0.572	9.81331e-27	Tem
UBE2L6	3.29014e-31	0.341535	0.366	0.266	1.01195e-26	Tem
WDR1	7.25244e-31	0.322021	0.493	0.393	2.23063e-26	Tem
SUMO2	2.28176e-30	0.260067	0.732	0.654	7.018e-26	Tem
ARL4C	4.48545e-30	0.302227	0.58	0.474	1.37959e-25	Tem
G3BP2	1.01676e-29	0.370349	0.525	0.431	3.12724e-25	Tem
BAX	1.04052e-29	0.367235	0.431	0.332	3.20033e-25	Tem
SMC4	1.4178e-29	0.294849	0.272	0.181	4.36073e-25	Tem
ZBTB38	2.41921e-29	0.290822	0.476	0.366	7.44077e-25	Tem
PGAM1	5.87076e-29	0.282666	0.492	0.388	1.80567e-24	Tem
TAP1	6.79492e-29	0.31983	0.453	0.354	2.08991e-24	Tem
LCK	1.17171e-28	0.258203	0.738	0.664	3.60383e-24	Tem
C9orf16	1.22851e-28	0.321803	0.544	0.444	3.77852e-24	Tem
VAMP5	1.45219e-28	0.300926	0.264	0.178	4.4665e-24	Tem
LINC01934	1.94466e-28	0.319927	0.376	0.276	5.9812e-24	Tem
CAP1	2.23263e-28	0.29941	0.577	0.485	6.86691e-24	Tem
CD81	2.75506e-28	0.324877	0.532	0.434	8.47373e-24	Tem
ARHGAP18	4.35064e-28	0.32689	0.29	0.201	1.33813e-23	Tem
LEPROTL1	5.94843e-28	0.25844	0.712	0.62	1.82956e-23	Tem
CALR	8.30555e-28	0.322644	0.66	0.592	2.55454e-23	Tem
ASXL2	9.37278e-28	0.350255	0.341	0.253	2.88279e-23	Tem
SLC2A4RG	1.11306e-27	0.31501	0.257	0.173	3.42343e-23	Tem
ACAA2	2.8475e-27	0.297249	0.25	0.167	8.75807e-23	Tem
GTDC1	3.44011e-27	0.360599	0.254	0.174	1.05807e-22	Tem
TWF2	4.4671e-27	0.28604	0.347	0.254	1.37395e-22	Tem
NFATC3	1.2309e-26	0.308721	0.316	0.229	3.78589e-22	Tem
AKNA	1.93932e-26	0.283777	0.512	0.42	5.96476e-22	Tem
ANXA5	3.74879e-26	0.331603	0.448	0.354	1.15301e-21	Tem
SEL1L3	5.89316e-26	0.3281	0.252	0.173	1.81256e-21	Tem
CASP4	8.69621e-26	0.316726	0.343	0.254	2.67469e-21	Tem
LY6E	1.05949e-25	0.287505	0.622	0.545	3.25866e-21	Tem
SAMD3	1.77264e-25	0.303119	0.348	0.257	5.45212e-21	Tem
RABAC1	3.53885e-25	0.294109	0.5	0.412	1.08844e-20	Tem
CMC2	8.33661e-25	0.281017	0.322	0.234	2.56409e-20	Tem
PSMB10	1.35627e-24	0.279233	0.484	0.393	4.17149e-20	Tem
GNAS	1.71806e-24	0.269765	0.741	0.678	5.28425e-20	Tem
MYH9	5.49471e-24	0.253279	0.751	0.69	1.69001e-19	Tem
MAP2K2	1.98532e-23	0.319019	0.353	0.271	6.10626e-19	Tem
FOXP1	2.70699e-23	0.279696	0.512	0.422	8.32588e-19	Tem
ATP5IF1	1.41868e-22	0.275308	0.51	0.425	4.36344e-18	Tem
HMGN2	2.35317e-22	0.280935	0.631	0.558	7.23763e-18	Tem
ARHGEF3	5.56357e-22	0.267963	0.397	0.309	1.71119e-17	Tem
TAP2	5.67677e-22	0.295332	0.341	0.261	1.746e-17	Tem
AKAP13	7.01158e-22	0.25784	0.691	0.627	2.15655e-17	Tem
SEM1	8.53072e-22	0.284988	0.452	0.369	2.62379e-17	Tem
NCOR1	8.81864e-22	0.272577	0.524	0.441	2.71235e-17	Tem
TRBC2	9.59266e-22	0.294123	0.661	0.583	2.95042e-17	Tem
SRSF9	9.92584e-22	0.259177	0.471	0.389	3.05289e-17	Tem
PTPN6	2.1887e-21	0.296101	0.383	0.302	6.73177e-17	Tem
N4BP1	2.33094e-21	0.279283	0.287	0.209	7.16926e-17	Tem
PTPN7	2.62124e-21	0.263074	0.409	0.327	8.06216e-17	Tem
TSPAN5	3.37833e-21	0.26569	0.321	0.239	1.03907e-16	Tem
PHPT1	4.14059e-21	0.312867	0.259	0.187	1.27352e-16	Tem
OTUB1	4.793e-21	0.25825	0.348	0.267	1.47418e-16	Tem
CALCOCO2	1.05767e-20	0.30018	0.294	0.22	3.25307e-16	Tem
PPP1R18	1.87482e-20	0.262734	0.461	0.377	5.7664e-16	Tem
SLFN5	2.27729e-20	0.28	0.465	0.386	7.00425e-16	Tem
OXNAD1	3.49966e-20	0.278496	0.497	0.417	1.07639e-15	Tem
RSBN1	6.20422e-20	0.277341	0.333	0.256	1.90823e-15	Tem
TNFSF12	7.6275e-20	0.257916	0.289	0.214	2.34599e-15	Tem
RASAL3	1.59303e-19	0.258976	0.449	0.367	4.89968e-15	Tem
MAP4K1	3.01431e-19	0.250704	0.284	0.212	9.27112e-15	Tem
GPI	4.76406e-19	0.269733	0.432	0.356	1.46528e-14	Tem
IRF9	7.20737e-19	0.270606	0.317	0.242	2.21677e-14	Tem
POLD4	7.58599e-19	0.259597	0.416	0.338	2.33322e-14	Tem
VPS26A	9.13296e-19	0.250893	0.27	0.199	2.80902e-14	Tem
MYO9B	1.11773e-18	0.295959	0.294	0.225	3.43779e-14	Tem
SUPT3H	2.16909e-18	0.253053	0.252	0.183	6.67147e-14	Tem
RAB8B	2.39553e-18	0.264158	0.375	0.302	7.36793e-14	Tem
CAB39	3.46705e-18	0.250814	0.304	0.233	1.06636e-13	Tem
IGF2R	8.64195e-18	0.274905	0.283	0.215	2.65801e-13	Tem
TBL1XR1	1.29888e-17	0.277491	0.294	0.226	3.99497e-13	Tem
RFTN1	2.57658e-17	0.251829	0.302	0.232	7.92479e-13	Tem
CLTC	2.10762e-16	0.280081	0.27	0.208	6.48242e-12	Tem
PCED1B	1.26849e-15	0.25308	0.408	0.339	3.9015e-11	Tem
PTPN4	3.52172e-15	0.262355	0.331	0.264	1.08318e-10	Tem
CASP8	6.8526e-14	0.253049	0.377	0.313	2.10765e-09	Tem
STAT1	8.4592e-14	0.295462	0.364	0.297	2.6018e-09	Tem
FAM3C	0	1.83719	0.586	0.177	0	Tex
MS4A6A	0	1.76551	0.478	0.053	0	Tex
AL136456.1	0	1.64296	0.396	0.074	0	Tex
SNX9	0	1.64143	0.783	0.3	0	Tex
MYO1E	0	1.52332	0.471	0.088	0	Tex
CTLA4	0	1.46169	0.672	0.224	0	Tex
ENTPD1	0	1.45895	0.363	0.04	0	Tex
LINC01480	0	1.42973	0.408	0.078	0	Tex
ZEB2	0	1.4132	0.6	0.205	0	Tex
RGS1	0	1.39814	0.94	0.543	0	Tex
LAYN	0	1.39007	0.362	0.045	0	Tex
KRT86	0	1.38589	0.524	0.113	0	Tex
JAML	0	1.36572	0.649	0.239	0	Tex
SRGAP3	0	1.31029	0.518	0.157	0	Tex
CHN1	0	1.24944	0.322	0.059	0	Tex
LINC02195	0	1.23234	0.315	0.044	0	Tex
GFOD1	0	1.20541	0.479	0.141	0	Tex
LINC00299	0	1.19403	0.326	0.053	0	Tex
CLNK	0	1.1783	0.347	0.066	0	Tex
AC243829.4	0	1.15979	0.421	0.109	0	Tex
CLECL1	0	1.13694	0.274	0.046	0	Tex
SLA	2.35477e-306	1.25802	0.84	0.493	7.24255e-302	Tex
LINC01871	5.06507e-302	1.28696	0.647	0.258	1.55786e-297	Tex
HAVCR2	1.11888e-294	1.21189	0.433	0.121	3.44134e-290	Tex
MYO7A	1.66369e-294	1.03415	0.292	0.058	5.11701e-290	Tex
SRGN	1.23675e-293	0.973291	0.992	0.943	3.80387e-289	Tex
PLPP1	1.60236e-267	1.09433	0.356	0.092	4.92839e-263	Tex
TOX	1.02495e-265	1.09995	0.789	0.421	3.15244e-261	Tex
KLRK1	1.14631e-255	1.04084	0.879	0.5	3.52572e-251	Tex
GCNT1	2.83212e-227	1.02552	0.343	0.096	8.71074e-223	Tex
CD8A	1.58525e-217	0.815188	0.957	0.565	4.87575e-213	Tex
CTSW	4.41886e-216	0.992314	0.791	0.436	1.35911e-211	Tex
TNFRSF9	1.10086e-208	0.942263	0.364	0.109	3.38591e-204	Tex
RNF19A	2.62163e-201	1.01052	0.782	0.466	8.06336e-197	Tex
PDE7B	1.00667e-193	0.959102	0.272	0.07	3.09622e-189	Tex
CBLB	5.63699e-193	0.96279	0.839	0.597	1.73377e-188	Tex
LYST	1.98112e-181	1.0234	0.615	0.306	6.09335e-177	Tex
GZMB	9.4073e-181	1.16941	0.384	0.131	2.8934e-176	Tex
PTPN22	6.21408e-177	1.02889	0.682	0.385	1.91126e-172	Tex
TTN	2.87869e-174	0.93872	0.413	0.155	8.85399e-170	Tex
CLIC3	5.24398e-171	1.12098	0.447	0.18	1.61289e-166	Tex
KLRD1	2.9698e-170	1.10643	0.543	0.249	9.13422e-166	Tex
ITGAE	5.17947e-170	0.975023	0.586	0.293	1.59305e-165	Tex
UBASH3B	1.17375e-163	0.907585	0.379	0.141	3.61011e-159	Tex
CARS	4.12252e-163	0.983583	0.345	0.121	1.26796e-158	Tex
DGKH	1.15243e-161	0.966489	0.375	0.139	3.54453e-157	Tex
CD96	1.34853e-159	0.875179	0.86	0.671	4.14767e-155	Tex
KLRC4	9.35333e-159	1.01822	0.502	0.228	2.8768e-154	Tex
CEMIP2	1.01586e-154	0.88241	0.772	0.497	3.12448e-150	Tex
ANKRD28	1.78233e-153	1.04634	0.464	0.204	5.48191e-149	Tex
NR3C1	2.97679e-150	0.914711	0.664	0.398	9.15571e-146	Tex
CXCL13	3.47041e-150	0.521342	0.291	0.088	1.0674e-145	Tex
CRTAM	1.20153e-146	1.04141	0.445	0.193	3.69556e-142	Tex
FUT8	1.23532e-143	0.914292	0.461	0.211	3.79948e-139	Tex
ID2	2.39242e-139	0.842352	0.826	0.575	7.35837e-135	Tex
CCL4	4.20745e-138	0.439781	0.85	0.522	1.29409e-133	Tex
SIRPG	2.00361e-135	0.869742	0.505	0.251	6.1625e-131	Tex
PHLDA1	2.65423e-134	1.01316	0.498	0.244	8.16363e-130	Tex
PAM	6.50108e-134	0.945018	0.484	0.237	1.99954e-129	Tex
NELL2	2.58653e-131	0.868497	0.391	0.164	7.95538e-127	Tex
SAMSN1	5.32433e-130	0.8346	0.779	0.556	1.63761e-125	Tex
CD63	9.21434e-130	0.827951	0.72	0.466	2.83406e-125	Tex
RBPJ	2.6198e-128	0.914587	0.539	0.29	8.05772e-124	Tex
RUNX2	8.38007e-127	0.896299	0.41	0.183	2.57746e-122	Tex
KLRC1	2.54649e-125	1.21266	0.319	0.121	7.83224e-121	Tex
BTLA	1.7684e-124	0.707658	0.275	0.094	5.43907e-120	Tex
IGFLR1	2.98897e-121	0.916761	0.483	0.247	9.19318e-117	Tex
CTSD	2.24717e-120	0.692723	0.789	0.577	6.91163e-116	Tex
NBL1	1.43664e-118	0.804256	0.253	0.085	4.41867e-114	Tex
PRKCA	2.09603e-118	0.790622	0.342	0.14	6.44675e-114	Tex
TIGIT	2.17927e-117	0.808595	0.525	0.267	6.70279e-113	Tex
NAP1L4	4.48827e-117	0.840956	0.69	0.465	1.38046e-112	Tex
BCL2L11	6.31586e-117	0.871632	0.339	0.14	1.94257e-112	Tex
CCL3	4.09212e-116	0.849986	0.329	0.127	1.25861e-111	Tex
PRDM1	1.65007e-115	0.752219	0.699	0.439	5.07513e-111	Tex
IL6ST	4.41999e-115	0.611436	0.622	0.349	1.35946e-110	Tex
ITGB1	5.14938e-114	0.781155	0.626	0.374	1.5838e-109	Tex
NKG7	7.78733e-110	0.438564	0.856	0.561	2.39515e-105	Tex
FKBP5	6.45412e-108	0.596024	0.847	0.641	1.98509e-103	Tex
ADGRG1	9.36732e-106	0.739334	0.324	0.133	2.88111e-101	Tex
SIPA1L1	7.23451e-104	0.788151	0.441	0.226	2.22512e-99	Tex
ARHGAP9	1.78969e-103	0.692077	0.646	0.415	5.50455e-99	Tex
PRKCH	1.2674e-100	0.653599	0.787	0.598	3.89813e-96	Tex
SPRY1	3.11042e-99	0.705144	0.297	0.119	9.56672e-95	Tex
ARID5B	4.13002e-97	0.664751	0.663	0.415	1.27027e-92	Tex
GABARAPL1	8.55289e-96	0.702825	0.492	0.268	2.63061e-91	Tex
RAB3GAP1	4.17888e-95	0.768621	0.377	0.183	1.2853e-90	Tex
VAV3	1.26193e-93	0.679548	0.483	0.26	3.88133e-89	Tex
ATXN1	1.62304e-91	0.727665	0.564	0.346	4.99199e-87	Tex
FAM102B	2.01172e-91	0.734232	0.278	0.116	6.18743e-87	Tex
CLEC2D	2.42527e-91	0.726638	0.687	0.477	7.45939e-87	Tex
AC022075.1	1.61668e-88	0.676121	0.325	0.146	4.97242e-84	Tex
TNFRSF1B	1.75565e-88	0.686277	0.564	0.346	5.39987e-84	Tex
RAB27A	7.72892e-87	0.729836	0.477	0.276	2.37718e-82	Tex
UGCG	1.3047e-86	0.727944	0.35	0.169	4.01286e-82	Tex
ICOS	2.70036e-86	0.650072	0.578	0.344	8.30549e-82	Tex
RGS2	1.06661e-85	0.763285	0.541	0.327	3.28058e-81	Tex
IPCEF1	1.1163e-84	0.716629	0.527	0.315	3.43341e-80	Tex
ELF1	3.67811e-84	0.56505	0.823	0.657	1.13128e-79	Tex
GNAS	5.81608e-84	0.588807	0.82	0.675	1.78885e-79	Tex
CELF2	2.44344e-80	0.563859	0.803	0.657	7.51528e-76	Tex
ABCB1	2.14194e-79	0.61278	0.287	0.127	6.58795e-75	Tex
PTGER4	5.95702e-78	0.603099	0.669	0.458	1.8322e-73	Tex
IKZF3	8.74146e-77	0.633646	0.598	0.399	2.68861e-72	Tex
FP236383.3	1.3277e-76	0.569479	0.988	0.985	4.08361e-72	Tex
MSN	5.16414e-76	0.559622	0.806	0.658	1.58833e-71	Tex
CD7	6.50168e-76	0.50292	0.885	0.702	1.99972e-71	Tex
AGFG1	6.10478e-73	0.669029	0.332	0.166	1.87765e-68	Tex
RIN3	4.5235e-72	0.597976	0.32	0.158	1.39129e-67	Tex
ETS1	8.89661e-72	0.481061	0.887	0.786	2.73633e-67	Tex
POLR1E	2.71823e-69	0.622788	0.267	0.122	8.36046e-65	Tex
FYN	5.45181e-67	0.517529	0.851	0.734	1.67681e-62	Tex
FP671120.4	6.19822e-67	0.754955	0.812	0.661	1.90639e-62	Tex
DUSP4	5.02084e-66	0.544342	0.467	0.269	1.54426e-61	Tex
SERTAD2	2.85415e-65	0.594441	0.312	0.157	8.77852e-61	Tex
RNF115	1.69596e-64	0.632377	0.374	0.208	5.21628e-60	Tex
ASXL2	9.25742e-64	0.640743	0.422	0.251	2.8473e-59	Tex
CEBPB	1.73567e-62	0.716737	0.374	0.211	5.3384e-58	Tex
AHI1	1.22951e-61	0.591265	0.295	0.148	3.78159e-57	Tex
CRIM1	3.85945e-61	0.576737	0.26	0.122	1.18705e-56	Tex
CYTIP	1.02958e-60	0.434614	0.889	0.798	3.16667e-56	Tex
ZBTB38	1.17444e-60	0.563196	0.549	0.366	3.61222e-56	Tex
SYTL3	1.70273e-59	0.532692	0.679	0.491	5.2371e-55	Tex
CD3D	1.34702e-57	0.413972	0.898	0.812	4.14303e-53	Tex
PAG1	8.5774e-57	0.57903	0.393	0.23	2.63815e-52	Tex
SLC7A5	6.90638e-56	0.572015	0.377	0.216	2.12419e-51	Tex
AKAP13	3.31457e-55	0.496662	0.765	0.625	1.01946e-50	Tex
HLA-DPB1	5.00526e-55	0.424757	0.613	0.422	1.53947e-50	Tex
CNOT6L	4.24639e-54	0.562511	0.571	0.405	1.30606e-49	Tex
TIPARP	4.96459e-54	0.731148	0.396	0.249	1.52696e-49	Tex
BST2	1.33955e-52	0.553457	0.553	0.389	4.12005e-48	Tex
WNK1	1.71641e-52	0.556495	0.56	0.407	5.27917e-48	Tex
MBD2	2.19388e-52	0.548527	0.309	0.168	6.74771e-48	Tex
LAG3	4.68954e-51	0.30545	0.438	0.259	1.44236e-46	Tex
ZFP36L2	6.08523e-51	0.327999	0.987	0.955	1.87164e-46	Tex
NCALD	8.55707e-50	0.440034	0.367	0.211	2.6319e-45	Tex
TSPYL2	9.6298e-50	0.536172	0.684	0.524	2.96184e-45	Tex
TRG-AS1	2.16541e-49	0.510945	0.485	0.321	6.66015e-45	Tex
ITK	2.19402e-49	0.512309	0.664	0.52	6.74814e-45	Tex
SRI	3.86081e-49	0.562034	0.482	0.328	1.18747e-44	Tex
TARSL2	6.43627e-48	0.539973	0.323	0.184	1.9796e-43	Tex
RASA1	1.44697e-47	0.532758	0.48	0.324	4.45043e-43	Tex
ZBTB1	2.29534e-47	0.602415	0.385	0.243	7.05978e-43	Tex
CCSER2	8.47798e-47	0.55419	0.455	0.307	2.60757e-42	Tex
GALNT2	5.14126e-46	0.504003	0.289	0.158	1.5813e-41	Tex
GMDS	7.02232e-46	0.524406	0.31	0.177	2.15985e-41	Tex
TBC1D4	2.1792e-45	0.320628	0.397	0.232	6.70256e-41	Tex
MDFIC	3.43545e-45	0.518394	0.523	0.368	1.05664e-40	Tex
CLEC2B	4.4421e-45	0.575685	0.591	0.435	1.36626e-40	Tex
HNRNPL	1.57498e-44	0.483989	0.652	0.513	4.84415e-40	Tex
TXNIP	2.01339e-44	0.299318	0.961	0.91	6.19259e-40	Tex
PPM1B	6.4561e-44	0.52567	0.361	0.225	1.9857e-39	Tex
STAT1	7.77184e-44	0.629785	0.442	0.295	2.39038e-39	Tex
JUND	1.21595e-43	0.411105	0.771	0.651	3.73991e-39	Tex
XCL2	1.35364e-43	0.542763	0.41	0.261	4.1634e-39	Tex
STAM	3.3252e-43	0.462673	0.266	0.144	1.02273e-38	Tex
IFI16	3.60793e-43	0.458029	0.575	0.422	1.10969e-38	Tex
CDV3	4.90477e-43	0.500461	0.463	0.317	1.50856e-38	Tex
LCP2	9.18639e-43	0.472483	0.755	0.649	2.82546e-38	Tex
KIF13B	1.2713e-42	0.485309	0.328	0.194	3.91014e-38	Tex
PIK3IP1	4.46802e-42	0.388294	0.683	0.533	1.37423e-37	Tex
PTPRA	4.88353e-42	0.499622	0.353	0.217	1.50203e-37	Tex
CHST11	1.35019e-41	0.507985	0.553	0.407	4.15279e-37	Tex
IVNS1ABP	2.92249e-41	0.540905	0.5	0.358	8.98869e-37	Tex
GNPTAB	3.47316e-41	0.511674	0.303	0.178	1.06824e-36	Tex
GBP2	3.76403e-41	0.510226	0.418	0.274	1.1577e-36	Tex
PTPN1	2.0994e-40	0.516774	0.441	0.303	6.45714e-36	Tex
ARHGEF3	4.35667e-40	0.499078	0.454	0.309	1.33998e-35	Tex
AHR	3.03861e-39	0.501945	0.328	0.201	9.34586e-35	Tex
ISG20	9.17405e-38	0.392773	0.7	0.563	2.82166e-33	Tex
KLRB1	3.6566e-37	0.658563	0.419	0.283	1.12466e-32	Tex
BABAM2	1.33268e-36	0.466691	0.337	0.213	4.09892e-32	Tex
PTPN11	2.0043e-36	0.489348	0.296	0.178	6.16464e-32	Tex
SP140	2.26369e-36	0.468841	0.464	0.325	6.96243e-32	Tex
CXCR6	5.43421e-36	0.470593	0.495	0.34	1.6714e-31	Tex
FOXN2	7.31683e-36	0.444281	0.339	0.212	2.25044e-31	Tex
AC243960.1	1.15309e-35	0.56713	0.405	0.276	3.54656e-31	Tex
CREM	3.91094e-35	0.491754	0.594	0.468	1.20289e-30	Tex
CHST12	5.13216e-35	0.465062	0.335	0.212	1.5785e-30	Tex
NEDD9	7.76712e-35	0.477836	0.431	0.297	2.38893e-30	Tex
IL2RB	1.78027e-34	0.428182	0.516	0.378	5.47557e-30	Tex
RAPGEF1	2.53368e-34	0.417853	0.295	0.178	7.79283e-30	Tex
OGA	1.12864e-33	0.41896	0.47	0.336	3.47135e-29	Tex
TGFBR2	3.0131e-33	0.407253	0.538	0.406	9.26739e-29	Tex
ATG5	8.9847e-33	0.419012	0.363	0.238	2.76342e-28	Tex
OXNAD1	1.71862e-32	0.420496	0.544	0.417	5.28596e-28	Tex
BCL2	4.45522e-32	0.412071	0.57	0.444	1.37029e-27	Tex
GPR171	1.06447e-31	0.468014	0.266	0.16	3.274e-27	Tex
GTDC1	1.83197e-31	0.414873	0.286	0.175	5.63458e-27	Tex
IKZF2	2.94299e-31	0.399066	0.272	0.162	9.05176e-27	Tex
IGF2R	4.82178e-31	0.43716	0.33	0.215	1.48303e-26	Tex
GTF2I	5.5624e-31	0.445887	0.332	0.22	1.71083e-26	Tex
DUSP16	7.16712e-31	0.449563	0.36	0.24	2.20439e-26	Tex
GPATCH8	2.11572e-30	0.425143	0.328	0.214	6.50732e-26	Tex
HLA-DRB5	2.63242e-30	0.254386	0.358	0.224	8.09653e-26	Tex
RASA2	1.05489e-29	0.407626	0.513	0.392	3.24452e-25	Tex
IQGAP1	1.06592e-29	0.34143	0.683	0.574	3.27845e-25	Tex
FOXP1	1.11115e-29	0.362059	0.553	0.423	3.41758e-25	Tex
STK4	3.94153e-29	0.348674	0.721	0.608	1.2123e-24	Tex
AGO2	1.49703e-28	0.413977	0.268	0.167	4.60441e-24	Tex
ITM2A	2.07201e-28	0.311121	0.689	0.564	6.37289e-24	Tex
LIMS1	5.96452e-28	0.319184	0.362	0.24	1.83451e-23	Tex
CPD	8.76504e-28	0.406953	0.254	0.157	2.69586e-23	Tex
NBN	1.98401e-27	0.365799	0.266	0.165	6.10221e-23	Tex
GAPDH	2.09428e-27	0.293198	0.967	0.943	6.44139e-23	Tex
SDCBP	2.84813e-27	0.405755	0.521	0.403	8.75999e-23	Tex
KLF9	2.97182e-27	0.367496	0.495	0.369	9.14043e-23	Tex
HLA-DMA	7.6612e-27	0.318906	0.283	0.176	2.35635e-22	Tex
EVL	1.416e-26	0.310875	0.807	0.734	4.35519e-22	Tex
CCND2	2.73325e-26	0.451846	0.414	0.306	8.40664e-22	Tex
CCDC91	3.50225e-26	0.432194	0.385	0.276	1.07719e-21	Tex
CARD16	3.88825e-26	0.394982	0.415	0.298	1.19591e-21	Tex
C9orf16	4.16672e-26	0.392609	0.555	0.447	1.28156e-21	Tex
SUPT3H	8.29834e-26	0.354839	0.288	0.183	2.55232e-21	Tex
DOCK8	2.49184e-25	0.331814	0.638	0.536	7.66415e-21	Tex
CD226	4.21353e-25	0.368826	0.285	0.185	1.29595e-20	Tex
TAF15	5.94708e-25	0.362489	0.494	0.384	1.82914e-20	Tex
GBP5	8.64257e-25	0.351124	0.496	0.375	2.65819e-20	Tex
TRIM22	1.09071e-24	0.378198	0.478	0.367	3.35471e-20	Tex
PCED1B	1.1993e-24	0.358394	0.454	0.339	3.68869e-20	Tex
MED15	1.63524e-24	0.381626	0.32	0.218	5.0295e-20	Tex
DOCK10	3.80365e-24	0.36138	0.55	0.445	1.16989e-19	Tex
LSP1	4.08005e-24	0.267506	0.846	0.774	1.2549e-19	Tex
ATP1B3	5.5121e-24	0.355999	0.502	0.387	1.69536e-19	Tex
ATP11B	9.52206e-24	0.345841	0.346	0.242	2.9287e-19	Tex
GPR174	1.58158e-23	0.344802	0.374	0.267	4.86446e-19	Tex
TLN1	3.00637e-23	0.36325	0.589	0.493	9.24669e-19	Tex
ARPC2	6.11954e-23	0.302425	0.782	0.726	1.88219e-18	Tex
RANBP2	8.42246e-23	0.39428	0.488	0.387	2.59049e-18	Tex
USP11	2.5401e-22	0.336835	0.257	0.167	7.8126e-18	Tex
BPTF	3.01398e-22	0.36891	0.498	0.393	9.27009e-18	Tex
LINC01934	5.03688e-22	0.360301	0.385	0.279	1.54919e-17	Tex
PARK7	5.29358e-22	0.333136	0.576	0.47	1.62815e-17	Tex
EVI2A	1.47469e-21	0.400351	0.312	0.217	4.5357e-17	Tex
TMEM243	1.92059e-21	0.398975	0.347	0.252	5.90716e-17	Tex
NUCB2	7.75131e-21	0.342733	0.373	0.273	2.38407e-16	Tex
SNTB2	1.44238e-20	0.355223	0.321	0.226	4.43634e-16	Tex
PTPN6	4.91919e-20	0.381006	0.397	0.304	1.51299e-15	Tex
ZNF831	8.62555e-20	0.330337	0.38	0.283	2.65296e-15	Tex
LPIN1	1.02733e-19	0.313672	0.3	0.209	3.15976e-15	Tex
PACS1	1.19357e-19	0.332605	0.393	0.295	3.67107e-15	Tex
SCAPER	1.82069e-19	0.348401	0.297	0.209	5.5999e-15	Tex
SLC4A7	1.90605e-19	0.320313	0.347	0.251	5.86244e-15	Tex
EIF4G3	2.05841e-19	0.306666	0.27	0.183	6.33105e-15	Tex
JARID2	2.79102e-19	0.340642	0.291	0.203	8.58433e-15	Tex
EIF3A	2.95559e-19	0.323312	0.47	0.371	9.09052e-15	Tex
GALM	4.21386e-19	0.302919	0.275	0.186	1.29606e-14	Tex
SFMBT2	4.26757e-19	0.363001	0.343	0.25	1.31258e-14	Tex
KLRC2	7.91176e-19	0.301864	0.266	0.176	2.43342e-14	Tex
TSPAN5	7.92362e-19	0.323717	0.333	0.241	2.43707e-14	Tex
VAMP5	8.13673e-19	0.282752	0.266	0.18	2.50261e-14	Tex
SEL1L3	8.75908e-19	0.302345	0.258	0.175	2.69403e-14	Tex
HBS1L	1.04262e-18	0.343904	0.283	0.198	3.2068e-14	Tex
ALOX5AP	1.21643e-18	0.392804	0.519	0.437	3.74138e-14	Tex
CCDC69	2.25713e-18	0.320264	0.256	0.174	6.94226e-14	Tex
ABI3	2.74905e-18	0.287467	0.285	0.196	8.45524e-14	Tex
PTPRJ	2.9285e-18	0.288768	0.275	0.189	9.0072e-14	Tex
METTL9	4.38001e-18	0.346094	0.367	0.278	1.34716e-13	Tex
MAPRE2	5.95788e-18	0.358138	0.44	0.351	1.83247e-13	Tex
PFKFB3	6.84598e-18	0.273533	0.458	0.347	2.10562e-13	Tex
PDE3B	9.62669e-18	0.347193	0.308	0.22	2.96088e-13	Tex
TSPAN14	9.84681e-18	0.300207	0.38	0.286	3.02858e-13	Tex
BOD1L1	1.03349e-17	0.325963	0.353	0.263	3.1787e-13	Tex
SLFN12L	1.24267e-17	0.340767	0.261	0.18	3.82208e-13	Tex
PAXX	1.92342e-17	0.29177	0.535	0.443	5.91586e-13	Tex
SH3KBP1	2.04878e-17	0.30063	0.562	0.471	6.30145e-13	Tex
SYTL2	2.08907e-17	0.360855	0.267	0.186	6.42534e-13	Tex
G3BP2	2.2497e-17	0.308502	0.533	0.434	6.9194e-13	Tex
PNISR	2.85447e-17	0.269251	0.482	0.384	8.77949e-13	Tex
GPR65	4.49765e-17	0.321382	0.37	0.279	1.38334e-12	Tex
GLCCI1	5.42538e-17	0.338554	0.434	0.34	1.66868e-12	Tex
CEP85L	5.65048e-17	0.320458	0.345	0.257	1.73792e-12	Tex
ZFAND5	7.88842e-17	0.357986	0.476	0.387	2.42624e-12	Tex
TOMM5	8.09126e-17	0.301145	0.358	0.268	2.48863e-12	Tex
BLOC1S1	8.2688e-17	0.292268	0.493	0.407	2.54324e-12	Tex
ATF7IP	9.39373e-17	0.277963	0.55	0.462	2.88923e-12	Tex
RABGAP1L	1.83892e-16	0.254761	0.612	0.523	5.65598e-12	Tex
CYTOR	2.4448e-16	0.251719	0.535	0.43	7.51947e-12	Tex
DENND1B	2.79856e-16	0.316577	0.268	0.19	8.60754e-12	Tex
PHPT1	2.85083e-16	0.322504	0.267	0.189	8.76831e-12	Tex
MYO9B	3.6291e-16	0.294987	0.309	0.226	1.1162e-11	Tex
KIF5B	3.98189e-16	0.302254	0.385	0.3	1.22471e-11	Tex
BTG3	4.32536e-16	0.280271	0.309	0.223	1.33035e-11	Tex
ITGA4	4.39644e-16	0.33219	0.602	0.525	1.35221e-11	Tex
EID1	6.64378e-16	0.267677	0.455	0.365	2.04343e-11	Tex
SP100	6.69917e-16	0.258248	0.664	0.582	2.06046e-11	Tex
CD3G	7.04247e-16	0.251904	0.68	0.599	2.16605e-11	Tex
SLAMF6	8.11474e-16	0.258497	0.353	0.263	2.49585e-11	Tex
CDKN1B	1.58005e-15	0.274152	0.615	0.536	4.85977e-11	Tex
TBL1XR1	1.5858e-15	0.287385	0.306	0.227	4.87744e-11	Tex
DCXR	2.72787e-15	0.283806	0.345	0.26	8.39011e-11	Tex
PRRC2C	3.01889e-15	0.253582	0.694	0.626	9.28519e-11	Tex
PHTF2	4.57594e-15	0.274491	0.331	0.248	1.40742e-10	Tex
HM13	7.61145e-15	0.336739	0.306	0.23	2.34105e-10	Tex
PRKAR1A	8.41655e-15	0.254316	0.395	0.309	2.58868e-10	Tex
ATP8A1	8.90286e-15	0.311334	0.354	0.272	2.73825e-10	Tex
KAT6B	9.1358e-15	0.280271	0.388	0.304	2.8099e-10	Tex
SPTAN1	1.8131e-14	0.268223	0.525	0.44	5.57655e-10	Tex
RORA	1.87123e-14	0.421413	0.441	0.364	5.75535e-10	Tex
RHOH	2.37639e-14	0.300692	0.643	0.576	7.30907e-10	Tex
ARID1A	3.94334e-14	0.284082	0.27	0.198	1.21285e-09	Tex
NFATC3	4.189e-14	0.285339	0.31	0.232	1.28841e-09	Tex
OGT	4.65735e-14	0.276135	0.407	0.325	1.43246e-09	Tex
PRDX6	5.71766e-14	0.275572	0.431	0.347	1.75858e-09	Tex
PHACTR2	6.93272e-14	0.253402	0.274	0.199	2.1323e-09	Tex
PNN	7.93969e-14	0.265766	0.431	0.346	2.44201e-09	Tex
ATP6V0E2	9.36637e-14	0.256726	0.288	0.212	2.88081e-09	Tex
ZMYM2	1.42951e-13	0.276285	0.306	0.231	4.39674e-09	Tex
TASOR	2.07431e-13	0.252363	0.319	0.242	6.37996e-09	Tex
BIRC6	2.60149e-13	0.293949	0.39	0.313	8.0014e-09	Tex
SMC1A	2.8443e-13	0.301762	0.306	0.232	8.74823e-09	Tex
HERPUD2	3.63448e-13	0.263336	0.406	0.328	1.11786e-08	Tex
SOS1	9.88955e-13	0.263168	0.251	0.183	3.04173e-08	Tex
FAF1	1.18959e-12	0.251876	0.313	0.239	3.65881e-08	Tex
BRD4	3.68402e-12	0.255767	0.308	0.239	1.13309e-07	Tex
AKIRIN2	3.74809e-12	0.2528	0.328	0.254	1.1528e-07	Tex
C17orf49	3.95655e-12	0.255042	0.291	0.219	1.21692e-07	Tex
PDS5A	1.42017e-11	0.261402	0.328	0.258	4.36801e-07	Tex
MAP4	4.59137e-11	0.273191	0.324	0.259	1.41217e-06	Tex
PREX1	4.92937e-11	0.276641	0.425	0.355	1.51613e-06	Tex
HMGN3	1.14528e-10	0.261053	0.303	0.239	3.52254e-06	Tex
CUL3	1.3798e-10	0.253665	0.326	0.26	4.24386e-06	Tex
CD84	1.93512e-10	0.253921	0.257	0.195	5.95184e-06	Tex
USP9X	2.88115e-10	0.25759	0.271	0.211	8.86156e-06	Tex
GATA3	4.27724e-10	0.296029	0.329	0.266	1.31555e-05	Tex
CXCL13	0	4.29565	0.641	0.065	0	Tfh
NMB	0	2.71469	0.498	0.051	0	Tfh
ICA1	0	2.51574	0.688	0.058	0	Tfh
IL6ST	0	2.31261	0.912	0.329	0	Tfh
TOX2	0	2.04618	0.579	0.074	0	Tfh
TSHZ2	0	2.01852	0.515	0.046	0	Tfh
PTPN13	0	1.98536	0.33	0.025	0	Tfh
CD200	0	1.96326	0.546	0.06	0	Tfh
CDK14	0	1.94623	0.564	0.058	0	Tfh
SERPINE2	0	1.93369	0.372	0.04	0	Tfh
FBLN7	0	1.87691	0.585	0.058	0	Tfh
LHFPL6	0	1.78098	0.407	0.012	0	Tfh
GNG4	0	1.77079	0.376	0.012	0	Tfh
IGFBP4	0	1.70251	0.433	0.036	0	Tfh
TIAM1	0	1.68024	0.529	0.08	0	Tfh
PDE4D	0	1.61928	0.634	0.251	0	Tfh
SMCO4	0	1.61916	0.432	0.031	0	Tfh
AC004585.1	0	1.58188	0.427	0.022	0	Tfh
LIMS1	0	1.55944	0.679	0.22	0	Tfh
FAAH2	0	1.55907	0.385	0.068	0	Tfh
LINC01480	0	1.54958	0.474	0.072	0	Tfh
LRRC8D	0	1.5411	0.541	0.096	0	Tfh
PHACTR2	0	1.52162	0.65	0.175	0	Tfh
KSR2	0	1.52135	0.353	0.008	0	Tfh
PDE7B	0	1.50809	0.42	0.06	0	Tfh
ARMH1	0	1.50014	0.41	0.044	0	Tfh
DRAIC	0	1.49994	0.453	0.061	0	Tfh
NR3C1	0	1.47315	0.787	0.388	0	Tfh
HSPA12A	0	1.46644	0.363	0.011	0	Tfh
BTLA	0	1.45933	0.493	0.079	0	Tfh
ITM2A	0	1.43893	0.882	0.552	0	Tfh
TOX	0	1.40881	0.852	0.414	0	Tfh
SESN3	0	1.406	0.474	0.108	0	Tfh
ASAP1	0	1.3954	0.539	0.161	0	Tfh
NCALD	0	1.38722	0.587	0.196	0	Tfh
RNF19A	0	1.38261	0.872	0.459	0	Tfh
SLC9A9	0	1.36926	0.439	0.124	0	Tfh
ELMO1	0	1.36645	0.687	0.299	0	Tfh
PTPRM	0	1.36442	0.473	0.1	0	Tfh
CPM	0	1.3323	0.339	0.019	0	Tfh
FOXN2	0	1.33007	0.562	0.198	0	Tfh
NEBL	0	1.31876	0.325	0.045	0	Tfh
TNFSF8	0	1.31053	0.72	0.312	0	Tfh
FKBP5	0	1.29819	0.915	0.636	0	Tfh
CTLA4	0	1.28939	0.701	0.219	0	Tfh
MRC1	0	1.28523	0.282	0.021	0	Tfh
CCDC6	0	1.28092	0.489	0.113	0	Tfh
SELL	0	1.24676	0.469	0.123	0	Tfh
TIGIT	0	1.24345	0.674	0.257	0	Tfh
KIAA1324	0	1.2328	0.348	0.041	0	Tfh
PPP1CC	0	1.23252	0.633	0.269	0	Tfh
TNFRSF4	0	1.22376	0.394	0.075	0	Tfh
INPP5F	0	1.22343	0.372	0.066	0	Tfh
ANKRD55	0	1.22144	0.251	0.025	0	Tfh
MAL	0	1.20525	0.349	0.077	0	Tfh
UST	0	1.20246	0.385	0.089	0	Tfh
PARD3	0	1.19917	0.265	0.014	0	Tfh
TBC1D4	0	1.191	0.638	0.216	0	Tfh
NUDT16	0	1.18382	0.362	0.063	0	Tfh
AC008892.1	0	1.17687	0.352	0.071	0	Tfh
SRGN	0	1.16979	0.996	0.942	0	Tfh
CD28	0	1.15088	0.484	0.13	0	Tfh
CD4	0	1.14815	0.524	0.127	0	Tfh
AC012645.3	0	1.10575	0.299	0.046	0	Tfh
LINC01281	0	1.09471	0.302	0.025	0	Tfh
MAGEH1	0	1.08933	0.288	0.055	0	Tfh
XXYLT1	0	1.03935	0.301	0.05	0	Tfh
BATF	1.17727e-303	1.43558	0.556	0.207	3.62092e-299	Tfh
LAIR2	1.08781e-299	1.01317	0.359	0.087	3.34577e-295	Tfh
THADA	4.32056e-295	1.31132	0.445	0.139	1.32888e-290	Tfh
LINC00892	1.76146e-291	0.899114	0.286	0.058	5.41771e-287	Tfh
PTPN11	2.16687e-291	1.12407	0.491	0.165	6.66464e-287	Tfh
LDLRAD4	1.33505e-279	1.1621	0.705	0.346	4.10621e-275	Tfh
CD59	1.56153e-268	0.985926	0.373	0.104	4.80281e-264	Tfh
GLCCI1	1.49324e-266	1.12637	0.687	0.324	4.59276e-262	Tfh
HIF1A	1.6639e-266	1.24798	0.612	0.277	5.11765e-262	Tfh
TMEM64	2.00181e-262	0.873779	0.295	0.068	6.15698e-258	Tfh
SNX9	1.21509e-257	1.07651	0.663	0.304	3.73724e-253	Tfh
CNIH1	1.32649e-256	1.07342	0.485	0.174	4.07988e-252	Tfh
CORO1B	1.00345e-251	1.15291	0.607	0.265	3.08631e-247	Tfh
ETV6	1.88821e-248	0.925566	0.355	0.099	5.80758e-244	Tfh
SREBF2	1.10304e-246	0.875727	0.314	0.081	3.39262e-242	Tfh
NFATC1	2.22109e-236	1.08031	0.395	0.128	6.83142e-232	Tfh
CRYBG1	6.05723e-235	1.18809	0.752	0.438	1.86302e-230	Tfh
ST8SIA1	3.84849e-234	0.873953	0.27	0.064	1.18368e-229	Tfh
SFXN1	2.95161e-231	1.07476	0.463	0.171	9.07827e-227	Tfh
ADD3	1.34547e-228	1.10167	0.591	0.275	4.13826e-224	Tfh
PELI1	1.34983e-228	0.979534	0.475	0.174	4.15166e-224	Tfh
TNIK	3.72407e-226	1.09138	0.509	0.205	1.14541e-221	Tfh
CTSB	2.21086e-221	0.951402	0.496	0.19	6.79993e-217	Tfh
CCR7	5.00777e-217	0.881788	0.314	0.086	1.54024e-212	Tfh
SLA	1.21167e-216	0.911969	0.804	0.493	3.72673e-212	Tfh
AGFG1	9.09306e-214	1.01177	0.433	0.159	2.79675e-209	Tfh
HIPK2	2.84788e-208	0.830992	0.278	0.073	8.75921e-204	Tfh
ARID5B	1.2209e-203	0.926799	0.737	0.408	3.75512e-199	Tfh
TNFAIP8	1.02206e-201	1.00403	0.664	0.361	3.14356e-197	Tfh
PDCD1	5.14128e-201	1.01436	0.584	0.268	1.5813e-196	Tfh
TCF7	1.58527e-196	0.983132	0.538	0.234	4.8758e-192	Tfh
GPRIN3	4.70962e-195	1.00125	0.601	0.298	1.44854e-190	Tfh
CCDC50	6.39422e-191	0.692345	0.301	0.087	1.96667e-186	Tfh
SEPTIN6	2.94755e-188	0.925975	0.749	0.484	9.06577e-184	Tfh
CD40LG	2.24332e-182	0.764719	0.355	0.115	6.89977e-178	Tfh
IPCEF1	4.7142e-180	0.8673	0.618	0.308	1.44995e-175	Tfh
TMEM243	1.80502e-174	0.869553	0.529	0.24	5.55171e-170	Tfh
FAM107B	8.88629e-174	0.94186	0.63	0.343	2.73316e-169	Tfh
DIP2B	4.93392e-172	0.732572	0.279	0.084	1.51753e-167	Tfh
NPIPB5	2.56493e-171	0.801696	0.3	0.095	7.88897e-167	Tfh
AHI1	1.75707e-170	0.883424	0.38	0.142	5.40422e-166	Tfh
SERTAD2	1.25457e-166	0.874848	0.392	0.151	3.85869e-162	Tfh
DNPH1	1.32972e-164	0.76161	0.341	0.119	4.0898e-160	Tfh
FABP5	1.44968e-163	1.0109	0.472	0.207	4.45879e-159	Tfh
PCNX2	3.00827e-163	0.821465	0.407	0.161	9.25254e-159	Tfh
ZNF831	1.43612e-161	0.870317	0.553	0.272	4.41707e-157	Tfh
DTHD1	3.49595e-159	0.838631	0.314	0.104	1.07525e-154	Tfh
MCUB	1.36182e-157	0.760509	0.484	0.211	4.18854e-153	Tfh
RABGAP1L	7.63839e-154	0.81431	0.765	0.513	2.34934e-149	Tfh
AC136475.3	6.97404e-151	0.715362	0.268	0.084	2.14501e-146	Tfh
STAM	6.87166e-150	0.760742	0.361	0.137	2.11352e-145	Tfh
TBL1X	1.18971e-149	0.7735	0.262	0.082	3.6592e-145	Tfh
ITPKB	1.94298e-149	0.825072	0.442	0.194	5.97604e-145	Tfh
SGK1	7.22263e-147	0.931376	0.425	0.182	2.22146e-142	Tfh
AP3S1	4.07994e-145	0.781913	0.408	0.171	1.25487e-140	Tfh
NDFIP2	6.11711e-144	0.580645	0.259	0.08	1.88144e-139	Tfh
DGKA	4.66695e-141	0.778706	0.493	0.233	1.43541e-136	Tfh
RBPJ	3.83128e-135	0.894505	0.54	0.288	1.17839e-130	Tfh
TNFRSF18	8.94797e-134	0.706468	0.3	0.107	2.75213e-129	Tfh
BCL6	1.99075e-133	0.816163	0.462	0.221	6.12296e-129	Tfh
MAF	7.48178e-133	0.669849	0.387	0.158	2.30117e-128	Tfh
DLEU1	5.89055e-132	0.713115	0.251	0.082	1.81176e-127	Tfh
BAG3	1.34307e-131	0.97283	0.393	0.172	4.13087e-127	Tfh
CD84	3.33484e-130	0.782777	0.416	0.185	1.0257e-125	Tfh
NCOA7	5.33548e-130	0.760155	0.402	0.177	1.64103e-125	Tfh
LRMP	2.036e-128	0.708635	0.297	0.11	6.26211e-124	Tfh
CNST	3.9275e-126	0.70075	0.396	0.171	1.20798e-121	Tfh
CD82	1.46443e-125	0.735972	0.458	0.218	4.50413e-121	Tfh
PVT1	2.78621e-123	0.677979	0.351	0.143	8.56954e-119	Tfh
MSI2	4.35033e-123	0.741341	0.403	0.182	1.33803e-118	Tfh
SPOCK2	6.32512e-122	0.749267	0.737	0.485	1.94542e-117	Tfh
ZC3H7A	1.1473e-121	0.640257	0.399	0.175	3.52875e-117	Tfh
SOD1	4.83281e-121	0.791722	0.774	0.586	1.48643e-116	Tfh
SMAP2	5.02991e-120	0.655961	0.831	0.611	1.54705e-115	Tfh
RILPL2	8.48517e-118	0.74164	0.384	0.17	2.60978e-113	Tfh
HBS1L	9.89019e-118	0.705309	0.412	0.19	3.04193e-113	Tfh
RAB11FIP1	5.50049e-115	0.69901	0.329	0.136	1.69179e-110	Tfh
GFOD1	9.74838e-115	0.664398	0.349	0.146	2.99831e-110	Tfh
VSIR	4.23699e-113	0.735844	0.553	0.312	1.30317e-108	Tfh
NBN	2.03519e-111	0.667374	0.363	0.158	6.25965e-107	Tfh
EPSTI1	4.51488e-111	0.68946	0.364	0.161	1.38864e-106	Tfh
SEC11A	2.19407e-110	0.700774	0.551	0.316	6.74829e-106	Tfh
TP53BP2	1.78689e-109	0.657584	0.291	0.115	5.49594e-105	Tfh
CFLAR	5.33858e-109	0.661874	0.64	0.407	1.64199e-104	Tfh
MTHFD2	4.18641e-108	0.725287	0.401	0.191	1.28761e-103	Tfh
PKM	1.88812e-107	0.791628	0.654	0.447	5.80729e-103	Tfh
NFKBIA	2.27589e-106	0.558338	0.932	0.799	6.99995e-102	Tfh
TAB2	3.07924e-106	0.678809	0.405	0.193	9.47083e-102	Tfh
IQGAP1	4.24993e-106	0.691018	0.758	0.569	1.30715e-101	Tfh
DGKH	4.82345e-106	0.626003	0.333	0.14	1.48355e-101	Tfh
SESN1	5.22112e-105	1.2597	0.349	0.167	1.60586e-100	Tfh
DLEU2	8.49236e-105	0.713833	0.339	0.149	2.612e-100	Tfh
IFNAR2	3.91703e-103	0.654569	0.38	0.177	1.20476e-98	Tfh
KLF12	7.27902e-103	0.707923	0.445	0.227	2.23881e-98	Tfh
SLAMF6	3.54498e-102	0.704845	0.479	0.254	1.09033e-97	Tfh
ANKRD44	7.90404e-102	0.649046	0.761	0.561	2.43105e-97	Tfh
PLCL2	3.211e-101	0.728864	0.418	0.212	9.87606e-97	Tfh
TMEM123	3.26005e-101	0.678561	0.561	0.323	1.00269e-96	Tfh
FOXO1	2.22755e-100	0.696259	0.558	0.324	6.85129e-96	Tfh
HIVEP2	8.85141e-97	0.675083	0.477	0.26	2.72243e-92	Tfh
TXK	1.99387e-96	0.723409	0.328	0.148	6.13254e-92	Tfh
NEK7	1.20943e-95	0.68309	0.463	0.251	3.71984e-91	Tfh
ZC3H8	4.01942e-94	0.535484	0.258	0.101	1.23625e-89	Tfh
BACH1	2.01411e-92	0.604138	0.277	0.115	6.19481e-88	Tfh
MAML2	6.37325e-91	0.744096	0.48	0.272	1.96022e-86	Tfh
PIK3IP1	1.3316e-90	0.583606	0.743	0.528	4.09559e-86	Tfh
TMEM131L	4.74176e-89	0.608935	0.341	0.159	1.45842e-84	Tfh
FXYD5	1.38087e-88	0.508291	0.924	0.822	4.24715e-84	Tfh
VOPP1	1.70438e-88	0.622113	0.438	0.234	5.24215e-84	Tfh
IL21R	5.01666e-88	0.558848	0.302	0.133	1.54297e-83	Tfh
PTMS	1.61583e-87	0.629258	0.326	0.149	4.96982e-83	Tfh
FBXO34	2.1571e-86	0.62893	0.351	0.17	6.63459e-82	Tfh
CCND3	1.24534e-85	0.556785	0.778	0.6	3.83029e-81	Tfh
RNASET2	3.46528e-85	0.61073	0.525	0.306	1.06581e-80	Tfh
HPCAL1	5.62401e-85	0.609362	0.395	0.203	1.72978e-80	Tfh
FCMR	6.21841e-84	0.625514	0.559	0.343	1.9126e-79	Tfh
BIRC3	2.61336e-83	0.681088	0.424	0.226	8.03791e-79	Tfh
CACYBP	1.23666e-82	0.769013	0.613	0.41	3.80359e-78	Tfh
ITPR1	4.62839e-81	0.692414	0.35	0.179	1.42355e-76	Tfh
YWHAQ	4.89126e-81	0.648363	0.694	0.512	1.5044e-76	Tfh
FUT8	7.05375e-81	0.519925	0.41	0.213	2.16952e-76	Tfh
AC093010.2	1.58526e-80	0.606257	0.296	0.134	4.8758e-76	Tfh
LTB	2.06685e-80	0.505732	0.631	0.402	6.35701e-76	Tfh
TSPAN5	2.49303e-80	0.615265	0.431	0.234	7.66782e-76	Tfh
CD27	3.15602e-79	0.59741	0.677	0.478	9.70696e-75	Tfh
AHR	3.16552e-79	0.592725	0.38	0.197	9.73618e-75	Tfh
LEF1	1.47421e-78	0.429942	0.374	0.183	4.53423e-74	Tfh
TXNIP	2.71953e-78	0.431081	0.969	0.91	8.36445e-74	Tfh
MIS18BP1	2.7565e-77	0.58495	0.333	0.163	8.47816e-73	Tfh
TPP1	1.97698e-76	0.508237	0.301	0.139	6.08061e-72	Tfh
UCP2	1.52645e-75	0.736015	0.58	0.402	4.69491e-71	Tfh
LRRC8C	1.87116e-75	0.515476	0.351	0.176	5.75513e-71	Tfh
GBP2	9.08791e-74	0.54952	0.469	0.27	2.79517e-69	Tfh
SMYD3	1.16384e-73	0.634519	0.397	0.217	3.57962e-69	Tfh
STT3B	1.28756e-73	0.613783	0.468	0.276	3.96014e-69	Tfh
MYCBP2	4.19115e-73	0.588707	0.627	0.431	1.28907e-68	Tfh
RIC1	4.68154e-73	0.564925	0.263	0.119	1.4399e-68	Tfh
FYB1	4.54702e-72	0.681264	0.856	0.751	1.39853e-67	Tfh
CD247	5.57977e-72	0.562216	0.696	0.52	1.71617e-67	Tfh
C9orf16	2.0396e-71	0.572367	0.623	0.442	6.27321e-67	Tfh
SERPINB9	9.00301e-70	0.665645	0.427	0.248	2.76906e-65	Tfh
DNAJB14	5.22317e-69	0.663943	0.416	0.241	1.60649e-64	Tfh
COTL1	6.28281e-68	0.551148	0.704	0.542	1.93241e-63	Tfh
LBH	6.42539e-68	0.582355	0.738	0.574	1.97626e-63	Tfh
FAS	1.95877e-67	0.470856	0.28	0.131	6.02459e-63	Tfh
HSPB1	3.09903e-67	0.748523	0.617	0.446	9.53169e-63	Tfh
FAM53B	1.88536e-66	0.439867	0.25	0.112	5.79881e-62	Tfh
SYPL1	4.63999e-66	0.531684	0.345	0.179	1.42712e-61	Tfh
H2AFZ	4.76709e-66	0.76651	0.724	0.606	1.46621e-61	Tfh
TRIM8	9.43194e-66	0.484793	0.287	0.139	2.90098e-61	Tfh
LAG3	2.58015e-65	0.74482	0.426	0.258	7.93577e-61	Tfh
HSPH1	1.20733e-64	0.564488	0.707	0.521	3.71338e-60	Tfh
HSP90AB1	4.61863e-64	0.398422	0.976	0.922	1.42055e-59	Tfh
KAT6B	2.20694e-63	0.542677	0.484	0.298	6.78787e-59	Tfh
ARHGEF3	5.10467e-63	0.517351	0.494	0.305	1.57004e-58	Tfh
ITGB1	5.37836e-63	0.593616	0.568	0.376	1.65422e-58	Tfh
HSPD1	1.30993e-62	0.704549	0.732	0.574	4.02896e-58	Tfh
IGFLR1	3.32459e-62	0.45799	0.431	0.249	1.02255e-57	Tfh
CEMIP2	1.04923e-61	0.439604	0.71	0.499	3.22711e-57	Tfh
TMPO	1.10889e-61	0.491519	0.407	0.232	3.41061e-57	Tfh
NDUFV2	1.64186e-61	0.510584	0.511	0.327	5.04987e-57	Tfh
CHORDC1	1.67128e-60	0.554488	0.496	0.316	5.14035e-56	Tfh
CIRBP	6.23765e-60	0.444232	0.802	0.657	1.91851e-55	Tfh
EPC1	1.21539e-59	0.53749	0.641	0.467	3.73817e-55	Tfh
CPSF6	1.25434e-59	0.505861	0.368	0.206	3.85798e-55	Tfh
RETREG1	1.13114e-57	0.539025	0.273	0.139	3.47904e-53	Tfh
BCAS3	6.58429e-57	0.469479	0.293	0.151	2.02513e-52	Tfh
CELF2	7.59512e-57	0.458217	0.798	0.656	2.33603e-52	Tfh
ATXN1	4.89508e-56	0.501102	0.533	0.346	1.50558e-51	Tfh
PRDX2	1.31167e-55	0.453458	0.414	0.24	4.03429e-51	Tfh
PDE4DIP	3.2263e-55	0.534847	0.382	0.225	9.92312e-51	Tfh
TGIF1	3.70208e-55	0.505151	0.337	0.185	1.13865e-50	Tfh
NFATC2	7.34066e-55	0.509491	0.466	0.292	2.25777e-50	Tfh
DUSP6	1.22819e-54	0.623946	0.261	0.133	3.77755e-50	Tfh
RASA1	2.29852e-54	0.505803	0.497	0.322	7.06956e-50	Tfh
STAT5B	5.89352e-54	0.432579	0.314	0.168	1.81267e-49	Tfh
ADAM10	8.21198e-54	0.488338	0.466	0.296	2.52576e-49	Tfh
DUSP4	9.76532e-54	0.456923	0.444	0.269	3.00352e-49	Tfh
FRYL	2.28881e-53	0.545256	0.454	0.292	7.0397e-49	Tfh
ARL15	6.85553e-53	0.428325	0.307	0.164	2.10856e-48	Tfh
MRPL3	1.66279e-52	0.449145	0.301	0.161	5.11426e-48	Tfh
SH2D1A	2.86119e-52	0.553825	0.363	0.211	8.80016e-48	Tfh
SMARCA2	3.59249e-52	0.604176	0.551	0.397	1.10494e-47	Tfh
ISCU	1.71121e-51	0.472587	0.566	0.39	5.26316e-47	Tfh
PAM	1.50684e-50	0.41936	0.403	0.241	4.63458e-46	Tfh
INPP4B	3.05512e-50	0.507572	0.6	0.434	9.39664e-46	Tfh
TRPS1	1.85523e-49	0.427119	0.288	0.153	5.70612e-45	Tfh
RAB3GAP1	2.18768e-49	0.387093	0.332	0.184	6.72864e-45	Tfh
RGS2	2.29062e-49	0.607671	0.486	0.329	7.04526e-45	Tfh
TRAT1	5.47965e-49	0.382857	0.287	0.151	1.68538e-44	Tfh
ITK	4.39939e-48	0.510331	0.662	0.519	1.35312e-43	Tfh
RHBDD2	8.90435e-48	0.433007	0.343	0.198	2.73871e-43	Tfh
ETS1	8.97441e-48	0.386602	0.897	0.785	2.76026e-43	Tfh
MAP3K1	1.65955e-47	0.396099	0.255	0.131	5.10427e-43	Tfh
CLINT1	1.66146e-47	0.426799	0.375	0.222	5.11014e-43	Tfh
TSPYL2	1.20738e-46	0.456067	0.692	0.522	3.71353e-42	Tfh
PGAM1	1.41616e-46	0.487343	0.544	0.388	4.35568e-42	Tfh
RERE	7.40236e-46	0.389473	0.293	0.16	2.27674e-41	Tfh
CDK6	9.47735e-46	0.453384	0.327	0.19	2.91495e-41	Tfh
ANP32B	1.22954e-45	0.40886	0.664	0.503	3.78169e-41	Tfh
HECTD4	2.06414e-45	0.343747	0.261	0.136	6.34866e-41	Tfh
HIBCH	2.66446e-45	0.40958	0.255	0.135	8.19508e-41	Tfh
NAP1L1	4.55472e-45	0.432824	0.6	0.435	1.40089e-40	Tfh
NAP1L4	4.94458e-45	0.55297	0.614	0.468	1.5208e-40	Tfh
HSPA4	1.14996e-44	0.429547	0.387	0.237	3.53693e-40	Tfh
MRTFA	1.29462e-44	0.39815	0.277	0.151	3.98187e-40	Tfh
MRPL18	4.30457e-44	0.566601	0.457	0.306	1.32396e-39	Tfh
AZIN1	5.16427e-44	0.414052	0.318	0.183	1.58838e-39	Tfh
ARID4B	7.77311e-44	0.459324	0.621	0.47	2.39078e-39	Tfh
[truncated: 1,700 more rows]

## Sheet: 6_B Cells
Table S3: Overview of Signature Genes for Each Major cell types and Its Subtypes
Gene	p_val	avg_log2FC	pct.1	pct.2	p_val_adj	Cluster
DUSP4	0	2.32044	0.653	0.043	0	CD11c+ atypical memory B
ITGAX	0	1.84407	0.576	0.01	0	CD11c+ atypical memory B
HCK	1.01233e-224	1.18139	0.45	0.026	3.11363e-220	CD11c+ atypical memory B
SOX5	9.99159e-189	2.90672	0.756	0.132	3.07311e-184	CD11c+ atypical memory B
FGR	7.92841e-188	1.49844	0.466	0.037	2.43854e-183	CD11c+ atypical memory B
GAS7	3.23002e-181	1.38397	0.42	0.03	9.93456e-177	CD11c+ atypical memory B
PIK3R6	1.55579e-159	0.79864	0.267	0.011	4.78514e-155	CD11c+ atypical memory B
SIGLEC6	8.35653e-129	0.926148	0.282	0.018	2.57022e-124	CD11c+ atypical memory B
ZBTB32	6.67833e-127	0.904283	0.355	0.032	2.05405e-122	CD11c+ atypical memory B
ZEB2	1.13636e-116	1.84089	0.882	0.265	3.49509e-112	CD11c+ atypical memory B
ANXA4	2.41507e-112	1.03338	0.5	0.076	7.42803e-108	CD11c+ atypical memory B
SYT1	1.38719e-111	1.06573	0.351	0.036	4.26659e-107	CD11c+ atypical memory B
LIMK1	3.63508e-111	0.960055	0.447	0.063	1.11804e-106	CD11c+ atypical memory B
TOX2	7.94288e-110	0.862508	0.26	0.02	2.44299e-105	CD11c+ atypical memory B
BCAR3	3.68971e-109	1.24653	0.538	0.096	1.13484e-104	CD11c+ atypical memory B
GBP2	5.84673e-109	1.16829	0.454	0.065	1.79828e-104	CD11c+ atypical memory B
DHRS9	9.82831e-109	0.92739	0.324	0.033	3.02289e-104	CD11c+ atypical memory B
IFI30	1.31214e-106	2.16468	0.889	0.387	4.03574e-102	CD11c+ atypical memory B
HOPX	4.09715e-104	1.49502	0.5	0.084	1.26016e-99	CD11c+ atypical memory B
PLEK	4.93047e-103	1.48968	0.76	0.204	1.51647e-98	CD11c+ atypical memory B
TNFRSF1B	1.44226e-102	1.22429	0.466	0.072	4.43596e-98	CD11c+ atypical memory B
RAB31	2.75147e-98	1.14813	0.592	0.121	8.46268e-94	CD11c+ atypical memory B
MACROD2	3.45751e-94	1.70241	0.485	0.088	1.06343e-89	CD11c+ atypical memory B
PIKFYVE	1.37735e-90	1.4361	0.79	0.245	4.23632e-86	CD11c+ atypical memory B
CD86	7.36874e-89	1.52077	0.542	0.114	2.2664e-84	CD11c+ atypical memory B
ACP5	3.47641e-85	1.27928	0.649	0.167	1.06924e-80	CD11c+ atypical memory B
GPR137B	1.39945e-80	0.907271	0.397	0.068	4.30429e-76	CD11c+ atypical memory B
FCRL5	1.4854e-79	1.63928	0.729	0.272	4.56864e-75	CD11c+ atypical memory B
TBX21	2.18661e-78	0.651483	0.302	0.039	6.72535e-74	CD11c+ atypical memory B
ACSL1	9.88806e-76	0.997887	0.458	0.091	3.04127e-71	CD11c+ atypical memory B
BHLHE40	1.79089e-75	1.10185	0.42	0.079	5.50826e-71	CD11c+ atypical memory B
EGR2	3.73027e-72	1.16732	0.416	0.081	1.14732e-67	CD11c+ atypical memory B
CD96	1.10239e-71	0.921574	0.332	0.051	3.39062e-67	CD11c+ atypical memory B
TTN	1.13167e-71	1.30222	0.573	0.149	3.48069e-67	CD11c+ atypical memory B
COTL1	1.38469e-71	1.41121	0.866	0.409	4.25888e-67	CD11c+ atypical memory B
SH3BGRL3	2.38563e-71	1.43601	0.95	0.702	7.33749e-67	CD11c+ atypical memory B
GBP1	2.91209e-71	0.831299	0.328	0.051	8.9567e-67	CD11c+ atypical memory B
COPDA1	3.51987e-71	1.07181	0.466	0.097	1.08261e-66	CD11c+ atypical memory B
INPP5F	1.67847e-70	1.1545	0.5	0.116	5.16248e-66	CD11c+ atypical memory B
CD68	3.67904e-69	0.885205	0.351	0.061	1.13156e-64	CD11c+ atypical memory B
BATF	2.82905e-68	0.783132	0.305	0.046	8.7013e-64	CD11c+ atypical memory B
FAS	4.60997e-68	0.844263	0.324	0.054	1.41789e-63	CD11c+ atypical memory B
HMOX1	8.0492e-68	0.691282	0.294	0.042	2.47569e-63	CD11c+ atypical memory B
PEA15	1.81204e-67	1.01156	0.546	0.141	5.57329e-63	CD11c+ atypical memory B
PTMS	2.33197e-66	0.853757	0.317	0.054	7.17243e-62	CD11c+ atypical memory B
SNTB1	7.4467e-66	0.659206	0.252	0.032	2.29038e-61	CD11c+ atypical memory B
EBI3	8.72846e-66	0.990527	0.256	0.034	2.68461e-61	CD11c+ atypical memory B
PHACTR2	5.34011e-65	0.631028	0.279	0.039	1.64246e-60	CD11c+ atypical memory B
LITAF	5.50803e-65	1.25189	0.744	0.284	1.6941e-60	CD11c+ atypical memory B
CAPG	8.81132e-65	1.19742	0.687	0.226	2.7101e-60	CD11c+ atypical memory B
BCL2A1	6.66032e-64	1.36932	0.714	0.24	2.04851e-59	CD11c+ atypical memory B
PLEKHO1	1.21813e-63	1.05723	0.687	0.227	3.7466e-59	CD11c+ atypical memory B
ARHGAP25	8.79172e-63	1.19307	0.775	0.311	2.70407e-58	CD11c+ atypical memory B
SEMA7A	3.07454e-62	0.93131	0.401	0.084	9.45637e-58	CD11c+ atypical memory B
CLIP2	7.70545e-62	0.563907	0.286	0.044	2.36997e-57	CD11c+ atypical memory B
AC008691.1	1.57936e-61	0.754722	0.263	0.037	4.85765e-57	CD11c+ atypical memory B
RGS1	4.53072e-61	1.74586	0.771	0.328	1.39351e-56	CD11c+ atypical memory B
RIN3	4.04205e-60	0.914003	0.408	0.086	1.24321e-55	CD11c+ atypical memory B
CCDC141	7.06358e-60	0.763415	0.385	0.077	2.17254e-55	CD11c+ atypical memory B
HCST	9.8152e-60	1.05904	0.489	0.127	3.01886e-55	CD11c+ atypical memory B
SRGAP2B	2.13439e-59	0.804225	0.393	0.084	6.56475e-55	CD11c+ atypical memory B
SNX8	5.8916e-59	0.929162	0.584	0.168	1.81208e-54	CD11c+ atypical memory B
ITGB2	6.31637e-59	1.15045	0.752	0.303	1.94273e-54	CD11c+ atypical memory B
SRGAP2	1.91453e-58	0.886544	0.531	0.146	5.88852e-54	CD11c+ atypical memory B
TOX	2.14896e-58	1.16849	0.569	0.173	6.60956e-54	CD11c+ atypical memory B
OAS1	3.51462e-58	1.01064	0.412	0.099	1.08099e-53	CD11c+ atypical memory B
LMO2	4.14827e-58	0.70924	0.397	0.083	1.27588e-53	CD11c+ atypical memory B
ARPC1B	1.46482e-57	1.17575	0.855	0.45	4.50535e-53	CD11c+ atypical memory B
RGCC	8.76557e-57	1.68658	0.645	0.256	2.69603e-52	CD11c+ atypical memory B
LRRK2	8.94516e-57	0.931727	0.492	0.126	2.75126e-52	CD11c+ atypical memory B
SCIMP	8.95932e-57	0.974188	0.649	0.2	2.75562e-52	CD11c+ atypical memory B
S100A11	2.80257e-56	1.11982	0.618	0.228	8.61986e-52	CD11c+ atypical memory B
RHOC	3.21676e-56	0.632714	0.26	0.04	9.89379e-52	CD11c+ atypical memory B
TET2	3.26509e-56	1.0027	0.553	0.164	1.00424e-51	CD11c+ atypical memory B
CLECL1	6.08563e-56	0.91479	0.504	0.135	1.87176e-51	CD11c+ atypical memory B
MS4A1	7.38406e-56	1.11682	0.977	0.721	2.27111e-51	CD11c+ atypical memory B
CD82	1.15253e-55	1.05192	0.721	0.258	3.54485e-51	CD11c+ atypical memory B
HLA-A	1.23799e-55	0.845618	0.996	0.955	3.80769e-51	CD11c+ atypical memory B
SLC12A9	2.76199e-55	0.651751	0.321	0.061	8.49506e-51	CD11c+ atypical memory B
FLNA	7.10578e-55	1.00986	0.584	0.181	2.18552e-50	CD11c+ atypical memory B
TMSB4X	7.68703e-54	0.963678	0.989	0.958	2.3643e-49	CD11c+ atypical memory B
HLA-DPB1	1.05324e-53	0.947395	0.992	0.806	3.23946e-49	CD11c+ atypical memory B
DUSP10	1.16334e-53	0.905475	0.469	0.124	3.57809e-49	CD11c+ atypical memory B
CRIP1	3.50676e-53	1.13378	0.889	0.483	1.07857e-48	CD11c+ atypical memory B
PRKX	5.54575e-53	0.869181	0.485	0.129	1.70571e-48	CD11c+ atypical memory B
ITGB2-AS1	7.67645e-53	0.670907	0.336	0.067	2.36104e-48	CD11c+ atypical memory B
ADGRG5	9.02783e-53	0.816201	0.385	0.094	2.77669e-48	CD11c+ atypical memory B
PTPN1	2.38069e-52	1.13799	0.855	0.483	7.32229e-48	CD11c+ atypical memory B
HLA-DPA1	3.71206e-52	0.872536	0.989	0.859	1.14172e-47	CD11c+ atypical memory B
PLEKHO2	7.58074e-52	0.633053	0.313	0.061	2.33161e-47	CD11c+ atypical memory B
LRMP	1.24562e-51	0.998337	0.71	0.277	3.83116e-47	CD11c+ atypical memory B
GABARAPL2	2.84443e-51	1.12668	0.718	0.311	8.74861e-47	CD11c+ atypical memory B
RABGAP1L	9.09624e-51	1.21004	0.863	0.52	2.79773e-46	CD11c+ atypical memory B
ACTB	1.84912e-50	1.07148	0.985	0.96	5.68733e-46	CD11c+ atypical memory B
TRAFD1	2.1528e-50	0.661607	0.351	0.077	6.62137e-46	CD11c+ atypical memory B
PARP15	3.22001e-50	1.02193	0.676	0.248	9.90379e-46	CD11c+ atypical memory B
VOPP1	3.27703e-49	1.03016	0.817	0.415	1.00792e-44	CD11c+ atypical memory B
IGFLR1	3.49817e-49	1.0032	0.645	0.253	1.07593e-44	CD11c+ atypical memory B
CAPZB	6.10726e-49	0.96199	0.847	0.426	1.87841e-44	CD11c+ atypical memory B
CD52	6.92585e-49	1.09507	0.954	0.733	2.13018e-44	CD11c+ atypical memory B
CTSH	1.13295e-48	1.33017	0.744	0.391	3.48463e-44	CD11c+ atypical memory B
ARPC2	1.36171e-48	0.977595	0.92	0.615	4.1882e-44	CD11c+ atypical memory B
PLD4	1.47206e-48	0.985634	0.462	0.131	4.52763e-44	CD11c+ atypical memory B
WARS	1.99896e-48	1.36062	0.492	0.164	6.14821e-44	CD11c+ atypical memory B
CTSC	2.11467e-48	1.04735	0.45	0.133	6.5041e-44	CD11c+ atypical memory B
TRERF1	5.05052e-48	0.553	0.252	0.044	1.55339e-43	CD11c+ atypical memory B
FGD4	1.3983e-47	0.690624	0.317	0.07	4.30076e-43	CD11c+ atypical memory B
SCAMP2	1.15781e-46	0.841783	0.626	0.244	3.56108e-42	CD11c+ atypical memory B
PARP9	1.89749e-46	0.725952	0.366	0.088	5.83611e-42	CD11c+ atypical memory B
MCL1	1.99149e-46	1.0974	0.855	0.523	6.12521e-42	CD11c+ atypical memory B
DIAPH1	2.29248e-46	0.780267	0.569	0.189	7.05099e-42	CD11c+ atypical memory B
MIR155HG	2.75009e-46	1.29536	0.374	0.097	8.45846e-42	CD11c+ atypical memory B
GSN	8.19767e-46	0.712633	0.359	0.087	2.52136e-41	CD11c+ atypical memory B
GAPDH	1.65947e-45	1.12903	0.947	0.748	5.10404e-41	CD11c+ atypical memory B
ZDHHC21	2.24318e-45	0.646587	0.439	0.12	6.89935e-41	CD11c+ atypical memory B
PREX1	2.26757e-45	0.770853	0.576	0.189	6.97438e-41	CD11c+ atypical memory B
PLXNC1	8.36883e-45	0.73241	0.389	0.105	2.574e-40	CD11c+ atypical memory B
GRN	8.57908e-45	1.11991	0.626	0.27	2.63867e-40	CD11c+ atypical memory B
MYO1F	1.8295e-44	0.455914	0.256	0.047	5.62701e-40	CD11c+ atypical memory B
PIK3R5	2.69635e-44	0.730067	0.443	0.127	8.29317e-40	CD11c+ atypical memory B
NFATC2	4.50001e-44	0.887407	0.485	0.155	1.38407e-39	CD11c+ atypical memory B
EFHD2	7.3513e-44	0.822905	0.523	0.175	2.26104e-39	CD11c+ atypical memory B
ZMIZ1	1.1939e-43	0.567321	0.298	0.065	3.67208e-39	CD11c+ atypical memory B
HIVEP3	1.5498e-43	0.69787	0.286	0.06	4.76671e-39	CD11c+ atypical memory B
RAPGEF1	2.08767e-43	0.925035	0.779	0.383	6.42105e-39	CD11c+ atypical memory B
HLA-DQB1	2.13233e-43	0.907941	0.966	0.702	6.55842e-39	CD11c+ atypical memory B
THEMIS2	2.7322e-43	0.797487	0.595	0.231	8.40342e-39	CD11c+ atypical memory B
SRGN	3.4671e-43	1.14281	0.897	0.569	1.06638e-38	CD11c+ atypical memory B
RASGRP1	5.57713e-43	0.660491	0.321	0.074	1.71536e-38	CD11c+ atypical memory B
ASAP1	5.71052e-43	0.920437	0.599	0.227	1.75639e-38	CD11c+ atypical memory B
CXCR3	2.62498e-42	0.835363	0.321	0.08	8.07364e-38	CD11c+ atypical memory B
DOCK10	2.79918e-42	0.820133	0.714	0.293	8.60944e-38	CD11c+ atypical memory B
CD19	3.01797e-42	1.07618	0.84	0.489	9.28238e-38	CD11c+ atypical memory B
ACTG1	1.09126e-41	1.1862	0.935	0.828	3.35638e-37	CD11c+ atypical memory B
TLN1	1.32448e-41	0.898907	0.763	0.373	4.07369e-37	CD11c+ atypical memory B
ARHGEF3	1.53517e-41	0.561525	0.37	0.095	4.72172e-37	CD11c+ atypical memory B
UBR7	3.50361e-41	0.700005	0.328	0.081	1.0776e-36	CD11c+ atypical memory B
TFEC	3.94749e-41	0.782108	0.279	0.06	1.21413e-36	CD11c+ atypical memory B
RFTN1	1.03126e-40	0.797139	0.66	0.261	3.17183e-36	CD11c+ atypical memory B
TNIP2	8.484e-40	0.500669	0.347	0.087	2.60942e-35	CD11c+ atypical memory B
RASGRP3	1.01975e-39	0.727253	0.531	0.189	3.13645e-35	CD11c+ atypical memory B
LIMS1	2.01442e-39	0.852237	0.492	0.174	6.19575e-35	CD11c+ atypical memory B
CLTC	5.15928e-39	0.75343	0.615	0.244	1.58684e-34	CD11c+ atypical memory B
MTSS1	8.95216e-39	0.895944	0.687	0.28	2.75342e-34	CD11c+ atypical memory B
MEF2A	8.98027e-39	0.921789	0.836	0.478	2.76206e-34	CD11c+ atypical memory B
SUPT4H1	1.25275e-38	0.723867	0.5	0.178	3.85308e-34	CD11c+ atypical memory B
GDI2	1.97046e-38	1.01869	0.805	0.48	6.06054e-34	CD11c+ atypical memory B
STAMBPL1	2.57758e-38	0.627333	0.382	0.109	7.92786e-34	CD11c+ atypical memory B
POU2F2	4.57014e-38	0.899673	0.786	0.412	1.40564e-33	CD11c+ atypical memory B
TTC39C	4.96067e-38	0.501473	0.309	0.072	1.52575e-33	CD11c+ atypical memory B
PFN1	5.5066e-38	0.893352	0.958	0.844	1.69366e-33	CD11c+ atypical memory B
IVD	9.37938e-38	0.481353	0.34	0.089	2.88482e-33	CD11c+ atypical memory B
SIGLEC10	9.97457e-38	0.565354	0.378	0.101	3.06788e-33	CD11c+ atypical memory B
RAB29	2.18077e-37	0.596223	0.363	0.099	6.70738e-33	CD11c+ atypical memory B
SRGAP2C	3.60712e-37	0.647564	0.282	0.066	1.10944e-32	CD11c+ atypical memory B
CBLB	8.26927e-37	0.908225	0.584	0.226	2.54338e-32	CD11c+ atypical memory B
PRAG1	8.89885e-37	0.690034	0.416	0.125	2.73702e-32	CD11c+ atypical memory B
TPM3	8.94585e-37	0.824409	0.889	0.584	2.75147e-32	CD11c+ atypical memory B
PHACTR1	1.08155e-36	1.09636	0.569	0.232	3.32653e-32	CD11c+ atypical memory B
FAM210A	1.17305e-36	0.784316	0.363	0.103	3.60797e-32	CD11c+ atypical memory B
CYTOR	1.52949e-36	0.719406	0.492	0.19	4.70425e-32	CD11c+ atypical memory B
CD58	2.52652e-36	0.582587	0.382	0.11	7.77083e-32	CD11c+ atypical memory B
SERPINB6	2.91413e-36	0.491992	0.321	0.081	8.96298e-32	CD11c+ atypical memory B
B2M	3.08164e-36	0.529905	0.996	0.992	9.47819e-32	CD11c+ atypical memory B
TSPO	6.17647e-36	0.87136	0.557	0.235	1.8997e-31	CD11c+ atypical memory B
FARP2	6.72753e-36	0.848883	0.527	0.197	2.06919e-31	CD11c+ atypical memory B
LAPTM5	1.00502e-35	0.775841	0.981	0.848	3.09113e-31	CD11c+ atypical memory B
CNOT2	1.165e-35	1.17572	0.664	0.321	3.5832e-31	CD11c+ atypical memory B
RCC2	1.20169e-35	0.473037	0.351	0.096	3.69603e-31	CD11c+ atypical memory B
PYCARD	1.25252e-35	0.699698	0.473	0.172	3.85237e-31	CD11c+ atypical memory B
LSP1	1.49597e-35	0.905087	0.866	0.632	4.60117e-31	CD11c+ atypical memory B
IFNLR1	1.71208e-35	0.625389	0.332	0.091	5.26584e-31	CD11c+ atypical memory B
PKM	1.80649e-35	0.882986	0.695	0.345	5.55621e-31	CD11c+ atypical memory B
CYB561A3	2.00574e-35	0.628612	0.565	0.205	6.16905e-31	CD11c+ atypical memory B
NR4A3	2.43776e-35	0.875327	0.553	0.214	7.49783e-31	CD11c+ atypical memory B
TFEB	1.6556e-34	0.693404	0.607	0.241	5.09214e-30	CD11c+ atypical memory B
ITGB7	1.72369e-34	0.747174	0.485	0.185	5.30157e-30	CD11c+ atypical memory B
FCGR2B	1.76712e-34	0.842855	0.702	0.353	5.43513e-30	CD11c+ atypical memory B
GBP5	2.32869e-34	0.707299	0.313	0.088	7.16235e-30	CD11c+ atypical memory B
S100A4	2.72738e-34	1.02109	0.511	0.203	8.3886e-30	CD11c+ atypical memory B
ARL6IP5	3.08308e-34	0.833848	0.798	0.443	9.48264e-30	CD11c+ atypical memory B
GBP4	4.03266e-34	0.770469	0.347	0.1	1.24033e-29	CD11c+ atypical memory B
HLA-DQA1	4.59448e-34	0.714696	0.989	0.81	1.41312e-29	CD11c+ atypical memory B
CLIC1	5.03555e-34	0.869084	0.889	0.614	1.54878e-29	CD11c+ atypical memory B
TAP1	6.71727e-34	0.802239	0.611	0.269	2.06603e-29	CD11c+ atypical memory B
KIF3B	9.3789e-34	0.434728	0.282	0.07	2.88467e-29	CD11c+ atypical memory B
KYNU	1.73974e-33	0.549952	0.523	0.18	5.35091e-29	CD11c+ atypical memory B
CAPNS1	2.48449e-33	0.663716	0.561	0.232	7.64155e-29	CD11c+ atypical memory B
TLR10	2.66869e-33	0.568679	0.382	0.115	8.20808e-29	CD11c+ atypical memory B
LCP1	3.02763e-33	0.82841	0.897	0.575	9.31209e-29	CD11c+ atypical memory B
MOB1A	3.59723e-33	0.742879	0.748	0.372	1.1064e-28	CD11c+ atypical memory B
CTSZ	3.72126e-33	0.774608	0.786	0.445	1.14455e-28	CD11c+ atypical memory B
SLC20A1	4.12509e-33	0.642602	0.443	0.15	1.26876e-28	CD11c+ atypical memory B
HDAC9	4.40976e-33	1.03059	0.698	0.354	1.35631e-28	CD11c+ atypical memory B
SETBP1	4.88568e-33	0.886157	0.588	0.244	1.50269e-28	CD11c+ atypical memory B
MAD1L1	8.24715e-33	0.592478	0.42	0.136	2.53658e-28	CD11c+ atypical memory B
HLA-DRB1	1.00442e-32	0.632247	0.996	0.885	3.0893e-28	CD11c+ atypical memory B
MAP4	1.09978e-32	0.739142	0.531	0.211	3.38259e-28	CD11c+ atypical memory B
SEPTIN6	1.25657e-32	0.835918	0.824	0.507	3.86482e-28	CD11c+ atypical memory B
ARF5	1.26609e-32	0.558054	0.611	0.25	3.8941e-28	CD11c+ atypical memory B
EEA1	1.51508e-32	0.650919	0.473	0.172	4.65994e-28	CD11c+ atypical memory B
MCOLN2	1.66267e-32	0.542555	0.332	0.092	5.11389e-28	CD11c+ atypical memory B
FCRLA	1.87785e-32	0.719349	0.767	0.372	5.77569e-28	CD11c+ atypical memory B
DOK3	1.894e-32	0.638319	0.416	0.144	5.82536e-28	CD11c+ atypical memory B
ARPC5	1.91786e-32	0.834056	0.653	0.324	5.89875e-28	CD11c+ atypical memory B
TSC22D4	2.08344e-32	0.529076	0.458	0.161	6.40805e-28	CD11c+ atypical memory B
ADGRE5	2.3063e-32	1.0057	0.611	0.288	7.09348e-28	CD11c+ atypical memory B
CIB1	4.56376e-32	1.04924	0.744	0.394	1.40368e-27	CD11c+ atypical memory B
JAK2	5.77486e-32	0.634957	0.412	0.139	1.77617e-27	CD11c+ atypical memory B
ZYX	5.88044e-32	0.593714	0.382	0.12	1.80865e-27	CD11c+ atypical memory B
PTPN22	5.92837e-32	0.57982	0.469	0.163	1.82339e-27	CD11c+ atypical memory B
TBL1XR1	8.25708e-32	0.680992	0.523	0.208	2.53963e-27	CD11c+ atypical memory B
EMP3	9.35991e-32	1.00023	0.76	0.444	2.87883e-27	CD11c+ atypical memory B
TWF2	2.071e-31	0.570945	0.443	0.157	6.36978e-27	CD11c+ atypical memory B
KPNA2	2.55663e-31	0.671729	0.37	0.118	7.86344e-27	CD11c+ atypical memory B
RGS10	3.22776e-31	0.620303	0.366	0.117	9.92763e-27	CD11c+ atypical memory B
FUT8	5.62134e-31	0.765243	0.576	0.256	1.72895e-26	CD11c+ atypical memory B
CD99	8.1928e-31	0.742885	0.744	0.395	2.51986e-26	CD11c+ atypical memory B
DTX3L	1.05586e-30	0.451473	0.313	0.086	3.2475e-26	CD11c+ atypical memory B
ANP32E	1.14633e-30	0.622961	0.542	0.216	3.52578e-26	CD11c+ atypical memory B
SLAMF1	1.19523e-30	0.724251	0.397	0.138	3.67616e-26	CD11c+ atypical memory B
EHBP1L1	1.24776e-30	0.490488	0.382	0.124	3.83775e-26	CD11c+ atypical memory B
GPR18	1.28179e-30	0.835846	0.454	0.164	3.9424e-26	CD11c+ atypical memory B
STAT3	1.73519e-30	0.829723	0.702	0.38	5.33693e-26	CD11c+ atypical memory B
ARID3A	2.30293e-30	0.512125	0.267	0.073	7.08313e-26	CD11c+ atypical memory B
PTK2	2.60626e-30	0.514599	0.458	0.158	8.01607e-26	CD11c+ atypical memory B
FAM49A	2.87315e-30	0.821542	0.683	0.349	8.83695e-26	CD11c+ atypical memory B
EHD3	3.10765e-30	0.635731	0.321	0.096	9.5582e-26	CD11c+ atypical memory B
MVP	3.79891e-30	0.619911	0.366	0.122	1.16843e-25	CD11c+ atypical memory B
ZDHHC12	6.04286e-30	0.396059	0.29	0.082	1.8586e-25	CD11c+ atypical memory B
CSK	6.97946e-30	0.703487	0.767	0.392	2.14667e-25	CD11c+ atypical memory B
DOK1	7.65249e-30	0.350087	0.252	0.062	2.35368e-25	CD11c+ atypical memory B
SUB1	7.67875e-30	0.909153	0.798	0.516	2.36175e-25	CD11c+ atypical memory B
PKIG	9.06963e-30	0.600453	0.592	0.236	2.78955e-25	CD11c+ atypical memory B
MIF4GD	1.08689e-29	0.420239	0.324	0.097	3.34296e-25	CD11c+ atypical memory B
FCRL3	1.30816e-29	0.76841	0.397	0.135	4.02351e-25	CD11c+ atypical memory B
HEATR5B	1.48689e-29	0.546519	0.34	0.102	4.57322e-25	CD11c+ atypical memory B
SPIB	2.08484e-29	0.576245	0.573	0.226	6.41236e-25	CD11c+ atypical memory B
TBCB	2.30202e-29	0.541104	0.435	0.155	7.08034e-25	CD11c+ atypical memory B
RAB11FIP1	3.08204e-29	0.775537	0.611	0.283	9.47944e-25	CD11c+ atypical memory B
VAMP5	4.04998e-29	0.595529	0.336	0.112	1.24565e-24	CD11c+ atypical memory B
RAC2	4.29424e-29	0.682649	0.924	0.71	1.32078e-24	CD11c+ atypical memory B
GNAI2	4.39428e-29	0.711122	0.809	0.496	1.35155e-24	CD11c+ atypical memory B
NLRC5	4.8753e-29	0.441161	0.363	0.113	1.4995e-24	CD11c+ atypical memory B
ITPA	5.59355e-29	0.518376	0.374	0.126	1.72041e-24	CD11c+ atypical memory B
DBNL	6.43809e-29	0.62167	0.653	0.299	1.98016e-24	CD11c+ atypical memory B
SEMA4D	6.86345e-29	0.688741	0.462	0.18	2.11099e-24	CD11c+ atypical memory B
TSPAN33	7.21677e-29	0.552064	0.504	0.188	2.21966e-24	CD11c+ atypical memory B
SAMD9L	7.8739e-29	0.610491	0.359	0.12	2.42178e-24	CD11c+ atypical memory B
TPP1	8.02492e-29	0.559583	0.481	0.185	2.46823e-24	CD11c+ atypical memory B
SERPINB1	8.36541e-29	0.608664	0.546	0.229	2.57295e-24	CD11c+ atypical memory B
ATP6V0D1	8.61252e-29	0.621046	0.538	0.232	2.64895e-24	CD11c+ atypical memory B
MX1	8.92871e-29	0.634356	0.466	0.179	2.7462e-24	CD11c+ atypical memory B
NEK6	9.06028e-29	0.547112	0.443	0.161	2.78667e-24	CD11c+ atypical memory B
ST3GAL5	1.0255e-28	0.496284	0.282	0.079	3.15414e-24	CD11c+ atypical memory B
ARHGAP24	1.80531e-28	0.611896	0.794	0.378	5.55258e-24	CD11c+ atypical memory B
CFL1	2.44642e-28	0.701703	0.943	0.805	7.52444e-24	CD11c+ atypical memory B
PCED1B	2.61541e-28	0.615179	0.515	0.216	8.04422e-24	CD11c+ atypical memory B
LBH	2.78882e-28	0.856187	0.76	0.411	8.57757e-24	CD11c+ atypical memory B
BMP2K	2.94798e-28	0.723104	0.599	0.278	9.06709e-24	CD11c+ atypical memory B
RNF213	3.56131e-28	0.639916	0.618	0.282	1.09535e-23	CD11c+ atypical memory B
ENTPD1	3.64282e-28	0.645652	0.431	0.162	1.12042e-23	CD11c+ atypical memory B
GALNT1	4.83274e-28	0.547674	0.317	0.097	1.48641e-23	CD11c+ atypical memory B
PPP1R18	5.30246e-28	0.493548	0.573	0.232	1.63088e-23	CD11c+ atypical memory B
STAT1	6.95443e-28	0.682829	0.492	0.2	2.13897e-23	CD11c+ atypical memory B
ANXA2	8.30822e-28	0.718378	0.485	0.212	2.55536e-23	CD11c+ atypical memory B
PTPN7	8.38926e-28	0.511813	0.435	0.16	2.58029e-23	CD11c+ atypical memory B
B4GALT1	8.42388e-28	0.624975	0.592	0.254	2.59093e-23	CD11c+ atypical memory B
SMC6	9.2312e-28	0.705443	0.557	0.24	2.83924e-23	CD11c+ atypical memory B
ATP6V0E1	1.18526e-27	0.69177	0.79	0.475	3.64549e-23	CD11c+ atypical memory B
UGCG	1.96859e-27	0.621182	0.557	0.241	6.0548e-23	CD11c+ atypical memory B
HLA-DQA2	1.97074e-27	0.506625	0.347	0.108	6.06141e-23	CD11c+ atypical memory B
HLA-C	2.59779e-27	0.50757	0.985	0.947	7.99003e-23	CD11c+ atypical memory B
MTHFD2	2.60626e-27	0.853837	0.443	0.185	8.01608e-23	CD11c+ atypical memory B
DAPP1	2.82388e-27	0.767362	0.672	0.348	8.68541e-23	CD11c+ atypical memory B
SYK	2.8631e-27	0.762445	0.718	0.392	8.80604e-23	CD11c+ atypical memory B
USP36	2.98563e-27	0.60489	0.458	0.177	9.18291e-23	CD11c+ atypical memory B
VIM	3.66957e-27	0.898583	0.836	0.594	1.12865e-22	CD11c+ atypical memory B
CD164	3.85905e-27	0.677479	0.706	0.385	1.18693e-22	CD11c+ atypical memory B
RASSF2	4.12992e-27	0.445135	0.481	0.177	1.27024e-22	CD11c+ atypical memory B
PAG1	5.50361e-27	0.610948	0.492	0.2	1.69274e-22	CD11c+ atypical memory B
SHKBP1	6.08924e-27	0.5091	0.477	0.19	1.87287e-22	CD11c+ atypical memory B
MYO9B	6.45612e-27	0.555001	0.538	0.224	1.98571e-22	CD11c+ atypical memory B
RANBP2	7.67571e-27	1.03544	0.649	0.347	2.36082e-22	CD11c+ atypical memory B
RGS2	8.38954e-27	1.136	0.664	0.378	2.58037e-22	CD11c+ atypical memory B
ASAH1	8.94253e-27	0.953275	0.523	0.244	2.75045e-22	CD11c+ atypical memory B
NAMPT	9.49581e-27	0.764603	0.538	0.244	2.92063e-22	CD11c+ atypical memory B
FGD2	1.23002e-26	0.470123	0.557	0.23	3.78319e-22	CD11c+ atypical memory B
SCPEP1	1.58704e-26	0.56181	0.504	0.209	4.88125e-22	CD11c+ atypical memory B
GRB2	1.66178e-26	0.674649	0.817	0.544	5.11115e-22	CD11c+ atypical memory B
SKAP2	1.96214e-26	0.590107	0.641	0.3	6.03495e-22	CD11c+ atypical memory B
ACTR3	2.33724e-26	0.659073	0.813	0.497	7.18865e-22	CD11c+ atypical memory B
MBP	3.91176e-26	0.623269	0.592	0.26	1.20314e-21	CD11c+ atypical memory B
RAB4B	5.48862e-26	0.490331	0.492	0.19	1.68813e-21	CD11c+ atypical memory B
WDFY1	6.5134e-26	0.417191	0.344	0.113	2.00333e-21	CD11c+ atypical memory B
TMEM131	7.16084e-26	0.670516	0.721	0.39	2.20246e-21	CD11c+ atypical memory B
PTPN6	8.02191e-26	0.704421	0.763	0.442	2.4673e-21	CD11c+ atypical memory B
ARPC4	1.06149e-25	0.619981	0.695	0.358	3.26483e-21	CD11c+ atypical memory B
SREBF2	1.48679e-25	0.606114	0.531	0.229	4.57292e-21	CD11c+ atypical memory B
ZNFX1	1.5699e-25	0.465757	0.385	0.134	4.82855e-21	CD11c+ atypical memory B
CELF2	2.63026e-25	0.665168	0.855	0.528	8.08988e-21	CD11c+ atypical memory B
BRK1	2.7085e-25	0.623433	0.683	0.365	8.33054e-21	CD11c+ atypical memory B
S100A6	3.39789e-25	0.738189	0.595	0.305	1.04509e-20	CD11c+ atypical memory B
GNG5	3.95234e-25	0.681905	0.718	0.412	1.21562e-20	CD11c+ atypical memory B
ETF1	4.35637e-25	0.52407	0.427	0.166	1.33989e-20	CD11c+ atypical memory B
RAB7A	5.25655e-25	0.759826	0.687	0.386	1.61676e-20	CD11c+ atypical memory B
PSMB9	5.25982e-25	0.641216	0.775	0.48	1.61776e-20	CD11c+ atypical memory B
MAP4K1	5.33285e-25	0.515199	0.45	0.177	1.64022e-20	CD11c+ atypical memory B
PTPRCAP	5.55052e-25	0.688035	0.943	0.786	1.70717e-20	CD11c+ atypical memory B
CORO1C	5.64447e-25	0.457431	0.286	0.091	1.73607e-20	CD11c+ atypical memory B
LAT2	5.65301e-25	0.625118	0.649	0.321	1.7387e-20	CD11c+ atypical memory B
SEPTIN7	6.83816e-25	0.657055	0.866	0.567	2.10321e-20	CD11c+ atypical memory B
AKAP13	7.69818e-25	0.698656	0.885	0.623	2.36773e-20	CD11c+ atypical memory B
VDAC1	7.9016e-25	0.680469	0.45	0.193	2.43029e-20	CD11c+ atypical memory B
SH3BP1	8.56716e-25	0.395652	0.271	0.08	2.635e-20	CD11c+ atypical memory B
MICAL1	8.9587e-25	0.434439	0.37	0.129	2.75543e-20	CD11c+ atypical memory B
CAPN1	9.4923e-25	0.351757	0.401	0.147	2.91955e-20	CD11c+ atypical memory B
CTSA	9.7098e-25	0.500401	0.359	0.131	2.98644e-20	CD11c+ atypical memory B
PACSIN2	1.17748e-24	0.479609	0.382	0.137	3.62159e-20	CD11c+ atypical memory B
SFT2D2	1.6124e-24	0.444569	0.317	0.102	4.95926e-20	CD11c+ atypical memory B
ACTN4	1.94436e-24	0.511402	0.454	0.185	5.98027e-20	CD11c+ atypical memory B
MT2A	2.50158e-24	0.341834	0.313	0.103	7.69412e-20	CD11c+ atypical memory B
PSAP	2.56132e-24	0.960108	0.824	0.543	7.87785e-20	CD11c+ atypical memory B
TBC1D22A	2.95394e-24	0.662548	0.702	0.381	9.08544e-20	CD11c+ atypical memory B
MAP3K14	3.21719e-24	0.426618	0.313	0.101	9.89511e-20	CD11c+ atypical memory B
DAAM1	3.2185e-24	0.573747	0.462	0.188	9.89915e-20	CD11c+ atypical memory B
WDFY4	3.2373e-24	0.574663	0.637	0.297	9.95697e-20	CD11c+ atypical memory B
COMMD4	3.40214e-24	0.39375	0.302	0.102	1.0464e-19	CD11c+ atypical memory B
NAAA	3.59023e-24	0.367043	0.282	0.086	1.10425e-19	CD11c+ atypical memory B
CLIP1	4.33224e-24	0.570564	0.389	0.151	1.33247e-19	CD11c+ atypical memory B
EZH2	4.34945e-24	0.389293	0.282	0.088	1.33776e-19	CD11c+ atypical memory B
FERMT3	5.80965e-24	0.470599	0.5	0.213	1.78687e-19	CD11c+ atypical memory B
NSF	5.81349e-24	0.643917	0.542	0.254	1.78805e-19	CD11c+ atypical memory B
CDC42	5.96668e-24	0.632508	0.805	0.525	1.83517e-19	CD11c+ atypical memory B
SH3BP5	6.58966e-24	0.633671	0.656	0.339	2.02678e-19	CD11c+ atypical memory B
ITSN2	6.75768e-24	0.559014	0.851	0.503	2.07846e-19	CD11c+ atypical memory B
TMSB10	7.84514e-24	0.536471	0.977	0.934	2.41293e-19	CD11c+ atypical memory B
ZNF331	8.1203e-24	0.684841	0.79	0.454	2.49756e-19	CD11c+ atypical memory B
SOCS3	8.81942e-24	0.618697	0.412	0.166	2.71259e-19	CD11c+ atypical memory B
TCIRG1	1.16247e-23	0.602274	0.462	0.206	3.57541e-19	CD11c+ atypical memory B
TRIM38	1.22677e-23	0.577642	0.668	0.336	3.77318e-19	CD11c+ atypical memory B
SRI	1.2425e-23	0.597527	0.511	0.231	3.82157e-19	CD11c+ atypical memory B
GPR183	1.52817e-23	0.693236	0.718	0.369	4.70019e-19	CD11c+ atypical memory B
CORO1A	1.56849e-23	0.616223	0.908	0.688	4.82422e-19	CD11c+ atypical memory B
ARPC5L	1.58041e-23	0.647808	0.561	0.281	4.86086e-19	CD11c+ atypical memory B
ACTR2	1.75217e-23	0.601914	0.802	0.487	5.38916e-19	CD11c+ atypical memory B
SMIM14	1.87959e-23	0.705423	0.702	0.392	5.78107e-19	CD11c+ atypical memory B
HLA-B	2.01329e-23	0.487441	0.977	0.977	6.19227e-19	CD11c+ atypical memory B
BCL7C	2.06223e-23	0.415165	0.34	0.119	6.34279e-19	CD11c+ atypical memory B
IRF5	2.12702e-23	0.308496	0.279	0.086	6.54208e-19	CD11c+ atypical memory B
RAB8B	2.26463e-23	0.57112	0.595	0.279	6.96531e-19	CD11c+ atypical memory B
GTDC1	2.41732e-23	0.466216	0.298	0.098	7.43494e-19	CD11c+ atypical memory B
TNFSF12	2.48906e-23	0.338547	0.302	0.094	7.65559e-19	CD11c+ atypical memory B
SLC4A7	2.60094e-23	0.553691	0.55	0.241	7.99973e-19	CD11c+ atypical memory B
MCM5	2.61351e-23	0.432789	0.466	0.188	8.03837e-19	CD11c+ atypical memory B
PTPN18	2.68707e-23	0.495378	0.385	0.145	8.26463e-19	CD11c+ atypical memory B
IL10RA	3.02867e-23	0.593653	0.477	0.213	9.3153e-19	CD11c+ atypical memory B
HLA-DRA	3.78806e-23	0.527214	1	0.844	1.16509e-18	CD11c+ atypical memory B
FIBP	4.10444e-23	0.416425	0.366	0.137	1.2624e-18	CD11c+ atypical memory B
DUSP2	4.53738e-23	1.11001	0.733	0.491	1.39556e-18	CD11c+ atypical memory B
TBC1D9	4.61341e-23	0.588268	0.405	0.163	1.41895e-18	CD11c+ atypical memory B
AP2S1	5.30239e-23	0.433109	0.431	0.179	1.63086e-18	CD11c+ atypical memory B
PPP1CA	6.29026e-23	0.543726	0.695	0.383	1.93469e-18	CD11c+ atypical memory B
STX17-AS1	6.30719e-23	0.428572	0.378	0.139	1.9399e-18	CD11c+ atypical memory B
SEC11A	8.79669e-23	0.626792	0.561	0.287	2.7056e-18	CD11c+ atypical memory B
TBC1D9B	1.27947e-22	0.367942	0.271	0.085	3.93527e-18	CD11c+ atypical memory B
ATP5F1E	1.29321e-22	0.566384	0.92	0.743	3.97753e-18	CD11c+ atypical memory B
SPI1	1.32056e-22	0.463025	0.519	0.224	4.06164e-18	CD11c+ atypical memory B
TAP2	1.60459e-22	0.560931	0.584	0.292	4.93524e-18	CD11c+ atypical memory B
SMARCC1	1.7052e-22	0.498772	0.611	0.293	5.24469e-18	CD11c+ atypical memory B
CAT	3.83205e-22	0.385	0.389	0.149	1.17862e-17	CD11c+ atypical memory B
CD47	3.87737e-22	0.516195	0.798	0.461	1.19256e-17	CD11c+ atypical memory B
LACTB	4.58011e-22	0.441609	0.267	0.086	1.40871e-17	CD11c+ atypical memory B
OGDH	4.7447e-22	0.511831	0.378	0.152	1.45933e-17	CD11c+ atypical memory B
NEAT1	4.79715e-22	0.50595	0.687	0.39	1.47546e-17	CD11c+ atypical memory B
ARHGAP27	4.91498e-22	0.484612	0.309	0.109	1.5117e-17	CD11c+ atypical memory B
SLAMF6	5.2333e-22	0.517429	0.405	0.163	1.60961e-17	CD11c+ atypical memory B
ARID5A	5.30476e-22	0.440449	0.42	0.167	1.63158e-17	CD11c+ atypical memory B
BORCS5	6.13637e-22	0.48984	0.408	0.165	1.88736e-17	CD11c+ atypical memory B
ATP6V1F	6.32101e-22	0.548523	0.553	0.27	1.94415e-17	CD11c+ atypical memory B
CHD1	6.41559e-22	0.572062	0.737	0.411	1.97324e-17	CD11c+ atypical memory B
WDR37	6.85238e-22	0.365282	0.271	0.085	2.10759e-17	CD11c+ atypical memory B
ST8SIA4	6.91682e-22	0.595478	0.553	0.275	2.12741e-17	CD11c+ atypical memory B
LIMD2	6.95917e-22	0.583109	0.859	0.583	2.14043e-17	CD11c+ atypical memory B
CCND2	7.26444e-22	0.446123	0.263	0.085	2.23432e-17	CD11c+ atypical memory B
APOBEC3C	9.04337e-22	0.444883	0.336	0.126	2.78147e-17	CD11c+ atypical memory B
MACF1	9.59994e-22	0.493646	0.603	0.292	2.95265e-17	CD11c+ atypical memory B
SOCS4	1.32003e-21	0.376579	0.263	0.083	4.06001e-17	CD11c+ atypical memory B
PPP3R1	1.43443e-21	0.591206	0.553	0.268	4.41189e-17	CD11c+ atypical memory B
TRAPPC1	1.56159e-21	0.56251	0.595	0.308	4.80298e-17	CD11c+ atypical memory B
SELENOW	2.23008e-21	0.552909	0.469	0.218	6.85906e-17	CD11c+ atypical memory B
WDR1	2.24843e-21	0.488363	0.573	0.277	6.91549e-17	CD11c+ atypical memory B
AC104699.1	2.56477e-21	0.498582	0.271	0.096	7.88845e-17	CD11c+ atypical memory B
COX8A	2.82759e-21	0.565377	0.676	0.389	8.69682e-17	CD11c+ atypical memory B
ATP8A1	2.83254e-21	0.426277	0.45	0.19	8.71203e-17	CD11c+ atypical memory B
LILRB1	3.2687e-21	0.443917	0.347	0.132	1.00535e-16	CD11c+ atypical memory B
MTMR14	3.5258e-21	0.39821	0.42	0.171	1.08443e-16	CD11c+ atypical memory B
LY6E	3.79694e-21	0.677335	0.542	0.268	1.16782e-16	CD11c+ atypical memory B
XAF1	3.97746e-21	0.452102	0.332	0.12	1.22335e-16	CD11c+ atypical memory B
RHOQ	4.4147e-21	0.540832	0.366	0.145	1.35783e-16	CD11c+ atypical memory B
RHOA	5.23039e-21	0.532776	0.885	0.668	1.60871e-16	CD11c+ atypical memory B
SMC4	5.64227e-21	0.390945	0.34	0.129	1.73539e-16	CD11c+ atypical memory B
ENO1	5.77888e-21	0.674426	0.656	0.386	1.77741e-16	CD11c+ atypical memory B
IL2RG	6.04341e-21	0.629189	0.782	0.532	1.85877e-16	CD11c+ atypical memory B
RASSF5	6.43452e-21	0.439608	0.447	0.187	1.97907e-16	CD11c+ atypical memory B
TSPAN3	6.63178e-21	0.624566	0.611	0.323	2.03974e-16	CD11c+ atypical memory B
KLHL18	7.22209e-21	0.328467	0.313	0.109	2.2213e-16	CD11c+ atypical memory B
GMIP	7.51327e-21	0.340843	0.439	0.176	2.31086e-16	CD11c+ atypical memory B
ELOVL1	7.66111e-21	0.352472	0.355	0.133	2.35633e-16	CD11c+ atypical memory B
NAPA	7.82423e-21	0.604882	0.469	0.223	2.4065e-16	CD11c+ atypical memory B
TNIP1	7.94419e-21	0.461866	0.511	0.241	2.44339e-16	CD11c+ atypical memory B
ATP6V0B	1.01191e-20	0.564403	0.637	0.355	3.11233e-16	CD11c+ atypical memory B
LGALS1	1.19078e-20	1.00105	0.55	0.304	3.66249e-16	CD11c+ atypical memory B
FMNL1	1.32592e-20	0.434835	0.489	0.215	4.07814e-16	CD11c+ atypical memory B
CYTH4	1.36008e-20	0.50699	0.355	0.142	4.1832e-16	CD11c+ atypical memory B
PTPRC	1.71444e-20	0.500144	0.95	0.762	5.2731e-16	CD11c+ atypical memory B
TRAF3	1.89288e-20	0.687565	0.531	0.269	5.82192e-16	CD11c+ atypical memory B
RNF141	2.12339e-20	0.501736	0.309	0.112	6.5309e-16	CD11c+ atypical memory B
CEP170	2.15724e-20	0.496306	0.489	0.212	6.63502e-16	CD11c+ atypical memory B
ILK	2.16725e-20	0.347043	0.336	0.126	6.66581e-16	CD11c+ atypical memory B
GNG2	2.23591e-20	0.616906	0.523	0.251	6.87699e-16	CD11c+ atypical memory B
MSN	2.41057e-20	0.555931	0.786	0.478	7.41418e-16	CD11c+ atypical memory B
RESF1	2.76623e-20	0.551074	0.855	0.576	8.50808e-16	CD11c+ atypical memory B
CKLF	2.8753e-20	0.565044	0.408	0.182	8.84356e-16	CD11c+ atypical memory B
PICALM	2.9532e-20	0.445269	0.485	0.218	9.08316e-16	CD11c+ atypical memory B
IFI27L2	3.11147e-20	0.491405	0.397	0.178	9.56994e-16	CD11c+ atypical memory B
SYNGR1	3.19738e-20	0.503611	0.263	0.092	9.83419e-16	CD11c+ atypical memory B
ARPC3	3.68137e-20	0.558495	0.912	0.762	1.13228e-15	CD11c+ atypical memory B
LGALS9	3.9962e-20	0.262627	0.34	0.12	1.22911e-15	CD11c+ atypical memory B
HERPUD2	5.22365e-20	0.413869	0.489	0.219	1.60664e-15	CD11c+ atypical memory B
FUOM	6.26411e-20	0.377884	0.29	0.106	1.92665e-15	CD11c+ atypical memory B
ZNF267	6.97068e-20	0.349805	0.336	0.125	2.14397e-15	CD11c+ atypical memory B
PML	7.19545e-20	0.375757	0.324	0.121	2.2131e-15	CD11c+ atypical memory B
ESYT2	8.07968e-20	0.767569	0.447	0.213	2.48507e-15	CD11c+ atypical memory B
GTF3C6	9.23341e-20	0.330878	0.374	0.151	2.83992e-15	CD11c+ atypical memory B
CIITA	9.31603e-20	0.416859	0.622	0.295	2.86533e-15	CD11c+ atypical memory B
ARHGAP30	1.10649e-19	0.425974	0.5	0.221	3.40323e-15	CD11c+ atypical memory B
PFKFB3	1.19703e-19	0.415861	0.298	0.106	3.68171e-15	CD11c+ atypical memory B
MYL6	1.21645e-19	0.557293	0.901	0.744	3.74143e-15	CD11c+ atypical memory B
TANK	1.4372e-19	0.530911	0.687	0.369	4.4204e-15	CD11c+ atypical memory B
NCR3	1.63735e-19	0.311598	0.279	0.092	5.03599e-15	CD11c+ atypical memory B
TACC1	1.73223e-19	0.47505	0.565	0.278	5.32782e-15	CD11c+ atypical memory B
ELMSAN1	1.90328e-19	0.44746	0.443	0.189	5.85393e-15	CD11c+ atypical memory B
PLEC	1.92246e-19	0.430447	0.321	0.121	5.9129e-15	CD11c+ atypical memory B
NFKB1	2.29536e-19	0.920653	0.672	0.408	7.05985e-15	CD11c+ atypical memory B
CD180	2.33982e-19	0.356742	0.309	0.114	7.19657e-15	CD11c+ atypical memory B
PSME2	2.44328e-19	0.788604	0.615	0.363	7.51479e-15	CD11c+ atypical memory B
LPXN	2.56349e-19	0.508071	0.599	0.312	7.88453e-15	CD11c+ atypical memory B
TALDO1	2.65783e-19	0.491993	0.481	0.234	8.17468e-15	CD11c+ atypical memory B
GSTK1	2.92595e-19	0.545448	0.668	0.39	8.99935e-15	CD11c+ atypical memory B
RABGEF1	2.96604e-19	0.565625	0.527	0.26	9.12264e-15	CD11c+ atypical memory B
CIAO2A	3.19287e-19	0.495627	0.569	0.301	9.8203e-15	CD11c+ atypical memory B
CCNT1	3.54282e-19	0.380798	0.366	0.145	1.08966e-14	CD11c+ atypical memory B
PTRHD1	3.55361e-19	0.338622	0.328	0.125	1.09298e-14	CD11c+ atypical memory B
FAM174C	3.59084e-19	0.377712	0.42	0.188	1.10443e-14	CD11c+ atypical memory B
UVRAG	4.10302e-19	0.49869	0.79	0.449	1.26197e-14	CD11c+ atypical memory B
PPIA	4.77652e-19	0.499635	0.958	0.862	1.46911e-14	CD11c+ atypical memory B
TNS3	5.00762e-19	0.465938	0.374	0.159	1.54019e-14	CD11c+ atypical memory B
PGAM1	5.55686e-19	0.568052	0.519	0.273	1.70912e-14	CD11c+ atypical memory B
UBE2L6	5.57549e-19	0.545679	0.443	0.211	1.71485e-14	CD11c+ atypical memory B
NFAT5	6.36078e-19	0.690169	0.603	0.321	1.95639e-14	CD11c+ atypical memory B
RNF19A	7.14784e-19	0.869216	0.63	0.359	2.19846e-14	CD11c+ atypical memory B
HK1	9.47714e-19	0.362411	0.317	0.117	2.91488e-14	CD11c+ atypical memory B
CMIP	9.70174e-19	0.371489	0.305	0.112	2.98396e-14	CD11c+ atypical memory B
CARD16	9.98085e-19	0.339351	0.324	0.123	3.06981e-14	CD11c+ atypical memory B
DUS2	1.04324e-18	0.353897	0.26	0.088	3.2087e-14	CD11c+ atypical memory B
TRABD	1.07491e-18	0.565536	0.5	0.262	3.30609e-14	CD11c+ atypical memory B
VAMP8	1.13271e-18	0.459156	0.531	0.271	3.48387e-14	CD11c+ atypical memory B
ATP5MF	1.26738e-18	0.508878	0.58	0.325	3.89808e-14	CD11c+ atypical memory B
MEF2C	1.2902e-18	0.596548	0.897	0.745	3.96828e-14	CD11c+ atypical memory B
PCNX1	1.33499e-18	0.413414	0.401	0.173	4.10603e-14	CD11c+ atypical memory B
AC004687.1	1.42926e-18	0.360117	0.34	0.131	4.39598e-14	CD11c+ atypical memory B
RFX5	1.44211e-18	0.423372	0.37	0.149	4.4355e-14	CD11c+ atypical memory B
DBI	1.46704e-18	0.471713	0.645	0.362	4.51219e-14	CD11c+ atypical memory B
USP32	1.50255e-18	0.32137	0.279	0.097	4.62138e-14	CD11c+ atypical memory B
TPM4	1.51659e-18	0.600533	0.611	0.34	4.66457e-14	CD11c+ atypical memory B
HTT	1.53564e-18	0.361838	0.305	0.113	4.72317e-14	CD11c+ atypical memory B
APOBEC3G	1.67121e-18	0.448514	0.359	0.154	5.14014e-14	CD11c+ atypical memory B
HLA-E	1.70908e-18	0.401422	0.973	0.919	5.25662e-14	CD11c+ atypical memory B
ACSL4	1.83817e-18	0.397934	0.302	0.115	5.65365e-14	CD11c+ atypical memory B
PRDX1	1.84084e-18	0.612656	0.767	0.535	5.66186e-14	CD11c+ atypical memory B
SUN2	2.14324e-18	0.374891	0.458	0.199	6.59198e-14	CD11c+ atypical memory B
MAST3	2.14434e-18	0.281811	0.26	0.088	6.59534e-14	CD11c+ atypical memory B
LPCAT1	2.22737e-18	0.377045	0.305	0.113	6.85073e-14	CD11c+ atypical memory B
AHNAK	2.33042e-18	0.594366	0.645	0.366	7.16767e-14	CD11c+ atypical memory B
CCDC50	2.61533e-18	0.532738	0.546	0.275	8.04397e-14	CD11c+ atypical memory B
PPP1R16B	2.75027e-18	0.55335	0.557	0.279	8.459e-14	CD11c+ atypical memory B
DDX21	2.92599e-18	0.538472	0.664	0.379	8.99947e-14	CD11c+ atypical memory B
MPG	3.07896e-18	0.41807	0.447	0.213	9.46995e-14	CD11c+ atypical memory B
MPZL1	3.12381e-18	0.355573	0.256	0.092	9.60792e-14	CD11c+ atypical memory B
NAF1	3.93915e-18	0.626611	0.393	0.173	1.21156e-13	CD11c+ atypical memory B
HMGN3	4.02979e-18	0.451	0.492	0.248	1.23944e-13	CD11c+ atypical memory B
VRK2	4.46366e-18	0.366329	0.443	0.198	1.37289e-13	CD11c+ atypical memory B
FCRL2	4.49405e-18	0.63594	0.37	0.163	1.38224e-13	CD11c+ atypical memory B
BTN2A2	4.51316e-18	0.439914	0.397	0.176	1.38811e-13	CD11c+ atypical memory B
SNX6	4.78189e-18	0.374477	0.511	0.24	1.47076e-13	CD11c+ atypical memory B
WDR77	5.11546e-18	0.283812	0.263	0.092	1.57336e-13	CD11c+ atypical memory B
STX7	5.72838e-18	0.446994	0.683	0.36	1.76188e-13	CD11c+ atypical memory B
BSG	5.95739e-18	0.532487	0.561	0.317	1.83231e-13	CD11c+ atypical memory B
IKZF3	6.42461e-18	0.528742	0.595	0.313	1.97602e-13	CD11c+ atypical memory B
OGT	6.48573e-18	0.458987	0.588	0.319	1.99481e-13	CD11c+ atypical memory B
UBE2V1	6.66345e-18	0.451075	0.546	0.288	2.04948e-13	CD11c+ atypical memory B
TAOK3	6.68744e-18	0.378215	0.595	0.302	2.05686e-13	CD11c+ atypical memory B
DRAP1	6.9938e-18	0.469158	0.527	0.275	2.15108e-13	CD11c+ atypical memory B
DEK	7.08802e-18	0.364362	0.557	0.256	2.18006e-13	CD11c+ atypical memory B
WEE1	7.17893e-18	0.473212	0.363	0.15	2.20802e-13	CD11c+ atypical memory B
YTHDC2	7.25433e-18	0.266788	0.347	0.135	2.23121e-13	CD11c+ atypical memory B
GRHPR	7.50591e-18	0.453207	0.351	0.15	2.30859e-13	CD11c+ atypical memory B
POLR2G	8.30705e-18	0.333954	0.431	0.191	2.555e-13	CD11c+ atypical memory B
WASHC2C	8.90677e-18	0.294509	0.332	0.13	2.73945e-13	CD11c+ atypical memory B
FAAP20	9.14337e-18	0.3582	0.466	0.218	2.81223e-13	CD11c+ atypical memory B
AMPD3	9.57442e-18	0.388854	0.26	0.09	2.9448e-13	CD11c+ atypical memory B
GRK3	9.68903e-18	0.375115	0.382	0.158	2.98006e-13	CD11c+ atypical memory B
ZMAT2	1.00005e-17	0.356672	0.324	0.13	3.07586e-13	CD11c+ atypical memory B
CREM	1.03699e-17	0.581053	0.595	0.328	3.18947e-13	CD11c+ atypical memory B
NFKBIE	1.07117e-17	0.305037	0.302	0.115	3.29461e-13	CD11c+ atypical memory B
CASP8	1.10046e-17	0.330491	0.385	0.164	3.38469e-13	CD11c+ atypical memory B
CAP1	1.16027e-17	0.517585	0.71	0.433	3.56864e-13	CD11c+ atypical memory B
PGLS	1.18602e-17	0.417922	0.447	0.207	3.64783e-13	CD11c+ atypical memory B
MED13L	1.20063e-17	0.590684	0.546	0.293	3.69278e-13	CD11c+ atypical memory B
TYMP	1.25852e-17	0.705728	0.321	0.142	3.87083e-13	CD11c+ atypical memory B
FRYL	1.30038e-17	0.487736	0.546	0.275	3.99958e-13	CD11c+ atypical memory B
NFATC2IP	1.41768e-17	0.365424	0.305	0.118	4.36036e-13	CD11c+ atypical memory B
IQSEC1	1.42852e-17	0.484645	0.469	0.228	4.39371e-13	CD11c+ atypical memory B
HEXA	1.48225e-17	0.537472	0.405	0.187	4.55894e-13	CD11c+ atypical memory B
STX4	1.51236e-17	0.366629	0.302	0.115	4.65158e-13	CD11c+ atypical memory B
PRDX6	1.54599e-17	0.639635	0.561	0.308	4.75499e-13	CD11c+ atypical memory B
EPSTI1	1.6796e-17	0.449616	0.427	0.197	5.16593e-13	CD11c+ atypical memory B
GLA	1.71686e-17	0.732409	0.431	0.215	5.28054e-13	CD11c+ atypical memory B
ZC3H7A	1.8451e-17	0.448118	0.405	0.185	5.67497e-13	CD11c+ atypical memory B
HCP5	2.01608e-17	0.496663	0.454	0.21	6.20086e-13	CD11c+ atypical memory B
CMTM6	2.09958e-17	0.402527	0.687	0.374	6.45766e-13	CD11c+ atypical memory B
TRIM69	2.16217e-17	0.340555	0.256	0.092	6.65018e-13	CD11c+ atypical memory B
COX5A	2.43231e-17	0.528989	0.565	0.328	7.48105e-13	CD11c+ atypical memory B
RABEP2	2.44068e-17	0.323504	0.447	0.199	7.50679e-13	CD11c+ atypical memory B
TBK1	2.98089e-17	0.349635	0.286	0.109	9.16832e-13	CD11c+ atypical memory B
JOSD1	3.20185e-17	0.346275	0.347	0.142	9.84792e-13	CD11c+ atypical memory B
IRF2BP2	3.20477e-17	0.453015	0.305	0.122	9.8569e-13	CD11c+ atypical memory B
PPP4C	3.2122e-17	0.371187	0.454	0.214	9.87977e-13	CD11c+ atypical memory B
CYTH1	3.3749e-17	0.416774	0.695	0.386	1.03802e-12	CD11c+ atypical memory B
S100A10	3.66201e-17	0.556573	0.508	0.265	1.12633e-12	CD11c+ atypical memory B
MYO1G	3.98665e-17	0.346245	0.351	0.144	1.22617e-12	CD11c+ atypical memory B
PXK	4.22916e-17	0.478196	0.496	0.241	1.30076e-12	CD11c+ atypical memory B
RBPJ	4.95547e-17	0.449075	0.313	0.13	1.52415e-12	CD11c+ atypical memory B
WIPF1	5.00785e-17	0.435152	0.729	0.423	1.54026e-12	CD11c+ atypical memory B
S1PR4	5.48902e-17	0.43253	0.363	0.154	1.68826e-12	CD11c+ atypical memory B
AHR	5.57269e-17	0.321203	0.256	0.09	1.71399e-12	CD11c+ atypical memory B
CNPY3	6.41743e-17	0.402705	0.649	0.354	1.97381e-12	CD11c+ atypical memory B
HIVEP1	6.77875e-17	0.405778	0.412	0.19	2.08494e-12	CD11c+ atypical memory B
ARHGEF6	6.98961e-17	0.299522	0.305	0.119	2.14979e-12	CD11c+ atypical memory B
NAA50	6.99739e-17	0.374469	0.485	0.231	2.15219e-12	CD11c+ atypical memory B
NIN	7.77005e-17	0.50888	0.607	0.331	2.38983e-12	CD11c+ atypical memory B
PIK3CD	8.6708e-17	0.2884	0.336	0.132	2.66688e-12	CD11c+ atypical memory B
CD22	8.77171e-17	0.431441	0.66	0.34	2.69792e-12	CD11c+ atypical memory B
FDFT1	9.68994e-17	0.403714	0.485	0.239	2.98033e-12	CD11c+ atypical memory B
RHOG	1.03321e-16	0.361746	0.511	0.248	3.17784e-12	CD11c+ atypical memory B
CRYBG1	1.05106e-16	0.368239	0.443	0.196	3.23275e-12	CD11c+ atypical memory B
SAMSN1	1.12822e-16	0.632128	0.511	0.273	3.47008e-12	CD11c+ atypical memory B
PRR13	1.1345e-16	0.460928	0.676	0.386	3.48938e-12	CD11c+ atypical memory B
LAMP1	1.25534e-16	0.393258	0.431	0.203	3.86106e-12	CD11c+ atypical memory B
OTULIN	1.45754e-16	0.350208	0.324	0.132	4.48297e-12	CD11c+ atypical memory B
BAX	1.58964e-16	0.356458	0.508	0.248	4.88925e-12	CD11c+ atypical memory B
FLII	1.61514e-16	0.284635	0.294	0.116	4.96768e-12	CD11c+ atypical memory B
CD53	1.80595e-16	0.4896	0.939	0.726	5.55456e-12	CD11c+ atypical memory B
PLIN2	1.85643e-16	0.535923	0.34	0.149	5.70982e-12	CD11c+ atypical memory B
LAMTOR2	2.00267e-16	0.324427	0.324	0.139	6.15962e-12	CD11c+ atypical memory B
BIRC6	2.36507e-16	0.449317	0.618	0.342	7.27424e-12	CD11c+ atypical memory B
ICAM1	2.3737e-16	0.565082	0.363	0.164	7.30079e-12	CD11c+ atypical memory B
MDH1	2.43282e-16	0.430543	0.473	0.238	7.48261e-12	CD11c+ atypical memory B
TTN-AS1	2.43292e-16	0.476341	0.267	0.1	7.48294e-12	CD11c+ atypical memory B
CCDC138	2.63514e-16	0.454453	0.271	0.104	8.1049e-12	CD11c+ atypical memory B
PTP4A2	2.72755e-16	0.444278	0.599	0.34	8.38912e-12	CD11c+ atypical memory B
GRINA	2.86869e-16	0.44639	0.412	0.199	8.82322e-12	CD11c+ atypical memory B
ITGB1	3.06216e-16	0.512615	0.504	0.265	9.41828e-12	CD11c+ atypical memory B
AKAP11	3.13312e-16	0.26686	0.355	0.146	9.63654e-12	CD11c+ atypical memory B
WSB1	3.22232e-16	0.594307	0.718	0.479	9.9109e-12	CD11c+ atypical memory B
UCP2	3.32407e-16	0.452882	0.76	0.468	1.02238e-11	CD11c+ atypical memory B
DUSP5	3.39782e-16	0.749554	0.55	0.315	1.04507e-11	CD11c+ atypical memory B
FAM50A	3.44637e-16	0.327794	0.294	0.119	1.06e-11	CD11c+ atypical memory B
IRF9	3.55792e-16	0.354131	0.477	0.239	1.09431e-11	CD11c+ atypical memory B
ARAP1	3.61998e-16	0.345914	0.26	0.096	1.1134e-11	CD11c+ atypical memory B
COMT	3.70469e-16	0.320366	0.305	0.126	1.13945e-11	CD11c+ atypical memory B
OAS2	3.71855e-16	0.278537	0.275	0.106	1.14372e-11	CD11c+ atypical memory B
MED13	4.12246e-16	0.276156	0.344	0.143	1.26795e-11	CD11c+ atypical memory B
HLA-DMA	4.12296e-16	0.436656	0.905	0.679	1.2681e-11	CD11c+ atypical memory B
NCKAP1L	4.26508e-16	0.40587	0.504	0.25	1.31181e-11	CD11c+ atypical memory B
S100PBP	4.91739e-16	0.443119	0.324	0.14	1.51244e-11	CD11c+ atypical memory B
ATXN1	5.02498e-16	0.536795	0.405	0.201	1.54553e-11	CD11c+ atypical memory B
VPS26A	5.1245e-16	0.363284	0.313	0.127	1.57614e-11	CD11c+ atypical memory B
SPPL2A	5.40529e-16	0.41882	0.389	0.18	1.66251e-11	CD11c+ atypical memory B
PCSK7	5.45667e-16	0.282205	0.309	0.122	1.67831e-11	CD11c+ atypical memory B
NOP10	5.46995e-16	0.443913	0.531	0.292	1.68239e-11	CD11c+ atypical memory B
PSMB10	5.48075e-16	0.473251	0.588	0.339	1.68571e-11	CD11c+ atypical memory B
MTPN	6.22875e-16	0.435273	0.714	0.415	1.91578e-11	CD11c+ atypical memory B
CLTA	7.02782e-16	0.382905	0.496	0.256	2.16155e-11	CD11c+ atypical memory B
PSMA2	7.24026e-16	0.480996	0.569	0.324	2.22689e-11	CD11c+ atypical memory B
PLCG2	7.31346e-16	0.524868	0.729	0.481	2.2494e-11	CD11c+ atypical memory B
PAK2	8.33897e-16	0.372894	0.637	0.343	2.56482e-11	CD11c+ atypical memory B
CALM3	8.56013e-16	0.396889	0.443	0.222	2.63284e-11	CD11c+ atypical memory B
GAPT	8.5807e-16	0.367931	0.389	0.166	2.63917e-11	CD11c+ atypical memory B
CD48	8.58634e-16	0.49763	0.832	0.568	2.6409e-11	CD11c+ atypical memory B
SIPA1L1	8.76638e-16	0.52211	0.79	0.496	2.69628e-11	CD11c+ atypical memory B
URM1	9.74206e-16	0.263344	0.305	0.125	2.99637e-11	CD11c+ atypical memory B
USP37	9.99642e-16	0.342075	0.263	0.099	3.0746e-11	CD11c+ atypical memory B
DNTTIP2	1.04792e-15	0.327179	0.462	0.217	3.2231e-11	CD11c+ atypical memory B
ATP13A3	1.05809e-15	0.341944	0.256	0.097	3.25438e-11	CD11c+ atypical memory B
INTS6L	1.05879e-15	0.327586	0.332	0.138	3.25652e-11	CD11c+ atypical memory B
AP1S2	1.07822e-15	0.428646	0.355	0.158	3.31627e-11	CD11c+ atypical memory B
RNASEK	1.08179e-15	0.457949	0.828	0.622	3.32726e-11	CD11c+ atypical memory B
KPNA4	1.11049e-15	0.284116	0.45	0.212	3.41553e-11	CD11c+ atypical memory B
PARP14	1.21713e-15	0.504073	0.618	0.348	3.74352e-11	CD11c+ atypical memory B
ABHD17A	1.26513e-15	0.301224	0.378	0.17	3.89115e-11	CD11c+ atypical memory B
SMG1	1.32154e-15	0.368959	0.523	0.264	4.06467e-11	CD11c+ atypical memory B
GOLPH3	1.47489e-15	0.434063	0.458	0.239	4.53631e-11	CD11c+ atypical memory B
ZNF217	1.49983e-15	0.282793	0.401	0.183	4.61302e-11	CD11c+ atypical memory B
UBE2Z	1.5978e-15	0.279879	0.359	0.156	4.91437e-11	CD11c+ atypical memory B
SYTL1	1.71669e-15	0.46699	0.492	0.265	5.28002e-11	CD11c+ atypical memory B
RTF2	1.71785e-15	0.315869	0.405	0.19	5.28359e-11	CD11c+ atypical memory B
UBC	1.74962e-15	0.392621	0.989	0.935	5.3813e-11	CD11c+ atypical memory B
NPTN	1.74977e-15	0.305168	0.286	0.114	5.38177e-11	CD11c+ atypical memory B
SNAP23	1.83713e-15	0.303404	0.504	0.243	5.65046e-11	CD11c+ atypical memory B
NOC3L	2.11807e-15	0.314927	0.305	0.126	6.51455e-11	CD11c+ atypical memory B
HSH2D	2.30721e-15	0.597152	0.573	0.35	7.09627e-11	CD11c+ atypical memory B
CLEC2B	2.34482e-15	0.472641	0.363	0.169	7.21197e-11	CD11c+ atypical memory B
DTX2	2.36411e-15	0.331053	0.256	0.098	7.2713e-11	CD11c+ atypical memory B
PRMT9	2.52765e-15	0.424093	0.302	0.124	7.7743e-11	CD11c+ atypical memory B
ECHS1	2.52903e-15	0.41078	0.324	0.146	7.77854e-11	CD11c+ atypical memory B
H2AFY	2.63615e-15	0.321041	0.374	0.168	8.10802e-11	CD11c+ atypical memory B
HUWE1	3.13691e-15	0.415032	0.481	0.246	9.6482e-11	CD11c+ atypical memory B
FAM49B	3.40898e-15	0.395722	0.622	0.34	1.0485e-10	CD11c+ atypical memory B
SLC9A9	3.49421e-15	0.446386	0.321	0.141	1.07471e-10	CD11c+ atypical memory B
NPEPPS	3.57216e-15	0.338838	0.37	0.168	1.09869e-10	CD11c+ atypical memory B
MEF2D	3.60399e-15	0.382722	0.374	0.175	1.10848e-10	CD11c+ atypical memory B
ZFR	3.994e-15	0.338997	0.496	0.25	1.22843e-10	CD11c+ atypical memory B
MAP3K8	4.30098e-15	0.50055	0.668	0.396	1.32285e-10	CD11c+ atypical memory B
SLA	4.70879e-15	0.48114	0.298	0.125	1.44828e-10	CD11c+ atypical memory B
OSTF1	4.71962e-15	0.300095	0.534	0.272	1.45161e-10	CD11c+ atypical memory B
NFE2L2	4.77118e-15	0.523181	0.58	0.331	1.46747e-10	CD11c+ atypical memory B
SCP2	5.13862e-15	0.300761	0.393	0.184	1.58049e-10	CD11c+ atypical memory B
CNDP2	5.28309e-15	0.265925	0.435	0.209	1.62492e-10	CD11c+ atypical memory B
UBA6	5.33612e-15	0.28284	0.382	0.174	1.64123e-10	CD11c+ atypical memory B
PPP6R1	5.62948e-15	0.314137	0.347	0.152	1.73146e-10	CD11c+ atypical memory B
TCF4	6.48315e-15	0.406052	0.718	0.451	1.99402e-10	CD11c+ atypical memory B
NDUFA13	6.73447e-15	0.446409	0.714	0.457	2.07132e-10	CD11c+ atypical memory B
ATP5MC2	6.74349e-15	0.456334	0.885	0.746	2.07409e-10	CD11c+ atypical memory B
HSD17B10	6.8693e-15	0.362583	0.336	0.154	2.11279e-10	CD11c+ atypical memory B
GLUD1	8.0513e-15	0.471905	0.389	0.187	2.47634e-10	CD11c+ atypical memory B
STMP1	8.19012e-15	0.289721	0.332	0.145	2.51904e-10	CD11c+ atypical memory B
ISG20L2	9.29846e-15	0.38762	0.328	0.142	2.85993e-10	CD11c+ atypical memory B
SRSF3	1.09412e-14	0.421349	0.744	0.483	3.36519e-10	CD11c+ atypical memory B
GRK2	1.10439e-14	0.287278	0.294	0.12	3.39676e-10	CD11c+ atypical memory B
MIR4435-2HG	1.11542e-14	0.594822	0.393	0.201	3.43069e-10	CD11c+ atypical memory B
OXA1L	1.11936e-14	0.381896	0.569	0.319	3.44282e-10	CD11c+ atypical memory B
TMEM65	1.12358e-14	0.358165	0.305	0.128	3.45578e-10	CD11c+ atypical memory B
PSMA7	1.16988e-14	0.424031	0.634	0.384	3.59821e-10	CD11c+ atypical memory B
TMEM50A	1.17772e-14	0.367116	0.508	0.274	3.62232e-10	CD11c+ atypical memory B
ITFG1	1.1868e-14	0.448666	0.458	0.239	3.65024e-10	CD11c+ atypical memory B
UPF2	1.25974e-14	0.345976	0.538	0.288	3.87458e-10	CD11c+ atypical memory B
ST3GAL1	1.31585e-14	0.289398	0.439	0.204	4.04716e-10	CD11c+ atypical memory B
LYPLA1	1.45738e-14	0.295446	0.466	0.233	4.48246e-10	CD11c+ atypical memory B
NUCB1	1.54793e-14	0.422401	0.431	0.224	4.76098e-10	CD11c+ atypical memory B
UQCR11	1.68496e-14	0.435996	0.653	0.415	5.18243e-10	CD11c+ atypical memory B
PSMD4	1.8552e-14	0.370284	0.473	0.247	5.70603e-10	CD11c+ atypical memory B
LY75	2.02765e-14	0.289178	0.378	0.171	6.23645e-10	CD11c+ atypical memory B
CARD11	2.08048e-14	0.446229	0.473	0.235	6.39893e-10	CD11c+ atypical memory B
TMEM70	2.12691e-14	0.653487	0.298	0.137	6.54173e-10	CD11c+ atypical memory B
REEP5	2.20387e-14	0.447339	0.649	0.411	6.77843e-10	CD11c+ atypical memory B
C1D	2.33247e-14	0.289378	0.344	0.154	7.17399e-10	CD11c+ atypical memory B
ZNF394	2.34412e-14	0.267125	0.366	0.164	7.20982e-10	CD11c+ atypical memory B
ATP1B3	2.46098e-14	0.674708	0.599	0.362	7.56923e-10	CD11c+ atypical memory B
C9orf16	2.53538e-14	0.446818	0.531	0.302	7.79808e-10	CD11c+ atypical memory B
EPS15	2.57409e-14	0.377984	0.599	0.34	7.91712e-10	CD11c+ atypical memory B
BHLHE41	2.58047e-14	0.451276	0.263	0.112	7.93675e-10	CD11c+ atypical memory B
UBR4	2.62684e-14	0.311965	0.359	0.162	8.07936e-10	CD11c+ atypical memory B
TRPM7	2.70079e-14	0.446815	0.427	0.207	8.30681e-10	CD11c+ atypical memory B
EPS15L1	2.75331e-14	0.27831	0.302	0.127	8.46836e-10	CD11c+ atypical memory B
MPV17	2.81076e-14	0.290622	0.275	0.115	8.64506e-10	CD11c+ atypical memory B
RECQL	2.81619e-14	0.269554	0.359	0.16	8.66175e-10	CD11c+ atypical memory B
GPCPD1	3.13593e-14	0.345619	0.538	0.288	9.64519e-10	CD11c+ atypical memory B
SRA1	3.23782e-14	0.337509	0.351	0.166	9.95858e-10	CD11c+ atypical memory B
GUK1	3.29223e-14	0.39171	0.618	0.377	1.01259e-09	CD11c+ atypical memory B
HLA-F	3.76083e-14	0.385906	0.718	0.435	1.15672e-09	CD11c+ atypical memory B
ARF6	3.96179e-14	0.372574	0.691	0.413	1.21853e-09	CD11c+ atypical memory B
SSU72	4.0276e-14	0.328353	0.515	0.28	1.23877e-09	CD11c+ atypical memory B
LASP1	4.10101e-14	0.319658	0.313	0.138	1.26135e-09	CD11c+ atypical memory B
IQGAP1	4.11277e-14	0.42414	0.74	0.468	1.26496e-09	CD11c+ atypical memory B
DCTN2	4.18091e-14	0.285474	0.359	0.169	1.28592e-09	CD11c+ atypical memory B
ELK3	4.2535e-14	0.325103	0.378	0.18	1.30825e-09	CD11c+ atypical memory B
BIRC2	4.75953e-14	0.276098	0.389	0.185	1.46389e-09	CD11c+ atypical memory B
MEF2C-AS1	4.90476e-14	0.579794	0.374	0.187	1.50856e-09	CD11c+ atypical memory B
H2AFV	5.06808e-14	0.362206	0.523	0.297	1.55879e-09	CD11c+ atypical memory B
HNRNPA3	5.11159e-14	0.423553	0.817	0.559	1.57217e-09	CD11c+ atypical memory B
YWHAH	5.3719e-14	0.33841	0.37	0.174	1.65223e-09	CD11c+ atypical memory B
LSM2	5.67951e-14	0.366964	0.42	0.21	1.74685e-09	CD11c+ atypical memory B
TERF2IP	5.82824e-14	0.361308	0.664	0.404	1.79259e-09	CD11c+ atypical memory B
EVI2A	5.85212e-14	0.454096	0.309	0.141	1.79994e-09	CD11c+ atypical memory B
EFR3A	6.0618e-14	0.324647	0.389	0.182	1.86443e-09	CD11c+ atypical memory B
CDC42EP3	6.17234e-14	0.328628	0.408	0.194	1.89843e-09	CD11c+ atypical memory B
ARID5B	6.82668e-14	0.410268	0.885	0.633	2.09968e-09	CD11c+ atypical memory B
PIK3AP1	7.45251e-14	0.259372	0.576	0.291	2.29217e-09	CD11c+ atypical memory B
VSIR	7.69619e-14	0.580784	0.393	0.213	2.36712e-09	CD11c+ atypical memory B
PABPC4	7.76514e-14	0.515745	0.5	0.293	2.38832e-09	CD11c+ atypical memory B
SP110	8.47511e-14	0.306656	0.802	0.476	2.60669e-09	CD11c+ atypical memory B
CHMP4A	9.76074e-14	0.272339	0.401	0.195	3.00211e-09	CD11c+ atypical memory B
MYL12B	1.08572e-13	0.403014	0.748	0.481	3.33934e-09	CD11c+ atypical memory B
CORO7	1.16308e-13	0.411895	0.34	0.157	3.5773e-09	CD11c+ atypical memory B
SP140	1.27461e-13	0.496016	0.779	0.541	3.9203e-09	CD11c+ atypical memory B
VPS13B	1.33413e-13	0.337155	0.55	0.296	4.10337e-09	CD11c+ atypical memory B
WNK1	1.39002e-13	0.297882	0.538	0.285	4.27529e-09	CD11c+ atypical memory B
PARP10	1.45514e-13	0.252525	0.305	0.132	4.47558e-09	CD11c+ atypical memory B
RAP1A	1.48144e-13	0.344439	0.622	0.365	4.55645e-09	CD11c+ atypical memory B
C4orf48	1.50784e-13	0.406621	0.256	0.109	4.63767e-09	CD11c+ atypical memory B
GLYR1	1.54197e-13	0.319218	0.313	0.14	4.74263e-09	CD11c+ atypical memory B
CD74	1.5442e-13	0.382129	1	0.992	4.74948e-09	CD11c+ atypical memory B
TFRC	1.5821e-13	0.351008	0.313	0.139	4.86606e-09	CD11c+ atypical memory B
PSMB8	1.58454e-13	0.44147	0.656	0.424	4.87357e-09	CD11c+ atypical memory B
PABPN1	1.68429e-13	0.349819	0.489	0.263	5.18036e-09	CD11c+ atypical memory B
ATP5MPL	1.7242e-13	0.380241	0.511	0.289	5.30312e-09	CD11c+ atypical memory B
HMGA1	1.86404e-13	0.329303	0.542	0.294	5.73322e-09	CD11c+ atypical memory B
HSPA9	1.87618e-13	0.383492	0.588	0.341	5.77057e-09	CD11c+ atypical memory B
YWHAB	1.89678e-13	0.365634	0.779	0.522	5.83391e-09	CD11c+ atypical memory B
CTNNBL1	1.9125e-13	0.321008	0.29	0.123	5.88227e-09	CD11c+ atypical memory B
RPA2	1.9227e-13	0.285734	0.401	0.196	5.91364e-09	CD11c+ atypical memory B
NFKBID	2.18806e-13	0.342109	0.519	0.276	6.72981e-09	CD11c+ atypical memory B
RASA3	2.36602e-13	0.35002	0.332	0.149	7.27718e-09	CD11c+ atypical memory B
PSMC5	2.38095e-13	0.270203	0.385	0.188	7.3231e-09	CD11c+ atypical memory B
UBE2A	2.40986e-13	0.276981	0.489	0.26	7.412e-09	CD11c+ atypical memory B
NUDT5	2.42825e-13	0.265472	0.271	0.116	7.46858e-09	CD11c+ atypical memory B
EIF4H	2.65962e-13	0.308053	0.553	0.311	8.18021e-09	CD11c+ atypical memory B
VASP	2.65972e-13	0.344563	0.58	0.32	8.18051e-09	CD11c+ atypical memory B
ADD1	2.71573e-13	0.364977	0.561	0.31	8.35279e-09	CD11c+ atypical memory B
NME2	2.72555e-13	0.473174	0.794	0.6	8.38298e-09	CD11c+ atypical memory B
HADHB	2.75646e-13	0.267149	0.324	0.148	8.47806e-09	CD11c+ atypical memory B
CORO1B	2.77233e-13	0.309387	0.302	0.138	8.52684e-09	CD11c+ atypical memory B
CFLAR	2.78741e-13	0.509498	0.603	0.385	8.57324e-09	CD11c+ atypical memory B
TAF10	2.91677e-13	0.370235	0.672	0.42	8.9711e-09	CD11c+ atypical memory B
MICOS10	2.96803e-13	0.447693	0.473	0.269	9.12877e-09	CD11c+ atypical memory B
MTA2	2.98208e-13	0.286827	0.263	0.108	9.17199e-09	CD11c+ atypical memory B
CTSB	3.04902e-13	0.3239	0.427	0.216	9.37788e-09	CD11c+ atypical memory B
C17orf49	3.1165e-13	0.323927	0.359	0.172	9.58542e-09	CD11c+ atypical memory B
HTRA2	3.14906e-13	0.337134	0.26	0.109	9.68556e-09	CD11c+ atypical memory B
STK38L	3.80156e-13	0.305728	0.256	0.106	1.16924e-08	CD11c+ atypical memory B
GABARAP	4.09222e-13	0.460256	0.802	0.614	1.25865e-08	CD11c+ atypical memory B
SYNGR2	4.43683e-13	0.361504	0.851	0.632	1.36464e-08	CD11c+ atypical memory B
HNRNPU	4.50039e-13	0.437465	0.821	0.604	1.38419e-08	CD11c+ atypical memory B
MBD2	4.64451e-13	0.376553	0.359	0.178	1.42851e-08	CD11c+ atypical memory B
MARCH1	4.96109e-13	0.486699	0.752	0.461	1.52588e-08	CD11c+ atypical memory B
YME1L1	4.97543e-13	0.432571	0.588	0.358	1.53029e-08	CD11c+ atypical memory B
ADAR	4.98033e-13	0.326301	0.5	0.272	1.5318e-08	CD11c+ atypical memory B
ARID4B	4.9908e-13	0.38611	0.733	0.455	1.53502e-08	CD11c+ atypical memory B
DOCK2	5.77199e-13	0.268067	0.637	0.365	1.77529e-08	CD11c+ atypical memory B
TMBIM1	6.21163e-13	0.330989	0.302	0.134	1.91051e-08	CD11c+ atypical memory B
PRKAR1A	6.90972e-13	0.302229	0.538	0.298	2.12522e-08	CD11c+ atypical memory B
G3BP2	7.32004e-13	0.388025	0.58	0.342	2.25142e-08	CD11c+ atypical memory B
CLCN3	7.72758e-13	0.275217	0.302	0.132	2.37677e-08	CD11c+ atypical memory B
DENND1B	7.75542e-13	0.382841	0.351	0.176	2.38533e-08	CD11c+ atypical memory B
SNRPF	8.41726e-13	0.285161	0.405	0.198	2.5889e-08	CD11c+ atypical memory B
LY96	8.81131e-13	0.436494	0.302	0.15	2.71009e-08	CD11c+ atypical memory B
MTDH	9.53783e-13	0.538555	0.698	0.483	2.93355e-08	CD11c+ atypical memory B
NFATC1	9.80696e-13	0.335073	0.412	0.201	3.01633e-08	CD11c+ atypical memory B
UNC119	1.03596e-12	0.287381	0.294	0.129	3.18631e-08	CD11c+ atypical memory B
ILF3-DT	1.09951e-12	0.266235	0.256	0.108	3.38176e-08	CD11c+ atypical memory B
PDS5A	1.10127e-12	0.323694	0.538	0.294	3.38717e-08	CD11c+ atypical memory B
ASXL1	1.22198e-12	0.313302	0.538	0.304	3.75843e-08	CD11c+ atypical memory B
NDUFS5	1.3046e-12	0.37174	0.508	0.301	4.01255e-08	CD11c+ atypical memory B
UST	1.48915e-12	0.313751	0.34	0.154	4.58018e-08	CD11c+ atypical memory B
ISG15	1.49671e-12	0.376327	0.286	0.127	4.60344e-08	CD11c+ atypical memory B
GNB2	1.59416e-12	0.359025	0.584	0.347	4.90314e-08	CD11c+ atypical memory B
YTHDF3	1.6186e-12	0.368577	0.321	0.15	4.97834e-08	CD11c+ atypical memory B
MDN1	1.7496e-12	0.392896	0.271	0.119	5.38124e-08	CD11c+ atypical memory B
TPI1	1.82611e-12	0.440693	0.676	0.466	5.61656e-08	CD11c+ atypical memory B
PTPN2	1.85247e-12	0.442363	0.473	0.278	5.69764e-08	CD11c+ atypical memory B
RBX1	1.90392e-12	0.374284	0.469	0.265	5.85589e-08	CD11c+ atypical memory B
ETNK1	1.92328e-12	0.29632	0.477	0.257	5.91542e-08	CD11c+ atypical memory B
MAPRE2	2.045e-12	0.35376	0.561	0.311	6.28981e-08	CD11c+ atypical memory B
YWHAZ	2.05622e-12	0.352339	0.962	0.794	6.32432e-08	CD11c+ atypical memory B
ANKRD33B	2.09498e-12	0.382729	0.252	0.106	6.44352e-08	CD11c+ atypical memory B
PPP2R1A	2.09979e-12	0.30577	0.542	0.305	6.45833e-08	CD11c+ atypical memory B
NDUFB2	2.10996e-12	0.344864	0.584	0.353	6.48959e-08	CD11c+ atypical memory B
CLEC2D	2.15791e-12	0.395654	0.531	0.29	6.63709e-08	CD11c+ atypical memory B
EBF1	2.16004e-12	0.278614	0.702	0.408	6.64362e-08	CD11c+ atypical memory B
ETFA	2.18958e-12	0.333005	0.389	0.202	6.7345e-08	CD11c+ atypical memory B
EED	2.24633e-12	0.274449	0.282	0.123	6.90904e-08	CD11c+ atypical memory B
SNHG15	2.35629e-12	0.393015	0.393	0.199	7.24725e-08	CD11c+ atypical memory B
IFNGR1	2.41525e-12	0.323099	0.473	0.246	7.42858e-08	CD11c+ atypical memory B
LRRFIP1	2.46971e-12	0.418004	0.725	0.451	7.5961e-08	CD11c+ atypical memory B
DPP7	2.67728e-12	0.400506	0.519	0.314	8.23452e-08	CD11c+ atypical memory B
CSNK2B	2.73681e-12	0.330025	0.664	0.42	8.4176e-08	CD11c+ atypical memory B
ADH5	2.77682e-12	0.290941	0.321	0.151	8.54068e-08	CD11c+ atypical memory B
PHKB	2.8594e-12	0.299584	0.458	0.239	8.79467e-08	CD11c+ atypical memory B
POMP	3.23038e-12	0.312282	0.584	0.347	9.93569e-08	CD11c+ atypical memory B
ZFAND5	3.2705e-12	0.411352	0.63	0.398	1.00591e-07	CD11c+ atypical memory B
PPP1R12A	3.28869e-12	0.269831	0.599	0.338	1.0115e-07	CD11c+ atypical memory B
ELOB	3.39803e-12	0.348212	0.618	0.393	1.04513e-07	CD11c+ atypical memory B
PIP4K2A	3.53045e-12	0.403125	0.519	0.283	1.08586e-07	CD11c+ atypical memory B
CTSS	3.58261e-12	0.419819	0.718	0.488	1.1019e-07	CD11c+ atypical memory B
MYL12A	3.92799e-12	0.397526	0.832	0.624	1.20813e-07	CD11c+ atypical memory B
PSMD8	4.28175e-12	0.35085	0.531	0.319	1.31694e-07	CD11c+ atypical memory B
PIM3	4.29539e-12	0.71001	0.328	0.176	1.32113e-07	CD11c+ atypical memory B
PARK7	4.34246e-12	0.393579	0.576	0.362	1.33561e-07	CD11c+ atypical memory B
CRTC3	4.42304e-12	0.320737	0.271	0.119	1.3604e-07	CD11c+ atypical memory B
MYH9	4.53972e-12	0.345779	0.76	0.492	1.39628e-07	CD11c+ atypical memory B
PSMB3	4.68546e-12	0.420045	0.531	0.331	1.44111e-07	CD11c+ atypical memory B
SNX9	4.71629e-12	0.334534	0.737	0.45	1.45059e-07	CD11c+ atypical memory B
NEDD8	4.98807e-12	0.331205	0.542	0.317	1.53418e-07	CD11c+ atypical memory B
ATP5F1C	5.07986e-12	0.334001	0.504	0.293	1.56241e-07	CD11c+ atypical memory B
RHOF	5.30715e-12	0.263867	0.336	0.157	1.63232e-07	CD11c+ atypical memory B
STK10	5.38618e-12	0.271847	0.412	0.21	1.65663e-07	CD11c+ atypical memory B
USP24	5.89488e-12	0.255788	0.385	0.189	1.81309e-07	CD11c+ atypical memory B
PEBP1	5.93261e-12	0.405838	0.546	0.344	1.82469e-07	CD11c+ atypical memory B
BANK1	6.06847e-12	0.37625	0.958	0.709	1.86648e-07	CD11c+ atypical memory B
DNAJB6	6.09399e-12	0.330308	0.637	0.391	1.87433e-07	CD11c+ atypical memory B
SPAG7	6.23687e-12	0.313628	0.267	0.121	1.91828e-07	CD11c+ atypical memory B
RRN3	6.26563e-12	0.261564	0.26	0.11	1.92712e-07	CD11c+ atypical memory B
TMED3	6.48085e-12	0.29818	0.256	0.115	1.99332e-07	CD11c+ atypical memory B
MARCH3	6.67173e-12	0.385971	0.431	0.226	2.05203e-07	CD11c+ atypical memory B
ALDOA	6.70246e-12	0.366956	0.672	0.459	2.06148e-07	CD11c+ atypical memory B
CDC42SE1	7.26076e-12	0.269363	0.58	0.319	2.23319e-07	CD11c+ atypical memory B
LSM14A	7.52103e-12	0.324722	0.637	0.375	2.31324e-07	CD11c+ atypical memory B
GPI	7.56892e-12	0.310292	0.416	0.218	2.32797e-07	CD11c+ atypical memory B
RELT	7.86184e-12	0.261868	0.252	0.107	2.41807e-07	CD11c+ atypical memory B
MAN2B1	7.86207e-12	0.334023	0.45	0.253	2.41814e-07	CD11c+ atypical memory B
SLC38A1	8.07349e-12	0.379482	0.702	0.458	2.48316e-07	CD11c+ atypical memory B
EIF3A	8.39969e-12	0.426805	0.637	0.417	2.58349e-07	CD11c+ atypical memory B
SERBP1	9.3193e-12	0.412845	0.687	0.454	2.86634e-07	CD11c+ atypical memory B
ATP5MC3	9.86138e-12	0.440879	0.584	0.382	3.03306e-07	CD11c+ atypical memory B
SNX14	9.97076e-12	0.254652	0.29	0.133	3.06671e-07	CD11c+ atypical memory B
NDUFA12	1.1269e-11	0.253589	0.416	0.22	3.46599e-07	CD11c+ atypical memory B
SNX5	1.20463e-11	0.31239	0.557	0.322	3.70508e-07	CD11c+ atypical memory B
TUT7	1.24474e-11	0.307236	0.454	0.25	3.82845e-07	CD11c+ atypical memory B
BACH1	1.26692e-11	0.268231	0.599	0.357	3.89667e-07	CD11c+ atypical memory B
SNRPD3	1.39145e-11	0.281416	0.473	0.261	4.27969e-07	CD11c+ atypical memory B
USP48	1.41059e-11	0.397848	0.431	0.244	4.33856e-07	CD11c+ atypical memory B
SLC16A3	1.42724e-11	0.254322	0.256	0.114	4.38976e-07	CD11c+ atypical memory B
LARGE1	1.45738e-11	0.392384	0.466	0.259	4.48247e-07	CD11c+ atypical memory B
NR4A2	1.48656e-11	0.40371	0.863	0.645	4.57222e-07	CD11c+ atypical memory B
HLA-DRB5	1.56712e-11	0.376947	0.916	0.681	4.81999e-07	CD11c+ atypical memory B
NIPA2	1.57554e-11	0.264149	0.405	0.207	4.84589e-07	CD11c+ atypical memory B
WASF2	1.62432e-11	0.362513	0.626	0.383	4.99592e-07	CD11c+ atypical memory B
AATF	1.64059e-11	0.300195	0.378	0.192	5.04597e-07	CD11c+ atypical memory B
EIF2AK2	1.64671e-11	0.337259	0.279	0.129	5.06477e-07	CD11c+ atypical memory B
APC	1.77842e-11	0.252033	0.279	0.125	5.46988e-07	CD11c+ atypical memory B
LDLRAD4	1.83455e-11	0.351978	0.393	0.198	5.64252e-07	CD11c+ atypical memory B
UBE2K	1.85219e-11	0.285526	0.412	0.22	5.6968e-07	CD11c+ atypical memory B
TMEM160	1.89131e-11	0.293299	0.328	0.166	5.8171e-07	CD11c+ atypical memory B
GYPC	1.97463e-11	0.397567	0.595	0.391	6.07336e-07	CD11c+ atypical memory B
UBA1	2.02729e-11	0.283586	0.408	0.216	6.23532e-07	CD11c+ atypical memory B
ADK	2.11845e-11	0.345929	0.683	0.433	6.51571e-07	CD11c+ atypical memory B
SERTAD3	2.34499e-11	0.29187	0.271	0.121	7.21249e-07	CD11c+ atypical memory B
CALM2	2.41e-11	0.362462	0.863	0.682	7.41244e-07	CD11c+ atypical memory B
PPP1R21	2.42022e-11	0.326457	0.256	0.114	7.44387e-07	CD11c+ atypical memory B
SGK1	2.53298e-11	0.632268	0.405	0.222	7.7907e-07	CD11c+ atypical memory B
HNRNPC	2.58574e-11	0.338013	0.821	0.597	7.95296e-07	CD11c+ atypical memory B
NOP58	2.6217e-11	0.342682	0.576	0.354	8.06358e-07	CD11c+ atypical memory B
PCM1	2.73676e-11	0.307767	0.576	0.334	8.41747e-07	CD11c+ atypical memory B
ORMDL2	2.90506e-11	0.261944	0.252	0.116	8.93508e-07	CD11c+ atypical memory B
UQCRH	3.04078e-11	0.445324	0.771	0.59	9.35254e-07	CD11c+ atypical memory B
DENND4A	3.07007e-11	0.459731	0.714	0.491	9.44262e-07	CD11c+ atypical memory B
CYC1	3.09066e-11	0.286602	0.378	0.202	9.50593e-07	CD11c+ atypical memory B
PSMB2	3.24244e-11	0.2718	0.374	0.2	9.97278e-07	CD11c+ atypical memory B
RAB8A	3.56019e-11	0.276542	0.431	0.241	1.09501e-06	CD11c+ atypical memory B
ORAI1	3.61544e-11	0.250343	0.397	0.198	1.112e-06	CD11c+ atypical memory B
CEP95	3.76175e-11	0.284184	0.294	0.135	1.157e-06	CD11c+ atypical memory B
SP4	3.88265e-11	0.260759	0.26	0.113	1.19419e-06	CD11c+ atypical memory B
MAP1LC3B	4.14762e-11	0.391102	0.725	0.495	1.27568e-06	CD11c+ atypical memory B
PSMC3	4.36593e-11	0.364935	0.302	0.153	1.34283e-06	CD11c+ atypical memory B
SEM1	4.5056e-11	0.280964	0.492	0.289	1.38579e-06	CD11c+ atypical memory B
SUMO3	4.52749e-11	0.272079	0.298	0.143	1.39252e-06	CD11c+ atypical memory B
UBE2L3	4.89623e-11	0.259871	0.405	0.219	1.50593e-06	CD11c+ atypical memory B
HIST1H2BK	5.63352e-11	0.284081	0.256	0.12	1.7327e-06	CD11c+ atypical memory B
FKBP1A	5.77166e-11	0.313706	0.447	0.25	1.77519e-06	CD11c+ atypical memory B
MALT1	5.85374e-11	0.345641	0.546	0.314	1.80043e-06	CD11c+ atypical memory B
DDAH2	6.00056e-11	0.307901	0.336	0.166	1.84559e-06	CD11c+ atypical memory B
RIOK3	6.22317e-11	0.32675	0.416	0.222	1.91406e-06	CD11c+ atypical memory B
RASGEF1B	6.23904e-11	0.32546	0.645	0.401	1.91894e-06	CD11c+ atypical memory B
RAC1	6.42439e-11	0.31355	0.531	0.325	1.97595e-06	CD11c+ atypical memory B
ARHGDIA	6.49977e-11	0.424207	0.569	0.36	1.99913e-06	CD11c+ atypical memory B
TRAPPC5	6.59952e-11	0.272805	0.45	0.256	2.02981e-06	CD11c+ atypical memory B
RAP1B	7.34222e-11	0.335428	0.706	0.473	2.25825e-06	CD11c+ atypical memory B
COMMD1	7.54099e-11	0.30227	0.344	0.181	2.31938e-06	CD11c+ atypical memory B
HCLS1	8.69858e-11	0.330873	0.79	0.547	2.67542e-06	CD11c+ atypical memory B
SLCO5A1	8.76173e-11	0.268792	0.256	0.119	2.69485e-06	CD11c+ atypical memory B
BLOC1S1	8.98593e-11	0.276294	0.485	0.28	2.7638e-06	CD11c+ atypical memory B
MAGT1	9.31908e-11	0.337748	0.378	0.206	2.86627e-06	CD11c+ atypical memory B
TNFRSF13B	1.00147e-10	0.438868	0.385	0.209	3.08022e-06	CD11c+ atypical memory B
NDUFAF8	1.01393e-10	0.282464	0.324	0.168	3.11853e-06	CD11c+ atypical memory B
TLE5	1.05077e-10	0.285112	0.63	0.377	3.23185e-06	CD11c+ atypical memory B
DOCK8	1.07081e-10	0.328732	0.74	0.498	3.29348e-06	CD11c+ atypical memory B
IL21R	1.07374e-10	0.371509	0.256	0.121	3.30251e-06	CD11c+ atypical memory B
JMJD6	1.17618e-10	0.253276	0.321	0.158	3.61759e-06	CD11c+ atypical memory B
ATP5PB	1.22947e-10	0.286761	0.531	0.318	3.78148e-06	CD11c+ atypical memory B
COX6C	1.24264e-10	0.309736	0.668	0.443	3.82199e-06	CD11c+ atypical memory B
PFKL	1.30487e-10	0.309724	0.393	0.215	4.01338e-06	CD11c+ atypical memory B
THOC2	1.32264e-10	0.279649	0.447	0.246	4.06803e-06	CD11c+ atypical memory B
GSPT1	1.44036e-10	0.375605	0.469	0.276	4.4301e-06	CD11c+ atypical memory B
FGD3	1.51137e-10	0.325258	0.34	0.168	4.64851e-06	CD11c+ atypical memory B
MRPS21	1.52941e-10	0.258256	0.504	0.296	4.70402e-06	CD11c+ atypical memory B
ENSA	1.60731e-10	0.323269	0.611	0.392	4.94362e-06	CD11c+ atypical memory B
EIF6	1.69175e-10	0.308702	0.351	0.183	5.20332e-06	CD11c+ atypical memory B
SELENOH	1.72847e-10	0.388652	0.664	0.466	5.31625e-06	CD11c+ atypical memory B
RNH1	1.89213e-10	0.284439	0.424	0.239	5.81963e-06	CD11c+ atypical memory B
ZC3HAV1	1.96345e-10	0.374253	0.672	0.411	6.03898e-06	CD11c+ atypical memory B
ARL14EP	2.10208e-10	0.25006	0.282	0.138	6.46538e-06	CD11c+ atypical memory B
TRAPPC8	2.26328e-10	0.251418	0.294	0.14	6.96118e-06	CD11c+ atypical memory B
LRRK1	2.27897e-10	0.283608	0.389	0.216	7.00942e-06	CD11c+ atypical memory B
RAB5IF	2.39936e-10	0.25224	0.363	0.197	7.37972e-06	CD11c+ atypical memory B
ZNF207	2.43313e-10	0.251428	0.538	0.318	7.48357e-06	CD11c+ atypical memory B
GNB1	2.46913e-10	0.296132	0.534	0.318	7.59431e-06	CD11c+ atypical memory B
IFI35	2.47261e-10	0.279488	0.275	0.137	7.60502e-06	CD11c+ atypical memory B
NDUFA4	2.80443e-10	0.295415	0.702	0.482	8.62558e-06	CD11c+ atypical memory B
WDR83OS	2.96153e-10	0.342566	0.58	0.379	9.10877e-06	CD11c+ atypical memory B
PSMD13	3.07294e-10	0.30641	0.378	0.207	9.45143e-06	CD11c+ atypical memory B
SUMO2	3.10984e-10	0.316429	0.775	0.573	9.56494e-06	CD11c+ atypical memory B
NSMAF	3.43101e-10	0.305674	0.336	0.171	1.05527e-05	CD11c+ atypical memory B
CHORDC1	3.45338e-10	0.31596	0.599	0.372	1.06216e-05	CD11c+ atypical memory B
ARHGDIB	3.46907e-10	0.305901	0.912	0.738	1.06698e-05	CD11c+ atypical memory B
BRD4	3.66301e-10	0.272089	0.473	0.273	1.12663e-05	CD11c+ atypical memory B
ISCU	3.77771e-10	0.475951	0.584	0.392	1.16191e-05	CD11c+ atypical memory B
AKNA	3.86545e-10	0.263032	0.443	0.241	1.1889e-05	CD11c+ atypical memory B
COPS9	4.48518e-10	0.269214	0.336	0.181	1.37951e-05	CD11c+ atypical memory B
TNFRSF14	4.54433e-10	0.292208	0.538	0.327	1.3977e-05	CD11c+ atypical memory B
RLF	4.57898e-10	0.329796	0.573	0.34	1.40836e-05	CD11c+ atypical memory B
ADAM19	4.644e-10	0.301812	0.416	0.225	1.42835e-05	CD11c+ atypical memory B
CAPZA2	4.8727e-10	0.272634	0.416	0.233	1.4987e-05	CD11c+ atypical memory B
FABP5	5.12387e-10	0.33242	0.298	0.146	1.57595e-05	CD11c+ atypical memory B
CPEB4	5.45278e-10	0.375306	0.324	0.177	1.67711e-05	CD11c+ atypical memory B
HIGD2A	5.65645e-10	0.315101	0.645	0.435	1.73976e-05	CD11c+ atypical memory B
TKT	5.67643e-10	0.260625	0.447	0.256	1.7459e-05	CD11c+ atypical memory B
OAZ1	6.77139e-10	0.270874	0.95	0.897	2.08268e-05	CD11c+ atypical memory B
ZNF141	7.16207e-10	0.334842	0.317	0.158	2.20284e-05	CD11c+ atypical memory B
ATP5MG	7.25807e-10	0.271858	0.824	0.648	2.23237e-05	CD11c+ atypical memory B
EIF3G	7.2828e-10	0.287356	0.66	0.451	2.23997e-05	CD11c+ atypical memory B
SERF2	7.70371e-10	0.269407	0.924	0.837	2.36943e-05	CD11c+ atypical memory B
CCT8	8.19007e-10	0.288645	0.511	0.312	2.51902e-05	CD11c+ atypical memory B
MIEN1	8.70638e-10	0.30249	0.275	0.139	2.67782e-05	CD11c+ atypical memory B
OPTN	8.88003e-10	0.26586	0.26	0.128	2.73123e-05	CD11c+ atypical memory B
NDUFB9	9.2392e-10	0.26856	0.519	0.317	2.8417e-05	CD11c+ atypical memory B
EVI2B	9.40319e-10	0.363906	0.695	0.486	2.89214e-05	CD11c+ atypical memory B
PARP1	9.61584e-10	0.290999	0.698	0.475	2.95754e-05	CD11c+ atypical memory B
COPE	9.71986e-10	0.320396	0.618	0.4	2.98954e-05	CD11c+ atypical memory B
EIF3M	9.94434e-10	0.264588	0.546	0.336	3.05858e-05	CD11c+ atypical memory B
ANP32A	1.0164e-09	0.274373	0.504	0.294	3.12614e-05	CD11c+ atypical memory B
PRKACB	1.03999e-09	0.272604	0.382	0.205	3.19871e-05	CD11c+ atypical memory B
PRRC2C	1.04078e-09	0.252643	0.809	0.601	3.20112e-05	CD11c+ atypical memory B
PPP1R7	1.08785e-09	0.256399	0.302	0.156	3.3459e-05	CD11c+ atypical memory B
PLP2	1.14197e-09	0.41604	0.538	0.357	3.51234e-05	CD11c+ atypical memory B
NCF4	1.32127e-09	0.297112	0.469	0.28	4.06382e-05	CD11c+ atypical memory B
VCP	1.34912e-09	0.293099	0.649	0.435	4.14947e-05	CD11c+ atypical memory B
GMFG	1.36463e-09	0.306886	0.595	0.385	4.1972e-05	CD11c+ atypical memory B
ATP5PD	1.38279e-09	0.334469	0.42	0.252	4.25305e-05	CD11c+ atypical memory B
CDV3	1.40795e-09	0.327254	0.477	0.294	4.33043e-05	CD11c+ atypical memory B
ATP2B1	1.45611e-09	0.32692	0.702	0.473	4.47856e-05	CD11c+ atypical memory B
CDK17	1.45894e-09	0.259871	0.416	0.233	4.48725e-05	CD11c+ atypical memory B
EIF4E	1.52368e-09	0.274786	0.378	0.21	4.68637e-05	CD11c+ atypical memory B
PSMA5	1.63889e-09	0.309595	0.389	0.225	5.04073e-05	CD11c+ atypical memory B
NDUFS6	1.66508e-09	0.272196	0.382	0.221	5.1213e-05	CD11c+ atypical memory B
ANXA6	1.72619e-09	0.272078	0.737	0.504	5.30925e-05	CD11c+ atypical memory B
FAM107B	1.7467e-09	0.281394	0.565	0.362	5.37233e-05	CD11c+ atypical memory B
KLF6	1.75165e-09	0.322274	0.897	0.68	5.38754e-05	CD11c+ atypical memory B
C11orf24	1.85379e-09	0.412128	0.309	0.173	5.70171e-05	CD11c+ atypical memory B
SLAMF7	1.85898e-09	0.847712	0.313	0.188	5.71767e-05	CD11c+ atypical memory B
RELCH	2.14148e-09	0.275095	0.271	0.133	6.58654e-05	CD11c+ atypical memory B
AP2M1	2.22382e-09	0.288486	0.42	0.246	6.83981e-05	CD11c+ atypical memory B
ELMO1	2.25277e-09	0.346101	0.676	0.444	6.92886e-05	CD11c+ atypical memory B
AFF4	2.36997e-09	0.341049	0.603	0.389	7.28932e-05	CD11c+ atypical memory B
UHRF2	2.42103e-09	0.311131	0.344	0.184	7.44638e-05	CD11c+ atypical memory B
BIN2	2.51453e-09	0.284491	0.336	0.183	7.73395e-05	CD11c+ atypical memory B
PGK1	2.53642e-09	0.28573	0.702	0.48	7.80128e-05	CD11c+ atypical memory B
RAN	2.5773e-09	0.359057	0.71	0.508	7.927e-05	CD11c+ atypical memory B
CMC2	2.59863e-09	0.282347	0.317	0.17	7.99262e-05	CD11c+ atypical memory B
NUTF2	2.64813e-09	0.259006	0.347	0.19	8.14484e-05	CD11c+ atypical memory B
ANXA7	2.71102e-09	0.262875	0.389	0.224	8.33829e-05	CD11c+ atypical memory B
CHMP2A	3.18073e-09	0.306247	0.294	0.159	9.78297e-05	CD11c+ atypical memory B
PRDX3	3.33625e-09	0.280141	0.321	0.174	0.000102613	CD11c+ atypical memory B
CHST11	3.4489e-09	0.253762	0.645	0.422	0.000106078	CD11c+ atypical memory B
EIF5A	3.48693e-09	0.423995	0.592	0.398	0.000107248	CD11c+ atypical memory B
ANKRD11	3.53211e-09	0.388765	0.615	0.404	0.000108637	CD11c+ atypical memory B
FAM177A1	3.68512e-09	0.307619	0.363	0.206	0.000113343	CD11c+ atypical memory B
RHEB	3.79796e-09	0.292025	0.355	0.203	0.000116814	CD11c+ atypical memory B
LGMN	3.81701e-09	0.431767	0.279	0.145	0.0001174	CD11c+ atypical memory B
TRIR	4.32328e-09	0.272394	0.767	0.565	0.000132971	CD11c+ atypical memory B
HNRNPA2B1	4.38815e-09	0.268247	0.962	0.885	0.000134966	CD11c+ atypical memory B
EIF4G3	4.78959e-09	0.276072	0.523	0.311	0.000147313	CD11c+ atypical memory B
SASH3	5.37193e-09	0.286045	0.5	0.295	0.000165224	CD11c+ atypical memory B
PRDM2	5.43234e-09	0.251663	0.763	0.518	0.000167083	CD11c+ atypical memory B
VPS13C	5.79641e-09	0.25366	0.656	0.429	0.00017828	CD11c+ atypical memory B
NDUFV2	5.81335e-09	0.308584	0.523	0.339	0.000178801	CD11c+ atypical memory B
NDUFA6	5.90335e-09	0.261585	0.355	0.204	0.000181569	CD11c+ atypical memory B
COX6B1	6.43704e-09	0.305402	0.672	0.483	0.000197984	CD11c+ atypical memory B
GPR65	6.78128e-09	0.266031	0.252	0.119	0.000208572	CD11c+ atypical memory B
EDF1	6.78571e-09	0.334961	0.683	0.49	0.000208708	CD11c+ atypical memory B
ANKRD12	6.94154e-09	0.269292	0.767	0.563	0.000213501	CD11c+ atypical memory B
DGKD	9.04555e-09	0.274401	0.466	0.27	0.000278214	CD11c+ atypical memory B
MMADHC	9.20024e-09	0.276383	0.378	0.22	0.000282972	CD11c+ atypical memory B
NEK1	9.2644e-09	0.343665	0.359	0.197	0.000284945	CD11c+ atypical memory B
CKS2	9.68798e-09	0.388272	0.618	0.413	0.000297973	CD11c+ atypical memory B
OGA	9.99955e-09	0.272636	0.588	0.378	0.000307556	CD11c+ atypical memory B
SETDB2	1.14322e-08	0.286485	0.252	0.127	0.000351619	CD11c+ atypical memory B
LRCH1	1.22526e-08	0.329018	0.382	0.217	0.000376852	CD11c+ atypical memory B
ZNF428	1.26335e-08	0.281218	0.263	0.137	0.00038857	CD11c+ atypical memory B
SERINC1	1.28834e-08	0.251418	0.538	0.338	0.000396256	CD11c+ atypical memory B
ALOX5AP	1.2892e-08	0.412937	0.389	0.226	0.000396521	CD11c+ atypical memory B
PSMB1	1.32358e-08	0.288446	0.55	0.364	0.000407092	CD11c+ atypical memory B
STARD7	1.4711e-08	0.279168	0.393	0.23	0.000452465	CD11c+ atypical memory B
LDHA	1.53272e-08	0.323825	0.527	0.338	0.000471418	CD11c+ atypical memory B
ATRX	2.03251e-08	0.256175	0.664	0.449	0.00062514	CD11c+ atypical memory B
FOXN3	2.10948e-08	0.268846	0.603	0.399	0.000648813	CD11c+ atypical memory B
TMEM140	2.31589e-08	0.335355	0.26	0.139	0.000712299	CD11c+ atypical memory B
PCBP1	2.39801e-08	0.257643	0.492	0.31	0.000737556	CD11c+ atypical memory B
HNRNPD	2.53997e-08	0.264864	0.668	0.468	0.000781218	CD11c+ atypical memory B
SNF8	2.6219e-08	0.27547	0.275	0.148	0.000806418	CD11c+ atypical memory B
TMA7	2.71848e-08	0.275548	0.782	0.616	0.000836123	CD11c+ atypical memory B
NDUFA11	2.78155e-08	0.31681	0.584	0.407	0.000855522	CD11c+ atypical memory B
BANF1	2.86891e-08	0.259888	0.477	0.294	0.000882389	CD11c+ atypical memory B
SEC61B	2.96067e-08	0.287423	0.615	0.411	0.000910613	CD11c+ atypical memory B
NDUFA2	3.04869e-08	0.27367	0.412	0.255	0.000937684	CD11c+ atypical memory B
PSMB6	3.72657e-08	0.272984	0.431	0.276	0.00114618	CD11c+ atypical memory B
PRDX5	3.9248e-08	0.316292	0.557	0.386	0.00120715	CD11c+ atypical memory B
ATP5PF	4.08699e-08	0.27274	0.538	0.362	0.00125704	CD11c+ atypical memory B
EML4	4.14254e-08	0.321844	0.649	0.419	0.00127412	CD11c+ atypical memory B
KDM6B	4.54882e-08	0.337929	0.618	0.401	0.00139908	CD11c+ atypical memory B
GPSM3	4.57695e-08	0.273925	0.702	0.485	0.00140773	CD11c+ atypical memory B
MRPL40	4.82017e-08	0.296459	0.252	0.138	0.00148254	CD11c+ atypical memory B
NUDT4	4.83492e-08	0.25772	0.504	0.319	0.00148708	CD11c+ atypical memory B
REL	5.95181e-08	0.345958	0.828	0.593	0.0018306	CD11c+ atypical memory B
GPX4	6.57629e-08	0.414364	0.603	0.436	0.00202267	CD11c+ atypical memory B
KMT2E	7.24861e-08	0.279366	0.771	0.567	0.00222946	CD11c+ atypical memory B
PDIA6	7.40261e-08	0.288931	0.576	0.398	0.00227682	CD11c+ atypical memory B
M6PR	8.70662e-08	0.251034	0.393	0.231	0.0026779	CD11c+ atypical memory B
ATF6	9.27403e-08	0.45642	0.511	0.349	0.00285241	CD11c+ atypical memory B
GM2A	1.27351e-07	0.309257	0.294	0.163	0.00391693	CD11c+ atypical memory B
PSME1	1.37871e-07	0.296108	0.752	0.597	0.00424049	CD11c+ atypical memory B
METTL7A	1.40546e-07	0.310658	0.298	0.175	0.00432278	CD11c+ atypical memory B
CYFIP2	1.49417e-07	0.254706	0.508	0.304	0.0045956	CD11c+ atypical memory B
IER2	1.64846e-07	0.275207	0.851	0.667	0.00507018	CD11c+ atypical memory B
NDUFAB1	1.65465e-07	0.302573	0.378	0.239	0.00508921	CD11c+ atypical memory B
RBM3	1.68022e-07	0.2697	0.679	0.487	0.00516787	CD11c+ atypical memory B
SLC25A3	1.76261e-07	0.26034	0.76	0.589	0.00542127	CD11c+ atypical memory B
EIF4A3	1.861e-07	0.377608	0.595	0.415	0.00572389	CD11c+ atypical memory B
NFKBIZ	2.13516e-07	0.263847	0.519	0.342	0.00656712	CD11c+ atypical memory B
SDCBP	2.27349e-07	0.276858	0.553	0.357	0.00699257	CD11c+ atypical memory B
ODF3B	2.27733e-07	0.281213	0.271	0.157	0.00700439	CD11c+ atypical memory B
MRPS5	2.36397e-07	0.252424	0.279	0.154	0.00727087	CD11c+ atypical memory B
C9orf72	2.52079e-07	0.288157	0.34	0.197	0.00775319	CD11c+ atypical memory B
COPA	3.15213e-07	0.291628	0.489	0.323	0.00969502	CD11c+ atypical memory B
MBNL1	3.5094e-07	0.284655	0.855	0.694	0.0107939	CD11c+ atypical memory B
CYSTM1	3.59802e-07	0.286803	0.256	0.142	0.0110664	CD11c+ atypical memory B
ARIH1	4.44218e-07	0.303628	0.687	0.509	0.0136628	CD11c+ atypical memory B
TXN	5.04874e-07	0.284803	0.359	0.227	0.0155284	CD11c+ atypical memory B
KLF10	5.10504e-07	0.501501	0.294	0.172	0.0157016	CD11c+ atypical memory B
MRPS6	5.17683e-07	0.317784	0.401	0.256	0.0159224	CD11c+ atypical memory B
TUFM	5.29869e-07	0.315215	0.435	0.291	0.0162972	CD11c+ atypical memory B
CCT7	1.04737e-06	0.276026	0.435	0.287	0.032214	CD11c+ atypical memory B
NCOA3	1.07805e-06	0.376163	0.71	0.52	0.0331576	CD11c+ atypical memory B
CAST	1.16575e-06	0.259748	0.511	0.352	0.035855	CD11c+ atypical memory B
BST2	1.23808e-06	0.293117	0.485	0.336	0.0380798	CD11c+ atypical memory B
AC023590.1	0	2.98712	0.797	0.026	0	Germinal center (GC) B
RGS13	0	2.91764	0.805	0.033	0	Germinal center (GC) B
LMO2	0	2.80286	0.838	0.061	0	Germinal center (GC) B
MEF2B	0	2.79701	0.842	0.07	0	Germinal center (GC) B
SERPINA9	0	2.42857	0.673	0.006	0	Germinal center (GC) B
RAPGEF5	0	2.42637	0.699	0.029	0	Germinal center (GC) B
ELL3	0	2.31895	0.763	0.045	0	Germinal center (GC) B
MYBL1	0	2.0073	0.598	0.006	0	Germinal center (GC) B
PDGFD	0	2.00248	0.579	0.02	0	Germinal center (GC) B
SPRED2	0	1.93988	0.643	0.04	0	Germinal center (GC) B
LOXL2	0	1.49344	0.425	0.007	0	Germinal center (GC) B
MME	2.51628e-306	1.28528	0.421	0.012	7.73931e-302	Germinal center (GC) B
FGD6	5.20872e-295	1.93276	0.534	0.028	1.60204e-290	Germinal center (GC) B
CDCA7	1.06127e-293	1.10027	0.353	0.007	3.26415e-289	Germinal center (GC) B
PRPSAP2	1.36511e-293	3.52238	0.914	0.133	4.19866e-289	Germinal center (GC) B
AFF2	1.53042e-293	1.68579	0.545	0.03	4.70712e-289	Germinal center (GC) B
SUGCT	1.29162e-290	1.41366	0.35	0.007	3.97264e-286	Germinal center (GC) B
MAML3	1.16539e-288	2.52554	0.624	0.044	3.58438e-284	Germinal center (GC) B
SYTL2	8.80489e-286	1.4852	0.338	0.006	2.70812e-281	Germinal center (GC) B
AC104170.1	1.44808e-282	1.62049	0.459	0.019	4.45385e-278	Germinal center (GC) B
EEPD1	2.73264e-275	1.12887	0.38	0.011	8.40479e-271	Germinal center (GC) B
ZNF608	2.49568e-270	1.86106	0.733	0.072	7.67595e-266	Germinal center (GC) B
CAMK1	3.38388e-264	1.11591	0.297	0.005	1.04078e-259	Germinal center (GC) B
SLCO3A1	2.69422e-260	1.28272	0.376	0.012	8.2866e-256	Germinal center (GC) B
ASB13	4.67265e-260	0.917095	0.32	0.007	1.43717e-255	Germinal center (GC) B
DTX1	3.21571e-254	1.57899	0.571	0.041	9.89057e-250	Germinal center (GC) B
FAM106A	3.20844e-251	1.53195	0.414	0.018	9.8682e-247	Germinal center (GC) B
CCDC144A	2.58e-249	1.55317	0.41	0.018	7.93529e-245	Germinal center (GC) B
LHFPL2	1.40118e-231	2.0245	0.489	0.032	4.30959e-227	Germinal center (GC) B
EVC2	4.3199e-231	1.02594	0.289	0.006	1.32867e-226	Germinal center (GC) B
NEIL1	4.15917e-223	1.74534	0.635	0.064	1.27924e-218	Germinal center (GC) B
A4GALT	8.17396e-222	0.819472	0.297	0.008	2.51407e-217	Germinal center (GC) B
ACY3	4.37695e-218	1.09169	0.368	0.016	1.34622e-213	Germinal center (GC) B
VNN2	1.39388e-211	1.54337	0.59	0.057	4.28716e-207	Germinal center (GC) B
LHFPL6	3.57288e-206	1.05607	0.271	0.007	1.09891e-201	Germinal center (GC) B
BCL7A	1.70353e-196	1.44517	0.628	0.068	5.23956e-192	Germinal center (GC) B
MYO1E	1.60966e-189	2.15875	0.857	0.162	4.95082e-185	Germinal center (GC) B
DMD	1.68825e-187	0.957499	0.32	0.014	5.19255e-183	Germinal center (GC) B
AICDA	1.274e-184	0.940648	0.252	0.007	3.91843e-180	Germinal center (GC) B
DCAF12	9.11086e-183	1.37868	0.44	0.037	2.80223e-178	Germinal center (GC) B
HMCES	2.55724e-181	2.14804	0.865	0.195	7.86531e-177	Germinal center (GC) B
BIK	3.07518e-180	1.66961	0.511	0.054	9.45834e-176	Germinal center (GC) B
SYNE2	4.67136e-180	2.39492	0.868	0.207	1.43677e-175	Germinal center (GC) B
GCSAM	5.75782e-176	1.60425	0.56	0.063	1.77093e-171	Germinal center (GC) B
LRMP	3.08509e-173	2.70026	0.91	0.267	9.48881e-169	Germinal center (GC) B
TOX	5.69742e-169	2.26323	0.805	0.161	1.75236e-164	Germinal center (GC) B
MIR3681HG	1.55073e-168	0.986205	0.331	0.018	4.76959e-164	Germinal center (GC) B
GCHFR	2.98083e-168	1.28153	0.466	0.045	9.16813e-164	Germinal center (GC) B
RFTN1	8.33568e-167	2.05959	0.925	0.248	2.5638e-162	Germinal center (GC) B
CCDC88A	1.66133e-159	1.92704	0.665	0.112	5.10976e-155	Germinal center (GC) B
PITPNC1	8.63445e-152	1.7626	0.586	0.085	2.6557e-147	Germinal center (GC) B
NEDD4L	1.08788e-150	1.50674	0.455	0.049	3.34598e-146	Germinal center (GC) B
GMDS	5.57552e-150	2.84375	0.82	0.225	1.71486e-145	Germinal center (GC) B
AC016168.2	5.407e-147	0.732096	0.278	0.014	1.66303e-142	Germinal center (GC) B
NUGGC	7.1214e-147	1.39642	0.508	0.068	2.19033e-142	Germinal center (GC) B
GALNT14	6.83961e-145	1.06199	0.297	0.018	2.10366e-140	Germinal center (GC) B
LINC01013	1.18958e-144	1.10587	0.331	0.023	3.65879e-140	Germinal center (GC) B
TBC1D4	1.80425e-144	1.02356	0.274	0.015	5.54932e-140	Germinal center (GC) B
LPP	7.90433e-144	2.75733	0.883	0.285	2.43113e-139	Germinal center (GC) B
SHCBP1	3.83757e-143	0.916902	0.297	0.019	1.18032e-138	Germinal center (GC) B
PAG1	2.0684e-142	1.98372	0.797	0.184	6.36178e-138	Germinal center (GC) B
LINC00877	1.1475e-141	1.28041	0.451	0.051	3.52936e-137	Germinal center (GC) B
PTTG1	1.37218e-140	1.41906	0.496	0.062	4.22041e-136	Germinal center (GC) B
DEF8	1.70716e-139	1.49759	0.613	0.104	5.2507e-135	Germinal center (GC) B
EYA3	7.63045e-139	1.43061	0.575	0.089	2.3469e-134	Germinal center (GC) B
IGF2BP3	1.09175e-135	0.888199	0.383	0.037	3.35788e-131	Germinal center (GC) B
MFHAS1	9.8591e-135	0.984246	0.414	0.042	3.03236e-130	Germinal center (GC) B
HTR3A	1.5102e-133	0.921033	0.323	0.024	4.64491e-129	Germinal center (GC) B
SCARB1	1.34231e-130	0.974566	0.35	0.031	4.12855e-126	Germinal center (GC) B
P2RY12	1.56167e-129	0.963514	0.327	0.026	4.80323e-125	Germinal center (GC) B
TMED8	5.0867e-128	1.4626	0.669	0.126	1.56452e-123	Germinal center (GC) B
SYBU	7.0546e-128	0.828811	0.256	0.015	2.16978e-123	Germinal center (GC) B
OGG1	4.76217e-127	1.05909	0.481	0.063	1.4647e-122	Germinal center (GC) B
PEX5	2.70799e-126	0.94785	0.32	0.026	8.32898e-122	Germinal center (GC) B
CPM	4.59169e-126	0.841811	0.335	0.029	1.41226e-121	Germinal center (GC) B
ZFAND4	6.19568e-125	0.880832	0.376	0.038	1.90561e-120	Germinal center (GC) B
HACD2	1.1012e-124	1.3426	0.586	0.099	3.38695e-120	Germinal center (GC) B
NLK	1.73208e-122	1.59197	0.564	0.097	5.32735e-118	Germinal center (GC) B
RPRD1B	3.17838e-122	1.17714	0.5	0.073	9.77576e-118	Germinal center (GC) B
MAST2	6.15534e-122	0.82909	0.353	0.034	1.8932e-117	Germinal center (GC) B
ACTG1	8.71243e-120	2.17607	0.981	0.825	2.67968e-115	Germinal center (GC) B
SORL1	3.72236e-118	1.26226	0.545	0.086	1.14489e-113	Germinal center (GC) B
OTULIN	1.693e-116	1.45804	0.613	0.118	5.20717e-112	Germinal center (GC) B
KLHL6	1.18903e-113	1.97748	0.763	0.232	3.6571e-109	Germinal center (GC) B
SAMD12	4.1179e-113	1.4504	0.575	0.107	1.26654e-108	Germinal center (GC) B
TERF2	4.78817e-113	1.29709	0.602	0.114	1.4727e-108	Germinal center (GC) B
MED12L	4.28686e-108	0.90761	0.365	0.041	1.31851e-103	Germinal center (GC) B
CTPS2	1.4688e-106	0.85454	0.286	0.025	4.51759e-102	Germinal center (GC) B
NIBAN1	1.22893e-105	1.09817	0.455	0.072	3.77982e-101	Germinal center (GC) B
HSPA12A	1.51738e-104	0.871778	0.282	0.024	4.66701e-100	Germinal center (GC) B
CD38	1.42892e-102	1.59435	0.759	0.232	4.39494e-98	Germinal center (GC) B
HS2ST1	2.94738e-102	1.59497	0.586	0.127	9.06525e-98	Germinal center (GC) B
RAB3GAP2	3.89029e-101	1.54422	0.669	0.163	1.19653e-96	Germinal center (GC) B
LCP1	1.46928e-99	1.78497	0.962	0.572	4.51907e-95	Germinal center (GC) B
LBR	2.24199e-99	1.33983	0.752	0.202	6.8957e-95	Germinal center (GC) B
LIMS1	5.88615e-99	1.34744	0.662	0.166	1.8104e-94	Germinal center (GC) B
ASB2	1.66716e-98	0.569704	0.263	0.023	5.12768e-94	Germinal center (GC) B
SUSD3	2.52863e-98	1.31093	0.53	0.105	7.77732e-94	Germinal center (GC) B
MARCKSL1	5.73105e-97	1.96089	0.91	0.421	1.7627e-92	Germinal center (GC) B
GAPDH	2.5659e-96	1.8476	0.966	0.747	7.89195e-92	Germinal center (GC) B
MYBL2	2.8555e-96	1.08337	0.365	0.049	8.78267e-92	Germinal center (GC) B
CPNE3	1.95294e-95	1.68824	0.688	0.188	6.00664e-91	Germinal center (GC) B
MGLL	1.87404e-94	1.00936	0.323	0.04	5.76399e-90	Germinal center (GC) B
KANK1	4.85211e-94	1.01481	0.301	0.034	1.49236e-89	Germinal center (GC) B
BPNT1	4.5454e-93	0.972926	0.368	0.051	1.39803e-88	Germinal center (GC) B
RABGAP1L	4.84367e-93	1.80831	0.936	0.516	1.48977e-88	Germinal center (GC) B
TMEM131L	5.37196e-93	1.64607	0.857	0.315	1.65225e-88	Germinal center (GC) B
LCK	7.51886e-93	0.987646	0.432	0.066	2.31258e-88	Germinal center (GC) B
MCTP2	8.3751e-93	1.38308	0.699	0.189	2.57593e-88	Germinal center (GC) B
BRI3BP	1.18962e-92	0.955325	0.451	0.076	3.65892e-88	Germinal center (GC) B
LYPLAL1	6.43306e-91	1.23553	0.62	0.146	1.97862e-86	Germinal center (GC) B
SLC30A4	1.82312e-90	0.838099	0.286	0.03	5.60738e-86	Germinal center (GC) B
IKBKE	3.40046e-90	0.651534	0.297	0.033	1.04588e-85	Germinal center (GC) B
DHRS9	9.94146e-90	0.94213	0.297	0.034	3.05769e-85	Germinal center (GC) B
ACTB	1.74356e-89	1.46532	0.992	0.96	5.36266e-85	Germinal center (GC) B
BASP1	4.14184e-89	1.62027	0.902	0.413	1.27391e-84	Germinal center (GC) B
ATP8A1	8.56295e-89	1.47526	0.662	0.18	2.63371e-84	Germinal center (GC) B
BCAS4	1.08438e-88	1.25398	0.752	0.213	3.33524e-84	Germinal center (GC) B
CUX1	4.51596e-88	1.2911	0.647	0.172	1.38897e-83	Germinal center (GC) B
FAM3C	1.08393e-87	1.69297	0.865	0.392	3.33384e-83	Germinal center (GC) B
GCNT2	1.96702e-87	0.705713	0.271	0.027	6.04996e-83	Germinal center (GC) B
HOPX	2.83257e-87	1.371	0.462	0.085	8.71213e-83	Germinal center (GC) B
BCL6	5.1453e-86	1.22451	0.68	0.178	1.58254e-81	Germinal center (GC) B
ALOX5AP	1.43186e-85	1.28673	0.729	0.209	4.40398e-81	Germinal center (GC) B
MTA3	2.54032e-84	0.83259	0.365	0.055	7.81325e-80	Germinal center (GC) B
GTDC1	8.62733e-84	1.03033	0.47	0.089	2.65351e-79	Germinal center (GC) B
BFSP2	2.31646e-83	0.839902	0.357	0.054	7.12473e-79	Germinal center (GC) B
SERF2	1.07728e-82	1.45663	0.966	0.834	3.31339e-78	Germinal center (GC) B
MCOLN2	2.50837e-82	0.888262	0.466	0.085	7.71501e-78	Germinal center (GC) B
ARPC2	4.47138e-81	1.54858	0.929	0.614	1.37526e-76	Germinal center (GC) B
CCDC138	4.73591e-80	0.989795	0.474	0.094	1.45662e-75	Germinal center (GC) B
CCDC126	7.32523e-80	0.899788	0.35	0.053	2.25302e-75	Germinal center (GC) B
SGPP1	9.72242e-79	0.97738	0.511	0.108	2.99032e-74	Germinal center (GC) B
INVS	1.14214e-78	0.992195	0.5	0.105	3.51288e-74	Germinal center (GC) B
ERP44	2.75307e-78	1.47716	0.767	0.292	8.46763e-74	Germinal center (GC) B
EZH2	2.76494e-78	0.959265	0.429	0.08	8.50413e-74	Germinal center (GC) B
DNASE1	4.13839e-78	0.774454	0.305	0.041	1.27285e-73	Germinal center (GC) B
METAP2	5.20679e-78	1.19358	0.605	0.159	1.60145e-73	Germinal center (GC) B
EPS15	5.46826e-78	1.3415	0.827	0.328	1.68187e-73	Germinal center (GC) B
UBE2J1	4.88687e-77	1.46002	0.842	0.388	1.50306e-72	Germinal center (GC) B
PFN1	5.71009e-77	1.49074	0.959	0.843	1.75625e-72	Germinal center (GC) B
CD22	2.06189e-76	1.43959	0.838	0.331	6.34174e-72	Germinal center (GC) B
BCAR3	3.15171e-76	0.95378	0.47	0.099	9.69371e-72	Germinal center (GC) B
KATNAL1	3.35908e-76	0.830952	0.346	0.052	1.03315e-71	Germinal center (GC) B
FANCA	3.94409e-76	0.778995	0.301	0.042	1.21309e-71	Germinal center (GC) B
VEZT	7.35261e-76	1.1904	0.571	0.148	2.26144e-71	Germinal center (GC) B
XKR6	7.87028e-76	0.945962	0.594	0.149	2.42066e-71	Germinal center (GC) B
PIP4K2A	1.16859e-75	1.57791	0.759	0.271	3.59424e-71	Germinal center (GC) B
HMGA1	1.9733e-75	1.24703	0.789	0.281	6.06927e-71	Germinal center (GC) B
RRAS2	3.05784e-75	1.23094	0.68	0.202	9.40501e-71	Germinal center (GC) B
LINC02576	6.22918e-75	1.01597	0.436	0.091	1.91591e-70	Germinal center (GC) B
MAP4K4	1.01295e-74	1.38915	0.816	0.312	3.11553e-70	Germinal center (GC) B
GRHPR	2.77544e-74	1.05528	0.545	0.141	8.53643e-70	Germinal center (GC) B
CLIP2	4.47067e-74	0.837841	0.305	0.043	1.37505e-69	Germinal center (GC) B
ZNF106	9.76155e-74	0.973158	0.647	0.174	3.00236e-69	Germinal center (GC) B
UHRF2	2.4159e-73	1.12591	0.62	0.17	7.43057e-69	Germinal center (GC) B
CFL1	3.3573e-73	1.39478	0.959	0.805	1.0326e-68	Germinal center (GC) B
MYO9A	4.20265e-73	0.848087	0.511	0.112	1.29261e-68	Germinal center (GC) B
SPAG16	8.44734e-72	0.979222	0.305	0.045	2.59815e-67	Germinal center (GC) B
SPATS2	1.11632e-71	1.27628	0.605	0.191	3.43346e-67	Germinal center (GC) B
PARP1	1.46069e-71	1.30877	0.898	0.465	4.49263e-67	Germinal center (GC) B
CD40	4.02664e-71	1.23958	0.842	0.34	1.23847e-66	Germinal center (GC) B
ZBTB20-AS5	6.04941e-71	1.06491	0.383	0.071	1.86062e-66	Germinal center (GC) B
NET1	6.28265e-71	1.00401	0.398	0.079	1.93235e-66	Germinal center (GC) B
NCOA7	7.98194e-70	1.16943	0.59	0.164	2.45501e-65	Germinal center (GC) B
PUS10	1.29979e-69	0.654122	0.282	0.039	3.99775e-65	Germinal center (GC) B
RGS10	1.38257e-69	1.01787	0.481	0.111	4.25237e-65	Germinal center (GC) B
MIR181A1HG	1.78319e-69	0.728643	0.323	0.051	5.48456e-65	Germinal center (GC) B
TACC1	4.73981e-69	1.09007	0.763	0.268	1.45782e-64	Germinal center (GC) B
RNF121	9.9087e-69	0.80675	0.32	0.052	3.04762e-64	Germinal center (GC) B
PPP2CA	2.60238e-68	1.33774	0.808	0.353	8.00413e-64	Germinal center (GC) B
ACTR3	2.70478e-68	1.33336	0.898	0.493	8.31909e-64	Germinal center (GC) B
ARPC5	4.50425e-68	1.36024	0.771	0.318	1.38537e-63	Germinal center (GC) B
MTMR14	2.25877e-67	0.93398	0.594	0.162	6.9473e-63	Germinal center (GC) B
PARP11	3.43787e-67	0.754771	0.376	0.068	1.05738e-62	Germinal center (GC) B
ALDH2	5.00573e-67	0.945062	0.357	0.067	1.53961e-62	Germinal center (GC) B
ARHGEF7	5.07359e-67	1.10102	0.628	0.183	1.56048e-62	Germinal center (GC) B
HIVEP3	6.34092e-67	0.761874	0.338	0.057	1.95028e-62	Germinal center (GC) B
SSBP2	8.06661e-67	1.08664	0.703	0.224	2.48105e-62	Germinal center (GC) B
SLC2A5	1.57071e-66	0.842788	0.338	0.06	4.83103e-62	Germinal center (GC) B
ANP32B	1.66552e-66	1.4066	0.857	0.45	5.12263e-62	Germinal center (GC) B
SEC14L1	1.74046e-66	1.35056	0.654	0.237	5.35314e-62	Germinal center (GC) B
PHF6	4.16043e-66	1.13364	0.504	0.127	1.27962e-61	Germinal center (GC) B
DAAM1	6.81197e-65	1.03531	0.609	0.181	2.09516e-60	Germinal center (GC) B
C12orf75	9.85924e-65	0.789432	0.342	0.061	3.03241e-60	Germinal center (GC) B
DNAJC10	1.78211e-64	1.2267	0.673	0.239	5.48125e-60	Germinal center (GC) B
SEL1L3	3.14753e-64	1.34479	0.906	0.5	9.68086e-60	Germinal center (GC) B
RMI2	4.69629e-64	0.781949	0.372	0.07	1.44444e-59	Germinal center (GC) B
DNMT1	5.62326e-64	1.09214	0.47	0.115	1.72954e-59	Germinal center (GC) B
CYB561A3	5.70815e-64	1.04851	0.662	0.199	1.75566e-59	Germinal center (GC) B
RASL11A	2.02222e-63	0.934074	0.489	0.117	6.21975e-59	Germinal center (GC) B
ASAP1	2.12058e-63	1.13262	0.673	0.223	6.52227e-59	Germinal center (GC) B
TASOR2	3.76978e-63	1.12419	0.665	0.222	1.15947e-58	Germinal center (GC) B
LINC01857	3.95382e-63	1.22179	0.466	0.109	1.21608e-58	Germinal center (GC) B
RFC1	9.91871e-63	1.14364	0.624	0.2	3.0507e-58	Germinal center (GC) B
SMIM20	1.09441e-62	1.00248	0.515	0.143	3.36607e-58	Germinal center (GC) B
ITPKB	1.4607e-62	0.893735	0.508	0.123	4.49267e-58	Germinal center (GC) B
STMN1	1.89434e-62	1.464	0.568	0.165	5.82641e-58	Germinal center (GC) B
TMEM123	3.00063e-62	1.22152	0.838	0.385	9.22903e-58	Germinal center (GC) B
CPNE5	3.97948e-62	1.08332	0.62	0.214	1.22397e-57	Germinal center (GC) B
CD79B	4.29867e-62	1.40498	0.895	0.545	1.32214e-57	Germinal center (GC) B
CORO1A	5.36552e-62	1.21033	0.955	0.686	1.65027e-57	Germinal center (GC) B
HMGN1	1.40436e-61	1.31102	0.872	0.483	4.31939e-57	Germinal center (GC) B
SEMA4A	1.42855e-61	0.860735	0.35	0.072	4.3938e-57	Germinal center (GC) B
ATP5MG	2.00177e-61	1.41556	0.891	0.644	6.15686e-57	Germinal center (GC) B
NRG1	2.32163e-61	1.27539	0.496	0.123	7.14065e-57	Germinal center (GC) B
HERC4	8.20075e-61	1.09923	0.639	0.202	2.52231e-56	Germinal center (GC) B
MRTFA	2.0448e-60	1.10088	0.579	0.172	6.2892e-56	Germinal center (GC) B
UBE2R2	2.32538e-60	0.972087	0.575	0.172	7.15218e-56	Germinal center (GC) B
ARPC4	3.91472e-60	1.12161	0.816	0.352	1.20405e-55	Germinal center (GC) B
TCEA1	5.21042e-60	1.31738	0.842	0.481	1.60257e-55	Germinal center (GC) B
RNF144B	5.61356e-60	0.884428	0.387	0.08	1.72656e-55	Germinal center (GC) B
ZNF804A	5.67621e-60	1.38798	0.365	0.074	1.74583e-55	Germinal center (GC) B
RBM6	6.52866e-59	1.21441	0.801	0.371	2.00802e-54	Germinal center (GC) B
ZNF827	6.61748e-59	0.703152	0.365	0.074	2.03534e-54	Germinal center (GC) B
BLOC1S6	7.47434e-59	1.004	0.538	0.158	2.29888e-54	Germinal center (GC) B
PTPN18	1.14153e-58	0.988512	0.515	0.138	3.51101e-54	Germinal center (GC) B
MMD	1.23593e-58	0.520438	0.256	0.037	3.80135e-54	Germinal center (GC) B
RBBP4	2.30746e-58	1.12826	0.733	0.308	7.09705e-54	Germinal center (GC) B
MTF2	4.87199e-58	0.953025	0.515	0.142	1.49848e-53	Germinal center (GC) B
UCP2	6.98119e-58	1.33449	0.872	0.462	2.14721e-53	Germinal center (GC) B
LIMD2	1.37678e-57	1.12254	0.936	0.579	4.23455e-53	Germinal center (GC) B
AMFR	2.13877e-57	0.872631	0.523	0.14	6.57822e-53	Germinal center (GC) B
IL4R	5.67722e-57	0.7093	0.669	0.202	1.74614e-52	Germinal center (GC) B
PTK2	7.32968e-57	0.930384	0.549	0.153	2.25439e-52	Germinal center (GC) B
GOT2	7.68574e-57	0.803435	0.335	0.067	2.3639e-52	Germinal center (GC) B
ANKRD13A	1.86866e-56	1.04033	0.722	0.262	5.74744e-52	Germinal center (GC) B
ANKRD33B	2.24663e-56	0.820354	0.421	0.097	6.90997e-52	Germinal center (GC) B
CD180	4.11933e-56	0.846719	0.44	0.108	1.26698e-51	Germinal center (GC) B
EXT1	8.96118e-56	1.03183	0.395	0.094	2.75619e-51	Germinal center (GC) B
MOB1B	1.02892e-55	0.554881	0.293	0.05	3.16466e-51	Germinal center (GC) B
ZFAND6	1.97511e-55	1.00736	0.741	0.291	6.07484e-51	Germinal center (GC) B
ZFAT	2.30699e-55	0.945559	0.35	0.077	7.09559e-51	Germinal center (GC) B
SYNE1	5.93977e-55	1.06034	0.654	0.235	1.82689e-50	Germinal center (GC) B
IKZF2	8.49814e-55	0.738193	0.297	0.052	2.61377e-50	Germinal center (GC) B
LRRK1	1.54381e-54	1.25144	0.586	0.207	4.74831e-50	Germinal center (GC) B
H2AFV	2.38844e-54	1.40364	0.68	0.289	7.34611e-50	Germinal center (GC) B
MS4A1	2.88914e-54	1.137	0.985	0.721	8.88613e-50	Germinal center (GC) B
MSH6	4.50447e-54	0.793525	0.398	0.094	1.38544e-49	Germinal center (GC) B
USP53	5.96286e-54	1.2748	0.429	0.112	1.834e-49	Germinal center (GC) B
LYPLA1	8.61946e-54	1.02981	0.628	0.225	2.65109e-49	Germinal center (GC) B
WDR1	4.70938e-53	0.997729	0.711	0.27	1.44846e-48	Germinal center (GC) B
LRCH1	5.89644e-53	0.933341	0.624	0.205	1.81357e-48	Germinal center (GC) B
SGK1	6.02041e-53	1.03691	0.613	0.212	1.8517e-48	Germinal center (GC) B
S100A10	6.2416e-53	1.15573	0.654	0.257	1.91973e-48	Germinal center (GC) B
CLIC4	6.88168e-53	1.00562	0.711	0.296	2.1166e-48	Germinal center (GC) B
ADA	1.54446e-52	0.738545	0.32	0.068	4.7503e-48	Germinal center (GC) B
MBD4	1.70022e-52	1.05132	0.733	0.302	5.22935e-48	Germinal center (GC) B
ARPC1B	1.92614e-52	1.18851	0.85	0.45	5.92424e-48	Germinal center (GC) B
PLIN3	1.98381e-52	0.645262	0.387	0.092	6.10161e-48	Germinal center (GC) B
TSC1	2.50386e-52	0.670651	0.297	0.056	7.70113e-48	Germinal center (GC) B
SH2B2	2.65821e-52	0.713793	0.417	0.104	8.17585e-48	Germinal center (GC) B
RUFY3	4.85523e-52	0.720669	0.425	0.104	1.49332e-47	Germinal center (GC) B
PRKD3	6.60298e-52	1.07749	0.617	0.221	2.03088e-47	Germinal center (GC) B
STK39	1.08651e-51	0.629905	0.335	0.069	3.34179e-47	Germinal center (GC) B
BTNL9	1.31007e-51	0.807881	0.32	0.063	4.02937e-47	Germinal center (GC) B
SPI1	1.75453e-51	0.997727	0.62	0.219	5.3964e-47	Germinal center (GC) B
RASGRP3	2.25472e-51	0.873547	0.568	0.187	6.93484e-47	Germinal center (GC) B
MSI2	5.90605e-51	1.11651	0.598	0.219	1.81653e-46	Germinal center (GC) B
STAG3	9.32841e-51	0.852267	0.564	0.166	2.86914e-46	Germinal center (GC) B
FERMT3	1.61443e-50	1.1577	0.586	0.208	4.96551e-46	Germinal center (GC) B
PLEK	2.1217e-50	0.959363	0.609	0.211	6.5257e-46	Germinal center (GC) B
SNAP23	2.4304e-50	0.952756	0.65	0.236	7.47519e-46	Germinal center (GC) B
PHLPP1	2.51131e-50	0.607343	0.271	0.047	7.72405e-46	Germinal center (GC) B
ABRACL	2.64935e-50	1.12884	0.583	0.206	8.1486e-46	Germinal center (GC) B
CD53	4.89514e-50	1.04832	0.94	0.726	1.5056e-45	Germinal center (GC) B
BRWD1	8.64013e-50	0.955057	0.56	0.184	2.65745e-45	Germinal center (GC) B
YWHAB	1.36163e-49	1.07559	0.883	0.517	4.18796e-45	Germinal center (GC) B
RNGTT	4.58486e-49	0.937804	0.598	0.209	1.41016e-44	Germinal center (GC) B
NEK6	6.88699e-49	0.859199	0.519	0.157	2.11823e-44	Germinal center (GC) B
MDH1	1.21165e-48	1.18359	0.598	0.231	3.72669e-44	Germinal center (GC) B
MYL6	1.29496e-48	1.04009	0.917	0.743	3.98291e-44	Germinal center (GC) B
DGKD	1.52036e-48	0.922747	0.699	0.258	4.67616e-44	Germinal center (GC) B
SNX5	1.553e-48	0.912455	0.741	0.313	4.77657e-44	Germinal center (GC) B
ACTR2	5.24145e-48	0.988734	0.891	0.483	1.61211e-43	Germinal center (GC) B
MDFIC	5.86968e-48	1.20998	0.583	0.225	1.80534e-43	Germinal center (GC) B
DBI	6.02767e-48	1.12362	0.759	0.356	1.85393e-43	Germinal center (GC) B
KLF12	1.20729e-47	0.925097	0.605	0.214	3.71327e-43	Germinal center (GC) B
SYNC	1.32978e-47	0.831852	0.447	0.132	4.09e-43	Germinal center (GC) B
MTMR12	3.02988e-47	0.831204	0.417	0.114	9.31899e-43	Germinal center (GC) B
ESR2	5.67051e-47	0.638322	0.301	0.063	1.74408e-42	Germinal center (GC) B
USP6NL	8.53005e-47	0.944798	0.669	0.25	2.62359e-42	Germinal center (GC) B
FAM76B	1.00938e-46	0.795458	0.553	0.177	3.10455e-42	Germinal center (GC) B
KLHL14	1.24289e-46	0.619492	0.41	0.102	3.82275e-42	Germinal center (GC) B
CTSH	1.26438e-46	1.00162	0.801	0.388	3.88884e-42	Germinal center (GC) B
USP12	1.68991e-46	0.918683	0.662	0.238	5.19766e-42	Germinal center (GC) B
SNX8	2.69077e-46	0.722041	0.545	0.169	8.276e-42	Germinal center (GC) B
LRCH3	3.50045e-46	0.775974	0.508	0.157	1.07663e-41	Germinal center (GC) B
IL12RB1	8.11053e-46	0.520895	0.256	0.047	2.49456e-41	Germinal center (GC) B
CUL3	1.08705e-45	0.975677	0.752	0.33	3.34345e-41	Germinal center (GC) B
SLC15A4	1.11921e-45	0.537302	0.365	0.087	3.44236e-41	Germinal center (GC) B
CAPN7	2.0613e-45	1.00493	0.564	0.205	6.33993e-41	Germinal center (GC) B
IL21R	3.70961e-45	0.760694	0.406	0.113	1.14097e-40	Germinal center (GC) B
TCL1A	3.85928e-45	0.949043	0.714	0.269	1.187e-40	Germinal center (GC) B
SWAP70	3.9668e-45	0.964952	0.88	0.456	1.22007e-40	Germinal center (GC) B
SLC25A5	6.05756e-45	1.03094	0.865	0.54	1.86312e-40	Germinal center (GC) B
P2RX5	6.0768e-45	0.864607	0.767	0.33	1.86904e-40	Germinal center (GC) B
CAMK2D	8.19542e-45	0.864087	0.827	0.358	2.52067e-40	Germinal center (GC) B
YEATS2	8.83996e-45	0.590522	0.312	0.069	2.71891e-40	Germinal center (GC) B
HDAC7	1.17728e-44	0.697564	0.417	0.117	3.62096e-40	Germinal center (GC) B
FABP5	3.6684e-44	0.868204	0.459	0.138	1.12829e-39	Germinal center (GC) B
CEP85L	5.46004e-44	0.825233	0.541	0.185	1.67934e-39	Germinal center (GC) B
ZCCHC7	5.65235e-44	1.08666	0.857	0.487	1.73849e-39	Germinal center (GC) B
CCDC69	5.85831e-44	0.855888	0.541	0.191	1.80184e-39	Germinal center (GC) B
AL390957.1	6.09889e-44	0.909884	0.357	0.095	1.87584e-39	Germinal center (GC) B
PIK3AP1	6.49084e-44	0.873066	0.718	0.284	1.99639e-39	Germinal center (GC) B
HLA-DMA	6.51364e-44	1.0004	0.914	0.678	2.0034e-39	Germinal center (GC) B
PKM	1.05724e-43	1.11891	0.714	0.344	3.25174e-39	Germinal center (GC) B
GCNT1	1.21948e-43	0.510743	0.312	0.067	3.75074e-39	Germinal center (GC) B
CSTB	1.52571e-43	1.00092	0.624	0.256	4.69263e-39	Germinal center (GC) B
CDK13	1.5449e-43	0.944601	0.662	0.265	4.75166e-39	Germinal center (GC) B
HLA-DMB	1.65723e-43	0.888025	0.865	0.455	5.09715e-39	Germinal center (GC) B
PRDX3	1.71576e-43	0.806629	0.489	0.165	5.27717e-39	Germinal center (GC) B
DUSP10	1.86961e-43	0.793341	0.436	0.125	5.75035e-39	Germinal center (GC) B
ELK3	2.01363e-43	0.830322	0.511	0.173	6.19331e-39	Germinal center (GC) B
SNX11	2.14364e-43	0.614483	0.293	0.063	6.59319e-39	Germinal center (GC) B
ABR	2.65463e-43	0.648925	0.365	0.09	8.16485e-39	Germinal center (GC) B
IDE	2.71471e-43	0.727413	0.342	0.088	8.34962e-39	Germinal center (GC) B
LMNB1	2.741e-43	0.704012	0.327	0.077	8.43049e-39	Germinal center (GC) B
MAP2K1	3.25922e-43	0.74898	0.564	0.194	1.00244e-38	Germinal center (GC) B
UGGT1	3.36245e-43	0.861718	0.35	0.093	1.03419e-38	Germinal center (GC) B
SGMS1	6.38194e-43	0.822392	0.474	0.147	1.96289e-38	Germinal center (GC) B
EHMT1	1.09665e-42	0.974824	0.737	0.346	3.37298e-38	Germinal center (GC) B
PRDX6	1.14701e-42	1.11504	0.662	0.303	3.52786e-38	Germinal center (GC) B
MRPS27	1.27385e-42	0.642328	0.398	0.109	3.91798e-38	Germinal center (GC) B
HSBP1	1.30496e-42	0.73958	0.519	0.183	4.01367e-38	Germinal center (GC) B
CLTC	5.13093e-42	0.89181	0.613	0.244	1.57812e-37	Germinal center (GC) B
TKT	6.3047e-42	0.954755	0.613	0.248	1.93914e-37	Germinal center (GC) B
SREBF2	1.08043e-41	0.771137	0.609	0.225	3.32309e-37	Germinal center (GC) B
RBBP7	1.45011e-41	0.821334	0.545	0.194	4.46011e-37	Germinal center (GC) B
MRPL15	1.55965e-41	0.546336	0.312	0.074	4.79703e-37	Germinal center (GC) B
ST14	1.70553e-41	0.499035	0.252	0.05	5.24569e-37	Germinal center (GC) B
POU2AF1	2.58041e-41	0.98832	0.842	0.492	7.93655e-37	Germinal center (GC) B
NF1	2.83992e-41	0.764592	0.485	0.159	8.73475e-37	Germinal center (GC) B
TOR1AIP2	3.30746e-41	0.629926	0.286	0.065	1.01728e-36	Germinal center (GC) B
ZYX	3.3852e-41	0.719072	0.41	0.118	1.04119e-36	Germinal center (GC) B
AC012368.1	4.28906e-41	0.883084	0.308	0.077	1.31919e-36	Germinal center (GC) B
PXK	5.10336e-41	0.785906	0.628	0.234	1.56964e-36	Germinal center (GC) B
LILRB1	5.12491e-41	0.796816	0.421	0.129	1.57627e-36	Germinal center (GC) B
PLCG2	5.21592e-41	0.906026	0.85	0.474	1.60426e-36	Germinal center (GC) B
FKBP1A	5.61269e-41	0.964125	0.598	0.243	1.72629e-36	Germinal center (GC) B
FCRL3	6.20153e-41	0.907784	0.444	0.133	1.90741e-36	Germinal center (GC) B
H3F3A	8.10718e-41	0.938048	0.947	0.821	2.49352e-36	Germinal center (GC) B
SH3KBP1	8.57374e-41	0.958923	0.684	0.302	2.63702e-36	Germinal center (GC) B
LAT2	1.14871e-40	0.879919	0.726	0.317	3.53308e-36	Germinal center (GC) B
E2F5	1.5565e-40	0.808135	0.477	0.16	4.78733e-36	Germinal center (GC) B
USP34	2.70151e-40	1.10618	0.752	0.369	8.30904e-36	Germinal center (GC) B
GGA2	3.68723e-40	0.887604	0.729	0.326	1.13408e-35	Germinal center (GC) B
GPR137B	4.86033e-40	0.675601	0.301	0.072	1.49489e-35	Germinal center (GC) B
VGLL4	4.96933e-40	0.558252	0.335	0.082	1.52842e-35	Germinal center (GC) B
SNX29	5.04331e-40	0.966518	0.756	0.355	1.55117e-35	Germinal center (GC) B
PVT1	1.08486e-39	0.737968	0.485	0.159	3.3367e-35	Germinal center (GC) B
GEN1	1.2419e-39	0.591331	0.289	0.066	3.8197e-35	Germinal center (GC) B
STX7	2.46954e-39	0.850252	0.771	0.355	7.59556e-35	Germinal center (GC) B
HMGN2	3.24686e-39	1.60059	0.846	0.518	9.98636e-35	Germinal center (GC) B
FAM126A	3.72887e-39	0.682039	0.53	0.181	1.14689e-34	Germinal center (GC) B
TNFSF8	5.76624e-39	0.60024	0.331	0.082	1.77352e-34	Germinal center (GC) B
UBA1	6.71136e-39	0.782223	0.553	0.209	2.06421e-34	Germinal center (GC) B
RAN	7.34585e-39	1.01381	0.816	0.502	2.25936e-34	Germinal center (GC) B
RC3H2	7.40715e-39	0.660398	0.406	0.12	2.27822e-34	Germinal center (GC) B
MTHFD2	7.71075e-39	0.808331	0.504	0.182	2.3716e-34	Germinal center (GC) B
LY75	8.8356e-39	0.839379	0.489	0.165	2.71757e-34	Germinal center (GC) B
ALDOA	9.3758e-39	0.977678	0.793	0.453	2.88371e-34	Germinal center (GC) B
ATP10D	1.06333e-38	0.778964	0.436	0.138	3.2705e-34	Germinal center (GC) B
ATP5MC3	1.0974e-38	0.89712	0.726	0.375	3.37526e-34	Germinal center (GC) B
SLAIN2	1.12541e-38	0.780087	0.417	0.13	3.46142e-34	Germinal center (GC) B
CERS4	1.15741e-38	0.750719	0.519	0.18	3.55984e-34	Germinal center (GC) B
AGFG1	1.23782e-38	0.716188	0.44	0.138	3.80717e-34	Germinal center (GC) B
SLC9A7	1.32575e-38	0.83075	0.481	0.156	4.07761e-34	Germinal center (GC) B
SYPL1	1.35561e-38	0.747104	0.786	0.351	4.16944e-34	Germinal center (GC) B
SMIM14	1.76344e-38	1.1734	0.718	0.391	5.4238e-34	Germinal center (GC) B
ABI1	1.84225e-38	0.900065	0.684	0.31	5.66621e-34	Germinal center (GC) B
UBR5	1.90074e-38	0.781035	0.583	0.223	5.84609e-34	Germinal center (GC) B
C2orf88	1.92856e-38	0.599014	0.252	0.057	5.93166e-34	Germinal center (GC) B
CPB2-AS1	4.36762e-38	0.617345	0.308	0.075	1.34335e-33	Germinal center (GC) B
CALM3	4.38503e-38	0.881321	0.545	0.216	1.3487e-33	Germinal center (GC) B
VPREB3	5.66368e-38	1.13062	0.759	0.369	1.74198e-33	Germinal center (GC) B
BACH2	6.56601e-38	1.17294	0.861	0.535	2.01951e-33	Germinal center (GC) B
RAP1B	8.34559e-38	0.961786	0.793	0.468	2.56685e-33	Germinal center (GC) B
ITGAE	1.13918e-37	0.70204	0.47	0.162	3.50379e-33	Germinal center (GC) B
SYVN1	1.26169e-37	0.87327	0.722	0.366	3.88057e-33	Germinal center (GC) B
PRDX1	1.31659e-37	1.08714	0.82	0.532	4.04944e-33	Germinal center (GC) B
SMARCA4	1.35747e-37	0.552097	0.342	0.092	4.17519e-33	Germinal center (GC) B
FOXN3	1.55484e-37	1.09134	0.748	0.392	4.78224e-33	Germinal center (GC) B
BRK1	1.59574e-37	0.824534	0.733	0.362	4.90803e-33	Germinal center (GC) B
TBC1D1	1.63806e-37	0.963872	0.665	0.297	5.03819e-33	Germinal center (GC) B
POLR2G	2.42672e-37	0.662727	0.523	0.186	7.46385e-33	Germinal center (GC) B
TIMM8B	2.4918e-37	0.661997	0.335	0.095	7.66402e-33	Germinal center (GC) B
HCLS1	2.88667e-37	0.837008	0.865	0.543	8.87854e-33	Germinal center (GC) B
BCL2L11	3.01588e-37	0.783488	0.549	0.217	9.27593e-33	Germinal center (GC) B
JPT1	4.90371e-37	0.794574	0.553	0.214	1.50823e-32	Germinal center (GC) B
UBE2G1	5.61671e-37	0.82725	0.564	0.229	1.72753e-32	Germinal center (GC) B
MRPS36	7.74879e-37	0.761686	0.5	0.182	2.38329e-32	Germinal center (GC) B
CYB5R3	9.6543e-37	0.737554	0.553	0.211	2.96937e-32	Germinal center (GC) B
NIN	1.16668e-36	0.822081	0.722	0.325	3.58837e-32	Germinal center (GC) B
AC022182.1	1.26873e-36	0.73119	0.327	0.087	3.90224e-32	Germinal center (GC) B
NSMCE1	1.74787e-36	0.746949	0.398	0.126	5.37591e-32	Germinal center (GC) B
BICD1	2.16835e-36	0.783459	0.583	0.235	6.66918e-32	Germinal center (GC) B
NAA50	3.26748e-36	0.791385	0.575	0.226	1.00498e-31	Germinal center (GC) B
POLD4	3.68231e-36	1.00198	0.835	0.554	1.13257e-31	Germinal center (GC) B
CLTA	4.39365e-36	0.821244	0.602	0.251	1.35135e-31	Germinal center (GC) B
LARP4B	4.88637e-36	0.657848	0.511	0.182	1.5029e-31	Germinal center (GC) B
ARPC3	6.07985e-36	0.864154	0.925	0.762	1.86998e-31	Germinal center (GC) B
RPAP3	6.11603e-36	0.549986	0.383	0.113	1.88111e-31	Germinal center (GC) B
AHSA1	7.44494e-36	0.774791	0.617	0.258	2.28984e-31	Germinal center (GC) B
TEC	8.43719e-36	0.677638	0.338	0.097	2.59503e-31	Germinal center (GC) B
XPNPEP1	8.45637e-36	0.501009	0.278	0.067	2.60092e-31	Germinal center (GC) B
CNIH1	9.8476e-36	0.650773	0.496	0.181	3.02883e-31	Germinal center (GC) B
LSM14A	1.1613e-35	0.835694	0.752	0.37	3.57182e-31	Germinal center (GC) B
ATP6V1A	1.3767e-35	0.637192	0.41	0.13	4.23433e-31	Germinal center (GC) B
CBL	1.40947e-35	0.541874	0.327	0.087	4.3351e-31	Germinal center (GC) B
NANS	1.80146e-35	1.01219	0.515	0.217	5.54075e-31	Germinal center (GC) B
ITGAL	2.36451e-35	0.572193	0.357	0.104	7.27252e-31	Germinal center (GC) B
RAB30-DT	2.42228e-35	0.590687	0.327	0.091	7.4502e-31	Germinal center (GC) B
TADA3	2.57054e-35	0.505198	0.376	0.112	7.9062e-31	Germinal center (GC) B
ZNF581	2.9301e-35	0.649872	0.417	0.133	9.0121e-31	Germinal center (GC) B
AIM2	3.86297e-35	0.640185	0.56	0.211	1.18813e-30	Germinal center (GC) B
RHOA	4.63177e-35	0.826404	0.895	0.667	1.42459e-30	Germinal center (GC) B
PRKCD	5.34722e-35	0.586127	0.421	0.141	1.64464e-30	Germinal center (GC) B
WIPF1	5.41634e-35	0.867806	0.801	0.419	1.6659e-30	Germinal center (GC) B
CD27	5.43462e-35	1.03824	0.613	0.279	1.67153e-30	Germinal center (GC) B
PPP6R1	6.16462e-35	0.61661	0.447	0.147	1.89605e-30	Germinal center (GC) B
MICAL3	1.01993e-34	0.584304	0.628	0.237	3.137e-30	Germinal center (GC) B
PPP1CA	1.20782e-34	0.843601	0.722	0.382	3.7149e-30	Germinal center (GC) B
ROCK2	1.37867e-34	0.627984	0.372	0.114	4.24038e-30	Germinal center (GC) B
IGHV5-78	2.32642e-34	0.563816	0.417	0.127	7.15538e-30	Germinal center (GC) B
TIAM2	2.72896e-34	0.535309	0.289	0.074	8.39345e-30	Germinal center (GC) B
ETS1	2.8212e-34	0.745294	0.801	0.388	8.67717e-30	Germinal center (GC) B
STK38L	3.21153e-34	0.629863	0.346	0.102	9.8777e-30	Germinal center (GC) B
CD86	3.92229e-34	0.548499	0.395	0.121	1.20638e-29	Germinal center (GC) B
USPL1	4.68435e-34	0.828294	0.583	0.244	1.44076e-29	Germinal center (GC) B
LYRM4	4.86764e-34	0.560679	0.312	0.084	1.49714e-29	Germinal center (GC) B
ROMO1	4.87655e-34	0.824386	0.579	0.259	1.49988e-29	Germinal center (GC) B
SCIMP	5.46271e-34	0.573406	0.568	0.203	1.68017e-29	Germinal center (GC) B
SMAD5	1.34507e-33	0.617968	0.282	0.073	4.13704e-29	Germinal center (GC) B
TMEM131	1.3683e-33	0.804217	0.767	0.387	4.20847e-29	Germinal center (GC) B
TNKS	1.47355e-33	0.734284	0.492	0.184	4.53218e-29	Germinal center (GC) B
SRSF9	1.78031e-33	0.996388	0.733	0.413	5.47569e-29	Germinal center (GC) B
PPP4C	2.27504e-33	0.71252	0.53	0.21	6.99733e-29	Germinal center (GC) B
ZNF318	2.73013e-33	0.676344	0.56	0.208	8.39706e-29	Germinal center (GC) B
LSM8	2.86785e-33	0.774698	0.598	0.263	8.82066e-29	Germinal center (GC) B
MPZL1	3.17362e-33	0.516889	0.312	0.089	9.7611e-29	Germinal center (GC) B
PTEN	3.2113e-33	0.672234	0.628	0.262	9.87699e-29	Germinal center (GC) B
RCOR1	3.35947e-33	0.589338	0.474	0.163	1.03327e-28	Germinal center (GC) B
ARF5	3.77693e-33	0.680071	0.598	0.25	1.16167e-28	Germinal center (GC) B
ABI3	3.93693e-33	0.532713	0.293	0.075	1.21088e-28	Germinal center (GC) B
INPP5B	4.87647e-33	0.523886	0.32	0.088	1.49986e-28	Germinal center (GC) B
AHR	5.74013e-33	0.59229	0.316	0.087	1.76549e-28	Germinal center (GC) B
SYK	5.88177e-33	0.764138	0.771	0.389	1.80906e-28	Germinal center (GC) B
FAM102A	9.04794e-33	0.621509	0.474	0.167	2.78287e-28	Germinal center (GC) B
ID2	1.0444e-32	0.607091	0.271	0.071	3.21226e-28	Germinal center (GC) B
ITSN2	1.22787e-32	0.805311	0.846	0.503	3.77655e-28	Germinal center (GC) B
MX1	1.35856e-32	0.777601	0.477	0.178	4.17852e-28	Germinal center (GC) B
GRK3	1.67637e-32	0.673996	0.451	0.154	5.15602e-28	Germinal center (GC) B
ERH	1.70872e-32	0.812163	0.654	0.319	5.25552e-28	Germinal center (GC) B
ANO6	2.00735e-32	0.631268	0.338	0.1	6.174e-28	Germinal center (GC) B
KCNMA1	2.20293e-32	1.16536	0.274	0.075	6.77557e-28	Germinal center (GC) B
EBF1	2.98695e-32	1.13662	0.782	0.404	9.18696e-28	Germinal center (GC) B
PCED1B	3.64219e-32	0.709476	0.53	0.215	1.12023e-27	Germinal center (GC) B
EAF2	4.32454e-32	0.7441	0.737	0.387	1.3301e-27	Germinal center (GC) B
H2AFY	4.3607e-32	0.584831	0.459	0.163	1.34122e-27	Germinal center (GC) B
ACADM	4.92051e-32	0.639555	0.451	0.164	1.5134e-27	Germinal center (GC) B
TRAPPC1	5.4257e-32	0.736576	0.647	0.305	1.66878e-27	Germinal center (GC) B
RBX1	5.47624e-32	0.705623	0.594	0.258	1.68433e-27	Germinal center (GC) B
ARHGAP17	5.48306e-32	0.638989	0.583	0.23	1.68642e-27	Germinal center (GC) B
FAM49B	6.53483e-32	0.710496	0.729	0.334	2.00992e-27	Germinal center (GC) B
TUBB2A	8.68498e-32	0.498556	0.368	0.111	2.67124e-27	Germinal center (GC) B
PUDP	9.26272e-32	0.60633	0.274	0.072	2.84893e-27	Germinal center (GC) B
TWF2	1.09169e-31	0.446102	0.455	0.156	3.35771e-27	Germinal center (GC) B
FAM241A	1.10811e-31	0.703584	0.346	0.106	3.40821e-27	Germinal center (GC) B
ACTR10	1.28634e-31	0.486218	0.342	0.103	3.95638e-27	Germinal center (GC) B
BPTF	1.38457e-31	0.784019	0.756	0.4	4.25852e-27	Germinal center (GC) B
NFAT5	1.66943e-31	0.802059	0.673	0.317	5.13468e-27	Germinal center (GC) B
LSM10	1.6836e-31	0.827031	0.515	0.221	5.17826e-27	Germinal center (GC) B
DBNL	1.83718e-31	0.720087	0.658	0.298	5.65062e-27	Germinal center (GC) B
ZBTB43	2.0967e-31	0.50234	0.274	0.072	6.44881e-27	Germinal center (GC) B
CCNG2	2.18639e-31	0.67896	0.455	0.159	6.72467e-27	Germinal center (GC) B
HMGB1	2.19384e-31	0.915628	0.94	0.776	6.74759e-27	Germinal center (GC) B
ATP5MF	3.60587e-31	0.829366	0.643	0.321	1.10906e-26	Germinal center (GC) B
HMGB2	3.76886e-31	1.20256	0.53	0.23	1.15919e-26	Germinal center (GC) B
UVRAG	4.08547e-31	0.756068	0.827	0.446	1.25657e-26	Germinal center (GC) B
OGA	4.59984e-31	0.780166	0.733	0.37	1.41477e-26	Germinal center (GC) B
NDUFA7	5.2818e-31	0.620158	0.53	0.222	1.62452e-26	Germinal center (GC) B
GSTP1	5.43249e-31	0.974482	0.741	0.413	1.67087e-26	Germinal center (GC) B
NCOA3	5.64301e-31	0.855182	0.838	0.513	1.73562e-26	Germinal center (GC) B
MAP4K1	5.65878e-31	0.606472	0.477	0.176	1.74047e-26	Germinal center (GC) B
FNBP1	6.44765e-31	0.870051	0.805	0.489	1.9831e-26	Germinal center (GC) B
GIT2	6.90375e-31	0.588844	0.545	0.211	2.12339e-26	Germinal center (GC) B
SRSF3	8.90303e-31	0.775001	0.793	0.481	2.73831e-26	Germinal center (GC) B
CDK19	1.07091e-30	0.634703	0.357	0.11	3.2938e-26	Germinal center (GC) B
IMP4	1.11206e-30	0.708858	0.444	0.166	3.42037e-26	Germinal center (GC) B
CSK	1.93922e-30	0.794757	0.744	0.393	5.96446e-26	Germinal center (GC) B
SRI	2.20187e-30	0.79965	0.534	0.23	6.77231e-26	Germinal center (GC) B
ARL2BP	2.49052e-30	0.766516	0.391	0.138	7.6601e-26	Germinal center (GC) B
IAH1	2.65605e-30	0.630581	0.316	0.095	8.16923e-26	Germinal center (GC) B
HDAC1	2.83834e-30	0.687591	0.632	0.279	8.72989e-26	Germinal center (GC) B
ATP6V1H	2.87104e-30	0.536047	0.383	0.123	8.83046e-26	Germinal center (GC) B
PLEKHA2	3.50937e-30	0.702849	0.639	0.271	1.07938e-25	Germinal center (GC) B
CLN6	3.86335e-30	0.460133	0.256	0.067	1.18825e-25	Germinal center (GC) B
USP22	5.30166e-30	0.692957	0.519	0.21	1.63063e-25	Germinal center (GC) B
LPXN	5.42412e-30	0.687935	0.662	0.309	1.6683e-25	Germinal center (GC) B
RAB11FIP1	6.07711e-30	0.647455	0.632	0.282	1.86914e-25	Germinal center (GC) B
CLEC2D	6.25187e-30	0.746866	0.643	0.285	1.92289e-25	Germinal center (GC) B
C22orf34	6.61002e-30	0.709999	0.305	0.09	2.03304e-25	Germinal center (GC) B
ILK	7.1096e-30	0.495227	0.376	0.124	2.1867e-25	Germinal center (GC) B
TERF2IP	7.17216e-30	0.829686	0.726	0.401	2.20594e-25	Germinal center (GC) B
ZNF831	8.65554e-30	0.478081	0.256	0.063	2.66219e-25	Germinal center (GC) B
DEGS1	1.07125e-29	0.852613	0.496	0.201	3.29486e-25	Germinal center (GC) B
RAC1	1.11338e-29	0.743842	0.643	0.319	3.42441e-25	Germinal center (GC) B
SNRPD1	1.26462e-29	0.661214	0.474	0.184	3.88958e-25	Germinal center (GC) B
CNN2	1.27072e-29	0.870534	0.767	0.434	3.90835e-25	Germinal center (GC) B
DEPDC5	1.45991e-29	0.403706	0.252	0.062	4.49024e-25	Germinal center (GC) B
ADAM17	1.60689e-29	0.619138	0.477	0.182	4.94231e-25	Germinal center (GC) B
RASSF6	1.69413e-29	0.668389	0.263	0.072	5.21064e-25	Germinal center (GC) B
HTT	1.91162e-29	0.52201	0.353	0.111	5.87956e-25	Germinal center (GC) B
IFI30	2.34943e-29	0.723628	0.744	0.394	7.22613e-25	Germinal center (GC) B
DIAPH1	2.50985e-29	0.536275	0.504	0.192	7.71956e-25	Germinal center (GC) B
PGLS	2.80061e-29	0.517923	0.515	0.203	8.61383e-25	Germinal center (GC) B
TRAFD1	2.9283e-29	0.489486	0.286	0.08	9.00657e-25	Germinal center (GC) B
LAPTM5	3.05945e-29	0.630233	0.974	0.848	9.40996e-25	Germinal center (GC) B
STK40	3.47059e-29	0.490078	0.357	0.115	1.06745e-24	Germinal center (GC) B
TFDP1	4.6835e-29	0.410814	0.259	0.068	1.4405e-24	Germinal center (GC) B
TPM4	5.63371e-29	0.834838	0.65	0.338	1.73276e-24	Germinal center (GC) B
COX8A	6.39286e-29	0.884866	0.692	0.388	1.96625e-24	Germinal center (GC) B
PSMA4	6.77727e-29	0.696862	0.425	0.163	2.08448e-24	Germinal center (GC) B
DCUN1D1	6.96208e-29	0.406774	0.271	0.074	2.14133e-24	Germinal center (GC) B
EHD4	7.10339e-29	0.456609	0.278	0.078	2.18479e-24	Germinal center (GC) B
RHEX	9.45088e-29	0.928405	0.444	0.173	2.90681e-24	Germinal center (GC) B
PFDN4	9.81423e-29	0.468111	0.259	0.069	3.01856e-24	Germinal center (GC) B
ACAP2	1.21096e-28	0.744323	0.778	0.417	3.72454e-24	Germinal center (GC) B
PDE4D	1.27452e-28	0.783071	0.658	0.319	3.92003e-24	Germinal center (GC) B
SMC4	1.35697e-28	0.602837	0.368	0.127	4.17362e-24	Germinal center (GC) B
RBBP5	1.61863e-28	0.554319	0.335	0.106	4.97841e-24	Germinal center (GC) B
ANAPC15	1.69773e-28	0.543467	0.259	0.071	5.2217e-24	Germinal center (GC) B
TPD52	1.81474e-28	0.77853	0.82	0.554	5.58161e-24	Germinal center (GC) B
MAP4K2	2.20938e-28	0.510484	0.346	0.108	6.79538e-24	Germinal center (GC) B
PAPSS1	2.22158e-28	0.625081	0.402	0.151	6.83293e-24	Germinal center (GC) B
DLG1	2.29149e-28	0.666498	0.485	0.195	7.04794e-24	Germinal center (GC) B
DCAF6	2.72354e-28	0.571605	0.365	0.122	8.37679e-24	Germinal center (GC) B
SCAF8	3.05971e-28	0.58964	0.444	0.164	9.41075e-24	Germinal center (GC) B
USP7	3.79074e-28	0.52053	0.342	0.112	1.16592e-23	Germinal center (GC) B
STAP1	4.02591e-28	0.742944	0.602	0.266	1.23825e-23	Germinal center (GC) B
CAPZB	4.18242e-28	0.720793	0.767	0.429	1.28639e-23	Germinal center (GC) B
PISD	4.28539e-28	0.463758	0.256	0.068	1.31806e-23	Germinal center (GC) B
SELENOT	4.45021e-28	0.736763	0.684	0.359	1.36875e-23	Germinal center (GC) B
CHD3	4.84059e-28	0.312079	0.252	0.064	1.48882e-23	Germinal center (GC) B
GGNBP2	5.05022e-28	0.622342	0.692	0.335	1.5533e-23	Germinal center (GC) B
MDM4	9.70626e-28	0.697926	0.598	0.275	2.98535e-23	Germinal center (GC) B
MPC2	1.05581e-27	0.555868	0.44	0.173	3.24736e-23	Germinal center (GC) B
C21orf91	1.49537e-27	0.442527	0.323	0.101	4.59932e-23	Germinal center (GC) B
VCL	1.53792e-27	0.421294	0.252	0.066	4.73018e-23	Germinal center (GC) B
HNRNPC	1.54029e-27	0.67363	0.883	0.593	4.73748e-23	Germinal center (GC) B
DCP2	1.55923e-27	0.464873	0.444	0.162	4.79572e-23	Germinal center (GC) B
CD81	1.7562e-27	0.663932	0.729	0.391	5.40155e-23	Germinal center (GC) B
TRA2A	1.78906e-27	0.677231	0.748	0.399	5.50261e-23	Germinal center (GC) B
CLEC16A	2.16051e-27	0.53109	0.342	0.111	6.6451e-23	Germinal center (GC) B
SHLD1	2.29738e-27	0.484553	0.267	0.075	7.06606e-23	Germinal center (GC) B
RSPRY1	2.58856e-27	0.490592	0.278	0.081	7.96164e-23	Germinal center (GC) B
SEPHS2	2.68632e-27	0.466421	0.361	0.122	8.26231e-23	Germinal center (GC) B
NDUFC1	2.76949e-27	0.572611	0.455	0.189	8.51811e-23	Germinal center (GC) B
RABGEF1	3.18924e-27	0.724191	0.556	0.259	9.80914e-23	Germinal center (GC) B
FYTTD1	3.21984e-27	0.588781	0.459	0.186	9.90326e-23	Germinal center (GC) B
SOX5	3.61391e-27	1.30569	0.387	0.15	1.11153e-22	Germinal center (GC) B
VCPKMT	3.63221e-27	0.592772	0.398	0.145	1.11716e-22	Germinal center (GC) B
NR3C1	3.68863e-27	0.71138	0.635	0.321	1.13451e-22	Germinal center (GC) B
PSMB2	3.87826e-27	0.657711	0.466	0.196	1.19284e-22	Germinal center (GC) B
CCDC6	4.22696e-27	0.587831	0.583	0.255	1.30009e-22	Germinal center (GC) B
PAX5	4.45916e-27	0.659955	0.711	0.332	1.3715e-22	Germinal center (GC) B
MYO1D	5.06691e-27	0.83832	0.485	0.215	1.55843e-22	Germinal center (GC) B
GARS	5.10118e-27	0.529082	0.417	0.16	1.56897e-22	Germinal center (GC) B
TM9SF2	5.8036e-27	0.922047	0.609	0.314	1.78501e-22	Germinal center (GC) B
UBE2N	6.335e-27	0.577499	0.662	0.307	1.94846e-22	Germinal center (GC) B
RRAGA	8.28036e-27	0.350353	0.331	0.105	2.54679e-22	Germinal center (GC) B
NUTF2	9.3387e-27	0.630428	0.455	0.184	2.87231e-22	Germinal center (GC) B
MFAP1	1.27382e-26	0.467401	0.365	0.125	3.91788e-22	Germinal center (GC) B
CNDP2	1.38073e-26	0.593508	0.496	0.205	4.24671e-22	Germinal center (GC) B
RAD17	1.42765e-26	0.627405	0.293	0.095	4.39103e-22	Germinal center (GC) B
MIR4435-2HG	1.57995e-26	0.623494	0.466	0.197	4.85945e-22	Germinal center (GC) B
GDI2	1.66551e-26	0.690581	0.786	0.48	5.1226e-22	Germinal center (GC) B
MRPL51	1.74834e-26	0.651539	0.504	0.231	5.37736e-22	Germinal center (GC) B
DMTF1	2.06547e-26	0.528115	0.444	0.169	6.35275e-22	Germinal center (GC) B
PHTF2	2.30112e-26	0.607562	0.56	0.237	7.07757e-22	Germinal center (GC) B
LYRM1	2.30364e-26	0.427303	0.278	0.082	7.0853e-22	Germinal center (GC) B
ATP6V1E1	2.39779e-26	0.501503	0.365	0.129	7.37489e-22	Germinal center (GC) B
CNST	2.48203e-26	0.559327	0.575	0.247	7.63397e-22	Germinal center (GC) B
RPRD1A	2.71911e-26	0.585072	0.305	0.096	8.36317e-22	Germinal center (GC) B
LYSMD2	3.1328e-26	0.511644	0.41	0.144	9.63554e-22	Germinal center (GC) B
SIT1	3.46378e-26	0.553211	0.455	0.171	1.06536e-21	Germinal center (GC) B
DTNBP1	3.50512e-26	0.454287	0.447	0.169	1.07807e-21	Germinal center (GC) B
COP1	4.08102e-26	0.617411	0.556	0.24	1.2552e-21	Germinal center (GC) B
GNA13	4.18614e-26	0.568917	0.571	0.244	1.28753e-21	Germinal center (GC) B
UIMC1	4.52935e-26	0.377698	0.395	0.139	1.39309e-21	Germinal center (GC) B
ABHD3	4.87403e-26	0.800626	0.462	0.194	1.4991e-21	Germinal center (GC) B
NUDCD3	5.07427e-26	0.493502	0.305	0.095	1.56069e-21	Germinal center (GC) B
ADGRG5	5.91138e-26	0.635839	0.297	0.098	1.81816e-21	Germinal center (GC) B
RPIA	6.7828e-26	0.470425	0.32	0.101	2.08619e-21	Germinal center (GC) B
PIM1	7.30692e-26	0.587882	0.327	0.115	2.24739e-21	Germinal center (GC) B
IRF8	7.78109e-26	0.637579	0.868	0.538	2.39323e-21	Germinal center (GC) B
SOCS1	8.41126e-26	0.662251	0.692	0.376	2.58705e-21	Germinal center (GC) B
PTPRC	9.26894e-26	0.661665	0.947	0.762	2.85085e-21	Germinal center (GC) B
ADNP	1.34828e-25	0.499768	0.372	0.131	4.14691e-21	Germinal center (GC) B
C17orf49	1.39582e-25	0.462417	0.436	0.168	4.29312e-21	Germinal center (GC) B
CHORDC1	1.47704e-25	0.735881	0.68	0.368	4.54292e-21	Germinal center (GC) B
AC010894.3	1.70785e-25	0.471467	0.365	0.127	5.25283e-21	Germinal center (GC) B
SKAP2	1.85003e-25	0.621512	0.635	0.3	5.69015e-21	Germinal center (GC) B
URM1	1.86234e-25	0.472043	0.35	0.123	5.728e-21	Germinal center (GC) B
ARID1B	1.88447e-25	0.681478	0.722	0.382	5.79607e-21	Germinal center (GC) B
TANK	1.98226e-25	0.660424	0.707	0.368	6.09684e-21	Germinal center (GC) B
CAPZA1	1.9827e-25	0.587035	0.744	0.391	6.09819e-21	Germinal center (GC) B
RFXANK	2.27858e-25	0.423574	0.297	0.095	7.00821e-21	Germinal center (GC) B
SETDB2	2.55467e-25	0.518432	0.35	0.123	7.8574e-21	Germinal center (GC) B
RAD23B	2.6115e-25	0.49061	0.5	0.21	8.03219e-21	Germinal center (GC) B
PIK3CG	2.95883e-25	0.581076	0.47	0.2	9.10048e-21	Germinal center (GC) B
EIF3I	2.99029e-25	0.59567	0.609	0.292	9.19725e-21	Germinal center (GC) B
DOCK2	3.21662e-25	0.708921	0.699	0.362	9.89337e-21	Germinal center (GC) B
TALDO1	3.62026e-25	0.592445	0.519	0.232	1.11348e-20	Germinal center (GC) B
COTL1	3.73574e-25	0.721935	0.774	0.413	1.149e-20	Germinal center (GC) B
ATP5IF1	4.68484e-25	0.755978	0.613	0.332	1.44092e-20	Germinal center (GC) B
SLC39A11	4.72283e-25	0.677269	0.312	0.11	1.4526e-20	Germinal center (GC) B
IFNLR1	5.90408e-25	0.455409	0.293	0.093	1.81592e-20	Germinal center (GC) B
RAP1A	6.12178e-25	0.608344	0.688	0.361	1.88288e-20	Germinal center (GC) B
UQCR10	6.21135e-25	0.6823	0.624	0.322	1.91042e-20	Germinal center (GC) B
SNRNP25	6.56479e-25	0.399815	0.316	0.105	2.01913e-20	Germinal center (GC) B
SUGP2	6.91082e-25	0.426264	0.274	0.082	2.12556e-20	Germinal center (GC) B
INPP5F	7.04063e-25	0.452824	0.361	0.122	2.16549e-20	Germinal center (GC) B
COMMD8	8.42643e-25	0.35443	0.274	0.082	2.59172e-20	Germinal center (GC) B
ATP5PB	8.42689e-25	0.699254	0.613	0.314	2.59186e-20	Germinal center (GC) B
BMP2K	8.82096e-25	0.595508	0.598	0.278	2.71306e-20	Germinal center (GC) B
PDHB	1.00006e-24	0.452708	0.327	0.113	3.07587e-20	Germinal center (GC) B
ITGB2-AS1	1.05718e-24	0.431611	0.252	0.071	3.25156e-20	Germinal center (GC) B
REPIN1	1.16884e-24	0.600981	0.312	0.108	3.59499e-20	Germinal center (GC) B
R3HDM1	1.18553e-24	0.558023	0.38	0.142	3.64634e-20	Germinal center (GC) B
COX6A1	1.33994e-24	0.776035	0.782	0.565	4.12125e-20	Germinal center (GC) B
VCPIP1	1.34948e-24	0.435905	0.271	0.082	4.15058e-20	Germinal center (GC) B
AC012236.1	1.34985e-24	0.798008	0.342	0.135	4.15173e-20	Germinal center (GC) B
MTCH2	1.57235e-24	0.431367	0.305	0.101	4.83609e-20	Germinal center (GC) B
GLRX3	1.58272e-24	0.580617	0.335	0.116	4.86798e-20	Germinal center (GC) B
MAP1LC3B	1.6387e-24	0.839366	0.767	0.493	5.04015e-20	Germinal center (GC) B
FAF1	1.70756e-24	0.51039	0.575	0.27	5.25193e-20	Germinal center (GC) B
PSMA2	1.74397e-24	0.655505	0.62	0.321	5.36394e-20	Germinal center (GC) B
ACYP2	1.96262e-24	0.497677	0.41	0.161	6.03642e-20	Germinal center (GC) B
RAPGEF1	1.99261e-24	0.58899	0.714	0.385	6.12868e-20	Germinal center (GC) B
SMG7	2.10864e-24	0.565955	0.41	0.162	6.48554e-20	Germinal center (GC) B
PPID	2.1156e-24	0.38252	0.308	0.099	6.50694e-20	Germinal center (GC) B
RMDN1	2.12517e-24	0.400729	0.293	0.093	6.53637e-20	Germinal center (GC) B
OSBPL3	2.91011e-24	0.549586	0.526	0.241	8.95061e-20	Germinal center (GC) B
SRGAP2	3.04999e-24	0.55058	0.398	0.153	9.38086e-20	Germinal center (GC) B
EIF3A	3.44646e-24	0.648186	0.718	0.413	1.06003e-19	Germinal center (GC) B
MBNL2	3.67345e-24	0.78326	0.635	0.351	1.12984e-19	Germinal center (GC) B
PARN	3.74458e-24	0.487007	0.387	0.145	1.15172e-19	Germinal center (GC) B
CCT3	3.92573e-24	0.576833	0.628	0.304	1.20744e-19	Germinal center (GC) B
GMFB	4.02633e-24	0.359198	0.297	0.093	1.23838e-19	Germinal center (GC) B
EED	4.44974e-24	0.412169	0.346	0.12	1.36861e-19	Germinal center (GC) B
ACSF3	4.50292e-24	0.415576	0.312	0.105	1.38496e-19	Germinal center (GC) B
GNG5	4.51726e-24	0.706972	0.699	0.413	1.38937e-19	Germinal center (GC) B
SOS1	4.57733e-24	0.679601	0.474	0.205	1.40785e-19	Germinal center (GC) B
TBCA	4.89187e-24	0.623968	0.665	0.351	1.50459e-19	Germinal center (GC) B
DENND1B	6.91913e-24	0.554646	0.414	0.173	2.12812e-19	Germinal center (GC) B
RNF103	7.17777e-24	0.538128	0.323	0.114	2.20767e-19	Germinal center (GC) B
RTRAF	7.19365e-24	0.604317	0.598	0.303	2.21255e-19	Germinal center (GC) B
POMP	8.2952e-24	0.601982	0.65	0.344	2.55135e-19	Germinal center (GC) B
MOB1A	8.57754e-24	0.656048	0.711	0.374	2.63819e-19	Germinal center (GC) B
GTF2I	8.80056e-24	0.66862	0.609	0.303	2.70679e-19	Germinal center (GC) B
UBE2L3	1.11646e-23	0.594288	0.485	0.215	3.43391e-19	Germinal center (GC) B
SINHCAF	1.16854e-23	0.499689	0.549	0.245	3.59406e-19	Germinal center (GC) B
LDHB	1.16964e-23	0.67711	0.677	0.378	3.59747e-19	Germinal center (GC) B
SKAP1	1.21075e-23	0.703106	0.44	0.185	3.72389e-19	Germinal center (GC) B
ETFA	1.31373e-23	0.531495	0.459	0.199	4.04065e-19	Germinal center (GC) B
STX12	1.50606e-23	0.391992	0.447	0.177	4.63218e-19	Germinal center (GC) B
SLC25A3	1.87008e-23	0.675421	0.835	0.586	5.75181e-19	Germinal center (GC) B
DESI2	1.94006e-23	0.429078	0.32	0.109	5.96703e-19	Germinal center (GC) B
RCC2	1.9563e-23	0.450153	0.301	0.098	6.01698e-19	Germinal center (GC) B
CAP1	2.04376e-23	0.666997	0.748	0.431	6.286e-19	Germinal center (GC) B
RASGRP1	2.2112e-23	0.501163	0.256	0.077	6.80099e-19	Germinal center (GC) B
LCOR	2.25955e-23	0.50389	0.451	0.183	6.94969e-19	Germinal center (GC) B
NCOA1	2.86011e-23	0.421484	0.38	0.142	8.79683e-19	Germinal center (GC) B
FCRLA	3.48592e-23	0.624068	0.711	0.375	1.07216e-18	Germinal center (GC) B
P2RY8	3.60987e-23	0.556356	0.553	0.257	1.11029e-18	Germinal center (GC) B
HNRNPD	3.65065e-23	0.646597	0.767	0.463	1.12283e-18	Germinal center (GC) B
ZNF821	4.14058e-23	0.539363	0.323	0.114	1.27352e-18	Germinal center (GC) B
POU2F2	4.27174e-23	0.672284	0.748	0.414	1.31386e-18	Germinal center (GC) B
TLE4	4.86043e-23	0.548181	0.556	0.259	1.49492e-18	Germinal center (GC) B
SEM1	5.09734e-23	0.61058	0.56	0.286	1.56779e-18	Germinal center (GC) B
KPNA2	5.60117e-23	0.469363	0.335	0.12	1.72275e-18	Germinal center (GC) B
CARHSP1	5.88346e-23	0.461396	0.305	0.105	1.80958e-18	Germinal center (GC) B
ADORA2A	6.12003e-23	0.401252	0.252	0.078	1.88234e-18	Germinal center (GC) B
ELOB	6.88834e-23	0.680287	0.669	0.391	2.11865e-18	Germinal center (GC) B
GRSF1	7.09808e-23	0.361516	0.372	0.14	2.18316e-18	Germinal center (GC) B
FAR1	7.3018e-23	0.475263	0.316	0.111	2.24582e-18	Germinal center (GC) B
KBTBD8	7.80828e-23	0.453277	0.395	0.148	2.40159e-18	Germinal center (GC) B
SMARCD2	8.63387e-23	0.440904	0.297	0.099	2.65552e-18	Germinal center (GC) B
RANBP9	9.56759e-23	0.540938	0.372	0.144	2.9427e-18	Germinal center (GC) B
NDUFB3	1.00968e-22	0.586788	0.44	0.197	3.10548e-18	Germinal center (GC) B
SYNGR2	1.01735e-22	0.717746	0.85	0.632	3.12906e-18	Germinal center (GC) B
RASSF2	1.02215e-22	0.434867	0.451	0.178	3.14383e-18	Germinal center (GC) B
WAPL	1.09012e-22	0.468395	0.504	0.221	3.35289e-18	Germinal center (GC) B
CDR2	1.11631e-22	0.52479	0.335	0.126	3.43344e-18	Germinal center (GC) B
PSMD12	1.23951e-22	0.439723	0.395	0.159	3.81236e-18	Germinal center (GC) B
PDS5A	1.24663e-22	0.528239	0.609	0.29	3.83426e-18	Germinal center (GC) B
CR2	1.2677e-22	0.509423	0.425	0.166	3.89905e-18	Germinal center (GC) B
AL592429.2	1.47981e-22	0.551373	0.383	0.149	4.55147e-18	Germinal center (GC) B
EDEM1	1.67299e-22	0.532206	0.459	0.204	5.14563e-18	Germinal center (GC) B
DCK	1.7169e-22	0.497443	0.526	0.223	5.28066e-18	Germinal center (GC) B
UBE2E1	1.73429e-22	0.519236	0.496	0.222	5.33415e-18	Germinal center (GC) B
COX5A	1.97427e-22	0.69401	0.586	0.327	6.07226e-18	Germinal center (GC) B
PDIA4	2.37996e-22	0.671598	0.481	0.237	7.32006e-18	Germinal center (GC) B
LINC02245	2.57562e-22	0.454844	0.357	0.135	7.92185e-18	Germinal center (GC) B
RAB30	2.60201e-22	0.540777	0.677	0.371	8.003e-18	Germinal center (GC) B
TMSB4X	2.96213e-22	0.594675	0.977	0.959	9.11062e-18	Germinal center (GC) B
PACS1	3.12954e-22	0.530403	0.669	0.329	9.62553e-18	Germinal center (GC) B
TBL1XR1	3.12959e-22	0.582179	0.47	0.21	9.62568e-18	Germinal center (GC) B
DHFR	3.28065e-22	0.43181	0.297	0.101	1.00903e-17	Germinal center (GC) B
THOC2	3.32618e-22	0.524039	0.53	0.242	1.02303e-17	Germinal center (GC) B
CCDC115	3.71525e-22	0.442028	0.305	0.105	1.1427e-17	Germinal center (GC) B
ZBTB44	3.79501e-22	0.515741	0.346	0.128	1.16723e-17	Germinal center (GC) B
SNRPA	4.21884e-22	0.442033	0.387	0.152	1.29759e-17	Germinal center (GC) B
C4orf3	4.23249e-22	0.880221	0.628	0.368	1.30179e-17	Germinal center (GC) B
CACYBP	4.37952e-22	0.741789	0.658	0.379	1.34701e-17	Germinal center (GC) B
SRGAP2B	4.50845e-22	0.434355	0.274	0.09	1.38666e-17	Germinal center (GC) B
CS	4.73338e-22	0.426759	0.342	0.123	1.45585e-17	Germinal center (GC) B
MMADHC	5.15656e-22	0.524613	0.47	0.215	1.586e-17	Germinal center (GC) B
CARD11	5.25293e-22	0.52324	0.53	0.232	1.61564e-17	Germinal center (GC) B
CDV3	5.60198e-22	0.637777	0.553	0.29	1.723e-17	Germinal center (GC) B
TRAPPC2L	6.09988e-22	0.477621	0.327	0.125	1.87614e-17	Germinal center (GC) B
CCT8	6.26703e-22	0.598101	0.594	0.308	1.92755e-17	Germinal center (GC) B
DDB1	7.21355e-22	0.605132	0.425	0.18	2.21867e-17	Germinal center (GC) B
TBL1X	7.34414e-22	0.529656	0.308	0.106	2.25884e-17	Germinal center (GC) B
BAZ2B	7.8357e-22	0.435406	0.372	0.146	2.41003e-17	Germinal center (GC) B
EIF4E2	8.77396e-22	0.455976	0.342	0.13	2.69861e-17	Germinal center (GC) B
SETD2	8.97556e-22	0.536622	0.613	0.297	2.76061e-17	Germinal center (GC) B
PLEKHF2	9.24687e-22	0.413301	0.496	0.212	2.84406e-17	Germinal center (GC) B
HNRNPA1	9.28306e-22	0.63948	0.917	0.795	2.85519e-17	Germinal center (GC) B
PRAG1	9.59869e-22	0.412668	0.357	0.127	2.95227e-17	Germinal center (GC) B
FAM13B	1.174e-21	0.488782	0.564	0.261	3.61086e-17	Germinal center (GC) B
RABEP1	1.18583e-21	0.371092	0.598	0.272	3.64726e-17	Germinal center (GC) B
KLC1	1.25512e-21	0.318483	0.346	0.127	3.86037e-17	Germinal center (GC) B
UBAP2	1.25905e-21	0.491372	0.252	0.082	3.87246e-17	Germinal center (GC) B
SIAH2	1.59637e-21	0.504138	0.564	0.268	4.90995e-17	Germinal center (GC) B
PSMB3	1.74228e-21	0.592919	0.613	0.327	5.35872e-17	Germinal center (GC) B
CD72	1.97648e-21	0.51726	0.598	0.276	6.07906e-17	Germinal center (GC) B
MLF2	2.15279e-21	0.464598	0.5	0.238	6.62133e-17	Germinal center (GC) B
SLC49A4	2.30287e-21	0.605999	0.383	0.151	7.08295e-17	Germinal center (GC) B
SHOC2	2.37035e-21	0.544974	0.602	0.292	7.29048e-17	Germinal center (GC) B
ABLIM1	2.38806e-21	0.555236	0.414	0.164	7.34497e-17	Germinal center (GC) B
CDK6	2.5017e-21	0.611841	0.365	0.152	7.69447e-17	Germinal center (GC) B
VDAC1	2.5985e-21	0.551497	0.436	0.194	7.99219e-17	Germinal center (GC) B
IKZF3	2.59944e-21	0.468064	0.624	0.311	7.99509e-17	Germinal center (GC) B
CHIC2	2.61424e-21	0.486315	0.455	0.196	8.04062e-17	Germinal center (GC) B
MIEN1	2.82674e-21	0.424656	0.35	0.135	8.6942e-17	Germinal center (GC) B
ASPH	3.0792e-21	0.393222	0.267	0.089	9.4707e-17	Germinal center (GC) B
PRPF38A	3.13101e-21	0.417245	0.331	0.119	9.63004e-17	Germinal center (GC) B
HIBCH	3.59582e-21	0.392505	0.398	0.16	1.10597e-16	Germinal center (GC) B
CSNK2B	3.78349e-21	0.572571	0.707	0.418	1.16369e-16	Germinal center (GC) B
C11orf98	3.79841e-21	0.472376	0.32	0.118	1.16828e-16	Germinal center (GC) B
ATAD2B	4.00026e-21	0.42393	0.406	0.159	1.23036e-16	Germinal center (GC) B
LRRK2	4.601e-21	0.606937	0.35	0.132	1.41513e-16	Germinal center (GC) B
PMAIP1	5.03524e-21	0.723479	0.654	0.358	1.54869e-16	Germinal center (GC) B
PPP3CB	6.08693e-21	0.35421	0.32	0.115	1.87216e-16	Germinal center (GC) B
ARGLU1	6.2681e-21	0.624681	0.778	0.49	1.92788e-16	Germinal center (GC) B
CNR2	6.34926e-21	0.358945	0.383	0.141	1.95284e-16	Germinal center (GC) B
ENTPD4	6.77754e-21	0.492023	0.372	0.152	2.08457e-16	Germinal center (GC) B
PPP2R5C	7.11769e-21	0.528457	0.571	0.287	2.18919e-16	Germinal center (GC) B
RHOG	7.18376e-21	0.487294	0.534	0.247	2.20951e-16	Germinal center (GC) B
TOP1	7.40518e-21	0.589952	0.658	0.376	2.27761e-16	Germinal center (GC) B
SLC12A2	7.6981e-21	0.418128	0.338	0.127	2.3677e-16	Germinal center (GC) B
MPP6	8.42076e-21	0.309602	0.271	0.089	2.58997e-16	Germinal center (GC) B
SF3B6	8.58512e-21	0.445497	0.53	0.258	2.64053e-16	Germinal center (GC) B
MTHFS	1.0115e-20	0.337793	0.301	0.105	3.11106e-16	Germinal center (GC) B
LGALS9	1.07804e-20	0.50865	0.331	0.121	3.31574e-16	Germinal center (GC) B
PPM1G	1.23793e-20	0.588432	0.481	0.224	3.8075e-16	Germinal center (GC) B
NCF1	1.32159e-20	0.625092	0.876	0.651	4.06481e-16	Germinal center (GC) B
GPR18	1.32167e-20	0.436423	0.421	0.166	4.06506e-16	Germinal center (GC) B
NDUFA12	1.32999e-20	0.515487	0.466	0.218	4.09066e-16	Germinal center (GC) B
CD2AP	1.39561e-20	0.479886	0.462	0.2	4.29246e-16	Germinal center (GC) B
POU2F1	1.4043e-20	0.466623	0.342	0.132	4.31919e-16	Germinal center (GC) B
ATP5F1C	1.54454e-20	0.627828	0.549	0.29	4.75053e-16	Germinal center (GC) B
SLC7A6	1.59078e-20	0.456366	0.301	0.108	4.89276e-16	Germinal center (GC) B
HELZ	1.62484e-20	0.469978	0.455	0.198	4.99751e-16	Germinal center (GC) B
DGUOK	2.20839e-20	0.485371	0.496	0.233	6.79235e-16	Germinal center (GC) B
YWHAQ	2.47141e-20	0.626313	0.695	0.413	7.60133e-16	Germinal center (GC) B
C5orf15	2.59891e-20	0.263813	0.289	0.099	7.99347e-16	Germinal center (GC) B
ZNF580	2.66623e-20	0.404059	0.316	0.121	8.20052e-16	Germinal center (GC) B
AC009313.1	2.91116e-20	0.423932	0.335	0.127	8.95384e-16	Germinal center (GC) B
DNAJC7	2.91406e-20	0.483042	0.451	0.205	8.96277e-16	Germinal center (GC) B
SRP9	3.04676e-20	0.616343	0.564	0.291	9.37093e-16	Germinal center (GC) B
PGAM1	3.34027e-20	0.493377	0.541	0.272	1.02737e-15	Germinal center (GC) B
CASP3	3.35468e-20	0.476464	0.421	0.189	1.0318e-15	Germinal center (GC) B
GNB2	3.36423e-20	0.546797	0.643	0.344	1.03473e-15	Germinal center (GC) B
FCHO1	3.51213e-20	0.398324	0.252	0.082	1.08022e-15	Germinal center (GC) B
HSD17B12	3.58209e-20	0.583306	0.353	0.145	1.10174e-15	Germinal center (GC) B
SS18	3.77314e-20	0.615108	0.462	0.214	1.1605e-15	Germinal center (GC) B
ZC3H12D	3.79147e-20	0.388377	0.274	0.092	1.16614e-15	Germinal center (GC) B
HDAC9	4.58235e-20	0.665954	0.658	0.356	1.40939e-15	Germinal center (GC) B
LINC01184	4.86372e-20	0.454953	0.335	0.128	1.49593e-15	Germinal center (GC) B
EIF2B1	4.9012e-20	0.323985	0.286	0.1	1.50746e-15	Germinal center (GC) B
SEPTIN2	5.36829e-20	0.523448	0.579	0.297	1.65113e-15	Germinal center (GC) B
TXN2	5.67498e-20	0.433316	0.357	0.146	1.74545e-15	Germinal center (GC) B
MRPL4	6.93861e-20	0.497498	0.335	0.132	2.13411e-15	Germinal center (GC) B
SDHC	7.15133e-20	0.498705	0.451	0.205	2.19954e-15	Germinal center (GC) B
CBX3	7.86919e-20	0.512067	0.541	0.261	2.42033e-15	Germinal center (GC) B
LPIN1	7.91167e-20	0.611509	0.496	0.244	2.43339e-15	Germinal center (GC) B
UQCRC2	1.43207e-19	0.488059	0.466	0.217	4.40462e-15	Germinal center (GC) B
PSMA6	1.50104e-19	0.547277	0.492	0.244	4.61675e-15	Germinal center (GC) B
GPR89A	1.62992e-19	0.387136	0.286	0.102	5.01313e-15	Germinal center (GC) B
PPP2R1A	1.65003e-19	0.463038	0.602	0.302	5.075e-15	Germinal center (GC) B
AC105402.3	1.67543e-19	0.553878	0.323	0.125	5.15311e-15	Germinal center (GC) B
OSBPL9	1.87074e-19	0.507106	0.459	0.215	5.75383e-15	Germinal center (GC) B
ZBTB38	1.92153e-19	0.580147	0.541	0.286	5.91005e-15	Germinal center (GC) B
ENOPH1	1.96376e-19	0.361715	0.274	0.096	6.03994e-15	Germinal center (GC) B
KMT2A	2.06312e-19	0.612586	0.534	0.276	6.34554e-15	Germinal center (GC) B
BABAM1	2.18162e-19	0.406283	0.368	0.153	6.71001e-15	Germinal center (GC) B
PSMD1	2.28671e-19	0.379652	0.32	0.123	7.03325e-15	Germinal center (GC) B
PFDN1	2.30656e-19	0.28205	0.305	0.112	7.09427e-15	Germinal center (GC) B
NKTR	2.41001e-19	0.615249	0.545	0.284	7.41246e-15	Germinal center (GC) B
DCTPP1	2.5368e-19	0.376403	0.278	0.097	7.80244e-15	Germinal center (GC) B
UBE2A	2.59521e-19	0.447533	0.526	0.258	7.98209e-15	Germinal center (GC) B
PSMD6	2.60974e-19	0.381432	0.387	0.163	8.02677e-15	Germinal center (GC) B
RANBP2	2.63562e-19	0.370441	0.654	0.347	8.10638e-15	Germinal center (GC) B
CD2BP2	2.65657e-19	0.371996	0.327	0.127	8.1708e-15	Germinal center (GC) B
MBD2	2.66364e-19	0.404908	0.398	0.176	8.19255e-15	Germinal center (GC) B
GLRX5	2.89515e-19	0.390672	0.305	0.117	8.90462e-15	Germinal center (GC) B
MSL2	3.06391e-19	0.419516	0.327	0.125	9.42366e-15	Germinal center (GC) B
MIOS	3.06462e-19	0.365123	0.376	0.149	9.42587e-15	Germinal center (GC) B
MICU2	3.35372e-19	0.494993	0.481	0.223	1.0315e-14	Germinal center (GC) B
CAPN1	3.37906e-19	0.465437	0.361	0.149	1.0393e-14	Germinal center (GC) B
GABARAPL2	3.4228e-19	0.491866	0.598	0.316	1.05275e-14	Germinal center (GC) B
SNX1	3.43005e-19	0.398287	0.459	0.206	1.05498e-14	Germinal center (GC) B
SETD5	4.51576e-19	0.392721	0.519	0.244	1.38891e-14	Germinal center (GC) B
ATP5F1A	4.66475e-19	0.566787	0.673	0.41	1.43474e-14	Germinal center (GC) B
PPP1CC	4.89547e-19	0.580114	0.62	0.354	1.5057e-14	Germinal center (GC) B
THOC7	4.91634e-19	0.360521	0.289	0.108	1.51212e-14	Germinal center (GC) B
S100PBP	4.94047e-19	0.410659	0.342	0.139	1.51954e-14	Germinal center (GC) B
TAF7	4.96777e-19	0.454266	0.692	0.392	1.52794e-14	Germinal center (GC) B
COMMD4	4.97654e-19	0.427241	0.274	0.103	1.53064e-14	Germinal center (GC) B
JMJD1C	5.01181e-19	0.578609	0.778	0.492	1.54148e-14	Germinal center (GC) B
PIP5K1A	5.04101e-19	0.331614	0.267	0.091	1.55046e-14	Germinal center (GC) B
OTUB1	5.30578e-19	0.438844	0.5	0.244	1.6319e-14	Germinal center (GC) B
HSD17B10	5.39724e-19	0.469295	0.357	0.153	1.66003e-14	Germinal center (GC) B
ARPC5L	5.42893e-19	0.548054	0.541	0.282	1.66978e-14	Germinal center (GC) B
ARF3	5.57029e-19	0.325604	0.32	0.122	1.71325e-14	Germinal center (GC) B
CASD1	5.59338e-19	0.316141	0.286	0.1	1.72036e-14	Germinal center (GC) B
TRANK1	5.73493e-19	0.381524	0.383	0.161	1.76389e-14	Germinal center (GC) B
PPIA	5.85097e-19	0.618385	0.929	0.864	1.79958e-14	Germinal center (GC) B
NECAP2	5.98614e-19	0.401748	0.331	0.129	1.84116e-14	Germinal center (GC) B
FBXO11	5.99705e-19	0.526443	0.549	0.272	1.84451e-14	Germinal center (GC) B
PEA15	6.00551e-19	0.343168	0.372	0.149	1.84712e-14	Germinal center (GC) B
CCT5	6.10752e-19	0.447827	0.511	0.237	1.87849e-14	Germinal center (GC) B
UBE2I	6.22885e-19	0.425049	0.62	0.325	1.91581e-14	Germinal center (GC) B
ATP2C1	6.47474e-19	0.406264	0.301	0.111	1.99144e-14	Germinal center (GC) B
ENO1	6.76438e-19	0.429733	0.68	0.385	2.08052e-14	Germinal center (GC) B
SUCLG1	6.98461e-19	0.353294	0.327	0.13	2.14826e-14	Germinal center (GC) B
OLA1	6.99649e-19	0.377813	0.406	0.175	2.15191e-14	Germinal center (GC) B
TSPAN33	7.14224e-19	0.323998	0.451	0.191	2.19674e-14	Germinal center (GC) B
PSMB1	7.86174e-19	0.551286	0.624	0.36	2.41804e-14	Germinal center (GC) B
DEK	7.89586e-19	0.456303	0.549	0.256	2.42853e-14	Germinal center (GC) B
PSMB6	9.06777e-19	0.504957	0.519	0.271	2.78898e-14	Germinal center (GC) B
ADSL	9.30664e-19	0.343063	0.282	0.103	2.86244e-14	Germinal center (GC) B
DMAC1	9.38092e-19	0.353291	0.308	0.116	2.88529e-14	Germinal center (GC) B
LAMTOR5	9.62998e-19	0.510516	0.571	0.295	2.96189e-14	Germinal center (GC) B
VASP	9.82797e-19	0.550462	0.613	0.318	3.02279e-14	Germinal center (GC) B
SRP14	1.28681e-18	0.578711	0.85	0.63	3.95785e-14	Germinal center (GC) B
NPTN	1.37536e-18	0.408309	0.301	0.113	4.23019e-14	Germinal center (GC) B
SYAP1	1.5167e-18	0.427753	0.481	0.229	4.66492e-14	Germinal center (GC) B
MPLKIP	1.60999e-18	0.272886	0.312	0.118	4.95185e-14	Germinal center (GC) B
RAB14	1.61881e-18	0.423583	0.489	0.23	4.97897e-14	Germinal center (GC) B
COX6C	1.669e-18	0.541806	0.707	0.441	5.13333e-14	Germinal center (GC) B
SMYD3	1.75337e-18	0.493231	0.523	0.264	5.39285e-14	Germinal center (GC) B
TRIM26	1.98343e-18	0.381394	0.402	0.171	6.10042e-14	Germinal center (GC) B
NAA10	2.08664e-18	0.385761	0.421	0.192	6.41788e-14	Germinal center (GC) B
GTF2E2	2.08838e-18	0.353474	0.368	0.151	6.42323e-14	Germinal center (GC) B
MOB3A	2.13695e-18	0.372424	0.519	0.245	6.57262e-14	Germinal center (GC) B
NSF	2.19539e-18	0.502799	0.508	0.256	6.75235e-14	Germinal center (GC) B
RFX3	2.23364e-18	0.357682	0.47	0.209	6.87e-14	Germinal center (GC) B
POLR2J	2.25486e-18	0.441765	0.429	0.204	6.93527e-14	Germinal center (GC) B
TBC1D22A	2.28385e-18	0.541059	0.68	0.382	7.02445e-14	Germinal center (GC) B
ITGB2	2.349e-18	0.470717	0.609	0.31	7.22483e-14	Germinal center (GC) B
TCP1	2.43003e-18	0.507073	0.628	0.346	7.47403e-14	Germinal center (GC) B
WDR77	2.45752e-18	0.304351	0.263	0.092	7.55858e-14	Germinal center (GC) B
LAMTOR2	2.51656e-18	0.417822	0.331	0.138	7.7402e-14	Germinal center (GC) B
GNAI2	2.5979e-18	0.574315	0.767	0.498	7.99036e-14	Germinal center (GC) B
HSPA4	2.65823e-18	0.518754	0.692	0.398	8.17593e-14	Germinal center (GC) B
ARID4B	2.83404e-18	0.514631	0.756	0.453	8.71666e-14	Germinal center (GC) B
SNRPF	2.86976e-18	0.365361	0.44	0.197	8.82651e-14	Germinal center (GC) B
EIPR1	2.88542e-18	0.335134	0.259	0.091	8.8747e-14	Germinal center (GC) B
CAB39	3.0116e-18	0.435727	0.417	0.189	9.26278e-14	Germinal center (GC) B
LINC01473	3.02252e-18	0.406759	0.274	0.1	9.29636e-14	Germinal center (GC) B
GRB2	3.03017e-18	0.504978	0.835	0.543	9.3199e-14	Germinal center (GC) B
PSMB4	3.03581e-18	0.486716	0.447	0.214	9.33724e-14	Germinal center (GC) B
DNAJB6	3.20733e-18	0.612252	0.662	0.389	9.8648e-14	Germinal center (GC) B
TAOK3	3.51371e-18	0.339826	0.602	0.302	1.08071e-13	Germinal center (GC) B
ATXN10	3.56005e-18	0.367863	0.338	0.137	1.09497e-13	Germinal center (GC) B
LAP3	3.68641e-18	0.439405	0.368	0.161	1.13383e-13	Germinal center (GC) B
CHMP2A	4.04834e-18	0.428498	0.357	0.156	1.24515e-13	Germinal center (GC) B
RBM26	4.13718e-18	0.38665	0.511	0.245	1.27247e-13	Germinal center (GC) B
SUPT4H1	4.14243e-18	0.43435	0.402	0.182	1.27409e-13	Germinal center (GC) B
OAZ1	4.23038e-18	0.459056	0.947	0.897	1.30114e-13	Germinal center (GC) B
PTRHD1	4.69042e-18	0.286287	0.323	0.125	1.44263e-13	Germinal center (GC) B
DNAJC8	4.7124e-18	0.446856	0.508	0.252	1.44939e-13	Germinal center (GC) B
ST6GAL1	4.84473e-18	0.510401	0.876	0.643	1.49009e-13	Germinal center (GC) B
DNM1L	5.05896e-18	0.382193	0.35	0.141	1.55598e-13	Germinal center (GC) B
PSPC1	5.33296e-18	0.355434	0.414	0.182	1.64026e-13	Germinal center (GC) B
SCAF4	5.61054e-18	0.313715	0.406	0.167	1.72563e-13	Germinal center (GC) B
YWHAE	6.33639e-18	0.41803	0.59	0.324	1.94888e-13	Germinal center (GC) B
XPO1	6.34396e-18	0.397361	0.459	0.206	1.95121e-13	Germinal center (GC) B
AEBP2	6.96015e-18	0.406024	0.383	0.164	2.14073e-13	Germinal center (GC) B
ZNF721	7.72779e-18	0.402652	0.44	0.197	2.37684e-13	Germinal center (GC) B
NEDD9	7.74537e-18	0.589236	0.571	0.324	2.38224e-13	Germinal center (GC) B
VAMP8	7.78925e-18	0.504455	0.519	0.272	2.39574e-13	Germinal center (GC) B
FLOT1	7.98073e-18	0.376275	0.331	0.137	2.45463e-13	Germinal center (GC) B
PPHLN1	8.01542e-18	0.476902	0.508	0.248	2.4653e-13	Germinal center (GC) B
SMS	8.03188e-18	0.400073	0.267	0.096	2.47036e-13	Germinal center (GC) B
NEDD8	8.37346e-18	0.577076	0.568	0.316	2.57543e-13	Germinal center (GC) B
RHOQ	8.7937e-18	0.38552	0.353	0.145	2.70468e-13	Germinal center (GC) B
UBAP1	9.51207e-18	0.40275	0.368	0.156	2.92563e-13	Germinal center (GC) B
DAPP1	9.51845e-18	0.559404	0.628	0.35	2.92759e-13	Germinal center (GC) B
CTDSP2	9.70842e-18	0.298192	0.274	0.101	2.98602e-13	Germinal center (GC) B
CENPM	1.08499e-17	0.278932	0.274	0.101	3.33711e-13	Germinal center (GC) B
SF3B4	1.0869e-17	0.417909	0.361	0.153	3.34298e-13	Germinal center (GC) B
FRYL	1.09434e-17	0.484905	0.545	0.274	3.36585e-13	Germinal center (GC) B
COX6B1	1.1531e-17	0.561478	0.737	0.479	3.54659e-13	Germinal center (GC) B
SNRPE	1.22891e-17	0.452189	0.391	0.174	3.77976e-13	Germinal center (GC) B
BTBD1	1.2348e-17	0.360866	0.331	0.133	3.79786e-13	Germinal center (GC) B
PSIP1	1.23845e-17	0.451198	0.568	0.289	3.8091e-13	Germinal center (GC) B
CD58	1.27665e-17	0.437978	0.297	0.114	3.92659e-13	Germinal center (GC) B
GNG2	1.31251e-17	0.352067	0.526	0.25	4.03689e-13	Germinal center (GC) B
ZNF430	1.31303e-17	0.282922	0.35	0.14	4.0385e-13	Germinal center (GC) B
PRKRIP1	1.31985e-17	0.410651	0.383	0.168	4.05947e-13	Germinal center (GC) B
KLHL24	1.33422e-17	0.392903	0.545	0.275	4.10367e-13	Germinal center (GC) B
HERC2	1.35955e-17	0.443593	0.402	0.182	4.18157e-13	Germinal center (GC) B
RHOH	1.38426e-17	0.472584	0.887	0.667	4.25756e-13	Germinal center (GC) B
TMC6	1.38997e-17	0.394476	0.511	0.243	4.27513e-13	Germinal center (GC) B
NDUFV2	1.55945e-17	0.479627	0.602	0.335	4.79641e-13	Germinal center (GC) B
CLIP1	1.73949e-17	0.42006	0.353	0.153	5.35016e-13	Germinal center (GC) B
WWP2	2.02593e-17	0.359186	0.323	0.126	6.23117e-13	Germinal center (GC) B
CHD4	2.14613e-17	0.453492	0.477	0.226	6.60086e-13	Germinal center (GC) B
NDUFB2	2.25031e-17	0.500206	0.605	0.352	6.92127e-13	Germinal center (GC) B
PARG	2.28317e-17	0.386475	0.256	0.091	7.02235e-13	Germinal center (GC) B
H2AFZ	2.37253e-17	0.809935	0.763	0.514	7.29719e-13	Germinal center (GC) B
ATP5PF	2.44317e-17	0.59192	0.598	0.358	7.51447e-13	Germinal center (GC) B
TEX9	2.47808e-17	0.358751	0.271	0.1	7.62183e-13	Germinal center (GC) B
NUDT21	2.49613e-17	0.41703	0.346	0.15	7.67733e-13	Germinal center (GC) B
FAM214A	2.6973e-17	0.617101	0.594	0.341	8.29609e-13	Germinal center (GC) B
[truncated: 1,985 more rows]

## Sheet: 14_Myeloid Cells
Table S3: Overview of Signature Genes for Each Major cell types and Its Subtypes
Gene	p_val	avg_log2FC	pct.1	pct.2	p_val_adj	Cluster
VCAN	0	3.68864	0.911	0.069	0	CD14+ Mo
S100A9	0	3.20344	0.977	0.325	0	CD14+ Mo
THBS1	0	2.965	0.504	0.035	0	CD14+ Mo
EREG	0	2.85445	0.616	0.08	0	CD14+ Mo
LYZ	0	2.69614	0.996	0.697	0	CD14+ Mo
FCN1	0	2.37139	0.963	0.224	0	CD14+ Mo
PLCB1	0	2.08124	0.65	0.088	0	CD14+ Mo
S100A12	0	2.06775	0.765	0.059	0	CD14+ Mo
S100A8	0	2.06753	0.97	0.241	0	CD14+ Mo
CSTA	0	1.70542	0.817	0.338	0	CD14+ Mo
CD36	0	1.42614	0.611	0.124	0	CD14+ Mo
AQP9	0	1.36513	0.684	0.187	0	CD14+ Mo
TKT	0	1.35851	0.931	0.652	0	CD14+ Mo
AC013652.1	0	1.30982	0.383	0.03	0	CD14+ Mo
NRGN	0	1.14993	0.478	0.087	0	CD14+ Mo
MCEMP1	0	0.932913	0.32	0.029	0	CD14+ Mo
MPP7	5.33053e-307	0.946088	0.384	0.061	1.63951e-302	CD14+ Mo
LGALS2	7.81836e-303	1.41529	0.586	0.158	2.40469e-298	CD14+ Mo
S100A6	1.39304e-297	1.26644	0.985	0.808	4.28458e-293	CD14+ Mo
CTSS	1.98177e-295	1.12215	0.976	0.839	6.09532e-291	CD14+ Mo
FCAR	8.08268e-285	0.802056	0.43	0.079	2.48599e-280	CD14+ Mo
CFP	1.7136e-284	1.10683	0.745	0.245	5.27053e-280	CD14+ Mo
AC020656.1	9.18585e-279	1.36158	0.52	0.14	2.82529e-274	CD14+ Mo
ASGR1	1.11415e-270	0.946723	0.388	0.074	3.42679e-266	CD14+ Mo
RBP7	5.59641e-258	1.11386	0.459	0.108	1.72129e-253	CD14+ Mo
TSPO	5.64666e-253	1.14286	0.936	0.694	1.73674e-248	CD14+ Mo
CRISPLD2	1.10361e-251	0.729853	0.279	0.036	3.39437e-247	CD14+ Mo
CD300E	2.76918e-244	1.1593	0.469	0.12	8.51716e-240	CD14+ Mo
GLT1D1	1.05921e-240	0.622349	0.353	0.061	3.25783e-236	CD14+ Mo
S100A4	1.98636e-233	1.05589	0.99	0.774	6.10944e-229	CD14+ Mo
MGST1	4.58141e-230	0.723781	0.286	0.043	1.4091e-225	CD14+ Mo
SMARCD3	1.6597e-228	0.776111	0.295	0.047	5.10475e-224	CD14+ Mo
S100A10	1.96788e-228	1.23801	0.928	0.671	6.05262e-224	CD14+ Mo
DPYD	6.44214e-226	1.26367	0.892	0.629	1.98141e-221	CD14+ Mo
LDLR	3.76362e-220	0.911551	0.317	0.058	1.15758e-215	CD14+ Mo
NLRP3	2.29723e-218	1.48961	0.832	0.486	7.06558e-214	CD14+ Mo
SOD2	4.96866e-216	1.09912	0.953	0.764	1.52821e-211	CD14+ Mo
KYNU	2.58184e-211	1.4497	0.78	0.449	7.94097e-207	CD14+ Mo
SAMSN1	4.71408e-211	1.11531	0.881	0.526	1.44991e-206	CD14+ Mo
SLC11A1	9.13961e-211	1.1051	0.765	0.357	2.81107e-206	CD14+ Mo
CDA	2.07801e-210	0.650408	0.457	0.117	6.39133e-206	CD14+ Mo
AGTRAP	7.99475e-210	1.11142	0.683	0.315	2.45895e-205	CD14+ Mo
RILPL2	9.0385e-210	1.19935	0.85	0.565	2.77997e-205	CD14+ Mo
MEGF9	1.25678e-206	0.997167	0.615	0.241	3.86548e-202	CD14+ Mo
CSF3R	9.43053e-201	0.598783	0.774	0.4	2.90055e-196	CD14+ Mo
PTX3	8.20046e-199	1.27327	0.256	0.039	2.52221e-194	CD14+ Mo
FGR	2.46125e-194	0.965514	0.843	0.472	7.57007e-190	CD14+ Mo
ATP2B1	5.57512e-193	1.54412	0.804	0.551	1.71474e-188	CD14+ Mo
CXCL2	8.37649e-191	1.49803	0.703	0.321	2.57636e-186	CD14+ Mo
BST1	1.15995e-190	0.729394	0.352	0.082	3.56764e-186	CD14+ Mo
GAPDH	7.07948e-188	0.979907	0.971	0.874	2.17744e-183	CD14+ Mo
SGMS2	8.72159e-187	0.842414	0.363	0.09	2.6825e-182	CD14+ Mo
CD44	1.04792e-183	1.21675	0.831	0.578	3.22307e-179	CD14+ Mo
CLEC4E	9.00744e-182	1.02713	0.729	0.37	2.77042e-177	CD14+ Mo
RABGEF1	6.68085e-178	1.11335	0.688	0.35	2.05483e-173	CD14+ Mo
APLP2	1.95452e-177	1.00335	0.858	0.626	6.0115e-173	CD14+ Mo
JARID2	4.20672e-175	1.28959	0.671	0.342	1.29386e-170	CD14+ Mo
ATP2B1-AS1	2.07187e-174	1.16958	0.71	0.376	6.37244e-170	CD14+ Mo
DMXL2	5.09682e-170	1.04248	0.642	0.297	1.56763e-165	CD14+ Mo
SH3BGRL3	2.1871e-169	0.773126	0.974	0.868	6.72686e-165	CD14+ Mo
UPP1	5.46617e-168	1.08294	0.682	0.361	1.68123e-163	CD14+ Mo
SLC2A3	5.54299e-168	1.16092	0.633	0.284	1.70486e-163	CD14+ Mo
MIR3945HG	6.67372e-168	0.925182	0.53	0.201	2.05264e-163	CD14+ Mo
SERPINB1	1.89632e-166	0.994391	0.847	0.638	5.8325e-162	CD14+ Mo
AL138720.1	2.33379e-166	1.29138	0.562	0.241	7.17803e-162	CD14+ Mo
CCL20	4.97731e-165	1.57266	0.317	0.074	1.53087e-160	CD14+ Mo
FLNA	1.07644e-164	0.982205	0.749	0.396	3.31082e-160	CD14+ Mo
IL1B	9.26667e-164	1.19533	0.875	0.563	2.85015e-159	CD14+ Mo
SMAD3	7.62e-162	1.0382	0.453	0.161	2.34368e-157	CD14+ Mo
ACSL1	2.23109e-161	0.996976	0.871	0.637	6.86218e-157	CD14+ Mo
TNFAIP6	2.04038e-160	0.999879	0.321	0.075	6.2756e-156	CD14+ Mo
SELL	4.88812e-160	0.728681	0.556	0.216	1.50344e-155	CD14+ Mo
GPCPD1	1.53172e-159	1.16083	0.724	0.44	4.71112e-155	CD14+ Mo
SULF2	7.28185e-159	0.844915	0.533	0.207	2.23968e-154	CD14+ Mo
MNDA	1.42828e-158	0.760052	0.886	0.665	4.39295e-154	CD14+ Mo
TREM1	1.55353e-156	0.650105	0.618	0.267	4.77818e-152	CD14+ Mo
AHNAK	2.58353e-156	1.05256	0.876	0.706	7.94616e-152	CD14+ Mo
ATP1B3	4.18427e-156	1.3805	0.835	0.607	1.28696e-151	CD14+ Mo
ARHGAP26	1.92626e-155	0.805687	0.85	0.609	5.92459e-151	CD14+ Mo
CD55	1.98788e-155	0.8704	0.89	0.629	6.11413e-151	CD14+ Mo
IRAK3	1.06425e-152	1.00123	0.851	0.586	3.27333e-148	CD14+ Mo
PLAUR	6.94803e-152	0.91569	0.911	0.681	2.13701e-147	CD14+ Mo
RETN	1.76993e-150	1.35934	0.289	0.069	5.44377e-146	CD14+ Mo
TNFAIP2	2.13957e-150	0.962937	0.766	0.475	6.58069e-146	CD14+ Mo
SIPA1L1	1.73793e-149	1.09482	0.866	0.643	5.34534e-145	CD14+ Mo
NCF1	3.98917e-149	0.866395	0.841	0.584	1.22695e-144	CD14+ Mo
TET2	1.80066e-148	1.46471	0.731	0.464	5.5383e-144	CD14+ Mo
TOM1	8.27499e-146	0.902415	0.681	0.377	2.54514e-141	CD14+ Mo
NFKBIA	2.52087e-145	0.860207	0.978	0.93	7.75345e-141	CD14+ Mo
TNFAIP3	5.19122e-145	1.04008	0.889	0.702	1.59666e-140	CD14+ Mo
MAP4K4	9.98169e-143	1.19123	0.572	0.272	3.07007e-138	CD14+ Mo
ATP13A3	3.29029e-142	1.08263	0.53	0.238	1.01199e-137	CD14+ Mo
OXSR1	4.15694e-141	1.06091	0.602	0.302	1.27855e-136	CD14+ Mo
MAP2K1	3.39033e-140	1.20805	0.696	0.434	1.04277e-135	CD14+ Mo
IFI30	3.43721e-140	0.529519	0.984	0.794	1.05718e-135	CD14+ Mo
CD52	2.88423e-137	0.743021	0.769	0.372	8.87103e-133	CD14+ Mo
H3F3A	2.90573e-137	0.463198	0.979	0.911	8.93715e-133	CD14+ Mo
CKAP4	5.02119e-137	0.527856	0.261	0.059	1.54437e-132	CD14+ Mo
PDE4B	7.11713e-136	0.995144	0.757	0.495	2.18902e-131	CD14+ Mo
VIM	2.90714e-135	0.805225	0.982	0.871	8.94149e-131	CD14+ Mo
NCF2	8.68242e-134	0.767231	0.763	0.489	2.67045e-129	CD14+ Mo
AC009522.1	1.52094e-132	0.7325	0.281	0.073	4.67795e-128	CD14+ Mo
AL078604.4	6.75676e-132	1.35003	0.388	0.136	2.07818e-127	CD14+ Mo
IL1RN	9.19701e-132	1.06051	0.359	0.111	2.82872e-127	CD14+ Mo
GLIPR2	3.0111e-130	0.787857	0.606	0.311	9.26125e-126	CD14+ Mo
VEGFA	1.38159e-129	0.931206	0.427	0.154	4.24936e-125	CD14+ Mo
NEAT1	4.61772e-129	0.605462	0.962	0.847	1.42027e-124	CD14+ Mo
C9orf72	6.29051e-129	0.729921	0.827	0.605	1.93477e-124	CD14+ Mo
LINC00937	3.86253e-128	0.648173	0.318	0.091	1.188e-123	CD14+ Mo
USP15	4.80042e-128	0.892207	0.797	0.589	1.47646e-123	CD14+ Mo
TALDO1	3.26759e-127	0.763349	0.804	0.608	1.00501e-122	CD14+ Mo
AP1S2	4.42838e-125	0.924289	0.763	0.561	1.36204e-120	CD14+ Mo
PTPRE	1.72639e-123	0.746899	0.827	0.586	5.30987e-119	CD14+ Mo
RBKS	2.68745e-123	0.902858	0.435	0.174	8.26579e-119	CD14+ Mo
RIPOR2	1.48398e-120	0.443732	0.68	0.323	4.56428e-116	CD14+ Mo
KCNE1	2.5763e-120	0.7536	0.46	0.183	7.92393e-116	CD14+ Mo
AP003086.1	2.60051e-119	0.753429	0.425	0.167	7.9984e-115	CD14+ Mo
LILRA5	2.68157e-119	0.56031	0.561	0.224	8.24769e-115	CD14+ Mo
G0S2	4.24385e-119	0.366833	0.602	0.264	1.30528e-114	CD14+ Mo
MEFV	1.07013e-118	0.609504	0.363	0.121	3.29141e-114	CD14+ Mo
PNPLA8	1.20715e-118	0.953802	0.59	0.329	3.71284e-114	CD14+ Mo
FGD4	2.29093e-118	0.89318	0.793	0.577	7.04621e-114	CD14+ Mo
PLP2	2.33103e-118	0.838858	0.611	0.334	7.16956e-114	CD14+ Mo
CLEC12A	4.61721e-118	0.858179	0.583	0.305	1.42011e-113	CD14+ Mo
SIK3	7.79969e-118	1.02774	0.703	0.442	2.39895e-113	CD14+ Mo
STXBP2	3.77377e-117	0.81387	0.749	0.483	1.1607e-112	CD14+ Mo
SLCO3A1	3.33717e-116	0.730602	0.513	0.236	1.02641e-111	CD14+ Mo
EMILIN2	3.5204e-115	0.877087	0.65	0.392	1.08277e-110	CD14+ Mo
PFDN5	1.02173e-114	0.620236	0.954	0.843	3.14254e-110	CD14+ Mo
NFIL3	1.42359e-114	0.790624	0.516	0.242	4.37854e-110	CD14+ Mo
SNAI1	1.58622e-114	0.772459	0.271	0.076	4.87874e-110	CD14+ Mo
SLC25A37	4.71615e-114	0.397698	0.531	0.237	1.45055e-109	CD14+ Mo
CAPN2	1.98473e-113	0.790394	0.512	0.248	6.10443e-109	CD14+ Mo
ST6GALNAC3	2.40115e-113	0.758317	0.405	0.154	7.38522e-109	CD14+ Mo
TYMP	5.89915e-113	0.782171	0.83	0.594	1.8144e-108	CD14+ Mo
CRIP1	7.05638e-113	1.08615	0.756	0.461	2.17033e-108	CD14+ Mo
FYN	7.86801e-113	0.684734	0.566	0.271	2.41997e-108	CD14+ Mo
AL034397.3	2.98312e-112	0.555374	0.434	0.165	9.17517e-108	CD14+ Mo
DLEU2	9.32991e-111	1.04509	0.713	0.475	2.8696e-106	CD14+ Mo
PPIF	1.07325e-110	1.14927	0.532	0.276	3.30099e-106	CD14+ Mo
CAST	7.88493e-110	0.782983	0.786	0.617	2.42517e-105	CD14+ Mo
ANXA1	2.33908e-109	0.740694	0.88	0.69	7.1943e-105	CD14+ Mo
PGD	2.52586e-109	0.891298	0.629	0.393	7.76878e-105	CD14+ Mo
PRKCB	1.86531e-108	0.660709	0.654	0.365	5.73712e-104	CD14+ Mo
BCL3	2.91287e-108	0.733606	0.494	0.227	8.9591e-104	CD14+ Mo
ALDH1A2	1.03493e-107	0.514214	0.409	0.153	3.18314e-103	CD14+ Mo
HBEGF	1.34163e-107	0.946031	0.583	0.311	4.12644e-103	CD14+ Mo
DENND5A	2.50348e-107	1.00914	0.531	0.277	7.69996e-103	CD14+ Mo
SULT1A1	2.62509e-107	0.675768	0.425	0.174	8.07399e-103	CD14+ Mo
BLVRB	1.35538e-106	0.778935	0.734	0.488	4.16874e-102	CD14+ Mo
ANPEP	3.07321e-106	0.75144	0.377	0.143	9.45227e-102	CD14+ Mo
CSGALNACT2	7.34524e-106	0.834064	0.558	0.299	2.25918e-101	CD14+ Mo
NOCT	1.10679e-105	0.825379	0.335	0.119	3.40417e-101	CD14+ Mo
APOBEC3A	2.23404e-105	0.646834	0.395	0.14	6.87123e-101	CD14+ Mo
ZEB2	7.88534e-105	0.80007	0.882	0.72	2.42529e-100	CD14+ Mo
MXD1	9.42541e-105	0.54899	0.566	0.281	2.89897e-100	CD14+ Mo
GCH1	3.92888e-104	0.889654	0.559	0.289	1.20841e-99	CD14+ Mo
HEBP2	8.90417e-104	0.703342	0.53	0.271	2.73866e-99	CD14+ Mo
FNDC3B	1.36119e-103	0.846897	0.64	0.386	4.1866e-99	CD14+ Mo
PRKAG2	5.97844e-103	0.844514	0.536	0.29	1.83879e-98	CD14+ Mo
OAZ1	2.00628e-102	0.48439	0.977	0.916	6.17071e-98	CD14+ Mo
UBXN11	3.0027e-102	0.754502	0.415	0.18	9.2354e-98	CD14+ Mo
AC005280.2	4.08428e-101	0.53225	0.287	0.09	1.2562e-96	CD14+ Mo
BCL2A1	4.82732e-100	0.725454	0.877	0.611	1.48474e-95	CD14+ Mo
CFD	2.25321e-99	0.596783	0.794	0.499	6.93021e-95	CD14+ Mo
IRS2	6.81173e-99	0.814043	0.596	0.348	2.09508e-94	CD14+ Mo
SOCS3	8.23614e-99	0.877044	0.573	0.314	2.53319e-94	CD14+ Mo
NAMPT	5.33792e-98	0.406871	0.931	0.812	1.64178e-93	CD14+ Mo
CHD1	2.35912e-96	0.772169	0.747	0.538	7.25594e-92	CD14+ Mo
TTC7A	2.7504e-96	0.753446	0.418	0.19	8.45942e-92	CD14+ Mo
C19orf38	4.73298e-96	0.639647	0.516	0.251	1.45572e-91	CD14+ Mo
AGTPBP1	2.84469e-95	0.689051	0.512	0.264	8.7494e-91	CD14+ Mo
SLC36A4	3.26776e-95	0.695729	0.376	0.157	1.00506e-90	CD14+ Mo
MPEG1	3.55636e-95	0.707619	0.654	0.405	1.09383e-90	CD14+ Mo
STX11	5.94598e-95	0.683162	0.751	0.499	1.8288e-90	CD14+ Mo
EHD1	3.80951e-94	0.712072	0.385	0.161	1.17169e-89	CD14+ Mo
CD1D	4.98117e-94	0.695522	0.366	0.151	1.53206e-89	CD14+ Mo
FOSL2	5.55741e-94	0.760243	0.587	0.328	1.70929e-89	CD14+ Mo
FPR1	3.34554e-93	0.38254	0.771	0.524	1.02899e-88	CD14+ Mo
LUCAT1	2.26879e-91	0.615885	0.387	0.153	6.97813e-87	CD14+ Mo
TIMP1	6.26668e-91	0.489791	0.777	0.51	1.92744e-86	CD14+ Mo
PTK2B	9.63704e-91	0.819968	0.556	0.323	2.96407e-86	CD14+ Mo
TMEM170B	2.3041e-90	0.653106	0.34	0.134	7.08673e-86	CD14+ Mo
CCDC69	1.01756e-88	0.523583	0.431	0.195	3.12972e-84	CD14+ Mo
ABHD5	8.45286e-88	0.704842	0.571	0.318	2.59985e-83	CD14+ Mo
CARD16	9.9808e-88	0.686884	0.758	0.541	3.06979e-83	CD14+ Mo
AREG	5.41337e-86	1.18381	0.508	0.26	1.66499e-81	CD14+ Mo
ZBTB16	8.68949e-86	0.892499	0.657	0.457	2.67263e-81	CD14+ Mo
ZNF467	1.15649e-85	0.547739	0.322	0.125	3.55701e-81	CD14+ Mo
NUP214	1.5956e-85	0.742919	0.617	0.399	4.9076e-81	CD14+ Mo
LRRK2	1.84616e-85	0.750517	0.595	0.363	5.67824e-81	CD14+ Mo
FTH1	8.32819e-85	0.391534	0.999	0.992	2.5615e-80	CD14+ Mo
FRY	1.4154e-83	0.559691	0.333	0.131	4.35334e-79	CD14+ Mo
COTL1	3.13279e-83	0.394784	0.955	0.762	9.63552e-79	CD14+ Mo
PABPC1	3.22142e-83	0.494483	0.965	0.881	9.90811e-79	CD14+ Mo
SESTD1	3.3813e-83	0.893764	0.454	0.239	1.03999e-78	CD14+ Mo
PLIN2	3.97119e-83	0.876712	0.743	0.545	1.22142e-78	CD14+ Mo
SPTLC2	1.24035e-82	0.758246	0.602	0.39	3.81496e-78	CD14+ Mo
ECE1	3.33663e-82	0.494608	0.297	0.106	1.02625e-77	CD14+ Mo
ANKRD28	1.9428e-81	0.869434	0.388	0.177	5.97548e-77	CD14+ Mo
TMSB10	4.2575e-81	0.44157	0.996	0.933	1.30948e-76	CD14+ Mo
CPPED1	9.44253e-81	0.495348	0.588	0.338	2.90424e-76	CD14+ Mo
GAS7	1.825e-80	0.668046	0.515	0.291	5.61316e-76	CD14+ Mo
KIF13A	3.43734e-80	0.497379	0.283	0.103	1.05722e-75	CD14+ Mo
HDAC4	4.55538e-80	0.555496	0.308	0.12	1.4011e-75	CD14+ Mo
LRP1	6.29853e-80	0.686562	0.601	0.374	1.93724e-75	CD14+ Mo
MCL1	8.0224e-80	0.616617	0.925	0.835	2.46745e-75	CD14+ Mo
LTA4H	4.84547e-79	0.723631	0.638	0.42	1.49032e-74	CD14+ Mo
LGALS3	5.21946e-78	0.475675	0.783	0.561	1.60535e-73	CD14+ Mo
FAM200B	5.9496e-78	0.604511	0.327	0.136	1.82992e-73	CD14+ Mo
IQSEC1	6.14024e-77	0.630642	0.517	0.289	1.88855e-72	CD14+ Mo
NFKB1	7.27305e-77	0.903653	0.776	0.599	2.23697e-72	CD14+ Mo
SNTB1	9.13429e-77	0.563424	0.3	0.118	2.80943e-72	CD14+ Mo
JAML	1.35935e-76	0.582111	0.678	0.457	4.18096e-72	CD14+ Mo
ITGB2	1.38229e-76	0.541608	0.921	0.829	4.25151e-72	CD14+ Mo
C5AR1	4.36493e-76	0.554106	0.855	0.633	1.34252e-71	CD14+ Mo
SPAG9	7.87205e-76	0.718443	0.663	0.478	2.42121e-71	CD14+ Mo
GK	7.93186e-76	0.79656	0.662	0.457	2.4396e-71	CD14+ Mo
EXT1	1.84455e-75	0.632257	0.401	0.188	5.67328e-71	CD14+ Mo
UBE2D1	2.866e-75	0.753305	0.603	0.412	8.81496e-71	CD14+ Mo
NFAM1	4.10561e-75	0.518514	0.377	0.173	1.26276e-70	CD14+ Mo
SERF2	7.92576e-74	0.481833	0.972	0.897	2.43773e-69	CD14+ Mo
RASSF3	8.57072e-74	0.748166	0.499	0.287	2.6361e-69	CD14+ Mo
RAB27A	9.01697e-73	0.438048	0.295	0.115	2.77335e-68	CD14+ Mo
BACH1	1.30629e-72	0.64234	0.647	0.447	4.01776e-68	CD14+ Mo
SERP1	5.00294e-72	0.565544	0.884	0.769	1.53875e-67	CD14+ Mo
IL6R	6.97626e-72	0.672222	0.432	0.231	2.14569e-67	CD14+ Mo
CXCL3	7.76419e-72	1.0573	0.407	0.191	2.38803e-67	CD14+ Mo
FLT1	1.71886e-71	0.933689	0.363	0.169	5.28671e-67	CD14+ Mo
FBXL5	8.64547e-71	0.550325	0.543	0.332	2.65909e-66	CD14+ Mo
PRELID1	1.88629e-70	0.56127	0.73	0.526	5.80167e-66	CD14+ Mo
PRAM1	3.91002e-70	0.643475	0.458	0.251	1.2026e-65	CD14+ Mo
ZDHHC20	6.76326e-70	0.630789	0.385	0.189	2.08018e-65	CD14+ Mo
LPCAT1	1.31399e-69	0.518214	0.393	0.187	4.04145e-65	CD14+ Mo
SLC24A4	1.82848e-69	0.504227	0.274	0.105	5.62386e-65	CD14+ Mo
LGALS1	2.03752e-69	0.509961	0.9	0.705	6.26679e-65	CD14+ Mo
TRAPPC5	2.2771e-69	0.657366	0.691	0.527	7.00367e-65	CD14+ Mo
CAMKK2	4.43112e-69	0.532424	0.323	0.141	1.36288e-64	CD14+ Mo
USP3	8.40848e-69	0.585732	0.624	0.429	2.5862e-64	CD14+ Mo
RAB20	8.80944e-68	0.699555	0.571	0.371	2.70952e-63	CD14+ Mo
USP36	1.03758e-67	0.754053	0.478	0.274	3.1913e-63	CD14+ Mo
PLBD1	1.45209e-67	0.930907	0.543	0.365	4.46621e-63	CD14+ Mo
DENND1A	2.34327e-67	0.692399	0.549	0.355	7.20721e-63	CD14+ Mo
CD93	3.2342e-67	0.624246	0.411	0.214	9.94743e-63	CD14+ Mo
GSTP1	3.33305e-67	0.52472	0.896	0.768	1.02515e-62	CD14+ Mo
UBAC2	1.25945e-66	0.72119	0.615	0.44	3.8737e-62	CD14+ Mo
NUMB	1.75379e-66	0.658698	0.634	0.451	5.39413e-62	CD14+ Mo
EIF2AK3	2.17039e-66	0.861169	0.435	0.241	6.67545e-62	CD14+ Mo
ALDOA	2.28995e-66	0.589038	0.834	0.718	7.04321e-62	CD14+ Mo
AGPAT4	2.70446e-66	0.649145	0.339	0.155	8.31812e-62	CD14+ Mo
GAB2	3.65082e-66	0.565818	0.622	0.432	1.12288e-61	CD14+ Mo
COX4I1	6.08253e-66	0.505054	0.942	0.842	1.8708e-61	CD14+ Mo
PPP1R15B	9.90634e-66	0.674293	0.481	0.284	3.04689e-61	CD14+ Mo
INPP5A	1.00998e-65	0.414974	0.257	0.097	3.10638e-61	CD14+ Mo
YBX3	1.86267e-65	0.745567	0.647	0.48	5.72901e-61	CD14+ Mo
FAM49A	4.51201e-64	0.650442	0.677	0.485	1.38776e-59	CD14+ Mo
MTMR3	1.09615e-63	0.537501	0.346	0.163	3.37142e-59	CD14+ Mo
SRGN	1.35587e-63	0.298507	0.987	0.963	4.17024e-59	CD14+ Mo
ZFAND5	2.25311e-63	0.681085	0.837	0.695	6.92989e-59	CD14+ Mo
NOTCH2NLC	4.60562e-63	0.588455	0.338	0.162	1.41655e-58	CD14+ Mo
WTAP	1.03307e-62	0.710718	0.673	0.522	3.17742e-58	CD14+ Mo
MAML3	1.45867e-62	0.627161	0.591	0.397	4.48643e-58	CD14+ Mo
CMIP	3.00824e-62	0.550685	0.501	0.305	9.25245e-58	CD14+ Mo
GMFG	2.59631e-60	0.414106	0.822	0.691	7.98546e-56	CD14+ Mo
METTL9	5.34704e-60	0.642373	0.529	0.353	1.64459e-55	CD14+ Mo
RIPK2	1.47998e-59	0.681123	0.598	0.417	4.55197e-55	CD14+ Mo
HK3	2.23344e-59	0.485744	0.37	0.175	6.86939e-55	CD14+ Mo
KDM6B	3.4061e-59	0.621691	0.721	0.552	1.04761e-54	CD14+ Mo
HMGB2	1.12447e-58	0.747237	0.614	0.448	3.45852e-54	CD14+ Mo
PNRC1	1.1469e-58	0.495861	0.948	0.904	3.52751e-54	CD14+ Mo
TNFSF10	2.50531e-58	0.515793	0.502	0.301	7.70557e-54	CD14+ Mo
ZSWIM6	4.13697e-58	0.591902	0.698	0.535	1.27241e-53	CD14+ Mo
PIM3	6.1504e-58	0.677675	0.424	0.24	1.89168e-53	CD14+ Mo
UBAP1	2.70959e-57	0.543852	0.477	0.289	8.33387e-53	CD14+ Mo
CD48	3.84999e-57	0.484384	0.738	0.546	1.18414e-52	CD14+ Mo
GCA	8.15896e-57	0.30715	0.618	0.437	2.50945e-52	CD14+ Mo
DIAPH1	1.58228e-56	0.563942	0.502	0.318	4.86661e-52	CD14+ Mo
FES	2.71395e-56	0.554336	0.388	0.215	8.34731e-52	CD14+ Mo
DHX34	3.76072e-56	0.479288	0.399	0.215	1.15668e-51	CD14+ Mo
ATP5MPL	4.66165e-56	0.593659	0.655	0.509	1.43378e-51	CD14+ Mo
LILRB3	7.29513e-56	0.529362	0.518	0.327	2.24376e-51	CD14+ Mo
NFKBIZ	1.58285e-55	0.519812	0.845	0.691	4.86836e-51	CD14+ Mo
AC106865.2	2.86386e-54	0.509471	0.361	0.185	8.80838e-50	CD14+ Mo
ELOB	3.52164e-54	0.607582	0.784	0.657	1.08315e-49	CD14+ Mo
PSTPIP1	3.86289e-54	0.478957	0.36	0.189	1.18811e-49	CD14+ Mo
EFHD2	4.27215e-54	0.414663	0.8	0.644	1.31398e-49	CD14+ Mo
CHMP1B	5.39147e-54	0.884535	0.569	0.404	1.65826e-49	CD14+ Mo
ZFAND3	5.18408e-53	0.567209	0.642	0.479	1.59447e-48	CD14+ Mo
TNFRSF1B	6.90439e-53	0.424394	0.773	0.59	2.12358e-48	CD14+ Mo
NFE2L2	7.06819e-53	0.448927	0.815	0.699	2.17396e-48	CD14+ Mo
FOSB	8.41364e-53	0.542808	0.881	0.746	2.58778e-48	CD14+ Mo
MTF1	1.00546e-52	0.511628	0.25	0.108	3.0925e-48	CD14+ Mo
FNDC3A	1.24637e-52	0.758636	0.541	0.382	3.83345e-48	CD14+ Mo
UBA52	1.64808e-51	0.379893	0.962	0.892	5.06899e-47	CD14+ Mo
NAIP	1.90317e-51	0.485205	0.563	0.373	5.85358e-47	CD14+ Mo
QKI	1.9962e-51	0.63144	0.749	0.635	6.13971e-47	CD14+ Mo
CCRL2	2.43135e-51	0.585161	0.371	0.204	7.4781e-47	CD14+ Mo
VMP1	2.73854e-51	0.435937	0.68	0.523	8.42293e-47	CD14+ Mo
CYBB	9.27298e-51	0.469055	0.834	0.694	2.85209e-46	CD14+ Mo
HCK	9.99786e-51	0.420884	0.743	0.574	3.07504e-46	CD14+ Mo
SAP30	1.08216e-50	0.59243	0.62	0.441	3.32839e-46	CD14+ Mo
LINC00877	2.43262e-50	0.373447	0.391	0.207	7.48202e-46	CD14+ Mo
AZI2	2.58748e-50	0.634635	0.408	0.241	7.9583e-46	CD14+ Mo
ATP5F1E	2.84759e-50	0.43245	0.962	0.891	8.75833e-46	CD14+ Mo
IL1A	3.07038e-50	0.6864	0.272	0.122	9.44357e-46	CD14+ Mo
ZC3H12A	4.45513e-50	0.666354	0.386	0.22	1.37026e-45	CD14+ Mo
ARL5B	7.74799e-50	0.626335	0.421	0.249	2.38305e-45	CD14+ Mo
ITPRIP	7.89534e-50	0.515109	0.329	0.171	2.42837e-45	CD14+ Mo
HNRNPU	2.45037e-49	0.593995	0.821	0.727	7.5366e-45	CD14+ Mo
OSCAR	2.56251e-49	0.501718	0.333	0.176	7.8815e-45	CD14+ Mo
TBL1X	9.51697e-49	0.396615	0.322	0.161	2.92714e-44	CD14+ Mo
CXCL8	1.06424e-48	0.547749	0.719	0.527	3.27327e-44	CD14+ Mo
TAGLN2	1.33286e-48	0.429062	0.828	0.734	4.09949e-44	CD14+ Mo
BRI3	1.94897e-48	0.466933	0.826	0.708	5.99444e-44	CD14+ Mo
MAP2K3	3.36225e-48	0.58427	0.439	0.272	1.03413e-43	CD14+ Mo
PKM	4.74465e-48	0.492503	0.746	0.621	1.45931e-43	CD14+ Mo
LCP1	7.78856e-48	0.326333	0.874	0.776	2.39553e-43	CD14+ Mo
AC007384.1	9.41758e-48	0.588002	0.419	0.25	2.89657e-43	CD14+ Mo
TYROBP	1.43577e-47	0.323796	0.987	0.939	4.41601e-43	CD14+ Mo
PXN	1.93131e-47	0.32887	0.283	0.134	5.94012e-43	CD14+ Mo
SLC7A5	3.6376e-47	0.506412	0.304	0.152	1.11882e-42	CD14+ Mo
MYO1F	3.98739e-47	0.378173	0.627	0.463	1.2264e-42	CD14+ Mo
RAB24	9.65246e-47	0.455982	0.446	0.271	2.96881e-42	CD14+ Mo
PGS1	1.13026e-46	0.422934	0.307	0.154	3.47633e-42	CD14+ Mo
GSTO1	1.21698e-46	0.557847	0.623	0.474	3.74306e-42	CD14+ Mo
CPNE8	1.72376e-46	0.503973	0.303	0.157	5.30178e-42	CD14+ Mo
AGFG1	3.16602e-46	0.606165	0.45	0.293	9.73773e-42	CD14+ Mo
RGS2	3.61133e-46	0.371973	0.852	0.712	1.11074e-41	CD14+ Mo
RNF144B	3.73294e-46	0.556779	0.717	0.578	1.14814e-41	CD14+ Mo
EMP3	6.98513e-46	0.350713	0.865	0.688	2.14842e-41	CD14+ Mo
MX2	1.19767e-45	0.36347	0.501	0.323	3.68367e-41	CD14+ Mo
CRTAP	1.47812e-45	0.531904	0.644	0.487	4.54626e-41	CD14+ Mo
ZNF331	2.63377e-45	0.835849	0.6	0.457	8.10068e-41	CD14+ Mo
KCNE3	3.95328e-45	0.46552	0.327	0.175	1.21591e-40	CD14+ Mo
NOTCH2	5.27842e-45	0.522476	0.548	0.387	1.62348e-40	CD14+ Mo
ETS2	7.49202e-45	0.524678	0.743	0.618	2.30432e-40	CD14+ Mo
ICAM3	2.25501e-44	0.355654	0.49	0.3	6.93575e-40	CD14+ Mo
GLRX	4.72121e-44	0.495979	0.633	0.488	1.4521e-39	CD14+ Mo
IER3	5.34603e-44	0.367431	0.838	0.644	1.64428e-39	CD14+ Mo
UBE2R2	8.70411e-44	0.48757	0.588	0.439	2.67712e-39	CD14+ Mo
TRPS1	1.14545e-43	0.564882	0.505	0.347	3.52307e-39	CD14+ Mo
PDE4A	1.98034e-43	0.64324	0.393	0.242	6.09092e-39	CD14+ Mo
MYO1G	2.30012e-43	0.397422	0.398	0.223	7.07449e-39	CD14+ Mo
MCTP1	3.3743e-43	0.508334	0.685	0.542	1.03783e-38	CD14+ Mo
POLR2L	4.19218e-43	0.516017	0.656	0.514	1.28939e-38	CD14+ Mo
RXRA	4.8509e-43	0.420855	0.349	0.194	1.49199e-38	CD14+ Mo
RASSF2	5.21546e-43	0.459888	0.487	0.323	1.60412e-38	CD14+ Mo
MSRB1	9.02584e-43	0.293696	0.29	0.144	2.77608e-38	CD14+ Mo
CFLAR	1.21334e-42	0.507903	0.743	0.62	3.73187e-38	CD14+ Mo
PSEN1	1.255e-42	0.505723	0.509	0.352	3.86002e-38	CD14+ Mo
LRRFIP1	1.74209e-42	0.375314	0.849	0.732	5.35815e-38	CD14+ Mo
LIMD2	3.35611e-42	0.41721	0.699	0.537	1.03224e-37	CD14+ Mo
DGKD	4.16838e-42	0.384662	0.261	0.126	1.28207e-37	CD14+ Mo
MYADM	6.41218e-42	0.48631	0.634	0.473	1.9722e-37	CD14+ Mo
ELF2	1.03395e-41	0.5006	0.571	0.424	3.18011e-37	CD14+ Mo
DIAPH2	1.67343e-41	0.576692	0.47	0.317	5.14697e-37	CD14+ Mo
CLEC4A	3.38745e-41	0.473909	0.432	0.278	1.04188e-36	CD14+ Mo
AC139099.2	6.12855e-41	0.441227	0.251	0.121	1.88496e-36	CD14+ Mo
RAB11FIP1	7.54715e-41	0.374693	0.475	0.309	2.32128e-36	CD14+ Mo
TMEM205	1.49763e-40	0.518363	0.358	0.215	4.60625e-36	CD14+ Mo
HIVEP1	2.15581e-40	0.531853	0.363	0.213	6.63063e-36	CD14+ Mo
OLR1	2.80268e-40	0.78126	0.538	0.391	8.6202e-36	CD14+ Mo
ARIH1	4.00707e-40	0.462865	0.623	0.48	1.23246e-35	CD14+ Mo
DDX21	4.91602e-40	0.519891	0.626	0.491	1.51202e-35	CD14+ Mo
PPP1R15A	7.07552e-40	0.37486	0.893	0.782	2.17622e-35	CD14+ Mo
LSP1	9.84479e-40	0.257911	0.853	0.672	3.02796e-35	CD14+ Mo
GRB2	2.51704e-39	0.399103	0.777	0.672	7.74166e-35	CD14+ Mo
EVI2B	2.8503e-39	0.439936	0.729	0.619	8.76666e-35	CD14+ Mo
SLC7A7	3.40248e-39	0.457999	0.591	0.435	1.0465e-34	CD14+ Mo
PNPLA2	3.82454e-39	0.488743	0.466	0.326	1.17631e-34	CD14+ Mo
PYCARD	6.23386e-39	0.415869	0.813	0.691	1.91735e-34	CD14+ Mo
FAM107B	8.87616e-39	0.566897	0.429	0.28	2.73004e-34	CD14+ Mo
NBPF14	1.12643e-38	0.420611	0.37	0.222	3.46456e-34	CD14+ Mo
HCST	1.46336e-38	0.436676	0.724	0.591	4.50085e-34	CD14+ Mo
GABARAP	2.06526e-38	0.316986	0.963	0.896	6.35212e-34	CD14+ Mo
CASP1	2.101e-38	0.424146	0.648	0.505	6.46204e-34	CD14+ Mo
ARPC1B	2.52751e-38	0.351814	0.912	0.812	7.77386e-34	CD14+ Mo
LYST	3.79204e-38	0.328675	0.599	0.419	1.16632e-33	CD14+ Mo
RAB5IF	3.93624e-38	0.43764	0.519	0.377	1.21067e-33	CD14+ Mo
PYGL	4.87962e-38	0.352355	0.37	0.219	1.50082e-33	CD14+ Mo
PRKCE	5.37567e-38	0.4868	0.436	0.284	1.6534e-33	CD14+ Mo
SIRPB1	5.95522e-38	0.369242	0.314	0.168	1.83165e-33	CD14+ Mo
B4GALT5	6.4081e-38	0.426461	0.267	0.137	1.97094e-33	CD14+ Mo
DYNLT1	2.10763e-37	0.468417	0.546	0.412	6.48244e-33	CD14+ Mo
TNIP1	2.19531e-37	0.502226	0.41	0.27	6.75212e-33	CD14+ Mo
SERPINA1	1.11532e-36	0.250193	0.891	0.707	3.4304e-32	CD14+ Mo
HIPK3	2.24075e-36	0.490397	0.506	0.367	6.89186e-32	CD14+ Mo
TFDP1	3.17355e-36	0.405969	0.272	0.146	9.76089e-32	CD14+ Mo
MPHOSPH6	3.28518e-36	0.48368	0.311	0.181	1.01042e-31	CD14+ Mo
ICAM1	4.95572e-36	0.46297	0.6	0.443	1.52423e-31	CD14+ Mo
IL17RA	5.99045e-36	0.449685	0.448	0.307	1.84248e-31	CD14+ Mo
FOXO3	7.72874e-36	0.311631	0.652	0.508	2.37713e-31	CD14+ Mo
POLE4	8.13233e-36	0.492896	0.42	0.28	2.50126e-31	CD14+ Mo
RARA	1.27045e-35	0.315048	0.454	0.288	3.90753e-31	CD14+ Mo
NFKBID	1.36193e-35	0.439689	0.506	0.363	4.18889e-31	CD14+ Mo
ANXA5	1.38975e-35	0.372486	0.872	0.77	4.27446e-31	CD14+ Mo
PRMT9	2.8879e-35	0.664964	0.356	0.222	8.88231e-31	CD14+ Mo
MID1IP1	2.9133e-35	0.579173	0.312	0.182	8.96045e-31	CD14+ Mo
MOB3A	2.91786e-35	0.436676	0.432	0.288	8.97448e-31	CD14+ Mo
ANXA2	3.67029e-35	0.266366	0.789	0.624	1.12887e-30	CD14+ Mo
NSUN6	7.32717e-35	0.526179	0.321	0.189	2.25362e-30	CD14+ Mo
STK17B	8.69413e-35	0.313046	0.774	0.641	2.67405e-30	CD14+ Mo
RNF19B	8.75729e-35	0.341434	0.268	0.143	2.69348e-30	CD14+ Mo
AOAH	9.86448e-35	0.430094	0.678	0.546	3.03402e-30	CD14+ Mo
NDRG1	1.69152e-34	0.464677	0.302	0.174	5.2026e-30	CD14+ Mo
BNIP3L	2.91311e-34	0.507057	0.6	0.486	8.95986e-30	CD14+ Mo
SLC25A6	4.50732e-34	0.36145	0.881	0.785	1.38632e-29	CD14+ Mo
VPS37B	8.37632e-34	0.264724	0.425	0.276	2.5763e-29	CD14+ Mo
UBR4	8.88235e-34	0.418898	0.369	0.234	2.73195e-29	CD14+ Mo
B4GALT1	1.31442e-33	0.516695	0.616	0.495	4.04277e-29	CD14+ Mo
ALDH1A1	2.02281e-33	0.380205	0.31	0.176	6.22155e-29	CD14+ Mo
CORO1A	2.21927e-33	0.308596	0.849	0.709	6.82582e-29	CD14+ Mo
RNASEK	3.43324e-33	0.323508	0.93	0.855	1.05596e-28	CD14+ Mo
AMPD2	5.50121e-33	0.393353	0.353	0.218	1.69201e-28	CD14+ Mo
BTF3	5.55398e-33	0.339475	0.891	0.802	1.70824e-28	CD14+ Mo
PLEK	7.35777e-33	0.321645	0.828	0.728	2.26303e-28	CD14+ Mo
UQCRH	7.62782e-33	0.433729	0.738	0.637	2.34609e-28	CD14+ Mo
CEBPB	8.03083e-33	0.299261	0.846	0.733	2.47004e-28	CD14+ Mo
EZR	1.3025e-32	0.466817	0.659	0.539	4.0061e-28	CD14+ Mo
ACTN1	4.31178e-32	0.319382	0.34	0.206	1.32617e-27	CD14+ Mo
VIM-AS1	5.86048e-32	0.461452	0.251	0.137	1.80251e-27	CD14+ Mo
STK10	5.97595e-32	0.442527	0.571	0.43	1.83802e-27	CD14+ Mo
NDEL1	7.80331e-32	0.338431	0.423	0.286	2.40006e-27	CD14+ Mo
CHST15	8.17471e-32	0.282995	0.344	0.204	2.5143e-27	CD14+ Mo
ERGIC1	1.01868e-31	0.391073	0.471	0.341	3.13316e-27	CD14+ Mo
CD99	1.08735e-31	0.442784	0.617	0.476	3.34435e-27	CD14+ Mo
TLR4	1.32223e-31	0.347245	0.452	0.31	4.06677e-27	CD14+ Mo
SRPK2	1.3911e-31	0.287159	0.432	0.293	4.27861e-27	CD14+ Mo
ARL4A	1.44604e-31	0.414681	0.51	0.364	4.44758e-27	CD14+ Mo
PPP1CB	1.78444e-31	0.467872	0.55	0.43	5.48841e-27	CD14+ Mo
SH3BP5	1.90688e-31	0.338188	0.508	0.36	5.865e-27	CD14+ Mo
CRADD	2.67596e-31	0.880129	0.254	0.137	8.23045e-27	CD14+ Mo
MAP3K3	3.59174e-31	0.336839	0.368	0.235	1.10471e-26	CD14+ Mo
NUP58	4.78446e-31	0.395247	0.349	0.223	1.47156e-26	CD14+ Mo
TET3	5.29746e-31	0.338871	0.281	0.157	1.62934e-26	CD14+ Mo
FAU	6.10405e-31	0.2925	0.98	0.93	1.87742e-26	CD14+ Mo
RCOR1	6.12326e-31	0.453734	0.43	0.303	1.88333e-26	CD14+ Mo
CCNY	8.1315e-31	0.416216	0.456	0.335	2.501e-26	CD14+ Mo
SPIDR	8.15307e-31	0.427673	0.607	0.489	2.50764e-26	CD14+ Mo
CYTH1	1.08048e-30	0.436938	0.566	0.455	3.32323e-26	CD14+ Mo
KIAA0513	3.58916e-30	0.376654	0.334	0.206	1.10392e-25	CD14+ Mo
RBMS1	7.25438e-30	0.383229	0.47	0.343	2.23123e-25	CD14+ Mo
[truncated: 8,912 more rows]

## Sheet: 4_NK|NKT Cells
Table S3: Overview of Signature Genes for Each Major cell types and Its Subtypes
[truncated: 1,178 more rows]

[truncated: 4 more sheets: 3_TFCs, 3_Fibroblasts, 4_Mural Cells, 3 VascularECs]
