# Supplementary material for: Single‐Cell RNA Sequencing of Thyroid Tissues Reveals Pathogenesis of Graves' Disease
Source: Adv Sci (Weinh). 2025 Oct 23;13(1):e08449. doi: 10.1002/advs.202508449 (PMC12767108; doi:10.1002/advs.202508449)
Supplement: Supplementary file 2 — Supporting Information [file ADVS-13-e08449-s002.zip › Supplementary Table 4 Gene Expression Signatures During CD4 T Cells Pseudotime Progression.xlsx]

## Sheet: CD4+ T_Cells pseudotime
Table S4: Gene Expression Signatures During CD4+ T Cells Pseudotime Progression
Gene	status	family	pval	qval	num_cells_expressed	use_for_ordering
TNFRSF18	OK	negbinomial.size	0	0	2182	TRUE
TNFRSF4	OK	negbinomial.size	0	0	2357	TRUE
S100A4	OK	negbinomial.size	0	0	8548	TRUE
SELL	OK	negbinomial.size	0	0	3161	TRUE
RGS1	OK	negbinomial.size	0	0	6079	TRUE
CD55	OK	negbinomial.size	0	0	2664	TRUE
CTLA4	OK	negbinomial.size	0	0	3900	TRUE
CXCL13	OK	negbinomial.size	0	0	1778	TRUE
LEF1	OK	negbinomial.size	0	0	2633	TRUE
IL7R	OK	negbinomial.size	0	0	7914	TRUE
CAMK4	OK	negbinomial.size	0	0	3423	TRUE
CD74	OK	negbinomial.size	0	0	7572	TRUE
HLA-DRA	OK	negbinomial.size	0	0	2024	TRUE
HLA-DRB1	OK	negbinomial.size	0	0	3119	TRUE
ICA1	OK	negbinomial.size	0	0	2699	TRUE
CDK14	OK	negbinomial.size	0	0	2102	TRUE
DUSP4	OK	negbinomial.size	0	0	3309	TRUE
LINC02099	OK	negbinomial.size	0	0	702	FALSE
TOX	OK	negbinomial.size	0	0	4611	TRUE
PDE3B	OK	negbinomial.size	0	0	2395	TRUE
CTSC	OK	negbinomial.size	0	0	4130	TRUE
GAPDH	OK	negbinomial.size	0	0	9469	TRUE
LAG3	OK	negbinomial.size	0	0	2568	TRUE
SLC2A3	OK	negbinomial.size	0	0	5709	TRUE
NR4A1	OK	negbinomial.size	0	0	5113	TRUE
KRT86	OK	negbinomial.size	0	0	863	TRUE
BATF	OK	negbinomial.size	0	0	3982	TRUE
NMB	OK	negbinomial.size	0	0	1604	TRUE
IL32	OK	negbinomial.size	0	0	9432	TRUE
CCL4	OK	negbinomial.size	0	0	2143	TRUE
CCR7	OK	negbinomial.size	0	0	2044	TRUE
CD7	OK	negbinomial.size	0	0	5840	TRUE
SMCHD1	OK	negbinomial.size	0	0	6477	TRUE
TAF4B	OK	negbinomial.size	0	0	1275	TRUE
JUNB	OK	negbinomial.size	0	0	9506	TRUE
KLF2	OK	negbinomial.size	0	0	4344	TRUE
LINC01480	OK	negbinomial.size	0	0	1636	TRUE
FOSB	OK	negbinomial.size	0	0	7419	TRUE
LAIR2	OK	negbinomial.size	0	0	1856	TRUE
CST7	OK	negbinomial.size	0	0	4161	TRUE
TOX2	OK	negbinomial.size	0	0	2297	TRUE
FOXP3	OK	negbinomial.size	0	0	1334	TRUE
PMCH	OK	negbinomial.size	0	0	275	TRUE
TNFRSF1B	OK	negbinomial.size	7.67629793943545e-320	3.09285044890056e-317	3855	TRUE
HLA-A	OK	negbinomial.size	6.41458e-299	2.52706e-296	10138	FALSE
NR4A2	OK	negbinomial.size	7.45677e-299	2.87378e-296	5859	TRUE
PTMS	OK	negbinomial.size	4.30599e-297	1.62418e-294	1848	TRUE
TPT1	OK	negbinomial.size	8.39115e-294	3.09913e-291	10191	FALSE
NCALD	OK	negbinomial.size	4.3868e-293	1.58713e-290	2930	TRUE
CD69	OK	negbinomial.size	6.38347e-291	2.26332e-288	8487	TRUE
ACTB	OK	negbinomial.size	3.76711e-289	1.30948e-286	10191	TRUE
PFN1	OK	negbinomial.size	3.93885e-288	1.34285e-285	9835	FALSE
FOS	OK	negbinomial.size	5.7681e-288	1.92938e-285	8534	TRUE
GEM	OK	negbinomial.size	5.73746e-286	1.88359e-283	1268	TRUE
SH3BGRL3	OK	negbinomial.size	6.34526e-286	2.04525e-283	9389	TRUE
TIGIT	OK	negbinomial.size	9.0588e-285	2.86776e-282	3542	TRUE
PDCD1	OK	negbinomial.size	1.4192e-283	4.41396e-281	3149	TRUE
RBPJ	OK	negbinomial.size	1.02263e-280	3.12571e-278	3589	TRUE
TNFRSF9	OK	negbinomial.size	3.59793e-280	1.08109e-277	1031	TRUE
BACH2	OK	negbinomial.size	2.23242e-279	6.59605e-277	2547	TRUE
HLA-DQA1	OK	negbinomial.size	3.00567e-278	8.73517e-276	1015	TRUE
ZNF331	OK	negbinomial.size	1.68337e-273	4.81334e-271	4820	TRUE
FOXP1	OK	negbinomial.size	1.83211e-267	5.1555e-265	4613	TRUE
PMAIP1	OK	negbinomial.size	1.92509e-262	5.3325e-260	2944	TRUE
AREG	OK	negbinomial.size	5.83548e-262	1.59156e-259	2667	TRUE
TCF7	OK	negbinomial.size	6.055e-252	1.62641e-249	3267	TRUE
LINC01943	OK	negbinomial.size	1.87055e-250	4.94941e-248	1183	TRUE
DTHD1	OK	negbinomial.size	7.45381e-250	1.94325e-247	1475	TRUE
BTG2	OK	negbinomial.size	2.18737e-249	5.61996e-247	6041	TRUE
PABPC1	OK	negbinomial.size	1.22222e-248	3.09537e-246	9079	FALSE
PDE4D	OK	negbinomial.size	3.90386e-248	9.74755e-246	3915	TRUE
LDHB	OK	negbinomial.size	3.57164e-243	8.79418e-241	6485	TRUE
CCL4L2	OK	negbinomial.size	2.64335e-237	6.41936e-235	645	TRUE
EEF1B2	OK	negbinomial.size	1.27455e-233	3.0534e-231	9479	FALSE
EGR1	OK	negbinomial.size	8.98254e-233	2.12323e-230	3971	TRUE
MALAT1	OK	negbinomial.size	1.25442e-230	2.9261e-228	10196	TRUE
HDAC9	OK	negbinomial.size	1.88165e-229	4.33219e-227	1352	TRUE
ANXA1	OK	negbinomial.size	2.58655e-227	5.87877e-225	4797	TRUE
ANK3	OK	negbinomial.size	1.69519e-225	3.80409e-223	1758	TRUE
TXK	OK	negbinomial.size	6.12406e-225	1.35709e-222	1748	TRUE
CD200	OK	negbinomial.size	3.51212e-224	7.68677e-222	1701	TRUE
MYO1E	OK	negbinomial.size	1.56458e-222	3.38254e-220	965	TRUE
SERPINE2	OK	negbinomial.size	9.3556e-222	1.99827e-219	1144	TRUE
MRC1	OK	negbinomial.size	1.8082e-220	3.81617e-218	1003	TRUE
AP001011.1	OK	negbinomial.size	4.67416e-220	9.74865e-218	2086	TRUE
HLA-DPA1	OK	negbinomial.size	8.59874e-220	1.77254e-217	3113	TRUE
CARD16	OK	negbinomial.size	3.31802e-204	6.76114e-202	3340	TRUE
MAML2	OK	negbinomial.size	2.77488e-202	5.59013e-200	3339	TRUE
GAS5	OK	negbinomial.size	5.84703e-202	1.16468e-199	6227	TRUE
IL12RB2	OK	negbinomial.size	1.54254e-200	3.03845e-198	1467	TRUE
GPR183	OK	negbinomial.size	6.24074e-200	1.21578e-197	4310	TRUE
PHLDA1	OK	negbinomial.size	6.40154e-200	1.23355e-197	2775	TRUE
JUN	OK	negbinomial.size	2.759e-199	5.25931e-197	8420	TRUE
CLIC1	OK	negbinomial.size	7.91853e-198	1.4934e-195	7193	FALSE
HLA-DMA	OK	negbinomial.size	3.57624e-197	6.67364e-195	1704	TRUE
INPP5F	OK	negbinomial.size	3.36853e-196	6.22056e-194	1576	TRUE
ZEB2	OK	negbinomial.size	1.27293e-195	2.32645e-193	1339	TRUE
SATB1	OK	negbinomial.size	6.79891e-194	1.22991e-191	1203	TRUE
LAYN	OK	negbinomial.size	7.56912e-194	1.35541e-191	541	FALSE
IL2RB	OK	negbinomial.size	3.90746e-192	6.92715e-190	2735	TRUE
IGFL2	OK	negbinomial.size	2.24542e-191	3.94127e-189	612	TRUE
PKM	OK	negbinomial.size	8.20096e-187	1.42536e-184	5223	TRUE
CCL5	OK	negbinomial.size	2.63342e-185	4.53255e-183	4406	TRUE
LGALS1	OK	negbinomial.size	1.07508e-184	1.8326e-182	3173	TRUE
EEF1A1	OK	negbinomial.size	2.0884e-180	3.52602e-178	10209	FALSE
DRAIC	OK	negbinomial.size	3.66404e-179	6.12793e-177	1307	TRUE
NEBL	OK	negbinomial.size	4.60195e-179	7.62462e-177	1154	TRUE
CXCR4	OK	negbinomial.size	6.55057e-179	1.07526e-176	9606	TRUE
CXCR6	OK	negbinomial.size	9.51366e-179	1.54732e-176	2041	TRUE
CD27	OK	negbinomial.size	2.39355e-177	3.85753e-175	4958	TRUE
ADGRG1	OK	negbinomial.size	2.44249e-176	3.90095e-174	779	FALSE
PRDM1	OK	negbinomial.size	3.04464e-167	4.81923e-165	5444	TRUE
RBMS1	OK	negbinomial.size	9.32016e-167	1.46219e-164	3442	TRUE
AC017002.3	OK	negbinomial.size	4.17712e-165	6.49579e-163	399	FALSE
YPEL5	OK	negbinomial.size	7.716e-161	1.18947e-158	5561	TRUE
IKZF2	OK	negbinomial.size	9.63484e-161	1.47247e-158	1708	TRUE
IQGAP1	OK	negbinomial.size	5.37091e-160	8.13807e-158	6071	FALSE
PGAM1	OK	negbinomial.size	1.17855e-159	1.77062e-157	4319	FALSE
PDE7B	OK	negbinomial.size	2.13575e-158	3.18172e-156	1298	TRUE
IGFLR1	OK	negbinomial.size	6.37642e-158	9.4201e-156	3104	TRUE
RIPOR2	OK	negbinomial.size	5.56217e-156	8.14927e-154	4044	TRUE
CD2	OK	negbinomial.size	5.72148e-156	8.31396e-154	7776	FALSE
HLA-DPB1	OK	negbinomial.size	8.31519e-156	1.19847e-153	3020	TRUE
ZBED2	OK	negbinomial.size	1.5988e-152	2.28576e-150	509	FALSE
SLA	OK	negbinomial.size	1.87933e-152	2.66534e-150	5627	TRUE
CLNK	OK	negbinomial.size	4.66113e-152	6.55814e-150	821	FALSE
SARAF	OK	negbinomial.size	5.26002e-152	7.34249e-150	9706	FALSE
APOO	OK	negbinomial.size	1.001e-151	1.38638e-149	8164	FALSE
KLF3	OK	negbinomial.size	1.94985e-150	2.6796e-148	1301	TRUE
SERINC5	OK	negbinomial.size	4.09303e-150	5.58163e-148	2368	TRUE
MIR4435-2HG	OK	negbinomial.size	4.25451e-150	5.75756e-148	2519	TRUE
ITM2A	OK	negbinomial.size	7.9703e-150	1.07043e-147	6281	TRUE
TXNIP	OK	negbinomial.size	8.27126e-150	1.1025e-147	9709	TRUE
ETV7	OK	negbinomial.size	1.39251e-149	1.84227e-147	926	FALSE
APOBEC3G	OK	negbinomial.size	1.83753e-148	2.41302e-146	2878	TRUE
HLA-DRB5	OK	negbinomial.size	2.62339e-148	3.41966e-146	1863	TRUE
GNG4	OK	negbinomial.size	4.32237e-148	5.59321e-146	846	TRUE
UBE2S	OK	negbinomial.size	4.77782e-148	6.13777e-146	5454	TRUE
IL21	OK	negbinomial.size	5.53112e-147	7.05436e-145	531	FALSE
RHOC	OK	negbinomial.size	6.27886e-147	7.95082e-145	3238	FALSE
UCP2	OK	negbinomial.size	1.03195e-146	1.29748e-144	4656	TRUE
INPP1	OK	negbinomial.size	2.45677e-146	3.06716e-144	1040	TRUE
LIMS1	OK	negbinomial.size	5.20162e-146	6.44855e-144	3866	TRUE
IER2	OK	negbinomial.size	8.41133e-145	1.03553e-142	6376	TRUE
SNX9	OK	negbinomial.size	1.14816e-144	1.40377e-142	4550	TRUE
EIF4A3	OK	negbinomial.size	1.4709e-144	1.78603e-142	3805	TRUE
ARHGAP15	OK	negbinomial.size	2.16891e-143	2.61567e-141	6935	TRUE
CBLB	OK	negbinomial.size	2.41386e-142	2.89142e-140	5807	TRUE
TRBV20-1	OK	negbinomial.size	4.47577e-142	5.32526e-140	1222	TRUE
CKLF	OK	negbinomial.size	4.85585e-141	5.73897e-139	4870	TRUE
LYST	OK	negbinomial.size	3.67169e-140	4.31071e-138	2749	TRUE
ABLIM1	OK	negbinomial.size	6.65575e-140	7.76271e-138	2191	TRUE
CORO1B	OK	negbinomial.size	7.12149e-139	8.25162e-137	4143	TRUE
HAVCR2	OK	negbinomial.size	7.18313e-139	8.26899e-137	1007	TRUE
RASA3	OK	negbinomial.size	1.71067e-138	1.95656e-136	2293	TRUE
RASGRP2	OK	negbinomial.size	2.5142e-138	2.85716e-136	1725	TRUE
HLA-C	OK	negbinomial.size	1.34981e-137	1.52417e-135	10074	FALSE
GLCCI1	OK	negbinomial.size	6.82847e-137	7.66172e-135	4466	TRUE
EEF2	OK	negbinomial.size	2.48208e-136	2.76744e-134	9217	FALSE
TOB1	OK	negbinomial.size	7.23918e-135	8.02101e-133	3719	TRUE
CXCR3	OK	negbinomial.size	8.05866e-135	8.87354e-133	2881	TRUE
DNPH1	OK	negbinomial.size	1.65937e-134	1.81589e-132	2212	TRUE
SH2D2A	OK	negbinomial.size	2.55099e-134	2.77448e-132	3359	FALSE
TNFAIP3	OK	negbinomial.size	8.83304e-133	9.5483e-131	7706	TRUE
NACA	OK	negbinomial.size	3.23187e-131	3.4724e-129	9863	FALSE
CCNH	OK	negbinomial.size	2.36837e-130	2.5293e-128	6319	TRUE
TBC1D4	OK	negbinomial.size	3.04473e-130	3.23215e-128	4115	TRUE
CDC14A	OK	negbinomial.size	1.06486e-129	1.12369e-127	2972	TRUE
AC119396.1	OK	negbinomial.size	6.54809e-128	6.86891e-126	939	TRUE
ZNF10	OK	negbinomial.size	3.04626e-127	3.17671e-125	1545	TRUE
TSC22D3	OK	negbinomial.size	1.74115e-126	1.80509e-124	9681	TRUE
MYL6	OK	negbinomial.size	4.35807e-126	4.49185e-124	8825	FALSE
PAM	OK	negbinomial.size	6.67682e-125	6.842e-123	2824	TRUE
MYO7A	OK	negbinomial.size	1.18961e-124	1.21204e-122	628	FALSE
ZFP36L2	OK	negbinomial.size	1.71447e-124	1.73681e-122	9576	TRUE
LINC01619	OK	negbinomial.size	9.83326e-121	9.90478e-119	4036	TRUE
ZC3HAV1	OK	negbinomial.size	3.08075e-120	3.08562e-118	5725	TRUE
SCML4	OK	negbinomial.size	4.65807e-120	4.63923e-118	3077	TRUE
SC5D	OK	negbinomial.size	1.50753e-119	1.49305e-117	1585	TRUE
TRABD2A	OK	negbinomial.size	7.49736e-119	7.38407e-117	900	TRUE
BARX2	OK	negbinomial.size	7.83564e-119	7.6746e-117	361	FALSE
NOSIP	OK	negbinomial.size	8.18609e-119	7.97379e-117	2958	TRUE
PLAC8	OK	negbinomial.size	4.07332e-118	3.946e-116	1151	TRUE
EEF1G	OK	negbinomial.size	1.19553e-117	1.15187e-115	8929	FALSE
GZMA	OK	negbinomial.size	5.80517e-117	5.56292e-115	2818	TRUE
SMCO4	OK	negbinomial.size	1.14283e-116	1.08926e-114	1352	TRUE
NOP53	OK	negbinomial.size	1.81262e-116	1.7184e-114	6744	FALSE
CRYBG1	OK	negbinomial.size	7.721e-115	7.28074e-113	5979	TRUE
IL2RG	OK	negbinomial.size	2.39717e-114	2.24852e-112	8012	FALSE
CHMP1B	OK	negbinomial.size	8.08838e-114	7.54689e-112	2000	TRUE
VDR	OK	negbinomial.size	1.20611e-113	1.11947e-111	606	FALSE
C9orf16	OK	negbinomial.size	1.47638e-113	1.36319e-111	4846	FALSE
FYB1	OK	negbinomial.size	1.40242e-112	1.2882e-110	7728	TRUE
AC243829.4	OK	negbinomial.size	1.13686e-111	1.03888e-109	367	FALSE
FP236383.3	OK	negbinomial.size	1.70389e-111	1.54905e-109	9969	TRUE
ATM	OK	negbinomial.size	5.15191e-111	4.65985e-109	3573	FALSE
PTPN11	OK	negbinomial.size	2.30185e-110	2.07143e-108	2382	TRUE
AL499604.1	OK	negbinomial.size	1.42075e-109	1.27207e-107	1538	TRUE
HOOK2	OK	negbinomial.size	1.45039e-109	1.29209e-107	4117	TRUE
PTPRM	OK	negbinomial.size	2.10264e-107	1.86378e-105	2221	TRUE
CTSD	OK	negbinomial.size	2.33381e-107	2.05839e-105	4700	FALSE
FKBP1A	OK	negbinomial.size	3.2769e-106	2.87589e-104	3576	FALSE
CD59	OK	negbinomial.size	6.8273e-106	5.96229e-104	2017	TRUE
PTPN7	OK	negbinomial.size	2.0151e-105	1.75116e-103	3243	FALSE
PPP1R10	OK	negbinomial.size	4.2008e-105	3.63277e-103	4040	TRUE
CRIP1	OK	negbinomial.size	2.13296e-104	1.83559e-102	7897	TRUE
RAC2	OK	negbinomial.size	9.21358e-102	7.89074e-100	8582	FALSE
LHFPL6	OK	negbinomial.size	1.07794e-101	9.18735e-100	953	TRUE
IFNG	OK	negbinomial.size	1.71503e-101	1.45474e-99	1750	TRUE
OAZ1	OK	negbinomial.size	1.89762e-101	1.60195e-99	8650	FALSE
LINC01229	OK	negbinomial.size	1.89946e-100	1.59591e-98	262	FALSE
SCML1	OK	negbinomial.size	4.20604e-100	3.5172e-98	729	FALSE
MCUB	OK	negbinomial.size	4.39202e-100	3.65548e-98	3495	FALSE
HMOX1	OK	negbinomial.size	8.7413e-100	7.24139e-98	446	FALSE
MARCKSL1	OK	negbinomial.size	1.09112e-99	8.99688e-98	2057	TRUE
IL10	OK	negbinomial.size	1.15234e-99	9.45769e-98	317	FALSE
PRF1	OK	negbinomial.size	7.90225e-99	6.45581e-97	1770	TRUE
C1orf162	OK	negbinomial.size	1.02786e-98	8.35865e-97	636	FALSE
GBP2	OK	negbinomial.size	3.19082e-98	2.58297e-96	3479	TRUE
SORL1	OK	negbinomial.size	3.23716e-98	2.60856e-96	1562	TRUE
FAM117B	OK	negbinomial.size	4.77545e-98	3.83073e-96	1016	TRUE
S1PR1	OK	negbinomial.size	8.46815e-98	6.76231e-96	904	TRUE
CAMK1	OK	negbinomial.size	1.40177e-97	1.11438e-95	643	FALSE
ARIH1	OK	negbinomial.size	3.16983e-97	2.5087e-95	4158	TRUE
TUBA1A	OK	negbinomial.size	1.22678e-96	9.66592e-95	4789	TRUE
RACK1	OK	negbinomial.size	6.94304e-96	5.44629e-94	9967	FALSE
PTCHD1-AS	OK	negbinomial.size	7.29644e-96	5.6983e-94	633	FALSE
ZFAS1	OK	negbinomial.size	2.31941e-95	1.80344e-93	6419	FALSE
NDFIP1	OK	negbinomial.size	3.29239e-95	2.5488e-93	4959	TRUE
F5	OK	negbinomial.size	6.7403e-95	5.19531e-93	853	FALSE
FAM3C	OK	negbinomial.size	8.90785e-95	6.83629e-93	1533	TRUE
ELL2	OK	negbinomial.size	8.9543e-95	6.84232e-93	3435	TRUE
GK	OK	negbinomial.size	9.32324e-95	7.09367e-93	1341	TRUE
MAGEH1	OK	negbinomial.size	9.68865e-95	7.34019e-93	1173	TRUE
FTH1	OK	negbinomial.size	2.81598e-94	2.12433e-92	10036	TRUE
IKZF1	OK	negbinomial.size	5.40397e-94	4.05939e-92	6352	FALSE
PRKCA	OK	negbinomial.size	7.96572e-94	5.9585e-92	1590	TRUE
LINC00402	OK	negbinomial.size	1.11748e-93	8.32381e-92	292	FALSE
PELI1	OK	negbinomial.size	1.7063e-93	1.26566e-91	3239	TRUE
PPP2R5C	OK	negbinomial.size	2.02536e-93	1.49607e-91	4706	TRUE
TUBA3D	OK	negbinomial.size	4.68196e-93	3.44406e-91	553	FALSE
DDX3X	OK	negbinomial.size	4.53049e-91	3.31887e-89	6749	TRUE
CERS6	OK	negbinomial.size	7.46625e-91	5.44699e-89	626	FALSE
ITGA6	OK	negbinomial.size	8.86261e-91	6.4392e-89	986	TRUE
SNHG29	OK	negbinomial.size	9.7993e-91	7.09069e-89	6523	FALSE
SNHG1	OK	negbinomial.size	3.01734e-90	2.17445e-88	3231	TRUE
S100A11	OK	negbinomial.size	3.52549e-90	2.53036e-88	6466	TRUE
TSPAN13	OK	negbinomial.size	5.47374e-90	3.91284e-88	316	FALSE
SRGN	OK	negbinomial.size	9.61929e-90	6.84862e-88	9804	TRUE
FABP5	OK	negbinomial.size	2.69077e-89	1.90808e-87	1928	TRUE
INTS6	OK	negbinomial.size	2.96176e-89	2.09188e-87	3237	TRUE
MGAT4A	OK	negbinomial.size	4.13522e-89	2.9091e-87	2006	TRUE
PARK7	OK	negbinomial.size	5.06596e-89	3.54978e-87	4734	FALSE
BST2	OK	negbinomial.size	6.89428e-89	4.81188e-87	3790	FALSE
GNAS	OK	negbinomial.size	1.0226e-88	7.10927e-87	6989	FALSE
MAF	OK	negbinomial.size	1.65082e-88	1.1432e-86	3032	TRUE
UBA52	OK	negbinomial.size	2.61798e-88	1.8059e-86	9813	FALSE
GFOD1	OK	negbinomial.size	1.94373e-87	1.3356e-85	1275	TRUE
PNRC1	OK	negbinomial.size	4.38876e-87	3.00401e-85	9507	FALSE
FAAH2	OK	negbinomial.size	1.48488e-86	1.01246e-84	2003	TRUE
TRBV6-1	OK	negbinomial.size	2.3019e-86	1.56353e-84	391	TRUE
COTL1	OK	negbinomial.size	4.39191e-86	2.97175e-84	5782	TRUE
SPOCK2	OK	negbinomial.size	5.67641e-86	3.82629e-84	6663	FALSE
ADAM23	OK	negbinomial.size	4.05397e-85	2.7223e-83	385	FALSE
ARPC2	OK	negbinomial.size	4.2255e-85	2.82678e-83	7154	FALSE
ARRDC2	OK	negbinomial.size	5.64057e-85	3.75925e-83	1667	TRUE
ARID5B	OK	negbinomial.size	8.84402e-85	5.87216e-83	5543	TRUE
TRPS1	OK	negbinomial.size	9.90337e-85	6.55101e-83	2053	TRUE
ARPC1B	OK	negbinomial.size	2.50007e-84	1.64763e-82	5963	FALSE
BCL11B	OK	negbinomial.size	5.62275e-84	3.69185e-82	4888	FALSE
PTPRJ	OK	negbinomial.size	7.59444e-84	4.96806e-82	2242	FALSE
GBP5	OK	negbinomial.size	2.20173e-83	1.43501e-81	3853	TRUE
ARHGEF12	OK	negbinomial.size	4.03187e-83	2.6182e-81	1249	FALSE
YME1L1	OK	negbinomial.size	1.20209e-82	7.77763e-81	4092	TRUE
SAMSN1	OK	negbinomial.size	1.28888e-82	8.30881e-81	5776	TRUE
SRGAP3	OK	negbinomial.size	1.71295e-82	1.10026e-80	1341	TRUE
GCNT4	OK	negbinomial.size	2.44824e-82	1.56687e-80	231	FALSE
APBA2	OK	negbinomial.size	2.54629e-82	1.62376e-80	976	TRUE
DUSP16	OK	negbinomial.size	4.2908e-82	2.72643e-80	3604	TRUE
ANKRD55	OK	negbinomial.size	7.85554e-82	4.97368e-80	1065	TRUE
NAB1	OK	negbinomial.size	8.64521e-82	5.45417e-80	1270	FALSE
KSR2	OK	negbinomial.size	1.21882e-81	7.66215e-80	813	TRUE
B2M	OK	negbinomial.size	1.41133e-81	8.84102e-80	10209	FALSE
AK5	OK	negbinomial.size	1.51794e-81	9.47538e-80	169	FALSE
TNS3	OK	negbinomial.size	2.71933e-81	1.6856e-79	289	FALSE
C9orf72	OK	negbinomial.size	2.71152e-81	1.6856e-79	1364	TRUE
THEMIS	OK	negbinomial.size	2.81461e-81	1.73859e-79	3301	TRUE
EIF1	OK	negbinomial.size	7.43791e-81	4.57845e-79	10058	FALSE
DENND4A	OK	negbinomial.size	1.30812e-80	8.02434e-79	2967	TRUE
SYNGR2	OK	negbinomial.size	1.91059e-80	1.16797e-78	2946	FALSE
FAM177A1	OK	negbinomial.size	2.22355e-80	1.35461e-78	3824	TRUE
AL138720.1	OK	negbinomial.size	2.63127e-80	1.59751e-78	809	FALSE
THADA	OK	negbinomial.size	8.20828e-80	4.96643e-78	2256	TRUE
PHTF2	OK	negbinomial.size	1.38159e-79	8.33086e-78	3635	TRUE
HLA-B	OK	negbinomial.size	4.14794e-79	2.4927e-77	10128	FALSE
CTSZ	OK	negbinomial.size	9.08784e-79	5.44288e-77	1721	FALSE
TUBB4B	OK	negbinomial.size	1.20766e-78	7.20854e-77	5426	TRUE
SPATS2L	OK	negbinomial.size	1.27304e-78	7.57332e-77	1470	FALSE
DNAJB1	OK	negbinomial.size	1.44468e-78	8.56567e-77	8790	TRUE
LEPROTL1	OK	negbinomial.size	5.21315e-78	3.08062e-76	6319	TRUE
TRBV7-2	OK	negbinomial.size	8.90009e-78	5.24188e-76	576	TRUE
TRIB1	OK	negbinomial.size	9.25642e-78	5.4337e-76	913	FALSE
PASK	OK	negbinomial.size	1.05599e-77	6.17844e-76	995	TRUE
VAV3	OK	negbinomial.size	1.25883e-77	7.34099e-76	2228	TRUE
TGFBR2	OK	negbinomial.size	2.08375e-77	1.21117e-75	3911	TRUE
CD82	OK	negbinomial.size	2.55483e-77	1.48013e-75	3000	FALSE
LY6E	OK	negbinomial.size	2.74831e-77	1.58704e-75	5116	FALSE
SYTL3	OK	negbinomial.size	5.10221e-77	2.93675e-75	4417	TRUE
APOBEC3C	OK	negbinomial.size	5.24346e-77	3.00828e-75	1786	FALSE
FAM53B	OK	negbinomial.size	6.47013e-77	3.70008e-75	1721	FALSE
RALGAPA1	OK	negbinomial.size	1.63969e-76	9.34675e-75	3109	TRUE
PTPN22	OK	negbinomial.size	4.89429e-76	2.78096e-74	2983	TRUE
LTB	OK	negbinomial.size	6.66833e-76	3.77687e-74	6193	TRUE
PPP1CA	OK	negbinomial.size	1.77705e-75	1.0033e-73	4511	FALSE
NDFIP2	OK	negbinomial.size	2.10761e-75	1.18615e-73	1297	FALSE
YWHAQ	OK	negbinomial.size	3.69e-75	2.07014e-73	5533	TRUE
ACTN1	OK	negbinomial.size	5.64684e-75	3.15795e-73	752	FALSE
CPM	OK	negbinomial.size	5.71171e-75	3.18419e-73	955	TRUE
LSP1	OK	negbinomial.size	6.1876e-75	3.43868e-73	7024	FALSE
SEC11A	OK	negbinomial.size	1.15043e-74	6.37339e-73	3584	FALSE
CHD2	OK	negbinomial.size	1.88083e-74	1.03874e-72	4965	FALSE
PRKCQ-AS1	OK	negbinomial.size	2.67869e-74	1.47478e-72	2526	TRUE
HCST	OK	negbinomial.size	3.72036e-74	2.04194e-72	6641	TRUE
NKG7	OK	negbinomial.size	4.24186e-74	2.32098e-72	868	TRUE
CD48	OK	negbinomial.size	8.15244e-74	4.44697e-72	6650	FALSE
SAMHD1	OK	negbinomial.size	1.29977e-73	7.06817e-72	4251	TRUE
TUBB2A	OK	negbinomial.size	1.34649e-73	7.2999e-72	1470	TRUE
RCAN3	OK	negbinomial.size	8.37098e-72	4.52441e-70	2844	FALSE
GLRX	OK	negbinomial.size	4.19258e-71	2.25915e-69	2369	TRUE
LGALS3	OK	negbinomial.size	5.82933e-71	3.13159e-69	1834	TRUE
HLA-DQB1	OK	negbinomial.size	6.46725e-71	3.46379e-69	1265	TRUE
FUS	OK	negbinomial.size	7.49706e-71	4.00325e-69	6970	FALSE
SNHG8	OK	negbinomial.size	1.31112e-70	6.98006e-69	4539	TRUE
CMTM8	OK	negbinomial.size	1.37835e-70	7.31599e-69	834	FALSE
FAU	OK	negbinomial.size	1.74091e-70	9.21278e-69	10141	FALSE
BTLA	OK	negbinomial.size	2.27437e-70	1.2e-68	1744	TRUE
NELL2	OK	negbinomial.size	2.85671e-70	1.50278e-68	1302	TRUE
EPB41	OK	negbinomial.size	4.65946e-70	2.44387e-68	3499	FALSE
GNG5	OK	negbinomial.size	5.35238e-70	2.79903e-68	4485	FALSE
EBI3	OK	negbinomial.size	2.21026e-69	1.15245e-67	204	FALSE
LINC00589	OK	negbinomial.size	4.46072e-69	2.31905e-67	165	FALSE
RNF19A	OK	negbinomial.size	1.28078e-68	6.6391e-67	5996	TRUE
SERTAD1	OK	negbinomial.size	1.47902e-68	7.64432e-67	4266	TRUE
NPM1	OK	negbinomial.size	2.49506e-68	1.28583e-66	8680	FALSE
TLE4	OK	negbinomial.size	5.12199e-68	2.63196e-66	2325	TRUE
WARS	OK	negbinomial.size	5.14466e-68	2.63597e-66	1094	TRUE
CD79A	OK	negbinomial.size	7.27494e-68	3.71672e-66	463	FALSE
ARL4D	OK	negbinomial.size	1.36759e-67	6.96687e-66	780	TRUE
STAM	OK	negbinomial.size	1.79103e-67	9.09781e-66	2182	TRUE
LDLRAP1	OK	negbinomial.size	2.25212e-67	1.14073e-65	1621	FALSE
ZNRF1	OK	negbinomial.size	3.05279e-67	1.54188e-65	1243	FALSE
STK38	OK	negbinomial.size	7.74061e-67	3.89845e-65	1940	FALSE
CFLAR	OK	negbinomial.size	1.76296e-66	8.85378e-65	4647	FALSE
ICOS	OK	negbinomial.size	1.78653e-66	8.94679e-65	4424	TRUE
COX8A	OK	negbinomial.size	4.01243e-66	2.00373e-64	5501	FALSE
AL691403.1	OK	negbinomial.size	4.43581e-66	2.20893e-64	1356	TRUE
LINC02273	OK	negbinomial.size	4.59964e-66	2.2841e-64	905	TRUE
HNRNPLL	OK	negbinomial.size	7.03737e-66	3.48488e-64	3238	FALSE
RNF139	OK	negbinomial.size	7.13891e-66	3.52531e-64	2123	FALSE
HEXIM1	OK	negbinomial.size	8.78268e-66	4.32498e-64	1872	TRUE
EIF3E	OK	negbinomial.size	1.14925e-65	5.64373e-64	5489	FALSE
SERF2	OK	negbinomial.size	2.4063e-65	1.17842e-63	8986	FALSE
HSPB1	OK	negbinomial.size	2.43765e-65	1.19049e-63	5001	TRUE
SLFN11	OK	negbinomial.size	3.07362e-65	1.49696e-63	995	TRUE
S100A6	OK	negbinomial.size	3.41464e-65	1.65848e-63	7105	TRUE
SOCS3	OK	negbinomial.size	4.38482e-65	2.12388e-63	3271	TRUE
RDH10	OK	negbinomial.size	6.31873e-65	3.05227e-63	736	FALSE
CCL20	OK	negbinomial.size	1.08005e-64	5.20303e-63	762	TRUE
ZSWIM6	OK	negbinomial.size	1.38541e-64	6.65597e-63	2362	TRUE
BRD2	OK	negbinomial.size	1.85836e-64	8.90406e-63	6969	TRUE
CYCS	OK	negbinomial.size	2.53716e-64	1.21237e-62	4264	TRUE
FHIT	OK	negbinomial.size	2.87581e-64	1.3705e-62	715	FALSE
DUSP1	OK	negbinomial.size	5.07e-64	2.40968e-62	9516	TRUE
GNAQ	OK	negbinomial.size	8.16332e-64	3.8695e-62	953	TRUE
TANK	OK	negbinomial.size	9.06212e-64	4.28409e-62	3704	TRUE
NUDT16	OK	negbinomial.size	1.09522e-63	5.16385e-62	1334	TRUE
SSH2	OK	negbinomial.size	1.11424e-63	5.23958e-62	3918	FALSE
TPM3	OK	negbinomial.size	1.86202e-63	8.73279e-62	7267	FALSE
TOMM7	OK	negbinomial.size	2.33301e-63	1.09128e-61	8125	FALSE
FCRL3	OK	negbinomial.size	3.76998e-63	1.7588e-61	781	FALSE
ZBTB10	OK	negbinomial.size	4.07749e-63	1.89726e-61	840	FALSE
PCNX4	OK	negbinomial.size	5.20833e-63	2.4171e-61	1817	TRUE
ARG2	OK	negbinomial.size	9.9852e-63	4.62187e-61	462	FALSE
PLS3	OK	negbinomial.size	1.05054e-62	4.84999e-61	540	FALSE
ZNF282	OK	negbinomial.size	2.31167e-62	1.06445e-60	572	FALSE
POU2AF1	OK	negbinomial.size	5.31485e-62	2.44097e-60	522	FALSE
KIAA1324	OK	negbinomial.size	5.53468e-62	2.53537e-60	1138	TRUE
SNHG5	OK	negbinomial.size	6.9635e-62	3.18168e-60	4625	TRUE
GPRIN3	OK	negbinomial.size	2.0576e-61	9.37714e-60	3977	TRUE
RNF138	OK	negbinomial.size	2.31357e-61	1.05167e-59	1817	FALSE
CFL1	OK	negbinomial.size	2.77704e-61	1.25911e-59	9403	FALSE
BTG3	OK	negbinomial.size	3.5908e-61	1.62392e-59	2578	TRUE
CD52	OK	negbinomial.size	3.753e-61	1.69295e-59	8904	TRUE
XXYLT1	OK	negbinomial.size	1.53377e-60	6.9012e-59	955	TRUE
LINC01281	OK	negbinomial.size	1.78766e-60	8.0232e-59	956	TRUE
CD58	OK	negbinomial.size	2.21471e-60	9.91472e-59	2354	FALSE
SIRPG	OK	negbinomial.size	2.28009e-60	1.01817e-58	2753	FALSE
CCL23	OK	negbinomial.size	3.16405e-60	1.40935e-58	114	FALSE
TMEM71	OK	negbinomial.size	6.36792e-60	2.82934e-58	845	FALSE
MYADM	OK	negbinomial.size	9.27593e-60	4.11109e-58	3212	TRUE
RHOA	OK	negbinomial.size	1.40999e-59	6.23349e-58	7349	FALSE
RAB27A	OK	negbinomial.size	1.76307e-59	7.77506e-58	2374	FALSE
ATP1B3	OK	negbinomial.size	1.88924e-59	8.31079e-58	3799	TRUE
AC131254.1	OK	negbinomial.size	3.54722e-59	1.55656e-57	213	FALSE
RAB11FIP1	OK	negbinomial.size	4.14363e-59	1.81378e-57	2156	FALSE
CTSB	OK	negbinomial.size	5.06126e-59	2.21e-57	3555	FALSE
SLC16A10	OK	negbinomial.size	6.73098e-59	2.93186e-57	351	FALSE
VPS37B	OK	negbinomial.size	9.59017e-59	4.16702e-57	2249	TRUE
PTPRCAP	OK	negbinomial.size	1.20101e-58	5.20574e-57	8666	FALSE
AC004585.1	OK	negbinomial.size	1.34138e-58	5.79998e-57	1129	TRUE
MAL	OK	negbinomial.size	1.37972e-58	5.95124e-57	2065	TRUE
CADM1	OK	negbinomial.size	1.68267e-58	7.24039e-57	391	FALSE
FRMD4B	OK	negbinomial.size	2.45843e-58	1.05528e-56	1943	TRUE
AGFG1	OK	negbinomial.size	3.95493e-58	1.69355e-56	2219	TRUE
P2RY8	OK	negbinomial.size	4.71664e-58	2.01486e-56	1631	TRUE
AC139720.1	OK	negbinomial.size	1.47202e-57	6.27309e-56	884	TRUE
ENO1	OK	negbinomial.size	3.34189e-57	1.42074e-55	5248	FALSE
NR3C2	OK	negbinomial.size	3.37332e-57	1.43067e-55	941	TRUE
SNHG6	OK	negbinomial.size	3.81008e-57	1.61206e-55	5671	FALSE
BTNL9	OK	negbinomial.size	4.11451e-57	1.73671e-55	263	FALSE
TRAT1	OK	negbinomial.size	4.14287e-57	1.74453e-55	2362	TRUE
SLAMF1	OK	negbinomial.size	4.29281e-57	1.80339e-55	3041	TRUE
LAPTM4B	OK	negbinomial.size	4.48495e-57	1.87522e-55	669	FALSE
CD4	OK	negbinomial.size	4.47882e-57	1.87522e-55	4527	FALSE
SPDYA	OK	negbinomial.size	4.58458e-57	1.91236e-55	604	FALSE
TC2N	OK	negbinomial.size	4.84717e-57	2.01715e-55	3305	TRUE
NAMPT	OK	negbinomial.size	5.34572e-57	2.21941e-55	2414	TRUE
ETV3	OK	negbinomial.size	5.55863e-57	2.30242e-55	1537	TRUE
SF1	OK	negbinomial.size	6.85284e-57	2.83187e-55	5927	FALSE
STX11	OK	negbinomial.size	9.78533e-57	4.03429e-55	1086	TRUE
ITK	OK	negbinomial.size	1.57113e-56	6.46242e-55	6081	TRUE
SFMBT1	OK	negbinomial.size	1.66499e-56	6.83265e-55	1006	FALSE
KDM6B	OK	negbinomial.size	2.09287e-56	8.56866e-55	2562	FALSE
SNHG12	OK	negbinomial.size	2.82307e-56	1.15317e-54	3163	TRUE
LINC02195	OK	negbinomial.size	3.25997e-56	1.32857e-54	239	FALSE
LCP2	OK	negbinomial.size	3.34505e-56	1.36012e-54	6304	FALSE
PARD3	OK	negbinomial.size	4.17501e-56	1.6937e-54	632	FALSE
SATB1-AS1	OK	negbinomial.size	4.29994e-56	1.7404e-54	502	FALSE
INPP4B	OK	negbinomial.size	4.39309e-56	1.77405e-54	5491	TRUE
CSF1	OK	negbinomial.size	4.74882e-56	1.91334e-54	879	TRUE
MPP7	OK	negbinomial.size	7.0299e-56	2.82599e-54	1393	TRUE
ACTN4	OK	negbinomial.size	9.74848e-56	3.90998e-54	3271	FALSE
AC009313.1	OK	negbinomial.size	1.09566e-55	4.38461e-54	1296	TRUE
PHACTR2	OK	negbinomial.size	3.09741e-55	1.23673e-53	3721	TRUE
PLEKHF1	OK	negbinomial.size	3.73446e-55	1.48774e-53	1441	FALSE
DNAJA1	OK	negbinomial.size	4.22154e-55	1.67802e-53	8284	TRUE
IMMP2L	OK	negbinomial.size	4.37447e-55	1.73491e-53	1486	TRUE
LINC00861	OK	negbinomial.size	4.4772e-55	1.77169e-53	2333	TRUE
ANXA5	OK	negbinomial.size	7.38567e-55	2.91611e-53	3142	FALSE
LEF1-AS1	OK	negbinomial.size	9.93859e-55	3.91536e-53	221	FALSE
PIK3R1	OK	negbinomial.size	1.06313e-54	4.17895e-53	4132	TRUE
FBLN7	OK	negbinomial.size	1.27313e-54	4.99337e-53	2663	TRUE
PCNX1	OK	negbinomial.size	1.29886e-54	5.08305e-53	3391	TRUE
PDIA6	OK	negbinomial.size	1.47988e-54	5.77871e-53	3104	FALSE
WHRN	OK	negbinomial.size	1.80508e-54	7.03306e-53	1035	FALSE
CD63	OK	negbinomial.size	1.8771e-54	7.29763e-53	2815	TRUE
LINC00963	OK	negbinomial.size	2.07047e-54	8.03178e-53	1177	FALSE
GZMH	OK	negbinomial.size	7.12812e-54	2.75911e-52	657	TRUE
UBR1	OK	negbinomial.size	9.11625e-54	3.52098e-52	2258	TRUE
DBI	OK	negbinomial.size	9.16666e-54	3.53275e-52	3707	FALSE
RNF144A	OK	negbinomial.size	1.20042e-53	4.61628e-52	508	FALSE
CHGB	OK	negbinomial.size	1.44052e-53	5.5276e-52	292	FALSE
WDR83OS	OK	negbinomial.size	1.59998e-53	6.12621e-52	4376	FALSE
ASB2	OK	negbinomial.size	2.37731e-53	9.08295e-52	777	FALSE
BCAS2	OK	negbinomial.size	2.82325e-53	1.07636e-51	3009	TRUE
MSI2	OK	negbinomial.size	3.09862e-53	1.17881e-51	2422	FALSE
KCNA3	OK	negbinomial.size	3.33715e-53	1.26683e-51	1469	FALSE
ZBTB16	OK	negbinomial.size	6.49482e-53	2.46026e-51	1408	TRUE
GABARAP	OK	negbinomial.size	1.08234e-52	4.09118e-51	5947	FALSE
ANKRD37	OK	negbinomial.size	1.12302e-52	4.23594e-51	2055	TRUE
GADD45B	OK	negbinomial.size	1.13874e-52	4.28613e-51	4763	TRUE
PATJ	OK	negbinomial.size	1.15816e-52	4.34997e-51	1305	FALSE
CNIH1	OK	negbinomial.size	1.1637e-52	4.36153e-51	2719	FALSE
NHS	OK	negbinomial.size	1.72103e-52	6.43678e-51	412	FALSE
CD151	OK	negbinomial.size	1.75391e-52	6.54596e-51	1176	FALSE
NEDD9	OK	negbinomial.size	1.97442e-52	7.35346e-51	3042	TRUE
EPSTI1	OK	negbinomial.size	2.37117e-52	8.81259e-51	2651	TRUE
PTPN13	OK	negbinomial.size	2.43783e-52	9.04141e-51	1223	TRUE
PSMB9	OK	negbinomial.size	2.86296e-52	1.05959e-50	5663	FALSE
TGIF1	OK	negbinomial.size	3.89251e-52	1.43763e-50	2690	TRUE
PHEX	OK	negbinomial.size	4.0925e-52	1.50835e-50	531	FALSE
FYN	OK	negbinomial.size	4.4593e-52	1.64014e-50	7582	FALSE
MT2A	OK	negbinomial.size	8.90324e-52	3.26784e-50	3681	TRUE
CREB3L2	OK	negbinomial.size	1.01393e-51	3.71385e-50	1394	FALSE
PRMT9	OK	negbinomial.size	1.43856e-51	5.25832e-50	1261	TRUE
RGS2	OK	negbinomial.size	1.76522e-51	6.43907e-50	3338	TRUE
NPIPB5	OK	negbinomial.size	2.03708e-51	7.41547e-50	1432	TRUE
CD70	OK	negbinomial.size	2.16358e-51	7.85982e-50	464	FALSE
CCDC50	OK	negbinomial.size	2.28803e-51	8.29493e-50	1415	FALSE
CACYBP	OK	negbinomial.size	2.4768e-51	8.96095e-50	4808	TRUE
LINC01891	OK	negbinomial.size	2.71688e-51	9.80953e-50	224	FALSE
PSME2	OK	negbinomial.size	3.76676e-51	1.35726e-49	4609	FALSE
PCSK1N	OK	negbinomial.size	3.82118e-51	1.37408e-49	371	FALSE
CHRM3-AS2	OK	negbinomial.size	4.02848e-51	1.44568e-49	530	FALSE
PPIB	OK	negbinomial.size	5.60572e-51	2.00764e-49	6358	FALSE
CCDC6	OK	negbinomial.size	6.03217e-51	2.15602e-49	2015	FALSE
RAC1	OK	negbinomial.size	6.63585e-51	2.36701e-49	4021	FALSE
PCAT1	OK	negbinomial.size	6.78783e-51	2.41636e-49	610	FALSE
IFI6	OK	negbinomial.size	7.31299e-51	2.59809e-49	2053	TRUE
BRK1	OK	negbinomial.size	9.13942e-51	3.24047e-49	4217	FALSE
H2AFX	OK	negbinomial.size	1.06901e-50	3.78272e-49	3055	TRUE
GPCPD1	OK	negbinomial.size	1.79576e-50	6.34167e-49	3132	TRUE
POLR2A	OK	negbinomial.size	1.80442e-50	6.35958e-49	3582	FALSE
CYBA	OK	negbinomial.size	2.30625e-50	8.11215e-49	7968	FALSE
TRAV12-3	OK	negbinomial.size	3.07066e-50	1.07795e-48	356	TRUE
SRP14	OK	negbinomial.size	4.16107e-50	1.45785e-48	7319	FALSE
ZBTB38	OK	negbinomial.size	4.76984e-50	1.66785e-48	4414	TRUE
IFITM2	OK	negbinomial.size	7.28758e-50	2.54319e-48	7733	TRUE
OSBPL8	OK	negbinomial.size	7.86139e-50	2.73805e-48	4454	TRUE
TYMP	OK	negbinomial.size	7.95563e-50	2.76544e-48	1044	FALSE
FLT1	OK	negbinomial.size	1.05301e-49	3.65317e-48	676	FALSE
ACTG1	OK	negbinomial.size	1.16134e-49	4.02113e-48	9680	TRUE
AC079793.1	OK	negbinomial.size	1.53434e-49	5.30231e-48	2020	FALSE
FAIM2	OK	negbinomial.size	1.69216e-49	5.8363e-48	223	FALSE
GNAI2	OK	negbinomial.size	1.81301e-49	6.2289e-48	6156	FALSE
MAPKAPK3	OK	negbinomial.size	1.81004e-49	6.2289e-48	1631	FALSE
TTC39C	OK	negbinomial.size	1.90029e-49	6.51611e-48	2460	TRUE
MZB1	OK	negbinomial.size	2.66588e-49	9.12368e-48	275	FALSE
MYC	OK	negbinomial.size	2.8016e-49	9.56969e-48	815	TRUE
PRKN	OK	negbinomial.size	4.80751e-49	1.63899e-47	313	FALSE
ALG13	OK	negbinomial.size	5.12113e-49	1.74256e-47	2364	TRUE
FMN1	OK	negbinomial.size	5.97e-49	2.02751e-47	472	FALSE
CD99	OK	negbinomial.size	6.45472e-49	2.18794e-47	7085	FALSE
COX5A	OK	negbinomial.size	1.46259e-48	4.94824e-47	3221	FALSE
CDKN2A	OK	negbinomial.size	1.80222e-48	6.08567e-47	482	FALSE
SERP1	OK	negbinomial.size	2.22028e-48	7.48311e-47	5646	FALSE
ELOB	OK	negbinomial.size	3.0256e-48	1.0178e-46	5046	FALSE
DDX5	OK	negbinomial.size	3.632e-48	1.21947e-46	9602	FALSE
SLC1A1	OK	negbinomial.size	5.61242e-48	1.88085e-46	169	FALSE
AL359834.1	OK	negbinomial.size	1.60727e-47	5.37618e-46	284	FALSE
ZC3H12C	OK	negbinomial.size	1.92574e-47	6.42929e-46	229	FALSE
MAP3K4	OK	negbinomial.size	2.17692e-47	7.2542e-46	1297	TRUE
LINC01550	OK	negbinomial.size	2.80291e-47	9.32271e-46	948	TRUE
IFI16	OK	negbinomial.size	3.37715e-47	1.12116e-45	4442	FALSE
USP3	OK	negbinomial.size	3.68614e-47	1.22146e-45	3156	FALSE
CD109	OK	negbinomial.size	4.88479e-47	1.61563e-45	507	FALSE
SRSF7	OK	negbinomial.size	5.31214e-47	1.7537e-45	7585	TRUE
CCL15	OK	negbinomial.size	6.54146e-47	2.15552e-45	48	FALSE
NAF1	OK	negbinomial.size	9.36021e-47	3.07862e-45	1263	TRUE
TMEM63A	OK	negbinomial.size	9.89748e-47	3.24931e-45	1008	FALSE
COL9A2	OK	negbinomial.size	1.19452e-46	3.91431e-45	509	FALSE
GPR171	OK	negbinomial.size	1.3038e-46	4.26453e-45	1369	TRUE
PITPNC1	OK	negbinomial.size	1.51211e-46	4.93676e-45	4300	FALSE
EPHA4	OK	negbinomial.size	1.51955e-46	4.95193e-45	454	FALSE
FZD3	OK	negbinomial.size	1.76558e-46	5.74315e-45	673	FALSE
PER1	OK	negbinomial.size	1.77958e-46	5.7781e-45	4489	FALSE
PTGER4	OK	negbinomial.size	1.81921e-46	5.89598e-45	4550	TRUE
MICAL2	OK	negbinomial.size	2.187e-46	7.07502e-45	813	FALSE
ENTPD1	OK	negbinomial.size	2.93412e-46	9.47471e-45	508	FALSE
AKAP5	OK	negbinomial.size	4.24174e-46	1.36723e-44	275	FALSE
VAMP8	OK	negbinomial.size	7.78956e-46	2.50623e-44	4402	FALSE
SLC10A1	OK	negbinomial.size	9.30603e-46	2.98872e-44	628	FALSE
MGAT5	OK	negbinomial.size	1.0162e-45	3.25771e-44	2093	TRUE
PCED1B	OK	negbinomial.size	1.14055e-45	3.64976e-44	3535	FALSE
SEM1	OK	negbinomial.size	1.27688e-45	4.07866e-44	3856	FALSE
AL133405.2	OK	negbinomial.size	1.35852e-45	4.33162e-44	272	FALSE
USP36	OK	negbinomial.size	1.49829e-45	4.76869e-44	1788	FALSE
SH3YL1	OK	negbinomial.size	2.40998e-45	7.65666e-44	1260	TRUE
SMAP2	OK	negbinomial.size	2.70673e-45	8.58407e-44	7377	FALSE
NEK10	OK	negbinomial.size	3.372e-45	1.06748e-43	609	FALSE
CRIM1	OK	negbinomial.size	5.1982e-45	1.64267e-43	1000	TRUE
MYOM2	OK	negbinomial.size	5.75829e-45	1.81642e-43	373	FALSE
RASGRF2	OK	negbinomial.size	6.18621e-45	1.94794e-43	978	TRUE
TNFRSF13B	OK	negbinomial.size	6.26004e-45	1.9677e-43	119	FALSE
RNF125	OK	negbinomial.size	7.58787e-45	2.38084e-43	1829	TRUE
RSRP1	OK	negbinomial.size	8.76843e-45	2.74641e-43	6414	FALSE
ATP5F1E	OK	negbinomial.size	1.03925e-44	3.24935e-43	8722	FALSE
WSB2	OK	negbinomial.size	1.04566e-44	3.26362e-43	895	FALSE
GLIPR1	OK	negbinomial.size	1.22619e-44	3.82036e-43	2952	TRUE
LMCD1	OK	negbinomial.size	1.51317e-44	4.70621e-43	312	FALSE
PPP1CB	OK	negbinomial.size	1.5301e-44	4.74223e-43	3206	FALSE
SVIL	OK	negbinomial.size	1.5284e-44	4.74223e-43	564	FALSE
ARPC5L	OK	negbinomial.size	1.54086e-44	4.76724e-43	2820	FALSE
SSBP2	OK	negbinomial.size	1.61123e-44	4.97628e-43	1533	TRUE
XCL1	OK	negbinomial.size	2.75622e-44	8.4978e-43	739	TRUE
UST	OK	negbinomial.size	2.88888e-44	8.89133e-43	1740	TRUE
TPI1	OK	negbinomial.size	5.72281e-44	1.7583e-42	6182	FALSE
AIF1	OK	negbinomial.size	5.78787e-44	1.77521e-42	252	FALSE
AP3M2	OK	negbinomial.size	6.23401e-44	1.90875e-42	1226	TRUE
KIF26B	OK	negbinomial.size	7.20384e-44	2.20189e-42	335	FALSE
TRAV19	OK	negbinomial.size	7.87092e-44	2.40165e-42	332	FALSE
SYT11	OK	negbinomial.size	1.09897e-43	3.34751e-42	984	FALSE
NCF4	OK	negbinomial.size	1.60433e-43	4.87849e-42	1453	FALSE
PCSK5	OK	negbinomial.size	3.13557e-43	9.51838e-42	217	FALSE
SARDH	OK	negbinomial.size	3.2486e-43	9.84464e-42	1102	FALSE
AL606807.1	OK	negbinomial.size	4.21114e-43	1.27398e-41	235	FALSE
ARHGAP18	OK	negbinomial.size	6.44584e-43	1.94671e-41	1874	FALSE
UBL5	OK	negbinomial.size	7.09752e-43	2.13988e-41	5625	FALSE
CEP55	OK	negbinomial.size	9.0415e-43	2.72135e-41	191	FALSE
TNFRSF8	OK	negbinomial.size	9.33155e-43	2.80389e-41	129	FALSE
PDE7A	OK	negbinomial.size	1.00973e-42	3.02884e-41	3635	FALSE
AAK1	OK	negbinomial.size	1.06199e-42	3.18024e-41	3049	FALSE
OAS1	OK	negbinomial.size	1.72824e-42	5.16664e-41	759	FALSE
LINC02694	OK	negbinomial.size	1.91732e-42	5.72228e-41	834	TRUE
MBNL1	OK	negbinomial.size	2.81519e-42	8.38785e-41	7645	FALSE
RNASET2	OK	negbinomial.size	3.80587e-42	1.13205e-40	4253	FALSE
CSK	OK	negbinomial.size	4.74933e-42	1.41032e-40	4078	FALSE
LCK	OK	negbinomial.size	5.76392e-42	1.70874e-40	6397	FALSE
EFHD2	OK	negbinomial.size	5.84514e-42	1.72993e-40	2551	FALSE
ERCC5	OK	negbinomial.size	6.69335e-42	1.97766e-40	2415	TRUE
GTF2B	OK	negbinomial.size	7.0848e-42	2.08984e-40	3869	TRUE
TSC22D2	OK	negbinomial.size	7.30514e-42	2.15126e-40	2166	TRUE
MAST4	OK	negbinomial.size	7.88204e-42	2.31729e-40	1181	TRUE
GPR132	OK	negbinomial.size	1.26692e-41	3.71853e-40	1162	FALSE
TSPAN5	OK	negbinomial.size	1.27744e-41	3.74321e-40	2872	TRUE
TRAV26-1	OK	negbinomial.size	1.33014e-41	3.89119e-40	549	TRUE
CCNG2	OK	negbinomial.size	1.56357e-41	4.56655e-40	1117	TRUE
EIF2S3	OK	negbinomial.size	1.93172e-41	5.63249e-40	4142	FALSE
AL589693.1	OK	negbinomial.size	2.02977e-41	5.90868e-40	234	FALSE
RHBDD2	OK	negbinomial.size	2.24137e-41	6.51393e-40	2616	FALSE
AC002377.1	OK	negbinomial.size	2.60777e-41	7.56636e-40	439	FALSE
ARHGAP5	OK	negbinomial.size	3.16396e-41	9.16513e-40	1100	FALSE
AHI1	OK	negbinomial.size	3.51854e-41	1.01756e-39	1755	TRUE
PARP8	OK	negbinomial.size	3.74075e-41	1.08007e-39	5584	TRUE
STK4	OK	negbinomial.size	3.77929e-41	1.08942e-39	6330	FALSE
CD79B	OK	negbinomial.size	5.10007e-41	1.46776e-39	1082	FALSE
AC018754.1	OK	negbinomial.size	5.2496e-41	1.50834e-39	898	TRUE
TMEM131L	OK	negbinomial.size	5.66666e-41	1.62554e-39	2280	FALSE
ARF5	OK	negbinomial.size	7.55342e-41	2.16328e-39	3629	FALSE
GRASP	OK	negbinomial.size	8.19299e-41	2.34267e-39	561	FALSE
CNKSR3	OK	negbinomial.size	1.06681e-40	3.04549e-39	282	FALSE
PSMB3	OK	negbinomial.size	1.34321e-40	3.82838e-39	3672	FALSE
IGFBP4	OK	negbinomial.size	1.39246e-40	3.96236e-39	1318	TRUE
EEF1D	OK	negbinomial.size	1.55943e-40	4.43039e-39	9446	FALSE
CCR8	OK	negbinomial.size	1.98771e-40	5.63809e-39	181	FALSE
NR4A3	OK	negbinomial.size	2.17487e-40	6.15912e-39	1495	TRUE
TRBV18	OK	negbinomial.size	2.79814e-40	7.91154e-39	563	TRUE
BRAF	OK	negbinomial.size	3.27802e-40	9.25363e-39	2005	FALSE
DGKH	OK	negbinomial.size	4.2639e-40	1.20176e-38	1741	FALSE
FAM174B	OK	negbinomial.size	4.44081e-40	1.24963e-38	410	FALSE
CHD7	OK	negbinomial.size	4.74401e-40	1.33283e-38	889	FALSE
MAP4K3	OK	negbinomial.size	4.8089e-40	1.34893e-38	1185	FALSE
TRBV9	OK	negbinomial.size	5.69364e-40	1.59458e-38	421	TRUE
CD8A	OK	negbinomial.size	9.42578e-40	2.63565e-38	512	TRUE
BIRC3	OK	negbinomial.size	1.05568e-39	2.94726e-38	3665	TRUE
GOLIM4	OK	negbinomial.size	1.44469e-39	4.02695e-38	312	FALSE
HSPA12A	OK	negbinomial.size	1.57693e-39	4.38866e-38	908	TRUE
CLEC2D	OK	negbinomial.size	1.6211e-39	4.50451e-38	4954	TRUE
NDUFA13	OK	negbinomial.size	1.72662e-39	4.79022e-38	5381	FALSE
SERPINH1	OK	negbinomial.size	1.99138e-39	5.51613e-38	1009	TRUE
TRBV7-9	OK	negbinomial.size	2.2241e-39	6.15116e-38	483	TRUE
CALM3	OK	negbinomial.size	2.37193e-39	6.54977e-38	4282	FALSE
PYHIN1	OK	negbinomial.size	2.97204e-39	8.19413e-38	3111	TRUE
NPDC1	OK	negbinomial.size	3.26193e-39	8.97941e-38	813	FALSE
MIR155HG	OK	negbinomial.size	4.07012e-39	1.11868e-37	989	TRUE
LMO7	OK	negbinomial.size	6.68826e-39	1.83544e-37	655	FALSE
IFI27L2	OK	negbinomial.size	6.87688e-39	1.88429e-37	1918	FALSE
ICAM2	OK	negbinomial.size	7.09531e-39	1.94114e-37	2168	FALSE
CCL3	OK	negbinomial.size	8.96328e-39	2.4484e-37	295	FALSE
PDGFA	OK	negbinomial.size	9.92836e-39	2.70784e-37	182	FALSE
SNAP47	OK	negbinomial.size	1.02301e-38	2.78586e-37	1089	FALSE
LINC00519	OK	negbinomial.size	1.03519e-38	2.8147e-37	107	FALSE
XXYLT1-AS2	OK	negbinomial.size	1.07822e-38	2.92722e-37	486	FALSE
TPP1	OK	negbinomial.size	1.32602e-38	3.59446e-37	2160	FALSE
RTKN2	OK	negbinomial.size	1.44291e-38	3.90532e-37	1147	TRUE
LINC01991	OK	negbinomial.size	1.56121e-38	4.21908e-37	176	FALSE
C4orf48	OK	negbinomial.size	2.72713e-38	7.35869e-37	1837	FALSE
ATP5MC3	OK	negbinomial.size	2.96079e-38	7.97702e-37	4397	FALSE
CYTOR	OK	negbinomial.size	3.74253e-38	1.00679e-36	3533	TRUE
ARL4C	OK	negbinomial.size	4.19372e-38	1.12646e-36	4492	TRUE
BTG1	OK	negbinomial.size	4.47493e-38	1.20017e-36	10140	TRUE
POU3F1	OK	negbinomial.size	4.85226e-38	1.29941e-36	694	FALSE
TNIP3	OK	negbinomial.size	5.61757e-38	1.50209e-36	560	FALSE
TRBV5-1	OK	negbinomial.size	7.85316e-38	2.0967e-36	642	TRUE
EDF1	OK	negbinomial.size	8.3486e-38	2.22562e-36	5649	FALSE
TRAV27	OK	negbinomial.size	8.36555e-38	2.22679e-36	347	TRUE
H3F3B	OK	negbinomial.size	9.06765e-38	2.41006e-36	9837	TRUE
TRAV3	OK	negbinomial.size	9.08293e-38	2.41051e-36	497	TRUE
TMEM173	OK	negbinomial.size	1.10417e-37	2.92483e-36	3772	FALSE
LIME1	OK	negbinomial.size	1.10539e-37	2.92483e-36	4024	TRUE
LYPD3	OK	negbinomial.size	1.24964e-37	3.30157e-36	336	FALSE
MXD4	OK	negbinomial.size	2.28222e-37	6.02071e-36	1579	FALSE
WLS	OK	negbinomial.size	2.77649e-37	7.30291e-36	93	FALSE
HSPA2	OK	negbinomial.size	2.77439e-37	7.30291e-36	884	TRUE
SUMO2	OK	negbinomial.size	3.60394e-37	9.46528e-36	6663	FALSE
PRNP	OK	negbinomial.size	4.20108e-37	1.10173e-35	2892	FALSE
SNAPC1	OK	negbinomial.size	4.33531e-37	1.13525e-35	969	TRUE
PLB1	OK	negbinomial.size	4.47963e-37	1.17131e-35	718	FALSE
GCSAM	OK	negbinomial.size	4.87713e-37	1.27319e-35	361	FALSE
IL21R	OK	negbinomial.size	4.88361e-37	1.27319e-35	1479	FALSE
YWHAB	OK	negbinomial.size	5.36792e-37	1.39739e-35	6678	FALSE
IKZF4	OK	negbinomial.size	5.59583e-37	1.45459e-35	568	FALSE
CD47	OK	negbinomial.size	5.91465e-37	1.53521e-35	3592	FALSE
BEX2	OK	negbinomial.size	6.40187e-37	1.65925e-35	781	FALSE
MRPL1	OK	negbinomial.size	7.26324e-37	1.87975e-35	1829	TRUE
IKZF3	OK	negbinomial.size	7.28809e-37	1.88343e-35	4024	TRUE
C16orf87	OK	negbinomial.size	7.57854e-37	1.95564e-35	886	FALSE
FGD4	OK	negbinomial.size	8.54912e-37	2.20289e-35	447	FALSE
AC022217.3	OK	negbinomial.size	1.62197e-36	4.17334e-35	2530	TRUE
SIT1	OK	negbinomial.size	1.84002e-36	4.72752e-35	3183	FALSE
SEPTIN7	OK	negbinomial.size	1.91044e-36	4.90135e-35	6068	FALSE
FHL3	OK	negbinomial.size	2.07544e-36	5.31696e-35	619	FALSE
PSMB6	OK	negbinomial.size	3.4941e-36	8.93845e-35	2788	FALSE
BLOC1S1	OK	negbinomial.size	4.01726e-36	1.0262e-34	3686	FALSE
S100A10	OK	negbinomial.size	4.39896e-36	1.12208e-34	6930	TRUE
PPP1R18	OK	negbinomial.size	4.75324e-36	1.21071e-34	3554	FALSE
MRPS6	OK	negbinomial.size	5.38058e-36	1.36854e-34	2738	FALSE
CASS4	OK	negbinomial.size	5.42991e-36	1.3791e-34	610	FALSE
CD3D	OK	negbinomial.size	6.3727e-36	1.61624e-34	8152	FALSE
ETS1	OK	negbinomial.size	6.38428e-36	1.61687e-34	8627	FALSE
ACP5	OK	negbinomial.size	6.41962e-36	1.6235e-34	1300	FALSE
LRRN3	OK	negbinomial.size	8.61225e-36	2.1749e-34	143	FALSE
RAB9A	OK	negbinomial.size	8.97057e-36	2.26217e-34	1758	TRUE
FAM102A	OK	negbinomial.size	9.51657e-36	2.39645e-34	2218	FALSE
ADTRP	OK	negbinomial.size	9.83857e-36	2.47402e-34	671	FALSE
VIPR1	OK	negbinomial.size	1.32949e-35	3.3384e-34	225	FALSE
KRT81	OK	negbinomial.size	1.54405e-35	3.87171e-34	137	FALSE
GALM	OK	negbinomial.size	1.6048e-35	4.01834e-34	2386	FALSE
PLK2	OK	negbinomial.size	1.62777e-35	4.07012e-34	1225	TRUE
IGHV4-4	OK	negbinomial.size	1.75562e-35	4.38362e-34	70	FALSE
NFKBIA	OK	negbinomial.size	1.76585e-35	4.40294e-34	9121	TRUE
TRBV7-3	OK	negbinomial.size	1.96473e-35	4.89197e-34	255	TRUE
DOCK10	OK	negbinomial.size	2.75233e-35	6.84338e-34	4510	FALSE
DOCK9	OK	negbinomial.size	3.57211e-35	8.86923e-34	1078	FALSE
GTDC1	OK	negbinomial.size	3.64421e-35	9.03559e-34	1387	FALSE
ORMDL3	OK	negbinomial.size	3.91768e-35	9.70008e-34	1722	FALSE
FLT3LG	OK	negbinomial.size	4.58843e-35	1.1345e-33	2862	TRUE
ARPC4	OK	negbinomial.size	5.05542e-35	1.24822e-33	4455	FALSE
NOP10	OK	negbinomial.size	5.44936e-35	1.34362e-33	2812	FALSE
CLEC7A	OK	negbinomial.size	6.36381e-35	1.56691e-33	214	FALSE
VAMP5	OK	negbinomial.size	6.92193e-35	1.70197e-33	2097	FALSE
VDAC1	OK	negbinomial.size	7.12126e-35	1.74855e-33	2443	FALSE
ATP8B4	OK	negbinomial.size	8.08067e-35	1.98138e-33	179	FALSE
SRSF2	OK	negbinomial.size	9.46116e-35	2.31668e-33	5885	FALSE
C17orf49	OK	negbinomial.size	1.42377e-34	3.48147e-33	2390	FALSE
AKT3	OK	negbinomial.size	1.87312e-34	4.57393e-33	2371	TRUE
TMSB10	OK	negbinomial.size	2.19619e-34	5.35543e-33	10025	TRUE
RANBP1	OK	negbinomial.size	2.24277e-34	5.46151e-33	2442	FALSE
AC053545.1	OK	negbinomial.size	2.31525e-34	5.63027e-33	188	FALSE
ADAMTS3	OK	negbinomial.size	2.41425e-34	5.863e-33	244	FALSE
MX2	OK	negbinomial.size	2.64565e-34	6.41617e-33	931	FALSE
HACD1	OK	negbinomial.size	2.91103e-34	7.05009e-33	509	FALSE
CYP7B1	OK	negbinomial.size	3.17437e-34	7.67739e-33	331	FALSE
FANCL	OK	negbinomial.size	3.50483e-34	8.46508e-33	633	FALSE
HOPX	OK	negbinomial.size	3.86337e-34	9.31833e-33	1528	TRUE
METRNL	OK	negbinomial.size	6.67106e-34	1.60685e-32	587	FALSE
IL1R2	OK	negbinomial.size	6.81856e-34	1.64015e-32	188	FALSE
CASP1	OK	negbinomial.size	7.19946e-34	1.72943e-32	2010	FALSE
TMEM50A	OK	negbinomial.size	7.54039e-34	1.80888e-32	3938	FALSE
TRBV3-1	OK	negbinomial.size	8.07176e-34	1.93373e-32	405	TRUE
STAC	OK	negbinomial.size	8.40492e-34	2.01083e-32	252	FALSE
GCNT1	OK	negbinomial.size	8.47085e-34	2.02387e-32	614	FALSE
CD247	OK	negbinomial.size	9.03742e-34	2.15633e-32	5965	FALSE
B3GAT1	OK	negbinomial.size	9.56118e-34	2.27823e-32	166	FALSE
COX6A1	OK	negbinomial.size	1.00899e-33	2.40099e-32	6152	FALSE
AL353660.1	OK	negbinomial.size	1.05816e-33	2.51462e-32	108	FALSE
SLC28A3	OK	negbinomial.size	1.26141e-33	2.99361e-32	167	FALSE
BASP1	OK	negbinomial.size	1.89847e-33	4.49948e-32	346	FALSE
CELF2	OK	negbinomial.size	1.93225e-33	4.57342e-32	7143	FALSE
ESYT2	OK	negbinomial.size	2.2788e-33	5.38647e-32	3016	FALSE
EIF4A1	OK	negbinomial.size	3.01438e-33	7.11571e-32	6963	FALSE
CD81	OK	negbinomial.size	3.16825e-33	7.46898e-32	3732	TRUE
CAP1	OK	negbinomial.size	3.50306e-33	8.24731e-32	4610	FALSE
SULT1B1	OK	negbinomial.size	3.53301e-33	8.30678e-32	80	FALSE
ATXN7	OK	negbinomial.size	3.59501e-33	8.44137e-32	1769	FALSE
TRAPPC1	OK	negbinomial.size	3.96616e-33	9.30054e-32	3742	FALSE
HSPA8	OK	negbinomial.size	4.94353e-33	1.15771e-31	9870	TRUE
LDLRAD4	OK	negbinomial.size	5.61329e-33	1.31283e-31	4823	TRUE
RANBP2	OK	negbinomial.size	5.93922e-33	1.38723e-31	3410	TRUE
FAS	OK	negbinomial.size	7.09007e-33	1.65385e-31	2208	FALSE
TSPO	OK	negbinomial.size	1.3271e-32	3.09157e-31	4331	FALSE
TRBV19	OK	negbinomial.size	1.50713e-32	3.50635e-31	598	TRUE
MYL12B	OK	negbinomial.size	1.7297e-32	4.01888e-31	7387	FALSE
TMEM236	OK	negbinomial.size	1.898e-32	4.40415e-31	118	FALSE
JAM3	OK	negbinomial.size	2.03637e-32	4.71905e-31	229	FALSE
SYAP1	OK	negbinomial.size	2.18692e-32	5.06131e-31	2401	TRUE
RASSF3	OK	negbinomial.size	2.36094e-32	5.45694e-31	886	FALSE
PARP1	OK	negbinomial.size	2.40886e-32	5.56046e-31	3202	FALSE
PSTPIP1	OK	negbinomial.size	2.71594e-32	6.26115e-31	2722	FALSE
ZHX2	OK	negbinomial.size	2.88264e-32	6.63681e-31	1724	FALSE
RAB1B	OK	negbinomial.size	3.06444e-32	7.04622e-31	2835	FALSE
TRBV4-2	OK	negbinomial.size	3.36725e-32	7.73247e-31	267	TRUE
PSMB8	OK	negbinomial.size	3.41056e-32	7.82178e-31	4990	FALSE
AKIRIN2	OK	negbinomial.size	3.43973e-32	7.8785e-31	2609	FALSE
TPST2	OK	negbinomial.size	3.54278e-32	8.10405e-31	1541	FALSE
TBX21	OK	negbinomial.size	3.71124e-32	8.47846e-31	1582	FALSE
HSP90AA1	OK	negbinomial.size	4.10936e-32	9.37591e-31	9734	TRUE
PSMD8	OK	negbinomial.size	4.26258e-32	9.71298e-31	3416	FALSE
OASL	OK	negbinomial.size	4.59145e-32	1.04489e-30	941	TRUE
GIMAP1	OK	negbinomial.size	4.64803e-32	1.05641e-30	2441	FALSE
NCOA5	OK	negbinomial.size	4.93038e-32	1.11915e-30	1064	TRUE
PGAP1	OK	negbinomial.size	6.26135e-32	1.41945e-30	507	FALSE
IL1R1	OK	negbinomial.size	6.78812e-32	1.53691e-30	297	FALSE
PTMA	OK	negbinomial.size	7.04377e-32	1.59276e-30	10135	FALSE
PHPT1	OK	negbinomial.size	8.39856e-32	1.89668e-30	1865	FALSE
HIST1H4C	OK	negbinomial.size	8.50828e-32	1.91902e-30	4590	TRUE
ROMO1	OK	negbinomial.size	9.22953e-32	2.07905e-30	2902	FALSE
PRELID1	OK	negbinomial.size	9.35895e-32	2.10553e-30	2850	FALSE
ATP6V0E1	OK	negbinomial.size	1.00184e-31	2.25102e-30	5231	FALSE
TNRC6B	OK	negbinomial.size	1.04521e-31	2.34551e-30	3764	FALSE
LINC02416	OK	negbinomial.size	1.26568e-31	2.83665e-30	222	FALSE
LINC01138	OK	negbinomial.size	1.40174e-31	3.13763e-30	2633	TRUE
ANXA2	OK	negbinomial.size	1.41242e-31	3.15755e-30	2706	TRUE
AC090152.1	OK	negbinomial.size	2.18601e-31	4.88081e-30	1118	TRUE
APP	OK	negbinomial.size	2.30997e-31	5.15109e-30	1299	TRUE
ZBTB20	OK	negbinomial.size	2.49084e-31	5.54744e-30	4757	FALSE
SLC38A1	OK	negbinomial.size	2.51388e-31	5.59173e-30	4704	FALSE
POMP	OK	negbinomial.size	2.65626e-31	5.90102e-30	2968	FALSE
GPI	OK	negbinomial.size	2.70217e-31	5.9955e-30	3503	FALSE
TMED9	OK	negbinomial.size	2.87914e-31	6.38018e-30	2725	FALSE
STMN1	OK	negbinomial.size	2.94423e-31	6.51627e-30	1468	TRUE
NR3C1	OK	negbinomial.size	3.08312e-31	6.81515e-30	5102	TRUE
CCDC12	OK	negbinomial.size	3.18496e-31	7.03151e-30	2414	FALSE
ABHD17A	OK	negbinomial.size	3.35003e-31	7.38674e-30	4272	FALSE
PTPN14	OK	negbinomial.size	3.74349e-31	8.24404e-30	437	FALSE
CNOT6L	OK	negbinomial.size	4.11003e-31	9.04002e-30	4354	TRUE
COPZ1	OK	negbinomial.size	4.39884e-31	9.66328e-30	2212	FALSE
CARHSP1	OK	negbinomial.size	5.28975e-31	1.1606e-29	1506	FALSE
TBC1D8	OK	negbinomial.size	6.04955e-31	1.32567e-29	704	FALSE
HDAC7	OK	negbinomial.size	6.37526e-31	1.39532e-29	1678	FALSE
PSMA5	OK	negbinomial.size	7.34118e-31	1.60474e-29	3055	FALSE
ARL4A	OK	negbinomial.size	7.78543e-31	1.69976e-29	1692	TRUE
PRDX1	OK	negbinomial.size	9.04931e-31	1.97326e-29	4758	FALSE
UBASH3B	OK	negbinomial.size	9.89595e-31	2.15523e-29	1644	FALSE
AC012645.3	OK	negbinomial.size	1.10903e-30	2.41238e-29	1003	TRUE
KLF9	OK	negbinomial.size	1.13543e-30	2.46678e-29	4103	FALSE
MPST	OK	negbinomial.size	1.14918e-30	2.49359e-29	754	FALSE
TUBA1B	OK	negbinomial.size	1.41141e-30	3.05886e-29	6475	TRUE
ARF6	OK	negbinomial.size	1.59781e-30	3.4586e-29	5249	FALSE
CDK17	OK	negbinomial.size	1.94581e-30	4.20675e-29	3078	FALSE
PECAM1	OK	negbinomial.size	2.19603e-30	4.74192e-29	282	FALSE
APBB1	OK	negbinomial.size	2.6151e-30	5.63995e-29	1334	FALSE
GPR25	OK	negbinomial.size	2.63093e-30	5.66721e-29	653	FALSE
SMYD3	OK	negbinomial.size	2.73844e-30	5.89163e-29	2809	TRUE
AP2M1	OK	negbinomial.size	2.78764e-30	5.99022e-29	3145	FALSE
SDC4	OK	negbinomial.size	2.91034e-30	6.24631e-29	510	FALSE
CAMK1D	OK	negbinomial.size	2.94331e-30	6.30942e-29	1953	TRUE
PTTG1	OK	negbinomial.size	2.99986e-30	6.42289e-29	1678	TRUE
TP63	OK	negbinomial.size	4.00718e-30	8.56927e-29	66	FALSE
PFDN5	OK	negbinomial.size	4.31823e-30	9.22333e-29	9307	FALSE
CDIP1	OK	negbinomial.size	4.59241e-30	9.79714e-29	1089	FALSE
TMEM123	OK	negbinomial.size	5.31088e-30	1.13163e-28	4421	FALSE
HERC1	OK	negbinomial.size	5.59061e-30	1.1898e-28	3254	FALSE
TRAV22	OK	negbinomial.size	6.42341e-30	1.3654e-28	238	FALSE
MAP2K3	OK	negbinomial.size	7.24473e-30	1.53814e-28	1407	FALSE
H3F3A	OK	negbinomial.size	7.25716e-30	1.53893e-28	8065	FALSE
NDUFC2	OK	negbinomial.size	7.30667e-30	1.54758e-28	3220	FALSE
SNHG7	OK	negbinomial.size	7.44039e-30	1.57402e-28	2664	FALSE
SUOX	OK	negbinomial.size	8.25333e-30	1.74392e-28	213	FALSE
TLN1	OK	negbinomial.size	9.36928e-30	1.97736e-28	4651	FALSE
ERN1	OK	negbinomial.size	1.08196e-29	2.28075e-28	2646	TRUE
DPYD	OK	negbinomial.size	1.11892e-29	2.35584e-28	3394	FALSE
PELI2	OK	negbinomial.size	1.12299e-29	2.36161e-28	437	FALSE
TRAV13-1	OK	negbinomial.size	1.16772e-29	2.45276e-28	632	TRUE
ISCU	OK	negbinomial.size	1.92194e-29	4.03221e-28	4290	FALSE
CDK6	OK	negbinomial.size	1.95201e-29	4.09046e-28	2098	FALSE
ARL3	OK	negbinomial.size	2.52566e-29	5.28629e-28	915	FALSE
ARPC3	OK	negbinomial.size	2.52975e-29	5.28861e-28	6959	FALSE
KCNK5	OK	negbinomial.size	2.91868e-29	6.0945e-28	452	FALSE
SLC27A2	OK	negbinomial.size	3.40006e-29	7.09133e-28	214	FALSE
TNFSF8	OK	negbinomial.size	4.19287e-29	8.73457e-28	4479	TRUE
ASCL2	OK	negbinomial.size	4.59481e-29	9.56066e-28	200	FALSE
NDUFA4	OK	negbinomial.size	4.63688e-29	9.63689e-28	5960	FALSE
SLC12A2	OK	negbinomial.size	4.88578e-29	1.01423e-27	1003	FALSE
BTNL8	OK	negbinomial.size	4.97589e-29	1.03173e-27	184	FALSE
TRAV9-2	OK	negbinomial.size	5.7242e-29	1.1855e-27	612	TRUE
SKI	OK	negbinomial.size	6.0993e-29	1.26098e-27	902	FALSE
HLF	OK	negbinomial.size	6.10291e-29	1.26098e-27	433	FALSE
PSMB1	OK	negbinomial.size	6.74481e-29	1.39199e-27	3920	FALSE
SMDT1	OK	negbinomial.size	7.24991e-29	1.49449e-27	4852	FALSE
ATP5MF	OK	negbinomial.size	7.47996e-29	1.54012e-27	3689	FALSE
GNL3	OK	negbinomial.size	9.03104e-29	1.85734e-27	1398	FALSE
SNHG15	OK	negbinomial.size	1.00509e-28	2.0647e-27	1814	FALSE
SASH3	OK	negbinomial.size	1.03486e-28	2.12339e-27	2490	FALSE
HOMER1	OK	negbinomial.size	1.08435e-28	2.22235e-27	359	FALSE
MAP4K4	OK	negbinomial.size	1.14968e-28	2.35353e-27	1597	FALSE
NAP1L1	OK	negbinomial.size	1.47391e-28	3.01378e-27	5104	FALSE
CORO1A	OK	negbinomial.size	1.55118e-28	3.16813e-27	8441	FALSE
CCND2	OK	negbinomial.size	1.79177e-28	3.6553e-27	2939	FALSE
RAB11A	OK	negbinomial.size	1.81242e-28	3.69317e-27	3687	FALSE
LETM2	OK	negbinomial.size	1.85772e-28	3.78113e-27	641	FALSE
RALGPS2	OK	negbinomial.size	1.89944e-28	3.86162e-27	269	FALSE
STX17-AS1	OK	negbinomial.size	2.06601e-28	4.19544e-27	894	FALSE
TADA3	OK	negbinomial.size	2.48424e-28	5.03898e-27	1674	FALSE
AHR	OK	negbinomial.size	2.81207e-28	5.69741e-27	2844	TRUE
SOD2	OK	negbinomial.size	3.58723e-28	7.25964e-27	2741	TRUE
GIMAP5	OK	negbinomial.size	3.738e-28	7.55613e-27	2910	TRUE
RNASEK	OK	negbinomial.size	4.06237e-28	8.20247e-27	6327	FALSE
MAN1C1	OK	negbinomial.size	4.30275e-28	8.67795e-27	296	FALSE
CSNK2B	OK	negbinomial.size	4.49603e-28	9.04717e-27	4492	FALSE
PAG1	OK	negbinomial.size	4.49307e-28	9.04717e-27	2277	FALSE
CTSA	OK	negbinomial.size	5.08461e-28	1.02199e-26	2380	TRUE
LINC00910	OK	negbinomial.size	5.20943e-28	1.0459e-26	893	TRUE
HIBCH	OK	negbinomial.size	5.76773e-28	1.15668e-26	1701	FALSE
LINC01501	OK	negbinomial.size	6.24997e-28	1.25197e-26	151	FALSE
CYTH3	OK	negbinomial.size	6.41474e-28	1.28353e-26	736	FALSE
TAFA2	OK	negbinomial.size	6.58587e-28	1.31628e-26	603	FALSE
PLP2	OK	negbinomial.size	7.02515e-28	1.4025e-26	4601	TRUE
TBCB	OK	negbinomial.size	9.12416e-28	1.81949e-26	3000	FALSE
SRSF5	OK	negbinomial.size	9.23854e-28	1.84023e-26	5984	FALSE
ICAM3	OK	negbinomial.size	1.33784e-27	2.66186e-26	5084	FALSE
RBFOX2	OK	negbinomial.size	1.36902e-27	2.72086e-26	5719	TRUE
ZNF609	OK	negbinomial.size	1.54161e-27	3.06044e-26	1519	FALSE
FTL	OK	negbinomial.size	1.71789e-27	3.40657e-26	9497	TRUE
CAPNS1	OK	negbinomial.size	1.89968e-27	3.76285e-26	3107	FALSE
ITGB2	OK	negbinomial.size	1.91952e-27	3.7979e-26	6019	FALSE
AQP3	OK	negbinomial.size	2.27518e-27	4.49659e-26	2392	TRUE
REC8	OK	negbinomial.size	2.94512e-27	5.81415e-26	476	FALSE
SEC11C	OK	negbinomial.size	2.95611e-27	5.82935e-26	2386	FALSE
ZFP36	OK	negbinomial.size	3.37844e-27	6.65478e-26	9008	TRUE
SBF2	OK	negbinomial.size	3.64877e-27	7.1793e-26	673	FALSE
NFKBIZ	OK	negbinomial.size	3.71447e-27	7.30045e-26	3270	TRUE
SOD1	OK	negbinomial.size	4.30303e-27	8.44786e-26	6403	TRUE
RASA2	OK	negbinomial.size	4.45941e-27	8.74517e-26	3702	FALSE
TBK1	OK	negbinomial.size	4.53762e-27	8.88872e-26	1127	FALSE
ACTG2	OK	negbinomial.size	4.79065e-27	9.37401e-26	65	FALSE
PRKCB	OK	negbinomial.size	5.13259e-27	1.0032e-25	2354	FALSE
ANTKMT	OK	negbinomial.size	5.14003e-27	1.00355e-25	1179	FALSE
PRDM8	OK	negbinomial.size	5.24368e-27	1.02266e-25	667	FALSE
LTA	OK	negbinomial.size	5.33855e-27	1.04002e-25	709	FALSE
AC013264.1	OK	negbinomial.size	5.55436e-27	1.08047e-25	509	FALSE
NUFIP2	OK	negbinomial.size	5.55838e-27	1.08047e-25	3007	FALSE
AC112721.2	OK	negbinomial.size	6.12816e-27	1.18992e-25	252	FALSE
PSMA2	OK	negbinomial.size	6.46514e-27	1.25398e-25	3130	FALSE
LINC00513	OK	negbinomial.size	7.83341e-27	1.51771e-25	1242	TRUE
PSMB10	OK	negbinomial.size	9.14741e-27	1.77036e-25	3722	FALSE
TTYH3	OK	negbinomial.size	9.37879e-27	1.81316e-25	287	FALSE
ATP9A	OK	negbinomial.size	1.10502e-26	2.13396e-25	215	FALSE
COX4I1	OK	negbinomial.size	1.18364e-26	2.2833e-25	8873	FALSE
CTTNBP2NL	OK	negbinomial.size	1.27264e-26	2.45233e-25	274	FALSE
TCEA3	OK	negbinomial.size	1.39793e-26	2.69082e-25	238	FALSE
VOPP1	OK	negbinomial.size	1.41124e-26	2.7135e-25	2910	FALSE
ALDOA	OK	negbinomial.size	1.57507e-26	3.02522e-25	6359	FALSE
SNAI1	OK	negbinomial.size	2.14781e-26	4.12083e-25	509	FALSE
ATOX1	OK	negbinomial.size	2.44735e-26	4.69045e-25	1439	FALSE
PRDX3	OK	negbinomial.size	2.49207e-26	4.77099e-25	1811	FALSE
COPE	OK	negbinomial.size	2.97965e-26	5.69829e-25	4015	FALSE
SELENOK	OK	negbinomial.size	4.0657e-26	7.76688e-25	4593	FALSE
PSME1	OK	negbinomial.size	4.58265e-26	8.74502e-25	6961	FALSE
SGPP2	OK	negbinomial.size	4.74177e-26	9.03894e-25	932	FALSE
PPP4C	OK	negbinomial.size	4.99836e-26	9.51783e-25	2700	FALSE
TRAV17	OK	negbinomial.size	5.30663e-26	1.0094e-24	538	TRUE
SNHG32	OK	negbinomial.size	5.81729e-26	1.10535e-24	1881	FALSE
COMMD7	OK	negbinomial.size	5.85673e-26	1.11165e-24	2113	FALSE
TWF2	OK	negbinomial.size	6.08488e-26	1.15372e-24	2306	FALSE
SPART	OK	negbinomial.size	6.45432e-26	1.22115e-24	590	FALSE
PRKAR1A	OK	negbinomial.size	6.45285e-26	1.22115e-24	2986	FALSE
AP3S1	OK	negbinomial.size	6.779e-26	1.28122e-24	1995	FALSE
AL365226.2	OK	negbinomial.size	7.73339e-26	1.46004e-24	60	FALSE
MAT2A	OK	negbinomial.size	8.59956e-26	1.62184e-24	3181	FALSE
SLC38A2	OK	negbinomial.size	8.76959e-26	1.65215e-24	4673	FALSE
SIRT1	OK	negbinomial.size	9.40587e-26	1.77014e-24	1207	FALSE
SNHG16	OK	negbinomial.size	1.00183e-25	1.8834e-24	1770	FALSE
TRAV38-1	OK	negbinomial.size	1.04353e-25	1.95972e-24	205	FALSE
PPM1G	OK	negbinomial.size	1.12061e-25	2.10224e-24	3185	FALSE
HSD11B1	OK	negbinomial.size	1.30784e-25	2.45089e-24	216	FALSE
PLAGL1	OK	negbinomial.size	1.44478e-25	2.70465e-24	501	FALSE
IFRD1	OK	negbinomial.size	1.44743e-25	2.70676e-24	2901	FALSE
NET1	OK	negbinomial.size	1.63835e-25	3.06056e-24	249	FALSE
MT1E	OK	negbinomial.size	1.71654e-25	3.20324e-24	931	TRUE
TNRC6C	OK	negbinomial.size	1.77308e-25	3.30527e-24	1244	FALSE
BAX	OK	negbinomial.size	1.80388e-25	3.35917e-24	3078	TRUE
TRAV21	OK	negbinomial.size	1.98863e-25	3.69931e-24	448	TRUE
SPTBN1	OK	negbinomial.size	2.07403e-25	3.85414e-24	1903	FALSE
DNAJB14	OK	negbinomial.size	2.17246e-25	4.03282e-24	2622	TRUE
WDR74	OK	negbinomial.size	2.41048e-25	4.46997e-24	1713	FALSE
ERP27	OK	negbinomial.size	2.43353e-25	4.508e-24	411	FALSE
NDUFA1	OK	negbinomial.size	2.50501e-25	4.63558e-24	4529	FALSE
SAP18	OK	negbinomial.size	2.73691e-25	5.05944e-24	5724	TRUE
SMPDL3A	OK	negbinomial.size	3.02117e-25	5.57909e-24	244	FALSE
RFX3	OK	negbinomial.size	3.18085e-25	5.86785e-24	1693	FALSE
ITGAV	OK	negbinomial.size	3.43783e-25	6.33532e-24	833	FALSE
TXN	OK	negbinomial.size	4.06282e-25	7.4793e-24	3376	FALSE
MSN	OK	negbinomial.size	4.25512e-25	7.82518e-24	6289	FALSE
CHST11	OK	negbinomial.size	4.31177e-25	7.92114e-24	4137	FALSE
PSMA7	OK	negbinomial.size	4.45638e-25	8.17833e-24	5163	FALSE
LINC02341	OK	negbinomial.size	4.51459e-25	8.27659e-24	331	FALSE
IFNG-AS1	OK	negbinomial.size	4.94605e-25	9.05822e-24	1014	TRUE
PSAP	OK	negbinomial.size	4.95342e-25	9.06236e-24	4914	FALSE
MYOF	OK	negbinomial.size	5.48394e-25	1.00226e-23	180	FALSE
SQOR	OK	negbinomial.size	5.90707e-25	1.07848e-23	1883	FALSE
LRRC8B	OK	negbinomial.size	6.55573e-25	1.19495e-23	975	FALSE
GPA33	OK	negbinomial.size	6.55847e-25	1.19495e-23	97	FALSE
HSBP1L1	OK	negbinomial.size	6.65486e-25	1.21127e-23	348	FALSE
GTF3C6	OK	negbinomial.size	6.70175e-25	1.21855e-23	1688	FALSE
FOXO1	OK	negbinomial.size	6.77428e-25	1.23018e-23	4551	FALSE
POLR2E	OK	negbinomial.size	6.77957e-25	1.23018e-23	2768	FALSE
ST3GAL1	OK	negbinomial.size	7.36781e-25	1.33555e-23	2227	FALSE
DDIT3	OK	negbinomial.size	7.41204e-25	1.34219e-23	2020	TRUE
AC020911.2	OK	negbinomial.size	8.03532e-25	1.45357e-23	242	FALSE
YIPF3	OK	negbinomial.size	9.35453e-25	1.69049e-23	1621	FALSE
STIP1	OK	negbinomial.size	9.52009e-25	1.71866e-23	2529	FALSE
PPM1M	OK	negbinomial.size	1.17778e-24	2.12408e-23	1631	FALSE
TRAV38-2DV8	OK	negbinomial.size	1.30661e-24	2.35401e-23	318	TRUE
BSG	OK	negbinomial.size	1.39141e-24	2.50426e-23	3861	FALSE
CHMP2A	OK	negbinomial.size	1.50836e-24	2.71199e-23	1976	FALSE
RYR1	OK	negbinomial.size	1.53831e-24	2.76304e-23	371	FALSE
CHD1	OK	negbinomial.size	1.62701e-24	2.9194e-23	3786	FALSE
SPCS1	OK	negbinomial.size	1.80776e-24	3.24045e-23	4723	FALSE
NDUFB2	OK	negbinomial.size	1.93359e-24	3.4625e-23	3916	FALSE
IL23A	OK	negbinomial.size	1.96737e-24	3.51943e-23	412	FALSE
PRRG4	OK	negbinomial.size	2.06029e-24	3.68194e-23	184	FALSE
LINC02498	OK	negbinomial.size	2.18642e-24	3.9034e-23	74	FALSE
EIF6	OK	negbinomial.size	2.25066e-24	4.01406e-23	1653	FALSE
CCND3	OK	negbinomial.size	2.29461e-24	4.08833e-23	6430	FALSE
UQCR11	OK	negbinomial.size	2.48998e-24	4.43197e-23	5637	FALSE
PPP1R15B	OK	negbinomial.size	2.62469e-24	4.66705e-23	1600	FALSE
KRT73-AS1	OK	negbinomial.size	2.96556e-24	5.26788e-23	40	FALSE
EPGN	OK	negbinomial.size	2.98779e-24	5.30206e-23	35	FALSE
VSIG1	OK	negbinomial.size	3.27936e-24	5.81365e-23	233	FALSE
CHN1	OK	negbinomial.size	3.35244e-24	5.93727e-23	692	FALSE
ABCC1	OK	negbinomial.size	3.55866e-24	6.29621e-23	1915	TRUE
AL031772.1	OK	negbinomial.size	3.6788e-24	6.50227e-23	607	FALSE
SPN	OK	negbinomial.size	3.83482e-24	6.77128e-23	2307	FALSE
MCM5	OK	negbinomial.size	3.98152e-24	7.02332e-23	928	FALSE
CAPG	OK	negbinomial.size	4.73217e-24	8.33915e-23	2142	TRUE
PXYLP1	OK	negbinomial.size	4.79719e-24	8.44534e-23	424	FALSE
CEBPD	OK	negbinomial.size	5.26138e-24	9.25335e-23	948	TRUE
CD8B	OK	negbinomial.size	6.07576e-24	1.0675e-22	334	FALSE
SBDS	OK	negbinomial.size	6.36978e-24	1.11805e-22	3833	FALSE
CITED2	OK	negbinomial.size	7.33646e-24	1.28646e-22	6110	TRUE
NTNG2	OK	negbinomial.size	7.49112e-24	1.31228e-22	207	FALSE
ITGB8	OK	negbinomial.size	7.85128e-24	1.37401e-22	242	FALSE
ARL6IP5	OK	negbinomial.size	8.08903e-24	1.41422e-22	6779	FALSE
YWHAH	OK	negbinomial.size	8.40894e-24	1.46871e-22	2009	FALSE
HERPUD2	OK	negbinomial.size	8.42474e-24	1.47002e-22	2880	FALSE
PDCD4	OK	negbinomial.size	8.90758e-24	1.55274e-22	5698	FALSE
FAM53C	OK	negbinomial.size	8.97331e-24	1.56266e-22	1459	FALSE
SNX10	OK	negbinomial.size	9.74715e-24	1.69575e-22	1000	FALSE
SIPA1L1	OK	negbinomial.size	1.00011e-23	1.73823e-22	2434	FALSE
PLAAT3	OK	negbinomial.size	1.00805e-23	1.75032e-22	971	FALSE
GPR108	OK	negbinomial.size	1.13027e-23	1.96061e-22	1761	FALSE
CCR5	OK	negbinomial.size	1.337e-23	2.31694e-22	558	FALSE
GCH1	OK	negbinomial.size	1.34069e-23	2.32107e-22	1335	FALSE
MORF4L2	OK	negbinomial.size	1.47116e-23	2.54446e-22	3786	FALSE
WDFY1	OK	negbinomial.size	1.4732e-23	2.5455e-22	1146	FALSE
MAN2A1	OK	negbinomial.size	1.48532e-23	2.56395e-22	1655	FALSE
FP671120.4	OK	negbinomial.size	1.5164e-23	2.61505e-22	6961	TRUE
DNAJB9	OK	negbinomial.size	1.57994e-23	2.71933e-22	2235	FALSE
AC025259.3	OK	negbinomial.size	1.57889e-23	2.71933e-22	625	FALSE
CRIP2	OK	negbinomial.size	1.58359e-23	2.72298e-22	581	FALSE
UBE2I	OK	negbinomial.size	1.61336e-23	2.77147e-22	3374	FALSE
SLC9A7	OK	negbinomial.size	1.68499e-23	2.89173e-22	502	FALSE
ANXA6	OK	negbinomial.size	1.71332e-23	2.93749e-22	4921	FALSE
ALDH3A2	OK	negbinomial.size	1.99985e-23	3.42544e-22	864	FALSE
NFATC2	OK	negbinomial.size	2.1272e-23	3.64005e-22	3147	FALSE
SKIL	OK	negbinomial.size	2.23257e-23	3.81668e-22	1781	FALSE
PPP1R15A	OK	negbinomial.size	2.3961e-23	4.0923e-22	6777	TRUE
CORO7	OK	negbinomial.size	2.61221e-23	4.45709e-22	2177	FALSE
ANAPC11	OK	negbinomial.size	2.66594e-23	4.5444e-22	2669	FALSE
UBAC2	OK	negbinomial.size	3.08712e-23	5.25729e-22	2975	FALSE
GSTM3	OK	negbinomial.size	3.30443e-23	5.62197e-22	378	FALSE
AC013652.1	OK	negbinomial.size	3.44003e-23	5.84705e-22	329	FALSE
GSTO1	OK	negbinomial.size	3.50137e-23	5.94562e-22	1775	FALSE
ACAA2	OK	negbinomial.size	3.50641e-23	5.94848e-22	1539	FALSE
MBD2	OK	negbinomial.size	3.66975e-23	6.21964e-22	1892	FALSE
HMGN3	OK	negbinomial.size	3.73076e-23	6.317e-22	2199	FALSE
MYL6B	OK	negbinomial.size	3.89222e-23	6.58409e-22	449	FALSE
HOXB2	OK	negbinomial.size	4.64379e-23	7.84796e-22	1252	FALSE
AXIN2	OK	negbinomial.size	4.78563e-23	8.07997e-22	229	FALSE
CNTLN	OK	negbinomial.size	5.32004e-23	8.96518e-22	235	FALSE
SEMA4D	OK	negbinomial.size	5.32004e-23	8.96518e-22	2810	FALSE
EIF4G3	OK	negbinomial.size	5.72069e-23	9.63119e-22	2009	FALSE
MLLT3	OK	negbinomial.size	6.49745e-23	1.09285e-21	2416	FALSE
SOX4	OK	negbinomial.size	7.10908e-23	1.1946e-21	255	FALSE
HNRNPA0	OK	negbinomial.size	8.18616e-23	1.37428e-21	5126	FALSE
PHF20	OK	negbinomial.size	8.52432e-23	1.4297e-21	2708	FALSE
SIK3	OK	negbinomial.size	8.6474e-23	1.44897e-21	4078	TRUE
PRKX	OK	negbinomial.size	8.92253e-23	1.49366e-21	1891	TRUE
RDX	OK	negbinomial.size	1.02921e-22	1.7213e-21	986	FALSE
KAT6A	OK	negbinomial.size	1.04791e-22	1.75094e-21	2888	FALSE
AC005842.1	OK	negbinomial.size	1.14084e-22	1.90441e-21	209	FALSE
ILK	OK	negbinomial.size	1.16907e-22	1.9497e-21	1928	FALSE
ERO1B	OK	negbinomial.size	1.32186e-22	2.20244e-21	1557	FALSE
HSPH1	OK	negbinomial.size	1.34466e-22	2.23832e-21	5640	TRUE
CCDC167	OK	negbinomial.size	1.50044e-22	2.49529e-21	1633	FALSE
RAPGEF6	OK	negbinomial.size	1.5308e-22	2.54339e-21	3566	TRUE
MIDN	OK	negbinomial.size	1.57188e-22	2.6092e-21	1844	TRUE
APOBEC3D	OK	negbinomial.size	1.63737e-22	2.71536e-21	925	FALSE
SEC61B	OK	negbinomial.size	1.72182e-22	2.85275e-21	4344	FALSE
RNF187	OK	negbinomial.size	1.76906e-22	2.92828e-21	2170	FALSE
BMERB1	OK	negbinomial.size	1.84049e-22	3.04368e-21	548	FALSE
YES1	OK	negbinomial.size	1.9733e-22	3.26026e-21	747	FALSE
CCNL1	OK	negbinomial.size	2.02864e-22	3.34858e-21	5346	FALSE
ANKRD35	OK	negbinomial.size	2.12903e-22	3.51103e-21	261	FALSE
CMTM3	OK	negbinomial.size	2.27086e-22	3.74143e-21	2536	FALSE
CDKN2AIP	OK	negbinomial.size	2.28227e-22	3.75675e-21	1747	FALSE
NLRP1	OK	negbinomial.size	2.63722e-22	4.33698e-21	2075	FALSE
QPRT	OK	negbinomial.size	2.75673e-22	4.52932e-21	204	FALSE
UQCR10	OK	negbinomial.size	2.91624e-22	4.78695e-21	4054	FALSE
CHRM3	OK	negbinomial.size	3.24479e-22	5.32133e-21	235	FALSE
ARHGAP45	OK	negbinomial.size	3.34836e-22	5.48611e-21	3135	FALSE
IRF5	OK	negbinomial.size	3.35369e-22	5.48977e-21	525	FALSE
KCNQ1	OK	negbinomial.size	3.5141e-22	5.74705e-21	484	FALSE
SH3BP1	OK	negbinomial.size	4.39546e-22	7.18182e-21	1958	FALSE
FER	OK	negbinomial.size	5.14164e-22	8.39328e-21	398	FALSE
CDC25B	OK	negbinomial.size	5.42478e-22	8.84734e-21	822	FALSE
COMMD3	OK	negbinomial.size	5.52959e-22	9.00998e-21	1467	FALSE
LAPTM5	OK	negbinomial.size	6.32909e-22	1.03032e-20	8647	FALSE
IL7	OK	negbinomial.size	6.45663e-22	1.05012e-20	235	FALSE
APOBEC3H	OK	negbinomial.size	6.63e-22	1.07733e-20	740	FALSE
IFNAR2	OK	negbinomial.size	6.75653e-22	1.09688e-20	2271	FALSE
ITGB1	OK	negbinomial.size	6.797e-22	1.10244e-20	4721	TRUE
ARHGAP9	OK	negbinomial.size	7.50729e-22	1.21654e-20	3733	FALSE
OGA	OK	negbinomial.size	7.70542e-22	1.2475e-20	3541	FALSE
GPR18	OK	negbinomial.size	7.82553e-22	1.26579e-20	364	FALSE
NDUFC1	OK	negbinomial.size	8.01471e-22	1.29521e-20	2177	FALSE
IGF1	OK	negbinomial.size	8.71256e-22	1.40671e-20	53	FALSE
NEK1	OK	negbinomial.size	8.758e-22	1.41276e-20	1246	FALSE
BANF1	OK	negbinomial.size	8.93346e-22	1.43975e-20	2954	FALSE
PPP1CC	OK	negbinomial.size	9.57947e-22	1.54246e-20	3504	FALSE
IFNGR2	OK	negbinomial.size	1.01149e-21	1.62719e-20	270	FALSE
IDI1	OK	negbinomial.size	1.0233e-21	1.6447e-20	2535	FALSE
SYDE2	OK	negbinomial.size	1.03664e-21	1.66463e-20	126	FALSE
RAB11B	OK	negbinomial.size	1.08114e-21	1.73452e-20	2944	FALSE
TRAF1	OK	negbinomial.size	1.10016e-21	1.76344e-20	2119	FALSE
ATP5MC1	OK	negbinomial.size	1.15552e-21	1.85051e-20	1852	FALSE
DDOST	OK	negbinomial.size	1.18489e-21	1.89583e-20	3563	FALSE
WDR1	OK	negbinomial.size	1.24616e-21	1.99206e-20	3960	FALSE
XPO6	OK	negbinomial.size	1.27542e-21	2.037e-20	1208	FALSE
STARD9	OK	negbinomial.size	1.28414e-21	2.04907e-20	487	FALSE
IRF1	OK	negbinomial.size	1.37205e-21	2.18738e-20	4431	TRUE
ABI3	OK	negbinomial.size	1.39953e-21	2.22919e-20	842	FALSE
ATP5IF1	OK	negbinomial.size	1.40108e-21	2.22966e-20	4517	FALSE
SHC4	OK	negbinomial.size	1.41164e-21	2.24444e-20	82	FALSE
TRAV8-6	OK	negbinomial.size	1.51103e-21	2.40031e-20	448	FALSE
SEL1L3	OK	negbinomial.size	1.51382e-21	2.40259e-20	1626	FALSE
NSMCE3	OK	negbinomial.size	1.59743e-21	2.53302e-20	2109	TRUE
MBOAT7	OK	negbinomial.size	1.64272e-21	2.60251e-20	1234	FALSE
ZBTB21	OK	negbinomial.size	1.65964e-21	2.62697e-20	721	FALSE
TRBV5-4	OK	negbinomial.size	1.66858e-21	2.63877e-20	252	TRUE
AMD1	OK	negbinomial.size	1.75165e-21	2.76767e-20	2880	FALSE
RGMB	OK	negbinomial.size	2.25165e-21	3.55452e-20	108	FALSE
ARHGAP10	OK	negbinomial.size	2.33969e-21	3.69022e-20	1345	TRUE
ODC1	OK	negbinomial.size	2.42086e-21	3.81484e-20	3322	TRUE
MARCH3	OK	negbinomial.size	2.46346e-21	3.87853e-20	1217	TRUE
UBE2E3	OK	negbinomial.size	2.63864e-21	4.15064e-20	1729	FALSE
HECTD2	OK	negbinomial.size	2.8641e-21	4.50131e-20	352	FALSE
TNIP2	OK	negbinomial.size	2.95439e-21	4.6391e-20	1241	FALSE
NR5A2	OK	negbinomial.size	2.9851e-21	4.68318e-20	97	FALSE
COG5	OK	negbinomial.size	2.99576e-21	4.69574e-20	1940	FALSE
MBP	OK	negbinomial.size	3.18419e-21	4.98668e-20	3046	FALSE
AIP	OK	negbinomial.size	3.19531e-21	4.99968e-20	3376	FALSE
UXT	OK	negbinomial.size	3.26327e-21	5.10153e-20	4555	FALSE
TRAV4	OK	negbinomial.size	3.34083e-21	5.21818e-20	679	TRUE
AC022239.1	OK	negbinomial.size	3.57927e-21	5.58568e-20	140	FALSE
GPHN	OK	negbinomial.size	4.04553e-21	6.30775e-20	2124	TRUE
C11orf65	OK	negbinomial.size	4.05606e-21	6.31861e-20	380	FALSE
TAB2	OK	negbinomial.size	4.34763e-21	6.76688e-20	2872	FALSE
TCAF1	OK	negbinomial.size	4.54576e-21	7.06905e-20	780	FALSE
ACADVL	OK	negbinomial.size	4.79348e-21	7.44776e-20	2499	FALSE
PRDX5	OK	negbinomial.size	5.22965e-21	8.11832e-20	3186	FALSE
MCTP1	OK	negbinomial.size	5.25953e-21	8.15757e-20	265	FALSE
CTNNA1	OK	negbinomial.size	5.9486e-21	9.21825e-20	1055	FALSE
PON2	OK	negbinomial.size	6.28836e-21	9.73625e-20	466	FALSE
PRKCE	OK	negbinomial.size	6.54411e-21	1.01234e-19	613	FALSE
MDS2	OK	negbinomial.size	6.95077e-21	1.07431e-19	199	FALSE
SNX5	OK	negbinomial.size	7.57087e-21	1.16913e-19	2318	FALSE
CAV1	OK	negbinomial.size	7.64514e-21	1.17957e-19	344	FALSE
FAM135A	OK	negbinomial.size	7.9424e-21	1.22437e-19	414	FALSE
TCF4	OK	negbinomial.size	8.23783e-21	1.26881e-19	351	FALSE
TRBV4-1	OK	negbinomial.size	8.66433e-21	1.33334e-19	209	TRUE
SLA2	OK	negbinomial.size	9.7531e-21	1.49959e-19	1208	FALSE
PHLPP1	OK	negbinomial.size	9.76175e-21	1.49962e-19	884	FALSE
RNF181	OK	negbinomial.size	1.11161e-20	1.7062e-19	2061	FALSE
NDUFA7	OK	negbinomial.size	1.17847e-20	1.80725e-19	2146	FALSE
PPP2R2B	OK	negbinomial.size	1.218e-20	1.86626e-19	1107	TRUE
NDUFV2-AS1	OK	negbinomial.size	1.22268e-20	1.87182e-19	847	FALSE
PSMB2	OK	negbinomial.size	1.23262e-20	1.88541e-19	2146	FALSE
EGR3	OK	negbinomial.size	1.29849e-20	1.98445e-19	296	FALSE
TMEM258	OK	negbinomial.size	1.34765e-20	2.05781e-19	4299	FALSE
NFAT5	OK	negbinomial.size	1.3757e-20	2.09883e-19	3030	FALSE
TET2	OK	negbinomial.size	1.40307e-20	2.13875e-19	1421	FALSE
GET3	OK	negbinomial.size	1.501e-20	2.28605e-19	1559	FALSE
EVA1B	OK	negbinomial.size	1.53842e-20	2.34104e-19	478	FALSE
ACSL4	OK	negbinomial.size	1.73735e-20	2.64149e-19	1314	FALSE
DIRAS2	OK	negbinomial.size	1.74606e-20	2.65246e-19	99	FALSE
AP1S1	OK	negbinomial.size	1.75855e-20	2.66914e-19	712	FALSE
TRAV1-1	OK	negbinomial.size	1.95019e-20	2.95749e-19	245	FALSE
ATP1A1	OK	negbinomial.size	2.29434e-20	3.47641e-19	3610	FALSE
PTGS1	OK	negbinomial.size	2.41946e-20	3.66288e-19	64	FALSE
RABGEF1	OK	negbinomial.size	2.54157e-20	3.84445e-19	1513	FALSE
EVI5	OK	negbinomial.size	2.71236e-20	4.09929e-19	441	FALSE
PRLR	OK	negbinomial.size	2.81122e-20	4.24509e-19	41	FALSE
ENPP2	OK	negbinomial.size	2.86445e-20	4.32179e-19	121	FALSE
ACOT9	OK	negbinomial.size	2.97163e-20	4.47968e-19	705	FALSE
NOG	OK	negbinomial.size	3.18175e-20	4.79236e-19	28	FALSE
TIAM1	OK	negbinomial.size	3.31691e-20	4.99169e-19	2098	TRUE
EID1	OK	negbinomial.size	3.68517e-20	5.54119e-19	3912	FALSE
DGKA	OK	negbinomial.size	3.89031e-20	5.84469e-19	3349	FALSE
RAMAC	OK	negbinomial.size	4.48707e-20	6.73554e-19	961	FALSE
RALGDS	OK	negbinomial.size	4.5031e-20	6.75389e-19	1790	FALSE
UBB	OK	negbinomial.size	4.59213e-20	6.8816e-19	8929	TRUE
CCNT1	OK	negbinomial.size	5.42358e-20	8.1207e-19	1298	FALSE
CLSTN3	OK	negbinomial.size	6.25173e-20	9.3528e-19	831	FALSE
TMBIM4	OK	negbinomial.size	6.31018e-20	9.43229e-19	4023	FALSE
PLK3	OK	negbinomial.size	6.41971e-20	9.58792e-19	1914	FALSE
SAMD12	OK	negbinomial.size	7.67043e-20	1.14463e-18	548	FALSE
CATSPERB	OK	negbinomial.size	7.90868e-20	1.17918e-18	415	FALSE
KLF5	OK	negbinomial.size	7.95013e-20	1.18437e-18	391	FALSE
AC093865.1	OK	negbinomial.size	7.96282e-20	1.18526e-18	544	FALSE
ATG5	OK	negbinomial.size	7.98817e-20	1.18804e-18	2645	FALSE
CDV3	OK	negbinomial.size	8.21935e-20	1.2214e-18	3528	FALSE
MEPCE	OK	negbinomial.size	8.6305e-20	1.28142e-18	900	FALSE
ILF3-DT	OK	negbinomial.size	8.7508e-20	1.29819e-18	997	FALSE
CAPZA2	OK	negbinomial.size	8.78224e-20	1.30177e-18	2422	FALSE
GLA	OK	negbinomial.size	9.14138e-20	1.35387e-18	965	TRUE
MIS18BP1	OK	negbinomial.size	9.75808e-20	1.444e-18	2063	FALSE
ATP5PF	OK	negbinomial.size	9.84247e-20	1.45527e-18	3820	FALSE
TMEM70	OK	negbinomial.size	1.05434e-19	1.55761e-18	1216	FALSE
TALDO1	OK	negbinomial.size	1.07622e-19	1.58861e-18	2470	FALSE
JMY	OK	negbinomial.size	1.08125e-19	1.5947e-18	1967	FALSE
PSMA6	OK	negbinomial.size	1.09235e-19	1.60974e-18	3619	FALSE
FCHSD2	OK	negbinomial.size	1.19711e-19	1.76265e-18	1167	FALSE
NIBAN1	OK	negbinomial.size	1.47441e-19	2.16916e-18	3206	TRUE
HOOK1	OK	negbinomial.size	1.55696e-19	2.28871e-18	320	FALSE
DNAJC1	OK	negbinomial.size	1.56847e-19	2.30372e-18	3083	FALSE
CDK2AP1	OK	negbinomial.size	1.63468e-19	2.39897e-18	453	FALSE
TMEM167A	OK	negbinomial.size	1.80257e-19	2.64099e-18	1588	FALSE
FKBP5	OK	negbinomial.size	1.80257e-19	2.64099e-18	7127	TRUE
BIN2	OK	negbinomial.size	1.86043e-19	2.72352e-18	3445	FALSE
REEP2	OK	negbinomial.size	1.9258e-19	2.81687e-18	111	FALSE
BTF3	OK	negbinomial.size	1.9784e-19	2.89143e-18	8756	FALSE
TBC1D32	OK	negbinomial.size	2.02995e-19	2.96432e-18	357	FALSE
MYO5A	OK	negbinomial.size	2.09e-19	3.04951e-18	2030	FALSE
AL606489.1	OK	negbinomial.size	2.11574e-19	3.08453e-18	338	FALSE
ITGAE	OK	negbinomial.size	2.15996e-19	3.1464e-18	1878	FALSE
OTUB1	OK	negbinomial.size	2.28338e-19	3.32347e-18	2756	FALSE
RNF115	OK	negbinomial.size	2.31452e-19	3.36603e-18	2269	FALSE
MASTL	OK	negbinomial.size	2.39855e-19	3.48537e-18	536	FALSE
ZDHHC14	OK	negbinomial.size	2.55129e-19	3.70428e-18	547	FALSE
HECA	OK	negbinomial.size	2.66893e-19	3.87191e-18	2273	TRUE
ETHE1	OK	negbinomial.size	2.71297e-19	3.93259e-18	1732	FALSE
NDEL1	OK	negbinomial.size	2.83954e-19	4.11269e-18	1814	FALSE
GNB2	OK	negbinomial.size	2.98891e-19	4.3255e-18	3931	FALSE
SFI1	OK	negbinomial.size	3.17096e-19	4.58522e-18	1177	FALSE
FXYD7	OK	negbinomial.size	3.38915e-19	4.89672e-18	446	FALSE
CAPZB	OK	negbinomial.size	3.48899e-19	5.03688e-18	5907	FALSE
PVALB	OK	negbinomial.size	3.54007e-19	5.10646e-18	138	FALSE
PCK2	OK	negbinomial.size	3.60176e-19	5.19123e-18	578	FALSE
RNF130	OK	negbinomial.size	4.15162e-19	5.97887e-18	712	FALSE
RGS3	OK	negbinomial.size	4.29818e-19	6.18491e-18	704	FALSE
CORO1C	OK	negbinomial.size	4.51057e-19	6.48527e-18	423	FALSE
AFF3	OK	negbinomial.size	4.81749e-19	6.92094e-18	405	FALSE
DRAP1	OK	negbinomial.size	5.00301e-19	7.18165e-18	3866	FALSE
SELENOH	OK	negbinomial.size	5.19092e-19	7.44535e-18	3932	FALSE
ECHS1	OK	negbinomial.size	5.30022e-19	7.59599e-18	1570	FALSE
HELB	OK	negbinomial.size	5.31604e-19	7.6125e-18	1430	FALSE
AC233976.1	OK	negbinomial.size	5.70551e-19	8.16362e-18	255	FALSE
DENND5A	OK	negbinomial.size	5.83178e-19	8.33756e-18	212	FALSE
C11orf98	OK	negbinomial.size	5.86868e-19	8.38356e-18	1225	FALSE
SHMT2	OK	negbinomial.size	6.53895e-19	9.33353e-18	1429	FALSE
TMEM184C	OK	negbinomial.size	7.48844e-19	1.06802e-17	852	FALSE
KCNN4	OK	negbinomial.size	7.6377e-19	1.08843e-17	386	FALSE
GPR160	OK	negbinomial.size	7.71886e-19	1.09912e-17	188	FALSE
PACS1	OK	negbinomial.size	7.85853e-19	1.11811e-17	3349	FALSE
TRBV10-3	OK	negbinomial.size	8.16287e-19	1.16048e-17	184	TRUE
FAM110A	OK	negbinomial.size	9.57604e-19	1.36029e-17	1128	FALSE
TNFSF9	OK	negbinomial.size	1.00271e-18	1.42322e-17	1141	TRUE
TWIST1	OK	negbinomial.size	1.03595e-18	1.46922e-17	78	FALSE
ERAP2	OK	negbinomial.size	1.08348e-18	1.53541e-17	2058	FALSE
SLCO3A1	OK	negbinomial.size	1.08536e-18	1.53684e-17	752	FALSE
PHKA1	OK	negbinomial.size	1.08812e-18	1.53953e-17	99	FALSE
OAT	OK	negbinomial.size	1.10672e-18	1.56459e-17	1510	FALSE
CXorf40A	OK	negbinomial.size	1.20689e-18	1.70484e-17	650	FALSE
STK17A	OK	negbinomial.size	1.22334e-18	1.7267e-17	5494	FALSE
TMBIM6	OK	negbinomial.size	1.35534e-18	1.9115e-17	6296	FALSE
ERH	OK	negbinomial.size	1.64657e-18	2.32038e-17	3475	FALSE
TRBC2	OK	negbinomial.size	1.7303e-18	2.43643e-17	5696	TRUE
APBB2	OK	negbinomial.size	1.81458e-18	2.55309e-17	312	FALSE
ALPK1	OK	negbinomial.size	1.819e-18	2.55728e-17	264	FALSE
NPTN	OK	negbinomial.size	1.84411e-18	2.59053e-17	1702	FALSE
WWP1	OK	negbinomial.size	1.86323e-18	2.61531e-17	1849	FALSE
NAP1L4	OK	negbinomial.size	1.9007e-18	2.66579e-17	4832	TRUE
BCL2L1	OK	negbinomial.size	1.92686e-18	2.70035e-17	1283	FALSE
ZC3H7A	OK	negbinomial.size	1.9703e-18	2.75904e-17	2702	FALSE
TRAC	OK	negbinomial.size	2.06091e-18	2.88365e-17	3252	TRUE
CASD1	OK	negbinomial.size	2.06618e-18	2.88874e-17	1225	FALSE
RABGAP1L	OK	negbinomial.size	2.23621e-18	3.12399e-17	5839	FALSE
DDX21	OK	negbinomial.size	2.30564e-18	3.21845e-17	2525	FALSE
BNIP3	OK	negbinomial.size	2.33203e-18	3.25273e-17	866	FALSE
KANTR	OK	negbinomial.size	2.57412e-18	3.58758e-17	791	FALSE
GNG8	OK	negbinomial.size	2.57839e-18	3.59071e-17	111	FALSE
COX6B1	OK	negbinomial.size	2.68575e-18	3.73728e-17	5672	FALSE
MAPK8	OK	negbinomial.size	2.78195e-18	3.8681e-17	1618	FALSE
MSL3	OK	negbinomial.size	2.84841e-18	3.95741e-17	1527	FALSE
DAPP1	OK	negbinomial.size	2.85478e-18	3.96316e-17	1081	TRUE
MBD5	OK	negbinomial.size	2.88531e-18	4.0024e-17	2218	TRUE
PIK3R3	OK	negbinomial.size	2.90151e-18	4.02173e-17	489	FALSE
MAFTRR	OK	negbinomial.size	2.92079e-18	4.0453e-17	106	FALSE
MFSD6	OK	negbinomial.size	2.96387e-18	4.10176e-17	1424	FALSE
VPS25	OK	negbinomial.size	2.96648e-18	4.10217e-17	860	FALSE
XBP1	OK	negbinomial.size	3.06891e-18	4.2405e-17	3186	TRUE
ANKS1B	OK	negbinomial.size	3.37223e-18	4.65599e-17	277	FALSE
SDF4	OK	negbinomial.size	3.50959e-18	4.84187e-17	3099	FALSE
TRMT112	OK	negbinomial.size	3.61671e-18	4.9819e-17	4989	FALSE
PRR13	OK	negbinomial.size	3.6153e-18	4.9819e-17	4740	FALSE
MMP28	OK	negbinomial.size	3.68321e-18	5.06956e-17	53	FALSE
RER1	OK	negbinomial.size	3.78064e-18	5.19963e-17	2531	FALSE
NDUFS6	OK	negbinomial.size	3.98344e-18	5.4743e-17	2281	FALSE
CDC42SE1	OK	negbinomial.size	4.04003e-18	5.54777e-17	3576	FALSE
NDUFAF3	OK	negbinomial.size	4.89582e-18	6.71773e-17	2515	FALSE
REEP5	OK	negbinomial.size	4.98187e-18	6.83051e-17	3061	FALSE
DGKD	OK	negbinomial.size	6.11692e-18	8.38027e-17	584	FALSE
USP53	OK	negbinomial.size	6.35904e-18	8.70526e-17	831	FALSE
CLEC2B	OK	negbinomial.size	6.56167e-18	8.97572e-17	2504	TRUE
ADRM1	OK	negbinomial.size	6.61668e-18	9.04399e-17	2368	FALSE
NT5C	OK	negbinomial.size	6.65897e-18	9.09478e-17	1497	FALSE
AC243960.1	OK	negbinomial.size	7.0184e-18	9.57831e-17	2815	TRUE
SUPT3H	OK	negbinomial.size	7.07391e-18	9.64664e-17	1369	TRUE
RNF157	OK	negbinomial.size	7.16727e-18	9.76644e-17	368	FALSE
BCL7C	OK	negbinomial.size	7.2041e-18	9.80908e-17	2417	FALSE
ETS2	OK	negbinomial.size	7.37347e-18	1.0032e-16	587	FALSE
MGST2	OK	negbinomial.size	7.60492e-18	1.0339e-16	285	FALSE
AC092652.2	OK	negbinomial.size	8.01149e-18	1.08833e-16	382	FALSE
TTC3	OK	negbinomial.size	8.99238e-18	1.22065e-16	2765	FALSE
ANXA7	OK	negbinomial.size	9.02606e-18	1.22429e-16	2871	FALSE
LAMTOR5	OK	negbinomial.size	9.33689e-18	1.26548e-16	2174	FALSE
PIN1	OK	negbinomial.size	9.82947e-18	1.33122e-16	2199	FALSE
NXF1	OK	negbinomial.size	1.00224e-17	1.35632e-16	1723	FALSE
AC004817.3	OK	negbinomial.size	1.00654e-17	1.36109e-16	201	FALSE
ODF2L	OK	negbinomial.size	1.0123e-17	1.36784e-16	2569	TRUE
ALOX5AP	OK	negbinomial.size	1.03594e-17	1.39872e-16	3656	TRUE
CPQ	OK	negbinomial.size	1.05371e-17	1.42163e-16	710	FALSE
IRF9	OK	negbinomial.size	1.06608e-17	1.43723e-16	2660	FALSE
PPP1R7	OK	negbinomial.size	1.18112e-17	1.5911e-16	1840	FALSE
BACH1	OK	negbinomial.size	1.19592e-17	1.60982e-16	1736	FALSE
SMIM29	OK	negbinomial.size	1.19808e-17	1.6115e-16	1163	FALSE
FKBP8	OK	negbinomial.size	1.20818e-17	1.62386e-16	4201	FALSE
FERMT3	OK	negbinomial.size	1.22499e-17	1.6452e-16	2815	FALSE
AHSA1	OK	negbinomial.size	1.24599e-17	1.67214e-16	2728	FALSE
EHD1	OK	negbinomial.size	1.30625e-17	1.75168e-16	1792	FALSE
RUNX1	OK	negbinomial.size	1.40299e-17	1.87999e-16	2799	FALSE
NUCB2	OK	negbinomial.size	1.44107e-17	1.92956e-16	1794	TRUE
CD177	OK	negbinomial.size	1.48674e-17	1.9892e-16	30	FALSE
CISD3	OK	negbinomial.size	1.50198e-17	2.00807e-16	1168	FALSE
LAT2	OK	negbinomial.size	1.50831e-17	2.01502e-16	303	FALSE
AZIN1-AS1	OK	negbinomial.size	1.5445e-17	2.06182e-16	524	FALSE
ETFB	OK	negbinomial.size	1.62299e-17	2.16497e-16	2029	FALSE
OOEP	OK	negbinomial.size	1.72876e-17	2.30432e-16	983	FALSE
PLA2G12A	OK	negbinomial.size	1.88642e-17	2.51258e-16	504	FALSE
AC104078.2	OK	negbinomial.size	2.04392e-17	2.72032e-16	333	FALSE
TUBA4A	OK	negbinomial.size	2.46805e-17	3.28234e-16	5520	TRUE
LINC02006	OK	negbinomial.size	2.66675e-17	3.54393e-16	212	FALSE
MREG	OK	negbinomial.size	2.67428e-17	3.55129e-16	468	FALSE
DUSP23	OK	negbinomial.size	2.80782e-17	3.72583e-16	972	FALSE
XCL2	OK	negbinomial.size	2.96316e-17	3.92902e-16	384	FALSE
CDKN1B	OK	negbinomial.size	3.04539e-17	4.03502e-16	5371	TRUE
HNRNPH1	OK	negbinomial.size	3.0848e-17	4.08419e-16	3524	FALSE
KDM4C	OK	negbinomial.size	3.08824e-17	4.08569e-16	2385	FALSE
AP2S1	OK	negbinomial.size	3.17081e-17	4.1918e-16	2060	FALSE
HSPA5	OK	negbinomial.size	3.17516e-17	4.19443e-16	5695	TRUE
UBE2E2	OK	negbinomial.size	3.19552e-17	4.21818e-16	170	FALSE
SCLT1	OK	negbinomial.size	3.24024e-17	4.27403e-16	2146	TRUE
TSPYL2	OK	negbinomial.size	3.30056e-17	4.35036e-16	5752	TRUE
UBC	OK	negbinomial.size	3.31224e-17	4.36251e-16	9877	TRUE
EPS15	OK	negbinomial.size	3.36875e-17	4.43365e-16	3573	FALSE
PBX4	OK	negbinomial.size	3.51744e-17	4.6259e-16	2909	FALSE
TSC22D4	OK	negbinomial.size	3.52901e-17	4.63768e-16	2649	FALSE
LINC01004	OK	negbinomial.size	3.68071e-17	4.83345e-16	930	FALSE
SDCBP	OK	negbinomial.size	3.9291e-17	5.15582e-16	4162	TRUE
SLC7A5	OK	negbinomial.size	4.02956e-17	5.28373e-16	1752	FALSE
RASGEF1A	OK	negbinomial.size	4.05192e-17	5.30912e-16	225	FALSE
ID2	OK	negbinomial.size	4.80208e-17	6.28739e-16	4855	TRUE
PHLDB3	OK	negbinomial.size	5.08688e-17	6.65537e-16	567	FALSE
IRF4	OK	negbinomial.size	5.10406e-17	6.67291e-16	1558	TRUE
NKRF	OK	negbinomial.size	5.16088e-17	6.74224e-16	1036	FALSE
FAM153A	OK	negbinomial.size	5.26118e-17	6.86821e-16	72	FALSE
GKAP1	OK	negbinomial.size	5.29478e-17	6.90698e-16	480	FALSE
PDLIM7	OK	negbinomial.size	5.37535e-17	7.00693e-16	369	FALSE
ZDHHC24	OK	negbinomial.size	5.43383e-17	7.07795e-16	990	FALSE
CDC42SE2	OK	negbinomial.size	6.22491e-17	8.10244e-16	5276	FALSE
UQCRQ	OK	negbinomial.size	6.45931e-17	8.40137e-16	2802	FALSE
BIRC2	OK	negbinomial.size	6.54611e-17	8.50802e-16	1658	FALSE
PSMD13	OK	negbinomial.size	6.81655e-17	8.85302e-16	2216	FALSE
BORCS5	OK	negbinomial.size	6.97585e-17	9.05328e-16	2039	FALSE
TNFSF12	OK	negbinomial.size	7.17392e-17	9.30353e-16	2251	FALSE
TSPAN12	OK	negbinomial.size	7.3031e-17	9.46413e-16	227	FALSE
KLHL42	OK	negbinomial.size	7.31633e-17	9.47435e-16	787	FALSE
USP37	OK	negbinomial.size	7.47274e-17	9.66983e-16	951	FALSE
FUT8	OK	negbinomial.size	7.8715e-17	1.01784e-15	2307	FALSE
CD2BP2	OK	negbinomial.size	7.93857e-17	1.02577e-15	1287	FALSE
TRBV15	OK	negbinomial.size	8.3454e-17	1.07755e-15	131	FALSE
USP3-AS1	OK	negbinomial.size	8.44073e-17	1.08906e-15	571	FALSE
NBL1	OK	negbinomial.size	9.42388e-17	1.21503e-15	508	FALSE
TSPAN18	OK	negbinomial.size	9.6769e-17	1.24674e-15	181	FALSE
PARVG	OK	negbinomial.size	9.74299e-17	1.25435e-15	1953	FALSE
ACVR1C	OK	negbinomial.size	9.78595e-17	1.25896e-15	160	FALSE
CIAO2B	OK	negbinomial.size	1.03246e-16	1.32731e-15	3203	FALSE
SLC22A23	OK	negbinomial.size	1.12986e-16	1.45146e-15	87	FALSE
OPA3	OK	negbinomial.size	1.16199e-16	1.49165e-15	557	FALSE
GUK1	OK	negbinomial.size	1.25498e-16	1.60987e-15	4813	FALSE
GALK1	OK	negbinomial.size	1.29335e-16	1.65788e-15	594	FALSE
DYNC1I2	OK	negbinomial.size	1.29698e-16	1.66134e-15	1122	FALSE
IER5	OK	negbinomial.size	1.30649e-16	1.6723e-15	3005	TRUE
LFNG	OK	negbinomial.size	1.30974e-16	1.67526e-15	882	FALSE
GMDS	OK	negbinomial.size	1.36337e-16	1.74259e-15	1949	FALSE
SLC8B1	OK	negbinomial.size	1.4297e-16	1.82606e-15	511	FALSE
EED	OK	negbinomial.size	1.43668e-16	1.83365e-15	1411	FALSE
SSH1	OK	negbinomial.size	1.443e-16	1.8404e-15	595	FALSE
CITED4	OK	negbinomial.size	1.45849e-16	1.85881e-15	554	FALSE
IQCN	OK	negbinomial.size	1.462e-16	1.86195e-15	408	FALSE
KLF12	OK	negbinomial.size	1.47964e-16	1.88306e-15	2971	TRUE
CD80	OK	negbinomial.size	1.50061e-16	1.90701e-15	139	FALSE
RBX1	OK	negbinomial.size	1.49977e-16	1.90701e-15	2710	FALSE
SH2D1A	OK	negbinomial.size	1.56801e-16	1.99123e-15	2137	TRUE
AKIRIN1	OK	negbinomial.size	1.72977e-16	2.19508e-15	2246	FALSE
DPP4	OK	negbinomial.size	1.78942e-16	2.26916e-15	960	FALSE
COMMD4	OK	negbinomial.size	1.84098e-16	2.33287e-15	1074	FALSE
EML2	OK	negbinomial.size	1.8501e-16	2.34275e-15	1266	FALSE
ORMDL2	OK	negbinomial.size	1.86758e-16	2.3632e-15	1346	FALSE
NDUFB3	OK	negbinomial.size	1.89311e-16	2.3938e-15	1978	FALSE
SPPL2A	OK	negbinomial.size	1.93088e-16	2.43982e-15	1804	FALSE
PPP1R2C	OK	negbinomial.size	2.0545e-16	2.59417e-15	428	TRUE
AGPAT2	OK	negbinomial.size	2.08612e-16	2.63222e-15	888	FALSE
RBMX	OK	negbinomial.size	2.16481e-16	2.72957e-15	4599	FALSE
CHCHD2	OK	negbinomial.size	2.1956e-16	2.76642e-15	7062	FALSE
PTPN6	OK	negbinomial.size	2.21964e-16	2.79473e-15	2722	FALSE
RNF175	OK	negbinomial.size	2.22878e-16	2.80424e-15	23	FALSE
HLA-DMB	OK	negbinomial.size	2.32004e-16	2.917e-15	396	FALSE
APMAP	OK	negbinomial.size	2.34627e-16	2.94789e-15	2002	FALSE
MICOS10	OK	negbinomial.size	2.42464e-16	3.0423e-15	3913	FALSE
BARD1	OK	negbinomial.size	2.42485e-16	3.0423e-15	669	FALSE
ENOX1	OK	negbinomial.size	2.44841e-16	3.06969e-15	129	FALSE
TSPAN17	OK	negbinomial.size	2.52311e-16	3.16111e-15	671	FALSE
LYPLA1	OK	negbinomial.size	2.54028e-16	3.18037e-15	1767	FALSE
TMX4	OK	negbinomial.size	2.57254e-16	3.21849e-15	3298	TRUE
ALKBH7	OK	negbinomial.size	2.61374e-16	3.26773e-15	2241	TRUE
SGTB	OK	negbinomial.size	2.68874e-16	3.35912e-15	1076	FALSE
MAML3	OK	negbinomial.size	2.77743e-16	3.46748e-15	570	FALSE
LINC00892	OK	negbinomial.size	2.91014e-16	3.63062e-15	1658	TRUE
CYTH1	OK	negbinomial.size	2.95977e-16	3.68993e-15	4480	FALSE
RABAC1	OK	negbinomial.size	2.98734e-16	3.72169e-15	3502	FALSE
PPP1R14B	OK	negbinomial.size	3.17504e-16	3.95275e-15	1292	TRUE
POLR2L	OK	negbinomial.size	3.24099e-16	4.03202e-15	3849	FALSE
PRORP	OK	negbinomial.size	3.25957e-16	4.05229e-15	1691	FALSE
ABI2	OK	negbinomial.size	3.41626e-16	4.24411e-15	707	FALSE
HIVEP2	OK	negbinomial.size	3.44935e-16	4.28222e-15	3476	FALSE
CHCHD1	OK	negbinomial.size	3.47894e-16	4.31593e-15	1188	FALSE
CALCA	OK	negbinomial.size	3.49866e-16	4.33737e-15	21	FALSE
WBP1	OK	negbinomial.size	3.59548e-16	4.45428e-15	1478	FALSE
RNF139-AS1	OK	negbinomial.size	3.62026e-16	4.48184e-15	269	FALSE
CAB39	OK	negbinomial.size	3.6358e-16	4.49794e-15	2621	FALSE
ZNF281	OK	negbinomial.size	3.82609e-16	4.73004e-15	1038	FALSE
FAM169A	OK	negbinomial.size	3.87388e-16	4.7858e-15	117	FALSE
AC016074.2	OK	negbinomial.size	3.97412e-16	4.90622e-15	686	FALSE
NDUFA6	OK	negbinomial.size	3.99437e-16	4.92778e-15	2509	FALSE
DHRS7	OK	negbinomial.size	4.26666e-16	5.26004e-15	3920	FALSE
CGAS	OK	negbinomial.size	4.39147e-16	5.41014e-15	878	FALSE
LCP1	OK	negbinomial.size	4.39799e-16	5.41441e-15	7219	FALSE
AGTRAP	OK	negbinomial.size	4.41847e-16	5.43585e-15	1310	FALSE
SERP2	OK	negbinomial.size	4.52097e-16	5.5581e-15	144	FALSE
SRI	OK	negbinomial.size	4.61794e-16	5.67337e-15	3154	FALSE
AC010260.1	OK	negbinomial.size	4.65202e-16	5.71129e-15	131	FALSE
DHRS3	OK	negbinomial.size	4.72801e-16	5.80057e-15	869	TRUE
RAB5C	OK	negbinomial.size	4.86777e-16	5.9679e-15	2633	FALSE
PCBP1	OK	negbinomial.size	5.05131e-16	6.18864e-15	3316	TRUE
PPP3CA	OK	negbinomial.size	5.50021e-16	6.72931e-15	1618	FALSE
SYNGR3	OK	negbinomial.size	5.49816e-16	6.72931e-15	199	FALSE
EPC1	OK	negbinomial.size	5.78962e-16	7.07851e-15	5381	FALSE
HMGN1	OK	negbinomial.size	5.84241e-16	7.13813e-15	5407	FALSE
HSPA1A	OK	negbinomial.size	6.0575e-16	7.39582e-15	6727	TRUE
AC055839.2	OK	negbinomial.size	6.09082e-16	7.43139e-15	420	FALSE
JOSD1	OK	negbinomial.size	6.2951e-16	7.67535e-15	1204	FALSE
DCTN2	OK	negbinomial.size	6.52149e-16	7.9459e-15	1822	FALSE
SFPQ	OK	negbinomial.size	6.59443e-16	8.02927e-15	6891	FALSE
AL158071.3	OK	negbinomial.size	6.84329e-16	8.32655e-15	234	FALSE
GNLY	OK	negbinomial.size	6.90367e-16	8.39426e-15	251	FALSE
CDKN2C	OK	negbinomial.size	6.98284e-16	8.4847e-15	470	FALSE
FRY	OK	negbinomial.size	7.00386e-16	8.50441e-15	212	FALSE
CALHM2	OK	negbinomial.size	7.18654e-16	8.72026e-15	1011	FALSE
CCNDBP1	OK	negbinomial.size	7.21719e-16	8.75146e-15	2524	FALSE
SCAMP2	OK	negbinomial.size	7.28965e-16	8.83328e-15	2456	FALSE
LINC02295	OK	negbinomial.size	7.4637e-16	9.03801e-15	28	FALSE
MMRN1	OK	negbinomial.size	7.47776e-16	9.04885e-15	101	FALSE
SCCPDH	OK	negbinomial.size	7.98489e-16	9.65595e-15	325	FALSE
GCHFR	OK	negbinomial.size	8.02514e-16	9.698e-15	1313	FALSE
Z84484.1	OK	negbinomial.size	8.09613e-16	9.77713e-15	85	FALSE
TMCO1	OK	negbinomial.size	8.26325e-16	9.97215e-15	2421	FALSE
SEC61G	OK	negbinomial.size	8.28953e-16	9.99706e-15	3432	FALSE
COL6A3	OK	negbinomial.size	8.85085e-16	1.06667e-14	203	FALSE
ELMO1	OK	negbinomial.size	9.00545e-16	1.08457e-14	4276	TRUE
CFAP36	OK	negbinomial.size	9.11888e-16	1.09748e-14	1165	TRUE
ATP8B2	OK	negbinomial.size	9.49108e-16	1.1415e-14	1143	FALSE
SUSD4	OK	negbinomial.size	9.63995e-16	1.15784e-14	76	FALSE
YIF1A	OK	negbinomial.size	9.63677e-16	1.15784e-14	1111	FALSE
CTHRC1	OK	negbinomial.size	9.69182e-16	1.16328e-14	190	FALSE
AC004832.6	OK	negbinomial.size	9.80569e-16	1.17615e-14	513	FALSE
PRKCA-AS1	OK	negbinomial.size	9.92812e-16	1.19003e-14	192	FALSE
TOMM20	OK	negbinomial.size	1.03424e-15	1.23885e-14	4239	FALSE
CYSLTR2	OK	negbinomial.size	1.05503e-15	1.2629e-14	176	FALSE
PARD6G	OK	negbinomial.size	1.10058e-15	1.31654e-14	205	FALSE
NCKAP1L	OK	negbinomial.size	1.12085e-15	1.33988e-14	2259	FALSE
ECH1	OK	negbinomial.size	1.1301e-15	1.35003e-14	3528	FALSE
SMARCE1	OK	negbinomial.size	1.13111e-15	1.35032e-14	2335	FALSE
NR1D2	OK	negbinomial.size	1.15763e-15	1.38105e-14	1532	FALSE
MAGI3	OK	negbinomial.size	1.20065e-15	1.43045e-14	520	FALSE
CD276	OK	negbinomial.size	1.20014e-15	1.43045e-14	100	FALSE
CD3E	OK	negbinomial.size	1.20228e-15	1.43143e-14	9636	FALSE
MHENCR	OK	negbinomial.size	1.22408e-15	1.45641e-14	422	FALSE
ALS2CL	OK	negbinomial.size	1.24853e-15	1.4845e-14	55	FALSE
CLTC	OK	negbinomial.size	1.33652e-15	1.58806e-14	2136	FALSE
SCP2	OK	negbinomial.size	1.33902e-15	1.58997e-14	2529	FALSE
AL009177.1	OK	negbinomial.size	1.35899e-15	1.6126e-14	304	FALSE
RASGEF1B	OK	negbinomial.size	1.45829e-15	1.72927e-14	1438	TRUE
BICRAL	OK	negbinomial.size	1.499e-15	1.77635e-14	1739	FALSE
CXXC5	OK	negbinomial.size	1.51604e-15	1.79535e-14	232	FALSE
KCNJ6	OK	negbinomial.size	1.61372e-15	1.90975e-14	88	FALSE
CCDC173	OK	negbinomial.size	1.64566e-15	1.94625e-14	430	FALSE
HAX1	OK	negbinomial.size	1.67818e-15	1.98338e-14	2514	FALSE
NAA10	OK	negbinomial.size	1.71571e-15	2.02638e-14	2139	FALSE
ZNF703	OK	negbinomial.size	1.75432e-15	2.07062e-14	179	FALSE
NUTF2	OK	negbinomial.size	1.79821e-15	2.12101e-14	2301	FALSE
RAP1GAP2	OK	negbinomial.size	1.82493e-15	2.15108e-14	215	FALSE
SLC35F2	OK	negbinomial.size	1.9526e-15	2.29851e-14	348	FALSE
BTBD11	OK	negbinomial.size	1.95197e-15	2.29851e-14	960	FALSE
AC006064.4	OK	negbinomial.size	2.02524e-15	2.38244e-14	452	FALSE
AC016831.7	OK	negbinomial.size	2.16944e-15	2.55039e-14	1302	FALSE
MAFF	OK	negbinomial.size	2.2891e-15	2.68928e-14	937	FALSE
AL121944.1	OK	negbinomial.size	2.3383e-15	2.74526e-14	295	FALSE
NLRP3	OK	negbinomial.size	2.39902e-15	2.81468e-14	632	FALSE
BHLHE40	OK	negbinomial.size	2.44691e-15	2.86897e-14	2590	TRUE
NUDT21	OK	negbinomial.size	2.46215e-15	2.88493e-14	1945	FALSE
SH3KBP1	OK	negbinomial.size	2.4891e-15	2.91458e-14	5326	FALSE
FAM104A	OK	negbinomial.size	2.60068e-15	3.04322e-14	1066	FALSE
DEK	OK	negbinomial.size	2.70227e-15	3.16001e-14	4268	FALSE
ATP10D	OK	negbinomial.size	2.761e-15	3.22656e-14	530	FALSE
SCAND1	OK	negbinomial.size	2.88759e-15	3.37227e-14	3138	FALSE
LYPLA2	OK	negbinomial.size	2.90467e-15	3.38854e-14	1427	FALSE
RAB5IF	OK	negbinomial.size	2.90534e-15	3.38854e-14	2172	FALSE
MPP1	OK	negbinomial.size	3.08409e-15	3.59465e-14	486	FALSE
CTNNB1	OK	negbinomial.size	3.11745e-15	3.63116e-14	2986	FALSE
ATP5F1C	OK	negbinomial.size	3.31502e-15	3.85875e-14	3452	FALSE
KRTCAP2	OK	negbinomial.size	3.3751e-15	3.92449e-14	4950	FALSE
AC108879.1	OK	negbinomial.size	3.37593e-15	3.92449e-14	279	FALSE
TAGAP	OK	negbinomial.size	3.38373e-15	3.93098e-14	7108	TRUE
RBM39	OK	negbinomial.size	3.44461e-15	3.99909e-14	6932	FALSE
SNRPB	OK	negbinomial.size	3.57209e-15	4.14438e-14	4390	FALSE
EPHA1-AS1	OK	negbinomial.size	3.69238e-15	4.28113e-14	487	FALSE
LINC01871	OK	negbinomial.size	3.70172e-15	4.28916e-14	983	TRUE
ODF3B	OK	negbinomial.size	3.78899e-15	4.38741e-14	722	FALSE
PAF1	OK	negbinomial.size	3.88241e-15	4.49264e-14	2050	FALSE
RETREG1	OK	negbinomial.size	3.9705e-15	4.59159e-14	1462	TRUE
COX20	OK	negbinomial.size	4.06543e-15	4.69831e-14	1536	FALSE
CHMP1A	OK	negbinomial.size	4.09345e-15	4.72761e-14	1105	FALSE
ERVMER61-1	OK	negbinomial.size	4.13182e-15	4.7688e-14	197	FALSE
RCAN3AS	OK	negbinomial.size	4.14155e-15	4.77692e-14	578	FALSE
LY86	OK	negbinomial.size	4.15955e-15	4.79458e-14	73	FALSE
GFI1	OK	negbinomial.size	4.30265e-15	4.9563e-14	1119	FALSE
ZNF891	OK	negbinomial.size	4.52133e-15	5.20481e-14	245	FALSE
TESC	OK	negbinomial.size	4.76146e-15	5.47769e-14	510	FALSE
PSMD4	OK	negbinomial.size	5.00492e-15	5.75109e-14	2573	FALSE
HEMGN	OK	negbinomial.size	5.0056e-15	5.75109e-14	70	FALSE
TANC2	OK	negbinomial.size	5.04908e-15	5.79729e-14	268	FALSE
LMAN2	OK	negbinomial.size	5.18246e-15	5.94658e-14	3144	FALSE
FIBP	OK	negbinomial.size	5.29017e-15	6.06624e-14	1411	FALSE
MEAF6	OK	negbinomial.size	5.61502e-15	6.43458e-14	2640	FALSE
UBE2L6	OK	negbinomial.size	5.72925e-15	6.56125e-14	2718	FALSE
MXI1	OK	negbinomial.size	5.81094e-15	6.6505e-14	1163	FALSE
ITM2C	OK	negbinomial.size	6.01218e-15	6.87638e-14	1414	TRUE
PAXX	OK	negbinomial.size	6.01893e-15	6.87967e-14	3459	FALSE
VEZT	OK	negbinomial.size	6.22123e-15	7.10631e-14	1695	FALSE
FAM153B	OK	negbinomial.size	6.28437e-15	7.17382e-14	94	FALSE
PTHLH	OK	negbinomial.size	6.39548e-15	7.29596e-14	161	FALSE
AGFG2	OK	negbinomial.size	6.63172e-15	7.56058e-14	1325	FALSE
APOBEC3F	OK	negbinomial.size	6.72401e-15	7.66087e-14	455	FALSE
SH3BP5	OK	negbinomial.size	7.00953e-15	7.98105e-14	1274	FALSE
RNF213	OK	negbinomial.size	7.26564e-15	8.26735e-14	4923	FALSE
KDM5B	OK	negbinomial.size	7.34174e-15	8.34858e-14	1347	FALSE
KCNQ1OT1	OK	negbinomial.size	7.58495e-15	8.61961e-14	607	FALSE
NINJ2	OK	negbinomial.size	8.0151e-15	9.1026e-14	791	FALSE
PAK2	OK	negbinomial.size	8.35875e-15	9.48449e-14	4229	FALSE
RLIM	OK	negbinomial.size	8.36206e-15	9.48449e-14	1139	FALSE
LYN	OK	negbinomial.size	8.7622e-15	9.93199e-14	266	FALSE
HSD17B10	OK	negbinomial.size	8.9266e-15	1.01119e-13	1513	FALSE
CCDC66	OK	negbinomial.size	8.94297e-15	1.01239e-13	1601	FALSE
BFSP2	OK	negbinomial.size	9.16614e-15	1.037e-13	325	FALSE
TRAF5	OK	negbinomial.size	9.31396e-15	1.05305e-13	2819	FALSE
UTRN	OK	negbinomial.size	9.60163e-15	1.08488e-13	4432	FALSE
TNFSF14	OK	negbinomial.size	9.71324e-15	1.09679e-13	595	FALSE
ALYREF	OK	negbinomial.size	9.73064e-15	1.09806e-13	1240	FALSE
RARA	OK	negbinomial.size	9.95559e-15	1.12273e-13	1107	FALSE
ARAP2	OK	negbinomial.size	1.00523e-14	1.13291e-13	3993	FALSE
IGHV1-46	OK	negbinomial.size	1.02672e-14	1.1564e-13	73	FALSE
S100PBP	OK	negbinomial.size	1.03138e-14	1.16091e-13	1332	FALSE
TRAV12-2	OK	negbinomial.size	1.04199e-14	1.17211e-13	377	TRUE
SLFN12	OK	negbinomial.size	1.05386e-14	1.18471e-13	328	FALSE
CLTB	OK	negbinomial.size	1.08474e-14	1.21865e-13	2288	FALSE
MYCBP	OK	negbinomial.size	1.09384e-14	1.22809e-13	732	FALSE
SSNA1	OK	negbinomial.size	1.09875e-14	1.23282e-13	2249	FALSE
PMF1	OK	negbinomial.size	1.19584e-14	1.34091e-13	2033	FALSE
DPM2	OK	negbinomial.size	1.21824e-14	1.36517e-13	987	FALSE
LINC02357	OK	negbinomial.size	1.23126e-14	1.37888e-13	191	FALSE
DDX18	OK	negbinomial.size	1.27144e-14	1.42229e-13	2872	FALSE
NPAS3	OK	negbinomial.size	1.27162e-14	1.42229e-13	164	FALSE
GABBR1	OK	negbinomial.size	1.27946e-14	1.43016e-13	212	FALSE
RALY	OK	negbinomial.size	1.31623e-14	1.47032e-13	4224	FALSE
NBEA	OK	negbinomial.size	1.31813e-14	1.47153e-13	129	FALSE
TTC39C-AS1	OK	negbinomial.size	1.33251e-14	1.48664e-13	183	FALSE
AC012459.1	OK	negbinomial.size	1.37746e-14	1.53582e-13	165	FALSE
HIST1H1D	OK	negbinomial.size	1.43195e-14	1.59558e-13	3141	TRUE
HNRNPDL	OK	negbinomial.size	1.45183e-14	1.61671e-13	7062	FALSE
SLC7A6	OK	negbinomial.size	1.55981e-14	1.73586e-13	1507	FALSE
DR1	OK	negbinomial.size	1.56706e-14	1.74283e-13	2115	FALSE
TBCC	OK	negbinomial.size	1.57826e-14	1.75419e-13	1560	FALSE
LAMTOR1	OK	negbinomial.size	1.65741e-14	1.84101e-13	2525	FALSE
OTUD6B	OK	negbinomial.size	1.70856e-14	1.89664e-13	474	FALSE
KIZ-AS1	OK	negbinomial.size	1.73275e-14	1.92228e-13	131	FALSE
NABP2	OK	negbinomial.size	1.77928e-14	1.97267e-13	740	FALSE
TRPC1	OK	negbinomial.size	1.86834e-14	2.07012e-13	219	FALSE
LAMTOR2	OK	negbinomial.size	1.88519e-14	2.08748e-13	1488	FALSE
IGHM	OK	negbinomial.size	1.9729e-14	2.18325e-13	160	FALSE
CLTA	OK	negbinomial.size	2.00819e-14	2.22091e-13	2831	FALSE
RNF216	OK	negbinomial.size	2.05019e-14	2.26594e-13	1767	FALSE
CDK2AP2	OK	negbinomial.size	2.07255e-14	2.28923e-13	2980	TRUE
CTTN	OK	negbinomial.size	2.08663e-14	2.30335e-13	249	FALSE
IRS2	OK	negbinomial.size	2.12963e-14	2.34935e-13	888	FALSE
PDCD6	OK	negbinomial.size	2.15015e-14	2.37052e-13	2804	FALSE
MAP1LC3A	OK	negbinomial.size	2.18939e-14	2.41228e-13	618	FALSE
SRSF9	OK	negbinomial.size	2.28123e-14	2.5119e-13	3733	FALSE
PHLDA2	OK	negbinomial.size	2.37702e-14	2.61576e-13	645	FALSE
ZNF267	OK	negbinomial.size	2.56038e-14	2.81578e-13	1437	FALSE
NDUFAB1	OK	negbinomial.size	2.57745e-14	2.8328e-13	2383	FALSE
BAZ1A	OK	negbinomial.size	2.60426e-14	2.86049e-13	3662	FALSE
HS3ST1	OK	negbinomial.size	2.62733e-14	2.88405e-13	76	FALSE
LMBR1	OK	negbinomial.size	2.65469e-14	2.91227e-13	1488	FALSE
TAGLN2	OK	negbinomial.size	2.65854e-14	2.9147e-13	6550	TRUE
SH3BP2	OK	negbinomial.size	2.69351e-14	2.95121e-13	772	FALSE
EMC1-AS1	OK	negbinomial.size	2.79635e-14	3.06199e-13	483	FALSE
PCF11	OK	negbinomial.size	2.80505e-14	3.06963e-13	2308	FALSE
GK-AS1	OK	negbinomial.size	2.81957e-14	3.08361e-13	183	FALSE
PGM2L1	OK	negbinomial.size	2.89985e-14	3.16945e-13	970	TRUE
AFTPH	OK	negbinomial.size	2.97983e-14	3.25486e-13	2045	FALSE
SH3BGRL	OK	negbinomial.size	3.03119e-14	3.30892e-13	4340	FALSE
AKIP1	OK	negbinomial.size	3.04503e-14	3.32198e-13	635	FALSE
AL117329.1	OK	negbinomial.size	3.2047e-14	3.49403e-13	68	FALSE
AL138828.1	OK	negbinomial.size	3.25764e-14	3.54956e-13	190	FALSE
PSMC5	OK	negbinomial.size	3.30952e-14	3.60388e-13	2700	FALSE
INPP4A	OK	negbinomial.size	3.35077e-14	3.64656e-13	1668	FALSE
IGKV3OR2-268	OK	negbinomial.size	3.47588e-14	3.78039e-13	51	FALSE
GLIPR2	OK	negbinomial.size	3.49599e-14	3.79993e-13	1728	FALSE
COMMD5	OK	negbinomial.size	3.50803e-14	3.81068e-13	788	FALSE
CCT6A	OK	negbinomial.size	3.62979e-14	3.94053e-13	3082	FALSE
NCOA1	OK	negbinomial.size	3.89081e-14	4.22131e-13	1909	FALSE
RLF	OK	negbinomial.size	3.93232e-14	4.26374e-13	2604	FALSE
GRK3	OK	negbinomial.size	3.97969e-14	4.31246e-13	172	FALSE
EIF4B	OK	negbinomial.size	3.98605e-14	4.31672e-13	5819	FALSE
DPY19L1	OK	negbinomial.size	4.01759e-14	4.34822e-13	576	FALSE
SNX17	OK	negbinomial.size	4.07241e-14	4.40486e-13	2406	FALSE
GIMAP2	OK	negbinomial.size	4.23556e-14	4.57854e-13	2044	FALSE
PLAGL2	OK	negbinomial.size	4.29747e-14	4.64263e-13	659	FALSE
MRPL51	OK	negbinomial.size	4.32868e-14	4.6735e-13	2292	FALSE
SELENOT	OK	negbinomial.size	4.40637e-14	4.75448e-13	3146	FALSE
TMIGD2	OK	negbinomial.size	4.41873e-14	4.76491e-13	342	FALSE
SPINT2	OK	negbinomial.size	4.96251e-14	5.34805e-13	1103	FALSE
NAA50	OK	negbinomial.size	5.05155e-14	5.44069e-13	1774	FALSE
TRAV10	OK	negbinomial.size	5.16806e-14	5.5628e-13	243	FALSE
PLEKHA1	OK	negbinomial.size	5.20658e-14	5.60086e-13	956	FALSE
TDRD3	OK	negbinomial.size	5.3563e-14	5.75843e-13	927	FALSE
SETBP1	OK	negbinomial.size	5.47257e-14	5.87986e-13	204	FALSE
SESN1	OK	negbinomial.size	5.49577e-14	5.90121e-13	2545	TRUE
CA5B	OK	negbinomial.size	5.64085e-14	6.05333e-13	1721	FALSE
CYB561D2	OK	negbinomial.size	5.94786e-14	6.37893e-13	1409	FALSE
CD40LG	OK	negbinomial.size	6.19012e-14	6.63473e-13	3579	TRUE
PCBD1	OK	negbinomial.size	6.2802e-14	6.72315e-13	788	FALSE
IGF1R	OK	negbinomial.size	6.27835e-14	6.72315e-13	284	FALSE
ATP6V1F	OK	negbinomial.size	6.30841e-14	6.74928e-13	2753	FALSE
GZMK	OK	negbinomial.size	6.57066e-14	7.02561e-13	2149	TRUE
TSTA3	OK	negbinomial.size	6.8531e-14	7.32319e-13	1374	FALSE
PPP2R1A	OK	negbinomial.size	6.91485e-14	7.38473e-13	3290	FALSE
MRPL57	OK	negbinomial.size	6.93577e-14	7.4026e-13	2753	FALSE
PLCL1	OK	negbinomial.size	7.06964e-14	7.54095e-13	1812	TRUE
ATP10A	OK	negbinomial.size	7.22178e-14	7.6986e-13	687	FALSE
MRPS12	OK	negbinomial.size	7.24221e-14	7.71574e-13	1082	FALSE
TUT4	OK	negbinomial.size	7.35948e-14	7.83131e-13	3230	FALSE
C12orf75	OK	negbinomial.size	7.35952e-14	7.83131e-13	1374	TRUE
DIPK2A	OK	negbinomial.size	7.37862e-14	7.84692e-13	872	FALSE
ANKRD28	OK	negbinomial.size	7.58188e-14	8.05825e-13	2185	TRUE
LINC00623	OK	negbinomial.size	7.75695e-14	8.23937e-13	1849	FALSE
AC005599.1	OK	negbinomial.size	8.24621e-14	8.75382e-13	78	FALSE
AC243960.3	OK	negbinomial.size	8.44597e-14	8.96051e-13	228	FALSE
ELOVL1	OK	negbinomial.size	8.45782e-14	8.96772e-13	1370	FALSE
KEAP1	OK	negbinomial.size	8.6753e-14	9.19281e-13	945	FALSE
ADORA2A	OK	negbinomial.size	8.88038e-14	9.4045e-13	658	FALSE
AL356234.2	OK	negbinomial.size	9.00384e-14	9.52955e-13	369	FALSE
BAK1	OK	negbinomial.size	9.10312e-14	9.62889e-13	833	FALSE
WNT7A	OK	negbinomial.size	9.19801e-14	9.72345e-13	70	FALSE
MRPL41	OK	negbinomial.size	9.57415e-14	1.01151e-12	2319	FALSE
PHYH	OK	negbinomial.size	9.6874e-14	1.02286e-12	663	FALSE
CHPF	OK	negbinomial.size	1.0029e-13	1.0583e-12	387	FALSE
MDH2	OK	negbinomial.size	1.01439e-13	1.06979e-12	3308	FALSE
RORA	OK	negbinomial.size	1.01741e-13	1.07233e-12	4823	TRUE
EPC2	OK	negbinomial.size	1.02732e-13	1.08213e-12	1830	FALSE
SURF4	OK	negbinomial.size	1.03562e-13	1.09023e-12	2188	FALSE
GYG1	OK	negbinomial.size	1.04059e-13	1.09481e-12	1210	TRUE
CD83	OK	negbinomial.size	1.0589e-13	1.11342e-12	1662	TRUE
MIEN1	OK	negbinomial.size	1.11064e-13	1.16713e-12	1579	FALSE
P2RY11	OK	negbinomial.size	1.11832e-13	1.1745e-12	178	FALSE
MLEC	OK	negbinomial.size	1.15043e-13	1.20751e-12	1570	FALSE
PARPBP	OK	negbinomial.size	1.15882e-13	1.21559e-12	124	FALSE
JTB	OK	negbinomial.size	1.18431e-13	1.2416e-12	4116	FALSE
USP15	OK	negbinomial.size	1.1937e-13	1.25071e-12	4810	FALSE
RADX	OK	negbinomial.size	1.22798e-13	1.28586e-12	330	FALSE
TAP1	OK	negbinomial.size	1.23229e-13	1.28962e-12	3661	FALSE
TRBV7-6	OK	negbinomial.size	1.25006e-13	1.30744e-12	218	TRUE
Z93241.1	OK	negbinomial.size	1.34121e-13	1.40194e-12	346	FALSE
ZNF580	OK	negbinomial.size	1.34237e-13	1.40233e-12	960	FALSE
RASAL3	OK	negbinomial.size	1.39937e-13	1.46102e-12	3293	FALSE
STARD4-AS1	OK	negbinomial.size	1.40252e-13	1.46344e-12	90	FALSE
ATG9B	OK	negbinomial.size	1.41013e-13	1.47051e-12	201	FALSE
USP12	OK	negbinomial.size	1.45004e-13	1.51125e-12	1218	FALSE
ISCA1	OK	negbinomial.size	1.46352e-13	1.5244e-12	1433	FALSE
CSRNP1	OK	negbinomial.size	1.48084e-13	1.54154e-12	4538	TRUE
AC100849.1	OK	negbinomial.size	1.48273e-13	1.54259e-12	93	FALSE
ADPRH	OK	negbinomial.size	1.57069e-13	1.63315e-12	172	FALSE
DCP1B	OK	negbinomial.size	1.5823e-13	1.64426e-12	614	FALSE
STXBP5	OK	negbinomial.size	1.64291e-13	1.70624e-12	741	FALSE
JAZF1	OK	negbinomial.size	1.75366e-13	1.8202e-12	2411	FALSE
BCL2L11	OK	negbinomial.size	1.76584e-13	1.83176e-12	1530	TRUE
ORAI3	OK	negbinomial.size	1.81515e-13	1.88181e-12	550	FALSE
SKAP2	OK	negbinomial.size	1.82928e-13	1.89535e-12	730	FALSE
ARF1	OK	negbinomial.size	1.92735e-13	1.9958e-12	5524	FALSE
GCC2	OK	negbinomial.size	1.93941e-13	2.00712e-12	4211	FALSE
ATF4	OK	negbinomial.size	1.9493e-13	2.01617e-12	2993	FALSE
CNDP2	OK	negbinomial.size	1.98943e-13	2.05648e-12	1371	FALSE
ANTXR2	OK	negbinomial.size	2.0416e-13	2.10918e-12	1860	FALSE
PSENEN	OK	negbinomial.size	2.07134e-13	2.13866e-12	1441	FALSE
AL096794.1	OK	negbinomial.size	2.1025e-13	2.16956e-12	215	FALSE
USP6NL	OK	negbinomial.size	2.15064e-13	2.21794e-12	165	FALSE
LSR	OK	negbinomial.size	2.15605e-13	2.22224e-12	1656	TRUE
ZNF141	OK	negbinomial.size	2.20714e-13	2.27357e-12	749	FALSE
DMRT2	OK	negbinomial.size	2.25479e-13	2.3213e-12	79	FALSE
CDHR3	OK	negbinomial.size	2.27653e-13	2.34232e-12	163	FALSE
IL12RB1	OK	negbinomial.size	2.28253e-13	2.34714e-12	1078	FALSE
TP73	OK	negbinomial.size	2.38806e-13	2.45423e-12	39	FALSE
RAB8B	OK	negbinomial.size	2.41187e-13	2.47727e-12	2901	FALSE
TUBB	OK	negbinomial.size	2.44569e-13	2.51055e-12	4273	FALSE
NDUFS3	OK	negbinomial.size	2.4571e-13	2.5208e-12	1511	FALSE
TSPYL4	OK	negbinomial.size	2.46473e-13	2.52717e-12	633	FALSE
SUMO1	OK	negbinomial.size	2.52025e-13	2.5826e-12	2745	FALSE
RTP5	OK	negbinomial.size	2.58774e-13	2.65023e-12	145	FALSE
COX5B	OK	negbinomial.size	2.70048e-13	2.76409e-12	5063	FALSE
ITPA	OK	negbinomial.size	2.79105e-13	2.85515e-12	1554	FALSE
TAFA1	OK	negbinomial.size	2.85458e-13	2.91845e-12	294	FALSE
GBP4	OK	negbinomial.size	2.87547e-13	2.93812e-12	1661	TRUE
MEA1	OK	negbinomial.size	3.19038e-13	3.25801e-12	2038	FALSE
CCR2	OK	negbinomial.size	3.41315e-13	3.48349e-12	705	FALSE
UBE2M	OK	negbinomial.size	3.46744e-13	3.53687e-12	1221	FALSE
OXNAD1	OK	negbinomial.size	3.66773e-13	3.73902e-12	3943	FALSE
PPP1R2	OK	negbinomial.size	3.68791e-13	3.75743e-12	5157	FALSE
MX1	OK	negbinomial.size	3.70631e-13	3.77401e-12	1554	TRUE
TRBV24-1	OK	negbinomial.size	3.74872e-13	3.815e-12	187	TRUE
PDE4B	OK	negbinomial.size	3.80243e-13	3.86744e-12	4640	TRUE
FBXO27	OK	negbinomial.size	3.89544e-13	3.95976e-12	157	FALSE
P2RX7	OK	negbinomial.size	3.90701e-13	3.96926e-12	388	FALSE
SMS	OK	negbinomial.size	4.02721e-13	4.08902e-12	1463	FALSE
ORAI1	OK	negbinomial.size	4.10788e-13	4.16855e-12	2302	FALSE
TMEM178B	OK	negbinomial.size	4.28277e-13	4.34353e-12	220	FALSE
B3GAT3	OK	negbinomial.size	4.32792e-13	4.38682e-12	1554	FALSE
AL135905.2	OK	negbinomial.size	4.38699e-13	4.44414e-12	1907	FALSE
LINC02328	OK	negbinomial.size	4.40238e-13	4.45719e-12	751	FALSE
SMAD1	OK	negbinomial.size	4.51701e-13	4.57064e-12	373	FALSE
EPB41L4A-AS1	OK	negbinomial.size	4.58757e-13	4.63675e-12	1521	FALSE
CELA1	OK	negbinomial.size	4.58498e-13	4.63675e-12	39	FALSE
KCNJ2	OK	negbinomial.size	4.61872e-13	4.66557e-12	109	FALSE
TMEM60	OK	negbinomial.size	4.75782e-13	4.80334e-12	758	FALSE
PLXDC1	OK	negbinomial.size	4.78279e-13	4.8258e-12	281	FALSE
COX17	OK	negbinomial.size	4.86424e-13	4.90519e-12	2442	FALSE
AC008892.1	OK	negbinomial.size	4.89244e-13	4.93082e-12	1631	TRUE
CMSS1	OK	negbinomial.size	4.91924e-13	4.95502e-12	1247	TRUE
TTC33	OK	negbinomial.size	4.94461e-13	4.97774e-12	1462	FALSE
ARL15	OK	negbinomial.size	4.98131e-13	5.01184e-12	2093	FALSE
IAH1	OK	negbinomial.size	5.04747e-13	5.07456e-12	1548	FALSE
LASP1	OK	negbinomial.size	5.04937e-13	5.07456e-12	1885	FALSE
PIK3AP1	OK	negbinomial.size	5.23364e-13	5.25677e-12	185	FALSE
RSL1D1	OK	negbinomial.size	5.2724e-13	5.2927e-12	3769	FALSE
TNFRSF10B	OK	negbinomial.size	5.30715e-13	5.32457e-12	877	FALSE
ARF4	OK	negbinomial.size	5.4075e-13	5.42218e-12	3343	FALSE
DSE	OK	negbinomial.size	5.49281e-13	5.50461e-12	1078	FALSE
FLI1	OK	negbinomial.size	5.52889e-13	5.53764e-12	2979	FALSE
ITGA4	OK	negbinomial.size	5.56135e-13	5.56701e-12	4999	TRUE
GADD45G	OK	negbinomial.size	5.59469e-13	5.59722e-12	1806	TRUE
TMEM59	OK	negbinomial.size	5.65824e-13	5.65761e-12	4791	FALSE
ZNF250	OK	negbinomial.size	5.71201e-13	5.70815e-12	613	FALSE
CEMIP2	OK	negbinomial.size	5.7648e-13	5.75765e-12	5304	TRUE
RBL2	OK	negbinomial.size	5.77484e-13	5.76444e-12	3599	FALSE
DHX36	OK	negbinomial.size	5.84663e-13	5.83281e-12	3126	FALSE
NUDT7	OK	negbinomial.size	6.26166e-13	6.24334e-12	390	FALSE
LINC00342	OK	negbinomial.size	6.31079e-13	6.28879e-12	978	FALSE
NDUFB1	OK	negbinomial.size	6.33064e-13	6.30503e-12	2159	FALSE
CD320	OK	negbinomial.size	6.33746e-13	6.30828e-12	1356	FALSE
TCIRG1	OK	negbinomial.size	6.41406e-13	6.38094e-12	1969	FALSE
CHST12	OK	negbinomial.size	6.44963e-13	6.41274e-12	1091	FALSE
ATP5ME	OK	negbinomial.size	6.47917e-13	6.43849e-12	2809	FALSE
AC012636.1	OK	negbinomial.size	6.50465e-13	6.46019e-12	113	FALSE
PAQR4	OK	negbinomial.size	6.73128e-13	6.68153e-12	134	FALSE
TUFM	OK	negbinomial.size	6.80661e-13	6.75253e-12	2884	FALSE
SIK2	OK	negbinomial.size	6.82766e-13	6.76962e-12	1054	FALSE
MAT2B	OK	negbinomial.size	6.87052e-13	6.80831e-12	3412	FALSE
HECTD4	OK	negbinomial.size	7.13202e-13	7.06349e-12	1592	FALSE
IGF2R	OK	negbinomial.size	7.15826e-13	7.08552e-12	2158	FALSE
IFI35	OK	negbinomial.size	7.21585e-13	7.13854e-12	1097	FALSE
SNX25	OK	negbinomial.size	7.33627e-13	7.25362e-12	1088	FALSE
HSBP1	OK	negbinomial.size	7.36821e-13	7.28113e-12	1206	FALSE
FAH	OK	negbinomial.size	7.46327e-13	7.37097e-12	332	FALSE
EIF4A2	OK	negbinomial.size	7.55474e-13	7.453e-12	6620	FALSE
LINS1	OK	negbinomial.size	7.55398e-13	7.453e-12	1084	FALSE
TMEM179B	OK	negbinomial.size	7.89987e-13	7.78915e-12	2192	FALSE
PABPC4	OK	negbinomial.size	8.17123e-13	8.05223e-12	1794	FALSE
VCP	OK	negbinomial.size	8.28205e-13	8.1569e-12	4335	FALSE
KLF3-AS1	OK	negbinomial.size	8.34979e-13	8.21905e-12	98	FALSE
POLG2	OK	negbinomial.size	8.38784e-13	8.25193e-12	730	FALSE
ZNF438	OK	negbinomial.size	8.46463e-13	8.32285e-12	603	FALSE
ATP2B1	OK	negbinomial.size	8.78718e-13	8.63521e-12	2924	TRUE
GALNT1	OK	negbinomial.size	8.91237e-13	8.75338e-12	893	FALSE
TXNL4A	OK	negbinomial.size	9.04052e-13	8.87432e-12	2637	FALSE
IL21-AS1	OK	negbinomial.size	9.3486e-13	9.17166e-12	193	FALSE
SLC2A8	OK	negbinomial.size	9.41408e-13	9.2308e-12	185	FALSE
NME1	OK	negbinomial.size	9.60673e-13	9.41449e-12	830	FALSE
DPEP2	OK	negbinomial.size	9.69747e-13	9.49817e-12	439	FALSE
CLASP1	OK	negbinomial.size	9.9039e-13	9.69499e-12	1586	FALSE
CACNA1I	OK	negbinomial.size	9.94468e-13	9.72954e-12	65	FALSE
MEIKIN	OK	negbinomial.size	9.99649e-13	9.77483e-12	109	FALSE
AP003327.2	OK	negbinomial.size	1.02294e-12	9.99707e-12	39	FALSE
SGPP1	OK	negbinomial.size	1.03106e-12	1.00709e-11	843	FALSE
TSPYL1	OK	negbinomial.size	1.03962e-12	1.01489e-11	2177	FALSE
NXT1	OK	negbinomial.size	1.05174e-12	1.02615e-11	1479	FALSE
MGAT1	OK	negbinomial.size	1.05981e-12	1.03346e-11	1984	FALSE
ETFA	OK	negbinomial.size	1.06472e-12	1.03767e-11	1924	FALSE
TERF2IP	OK	negbinomial.size	1.09723e-12	1.06878e-11	4670	FALSE
LRP10	OK	negbinomial.size	1.10769e-12	1.07837e-11	2335	FALSE
HNRNPK	OK	negbinomial.size	1.1328e-12	1.10221e-11	6977	FALSE
AC131971.1	OK	negbinomial.size	1.15545e-12	1.12363e-11	757	FALSE
TNFRSF10D	OK	negbinomial.size	1.21321e-12	1.17916e-11	620	FALSE
RCOR1	OK	negbinomial.size	1.21428e-12	1.17955e-11	1225	FALSE
TP53INP1	OK	negbinomial.size	1.2301e-12	1.19426e-11	981	FALSE
AL137856.1	OK	negbinomial.size	1.23545e-12	1.1988e-11	621	FALSE
PARVB	OK	negbinomial.size	1.24846e-12	1.21076e-11	704	FALSE
ZNRF2	OK	negbinomial.size	1.26421e-12	1.22537e-11	1696	FALSE
CYLD	OK	negbinomial.size	1.26553e-12	1.22597e-11	3554	FALSE
NIPAL4	OK	negbinomial.size	1.29571e-12	1.25452e-11	39	FALSE
N4BP1	OK	negbinomial.size	1.29913e-12	1.25715e-11	2214	FALSE
PARP11	OK	negbinomial.size	1.31748e-12	1.27421e-11	719	FALSE
ZBTB18	OK	negbinomial.size	1.32677e-12	1.28249e-11	120	FALSE
PRRX2	OK	negbinomial.size	1.3415e-12	1.29603e-11	48	FALSE
BCAP31	OK	negbinomial.size	1.36127e-12	1.31441e-11	3982	FALSE
NEDD8	OK	negbinomial.size	1.51167e-12	1.45884e-11	4043	FALSE
AC002456.1	OK	negbinomial.size	1.52597e-12	1.47184e-11	79	FALSE
NUDT5	OK	negbinomial.size	1.53081e-12	1.4757e-11	1757	FALSE
CTDSP1	OK	negbinomial.size	1.54736e-12	1.49085e-11	1736	FALSE
BTN2A2	OK	negbinomial.size	1.62167e-12	1.5616e-11	467	FALSE
FAM241A	OK	negbinomial.size	1.63731e-12	1.5758e-11	1213	TRUE
OSBPL3	OK	negbinomial.size	1.64425e-12	1.58132e-11	1824	FALSE
KMT2C	OK	negbinomial.size	1.64483e-12	1.58132e-11	2801	FALSE
HSD17B7	OK	negbinomial.size	1.65267e-12	1.588e-11	1062	FALSE
FLVCR2	OK	negbinomial.size	1.65624e-12	1.59057e-11	210	FALSE
CPNE7	OK	negbinomial.size	1.66811e-12	1.6011e-11	879	FALSE
STAMBP	OK	negbinomial.size	1.74556e-12	1.67453e-11	1189	FALSE
OST4	OK	negbinomial.size	1.77365e-12	1.70055e-11	6734	FALSE
AP001341.1	OK	negbinomial.size	1.77868e-12	1.70446e-11	69	FALSE
ZMAT1	OK	negbinomial.size	1.81826e-12	1.74144e-11	765	FALSE
AGPAT4	OK	negbinomial.size	1.82256e-12	1.74462e-11	509	FALSE
COL18A1	OK	negbinomial.size	1.8505e-12	1.7704e-11	347	FALSE
TENM2	OK	negbinomial.size	1.87688e-12	1.79468e-11	65	FALSE
PDHB	OK	negbinomial.size	1.94564e-12	1.85942e-11	1203	FALSE
SRP9	OK	negbinomial.size	2.04281e-12	1.95123e-11	3364	FALSE
MRPL33	OK	negbinomial.size	2.06491e-12	1.97128e-11	2608	FALSE
EIF2A	OK	negbinomial.size	2.07808e-12	1.98279e-11	2306	FALSE
SFT2D1	OK	negbinomial.size	2.15613e-12	2.05616e-11	1880	FALSE
NUCB1	OK	negbinomial.size	2.15974e-12	2.05848e-11	2889	FALSE
MALT1	OK	negbinomial.size	2.22827e-12	2.12266e-11	3106	FALSE
NCL	OK	negbinomial.size	2.23711e-12	2.12994e-11	7803	FALSE
KANK3	OK	negbinomial.size	2.32978e-12	2.21698e-11	303	FALSE
IMPDH2	OK	negbinomial.size	2.33148e-12	2.21741e-11	1714	FALSE
TRAV20	OK	negbinomial.size	2.35353e-12	2.23718e-11	244	FALSE
PYCARD	OK	negbinomial.size	2.37866e-12	2.25985e-11	1456	FALSE
ATP5F1B	OK	negbinomial.size	2.39945e-12	2.27838e-11	5762	FALSE
QSOX1	OK	negbinomial.size	2.48222e-12	2.35572e-11	784	FALSE
AL109741.1	OK	negbinomial.size	2.53719e-12	2.4066e-11	88	FALSE
PCTP	OK	negbinomial.size	2.55732e-12	2.42439e-11	208	FALSE
MAP3K8	OK	negbinomial.size	2.5652e-12	2.43057e-11	1623	TRUE
ANAPC16	OK	negbinomial.size	2.65095e-12	2.51048e-11	5700	FALSE
FDFT1	OK	negbinomial.size	2.66173e-12	2.51934e-11	2168	FALSE
AC026347.1	OK	negbinomial.size	2.70352e-12	2.55752e-11	436	FALSE
OSER1	OK	negbinomial.size	2.71003e-12	2.56232e-11	1619	FALSE
GABPB1	OK	negbinomial.size	2.86946e-12	2.71161e-11	1581	FALSE
RHOG	OK	negbinomial.size	2.97865e-12	2.81329e-11	3308	FALSE
TNF	OK	negbinomial.size	3.09351e-12	2.92022e-11	2718	TRUE
JOSD2	OK	negbinomial.size	3.17432e-12	2.99491e-11	1213	FALSE
BMP2K	OK	negbinomial.size	3.24076e-12	3.05597e-11	591	FALSE
TESPA1	OK	negbinomial.size	3.24289e-12	3.05635e-11	2546	FALSE
RIMKLB	OK	negbinomial.size	3.24958e-12	3.06102e-11	262	FALSE
ASAP1	OK	negbinomial.size	3.25193e-12	3.06162e-11	2335	TRUE
IER3	OK	negbinomial.size	3.32003e-12	3.12407e-11	793	TRUE
ISG20L2	OK	negbinomial.size	3.50809e-12	3.29928e-11	1266	FALSE
ZNF131	OK	negbinomial.size	3.52748e-12	3.31576e-11	1796	FALSE
UQCRB	OK	negbinomial.size	3.53677e-12	3.32273e-11	6744	FALSE
AL627171.1	OK	negbinomial.size	3.53988e-12	3.32388e-11	465	FALSE
PUF60	OK	negbinomial.size	3.55909e-12	3.34015e-11	2622	FALSE
GGCT	OK	negbinomial.size	3.57801e-12	3.35614e-11	750	FALSE
ARF3	OK	negbinomial.size	3.64068e-12	3.41311e-11	1558	FALSE
LRRC8D	OK	negbinomial.size	3.69521e-12	3.4624e-11	2033	TRUE
COA3	OK	negbinomial.size	3.71335e-12	3.47756e-11	1171	FALSE
RASSF5	OK	negbinomial.size	3.77863e-12	3.53683e-11	2889	FALSE
IL6ST	OK	negbinomial.size	3.81754e-12	3.57136e-11	5647	TRUE
USP38	OK	negbinomial.size	3.97806e-12	3.71957e-11	1093	FALSE
DPP3	OK	negbinomial.size	3.98041e-12	3.71981e-11	656	FALSE
LPP	OK	negbinomial.size	4.0123e-12	3.74764e-11	2928	FALSE
KANK1	OK	negbinomial.size	4.06341e-12	3.79337e-11	121	FALSE
UAP1	OK	negbinomial.size	4.08709e-12	3.81347e-11	1126	FALSE
NDUFV2	OK	negbinomial.size	4.09156e-12	3.81563e-11	4184	FALSE
NCK2	OK	negbinomial.size	4.13641e-12	3.85543e-11	2750	FALSE
COQ7	OK	negbinomial.size	4.14218e-12	3.85878e-11	587	FALSE
NBN	OK	negbinomial.size	4.14816e-12	3.86232e-11	2174	FALSE
TRBV6-6	OK	negbinomial.size	4.22625e-12	3.93296e-11	200	TRUE
ZNF184	OK	negbinomial.size	4.24748e-12	3.95065e-11	561	FALSE
AL109914.1	OK	negbinomial.size	4.27821e-12	3.97715e-11	260	FALSE
KLRG1	OK	negbinomial.size	4.35847e-12	4.04963e-11	1141	TRUE
MPG	OK	negbinomial.size	4.42858e-12	4.11262e-11	1687	FALSE
VPS26A	OK	negbinomial.size	4.47031e-12	4.1492e-11	1900	FALSE
KRT73	OK	negbinomial.size	4.51348e-12	4.18707e-11	13	FALSE
SECISBP2	OK	negbinomial.size	4.52296e-12	4.19368e-11	1954	FALSE
MIR3142HG	OK	negbinomial.size	4.60589e-12	4.26833e-11	315	FALSE
NSA2	OK	negbinomial.size	4.75902e-12	4.40794e-11	3945	FALSE
UTS2	OK	negbinomial.size	4.8513e-12	4.49106e-11	660	FALSE
FILIP1L	OK	negbinomial.size	4.89956e-12	4.53337e-11	944	TRUE
TOMM5	OK	negbinomial.size	4.95217e-12	4.57966e-11	2642	FALSE
NDUFS8	OK	negbinomial.size	4.98094e-12	4.60387e-11	2398	FALSE
PRR34-AS1	OK	negbinomial.size	5.02031e-12	4.63783e-11	369	FALSE
TXNDC17	OK	negbinomial.size	5.03766e-12	4.65144e-11	1363	FALSE
METTL4	OK	negbinomial.size	5.15776e-12	4.75986e-11	691	FALSE
PHLDA3	OK	negbinomial.size	5.20264e-12	4.79878e-11	231	FALSE
RASA1	OK	negbinomial.size	5.23982e-12	4.83055e-11	3623	FALSE
WDR47	OK	negbinomial.size	5.33036e-12	4.90637e-11	748	FALSE
PPM1K	OK	negbinomial.size	5.32761e-12	4.90637e-11	1648	FALSE
URM1	OK	negbinomial.size	5.32688e-12	4.90637e-11	1607	FALSE
AC006460.1	OK	negbinomial.size	5.3773e-12	4.947e-11	188	FALSE
NFE2L3	OK	negbinomial.size	5.42571e-12	4.98896e-11	1288	FALSE
JSRP1	OK	negbinomial.size	5.6313e-12	5.1753e-11	239	FALSE
GNAO1	OK	negbinomial.size	5.66291e-12	5.20166e-11	286	FALSE
PSMC3	OK	negbinomial.size	5.77481e-12	5.3017e-11	1602	FALSE
CMTM7	OK	negbinomial.size	5.94312e-12	5.45339e-11	2625	FALSE
HNRNPA3	OK	negbinomial.size	6.00779e-12	5.50989e-11	5913	FALSE
SPCS2	OK	negbinomial.size	6.0899e-12	5.5823e-11	3407	FALSE
VKORC1	OK	negbinomial.size	6.37208e-12	5.83795e-11	1609	FALSE
TRMO	OK	negbinomial.size	6.58864e-12	6.03323e-11	1346	FALSE
CEP68	OK	negbinomial.size	6.66661e-12	6.10148e-11	671	FALSE
TXNDC16	OK	negbinomial.size	6.73967e-12	6.16516e-11	399	FALSE
TAF1D	OK	negbinomial.size	6.91987e-12	6.32674e-11	3978	FALSE
GRIP1	OK	negbinomial.size	6.95957e-12	6.35976e-11	136	FALSE
SF3B2	OK	negbinomial.size	7.00958e-12	6.40215e-11	4230	FALSE
DGKI	OK	negbinomial.size	7.01907e-12	6.40753e-11	192	FALSE
PEBP1	OK	negbinomial.size	7.06031e-12	6.44185e-11	4318	FALSE
PIK3C2A	OK	negbinomial.size	7.22278e-12	6.5867e-11	1322	FALSE
PLEKHB1	OK	negbinomial.size	7.25661e-12	6.61415e-11	399	FALSE
FUOM	OK	negbinomial.size	7.5349e-12	6.86427e-11	630	FALSE
FOXJ1	OK	negbinomial.size	7.80414e-12	7.1059e-11	183	FALSE
OXR1	OK	negbinomial.size	7.84215e-12	7.13684e-11	923	FALSE
ZBTB32	OK	negbinomial.size	8.10853e-12	7.37547e-11	181	FALSE
CHSY3	OK	negbinomial.size	8.12442e-12	7.38614e-11	128	FALSE
USO1	OK	negbinomial.size	8.23184e-12	7.47996e-11	1771	FALSE
ADAT2	OK	negbinomial.size	8.25308e-12	7.49542e-11	404	FALSE
CUBN	OK	negbinomial.size	8.51897e-12	7.73294e-11	305	FALSE
MAP4	OK	negbinomial.size	8.87948e-12	8.05606e-11	2375	FALSE
SNED1	OK	negbinomial.size	8.95047e-12	8.11631e-11	247	FALSE
CRMP1	OK	negbinomial.size	8.96546e-12	8.12575e-11	112	FALSE
TGS1	OK	negbinomial.size	9.03259e-12	8.18241e-11	1726	FALSE
TCF12	OK	negbinomial.size	9.46284e-12	8.56779e-11	3047	FALSE
TMEM160	OK	negbinomial.size	9.53897e-12	8.63231e-11	1939	FALSE
FBXW5	OK	negbinomial.size	9.56357e-12	8.65015e-11	2082	FALSE
ADAM28	OK	negbinomial.size	9.58e-12	8.66059e-11	149	FALSE
NDUFA11	OK	negbinomial.size	9.84055e-12	8.89161e-11	4486	FALSE
CRTC3	OK	negbinomial.size	9.85678e-12	8.90173e-11	1495	FALSE
LIMK1	OK	negbinomial.size	1.01769e-11	9.18617e-11	320	FALSE
ATP1A4	OK	negbinomial.size	1.04333e-11	9.4128e-11	21	FALSE
OSM	OK	negbinomial.size	1.07422e-11	9.68655e-11	610	FALSE
MAP7	OK	negbinomial.size	1.08473e-11	9.77633e-11	616	FALSE
FIS1	OK	negbinomial.size	1.10599e-11	9.96287e-11	3033	FALSE
PHOSPHO2	OK	negbinomial.size	1.11393e-11	1.00293e-10	290	FALSE
CERS5	OK	negbinomial.size	1.12059e-11	1.00842e-10	1038	FALSE
SPON1	OK	negbinomial.size	1.12169e-11	1.00889e-10	154	FALSE
RPN1	OK	negbinomial.size	1.15813e-11	1.04115e-10	2658	FALSE
EMC6	OK	negbinomial.size	1.17749e-11	1.05801e-10	1515	FALSE
NASP	OK	negbinomial.size	1.18401e-11	1.06333e-10	3095	FALSE
PHTF1	OK	negbinomial.size	1.18806e-11	1.06642e-10	1257	TRUE
AC093157.1	OK	negbinomial.size	1.23647e-11	1.10932e-10	231	FALSE
PSMD1	OK	negbinomial.size	1.33582e-11	1.19785e-10	1483	FALSE
IFT172	OK	negbinomial.size	1.37892e-11	1.23587e-10	190	FALSE
TMC8	OK	negbinomial.size	1.46559e-11	1.31289e-10	3208	FALSE
MAN1A2	OK	negbinomial.size	1.4816e-11	1.32656e-10	2099	FALSE
IFT27	OK	negbinomial.size	1.48541e-11	1.3293e-10	732	FALSE
SLC39A8	OK	negbinomial.size	1.48683e-11	1.3299e-10	1283	FALSE
PON3	OK	negbinomial.size	1.49032e-11	1.33234e-10	63	FALSE
HRH2	OK	negbinomial.size	1.50512e-11	1.34489e-10	186	FALSE
ABAT	OK	negbinomial.size	1.5263e-11	1.36314e-10	447	FALSE
ANKRD36	OK	negbinomial.size	1.53193e-11	1.36748e-10	1588	FALSE
MPP6	OK	negbinomial.size	1.53386e-11	1.36851e-10	305	FALSE
F2R	OK	negbinomial.size	1.54528e-11	1.378e-10	778	FALSE
AL591895.1	OK	negbinomial.size	1.61083e-11	1.43573e-10	170	FALSE
AC104461.1	OK	negbinomial.size	1.64632e-11	1.46663e-10	130	FALSE
TTC38	OK	negbinomial.size	1.64821e-11	1.46758e-10	324	FALSE
ZNF165	OK	negbinomial.size	1.69655e-11	1.50986e-10	140	FALSE
AL157394.3	OK	negbinomial.size	1.72823e-11	1.53728e-10	687	FALSE
PTPA	OK	negbinomial.size	1.74778e-11	1.55389e-10	904	FALSE
AC087239.1	OK	negbinomial.size	1.78724e-11	1.58818e-10	598	FALSE
IL2RA	OK	negbinomial.size	1.88166e-11	1.67124e-10	1135	TRUE
AL136962.1	OK	negbinomial.size	1.88596e-11	1.67423e-10	245	FALSE
MCCC2	OK	negbinomial.size	1.89121e-11	1.67805e-10	925	FALSE
[truncated: 15,730 more rows]

## Sheet: cluster1-GO
Table S4: Gene Expression Signatures During CD4+ T Cells Pseudotime Progression
ONTOLOGY	GO ID	Description	GeneRatio	BgRatio	pvalue	p.adjust	qvalue	geneID	Count
BP	GO:0046632	alpha-beta T cell differentiation	28/1140	117/18903	2.24071e-10	5.40654e-07	4.53185e-07	LEF1/JUNB/FOXP1/ANXA1/GPR183/BCL11B/TGFBR2/ITK/ZBTB16/PTGER4/BRAF/TNFSF8/NFKBIZ/IL23A/GPR18/IRF1/RUNX1/NLRP3/RARA/RORA/CD83/MALT1/PNP/CTSL/RIPK2/PRR7/ZC3H12A/STAT3	28
BP	GO:0030217	T cell differentiation	48/1140	296/18903	3.29398e-10	5.40654e-07	4.53185e-07	LEF1/IL7R/CAMK4/CCR7/JUNB/FOXP1/TCF7/EGR1/ANXA1/GPR183/ZFP36L2/BCL11B/THEMIS/TGFBR2/ITK/PIK3R1/ZBTB16/PTGER4/TMEM131L/BRAF/CHD7/TNFSF8/NFKBIZ/IL23A/SOX4/GPR18/IRF1/EGR3/XBP1/RUNX1/NLRP3/RARA/RORA/CD83/MALT1/TESPA1/FOXJ1/PNP/CTSL/CCR6/RIPK2/FOXO3/RUNX2/PIK3CD/PRR7/ZC3H12A/STAT3/CCR9	48
BP	GO:0030098	lymphocyte differentiation	60/1140	419/18903	3.64901e-10	5.40654e-07	4.53185e-07	LEF1/IL7R/CAMK4/CCR7/JUNB/FOXP1/TCF7/EGR1/ANXA1/GPR183/ZFP36L2/ATM/NDFIP1/IKZF1/BCL11B/THEMIS/TGFBR2/ITK/PIK3R1/ZBTB16/PTGER4/TMEM131L/BRAF/CHD7/DOCK10/TNFSF8/NFKBIZ/ST3GAL1/IL23A/DNAJB9/SOX4/GPR18/IRF1/EGR3/XBP1/RUNX1/NLRP3/RARA/CD40LG/RORA/CD83/MALT1/TESPA1/CMTM7/FOXJ1/PNP/CTSL/IRF2BP2/CCR6/RIPK2/FOXO3/PPP2R3C/RUNX2/PIK3CD/PRR7/ZC3H12A/STAT3/CCR9/DLL1/TPD52	60
BP	GO:1903131	mononuclear cell differentiation	65/1140	473/18903	3.87774e-10	5.40654e-07	4.53185e-07	LEF1/IL7R/CAMK4/CCR7/JUNB/FOS/FOXP1/TCF7/EGR1/ANXA1/GPR183/JUN/ZFP36L2/ATM/NDFIP1/IKZF1/BCL11B/THEMIS/TGFBR2/ITK/PIK3R1/ZBTB16/MYC/PTGER4/TMEM131L/BRAF/CHD7/DOCK10/TNFSF8/NFKBIZ/ST3GAL1/IL23A/DNAJB9/SOX4/GPR18/IRF1/EGR3/XBP1/RUNX1/NLRP3/RARA/CD40LG/RORA/CD83/MALT1/TESPA1/CMTM7/FOXJ1/PNP/MT1G/CTSL/IRF2BP2/CCR6/RIPK2/FOXO3/PPP2R3C/F2RL1/RUNX2/PIK3CD/PRR7/ZC3H12A/STAT3/CCR9/DLL1/TPD52	65
BP	GO:0046631	alpha-beta T cell activation	32/1140	174/18903	1.37616e-08	1.53497e-05	1.28664e-05	CD55/LEF1/JUNB/FOXP1/ANXA1/GPR183/NDFIP1/BCL11B/TGFBR2/ARG2/ITK/ZBTB16/PTGER4/BRAF/TNFSF8/NFKBIZ/IL23A/HSPH1/GPR18/IRF1/RUNX1/NLRP3/RARA/RORA/CD83/MALT1/PNP/CTSL/RIPK2/PRR7/ZC3H12A/STAT3	32
BP	GO:1903311	regulation of mRNA metabolic process	45/1140	309/18903	3.51457e-08	3.22603e-05	2.70411e-05	BTG2/PABPC1/EIF4A3/TOB1/ZFP36L2/ZC3HAV1/PRKCA/FUS/NPM1/SF1/DDX5/SRSF7/MBNL1/SRSF2/CELF2/HSPA8/TNRC6B/CNOT6L/RBFOX2/ZFP36/TNRC6C/SAP18/AXIN2/HNRNPA0/RBMX/RBM39/PAF1/TUT4/DHX36/PABPC4/NCL/SECISBP2/NUP98/GTPBP1/SAFB2/TENT4A/ALKBH5/DDX17/APEX1/CNOT10/YBX1/ZC3H12A/TBRG4/RBM25/METTL16	45
BP	GO:0030099	myeloid cell differentiation	54/1140	407/18903	4.04917e-08	3.22603e-05	2.70411e-05	LEF1/CAMK4/CCR7/JUNB/KLF2/FOS/FOXP1/GPR183/JUN/NDFIP1/IKZF1/PRKCA/TGFBR2/ACTN1/PIK3R1/ZBTB16/MYC/GPR171/ETS1/NFKBIA/APP/ZFP36/SIRT1/IL23A/CITED2/PRKX/KAT6A/KCNQ1/RUNX1/PPP3CA/HAX1/PAF1/RARA/FLI1/PABPC4/RCOR1/SNRK/MT1G/RB1/ACVR2A/PIP4K2A/TFRC/FOXO3/KLF10/F2RL1/PIK3CD/BPGM/THRA/PITHD1/TGFB1/STAT3/FBXW7/TOB2/DLL1	54
BP	GO:0031098	stress-activated protein kinase signaling cascade	38/1140	246/18903	8.56683e-08	5.7566e-05	4.82528e-05	CCR7/DUSP1/DNAJA1/GADD45B/MYC/PRKN/MAP3K4/PER1/PTGER4/APP/MAP4K4/ZFP36/PDCD4/MAPK8/SDCBP/MAGI3/IGF1R/WNT7A/CYLD/ULK4/PLCB1/EZR/SMAD3/MAP2K6/MAP4K2/NFKB1/SEMA4C/RIPK2/TRAF4/F2RL1/STRADB/CCDC88C/MAP2K1/MAP3K13/ZC3H12A/TNIK/DACT1/RELL1	38
BP	GO:1901653	cellular response to peptide	50/1140	373/18903	9.28984e-08	5.7566e-05	4.82528e-05	PDE3B/NR4A1/KLF2/NR4A2/FOS/KLF3/SORL1/LEPROTL1/SOCS3/PIK3R1/FYN/OSBPL8/EPHA4/NR4A3/SYAP1/APP/SRSF5/PRKCB/SIRT1/CCND3/ABCC1/FER/NDEL1/MBD5/XBP1/GKAP1/CYSLTR2/IRS2/IGF1R/SIK2/ATP2B1/NCL/KANK1/PLCB1/RB1/INSIG1/PIP4K2A/PXN/NFKB1/ID1/RIPK2/BAIAP2/FOXO3/MAX/SESN3/ERRFI1/APEX1/STAT3/BCAR3/BAIAP2L1	50
BP	GO:2000630	positive regulation of miRNA metabolic process	16/1140	56/18903	1.16033e-07	6.04855e-05	5.07e-05	FOS/EGR1/GAS5/JUN/MYC/ETS1/GNL3/KLF5/KCNQ1OT1/SMAD3/NFKB1/FOXO3/FOSL1/TGFB1/ZC3H12A/STAT3	16
BP	GO:0051403	stress-activated MAPK cascade	37/1140	239/18903	1.19301e-07	6.04855e-05	5.07e-05	CCR7/DUSP1/DNAJA1/GADD45B/MYC/PRKN/MAP3K4/PER1/PTGER4/APP/MAP4K4/ZFP36/PDCD4/MAPK8/SDCBP/MAGI3/IGF1R/WNT7A/CYLD/ULK4/PLCB1/EZR/SMAD3/MAP2K6/MAP4K2/NFKB1/SEMA4C/RIPK2/TRAF4/F2RL1/STRADB/MAP2K1/MAP3K13/ZC3H12A/TNIK/DACT1/RELL1	37
BP	GO:1903706	regulation of hemopoiesis	53/1140	413/18903	1.61775e-07	7.51851e-05	6.30214e-05	LEF1/IL7R/CAMK4/JUNB/FOS/FOXP1/TCF7/ANXA1/ZFP36L2/NDFIP1/PRKCA/TGFBR2/PIK3R1/ZBTB16/MYC/GPR171/TMEM131L/BRAF/ETS1/NFKBIA/ZFP36/NFKBIZ/IL23A/SOX4/KAT6A/IRF1/EGR3/XBP1/RUNX1/PPP3CA/HAX1/NLRP3/PAF1/RARA/CD83/RCOR1/MALT1/TESPA1/FOXJ1/PNP/RB1/ACVR2A/RIPK2/FOXO3/PPP2R3C/KLF10/PITHD1/TGFB1/ZC3H12A/STAT3/FBXW7/TOB2/DLL1	53
BP	GO:0000302	response to reactive oxygen species	33/1140	204/18903	2.00908e-07	8.1887e-05	6.86391e-05	KLF2/FOS/FOXP1/AREG/ANXA1/JUN/TXNIP/TNFAIP3/RACK1/KDM6B/FYN/NR4A3/ERN1/SOD2/SIRT1/NET1/PPP1R15B/GCH1/FER/PLK3/BNIP3/MAPK8/PLEKHA1/SESN1/OSER1/PDE8A/PXN/FBLN5/FOXO3/SESN3/FOSL1/APEX1/SESN2	33
BP	GO:0044772	mitotic cell cycle phase transition	58/1140	473/18903	2.05562e-07	8.1887e-05	6.86391e-05	ANXA1/UBE2S/CCNH/CDC14A/ZFP36L2/NOP53/ATM/DDX3X/SLFN11/DUSP1/SPDYA/MYC/AIF1/GPR132/HSPA2/PLK2/APP/CDK17/RAB11A/CCND3/CDC25B/PLK3/MEPCE/MASTL/CDKN1B/UBE2E2/USP37/PPP3CA/RBL2/NASP/RCC1/PLCB1/NDC80/RPTOR/CHMP7/TACC3/RB1/CALM1/MECP2/CRLF3/USP44/HECW2/EPS8/RRM1/CLASP2/CKS2/MYO16/CDKN2D/NABP1/JADE1/APEX1/TEX14/AURKA/CDK16/RGCC/DACT1/RBL1/CTC1	58
BP	GO:0006986	response to unfolded protein	26/1140	141/18903	2.91827e-07	9.61631e-05	8.06056e-05	RACK1/DNAJB1/DNAJA1/PIK3R1/PRKN/SERP1/HSPA2/HSPA8/HSP90AA1/ERN1/ERP27/DDIT3/PPP1R15B/HERPUD2/DNAJB9/PPP1R15A/HSPH1/XBP1/HSPA5/ATF4/NCK2/EDEM3/CTH/CHAC1/ATF6/RHBDD1	26
BP	GO:0043434	response to peptide hormone	53/1140	421/18903	2.99788e-07	9.61631e-05	8.06056e-05	PDE3B/NR4A1/NR4A2/FOS/AREG/BTG2/EGR1/ANXA1/SORL1/LEPROTL1/SOCS3/PIK3R1/OSBPL8/NR4A3/SYAP1/SRSF5/PRKCB/SIRT1/CCND3/KCNQ1/FER/NDEL1/MBD5/XBP1/CDKN1B/GKAP1/ACVR1C/CYSLTR2/IRS2/IGF1R/SIK2/ATP2B1/NCL/KANK1/STAT4/NEFL/PLCB1/RB1/INSIG1/PIP4K2A/PXN/NFKB1/BAIAP2/MAX/SESN3/EPM2AIP1/ERRFI1/APEX1/STAT3/SESN2/BCAR3/BAIAP2L1/GNAI1	53
BP	GO:0010586	miRNA metabolic process	20/1140	90/18903	3.05692e-07	9.61631e-05	8.06056e-05	FOS/EGR1/GAS5/JUN/MYC/DDX5/ETS1/GNL3/KLF5/KCNQ1OT1/RARA/TUT4/SMAD3/NFKB1/FOXO3/FOSL1/DDX17/TGFB1/ZC3H12A/STAT3	20
BP	GO:0035710	CD4-positive, alpha-beta T cell activation	23/1140	115/18903	3.1037e-07	9.61631e-05	8.06056e-05	CD55/LEF1/JUNB/FOXP1/ANXA1/GPR183/NDFIP1/TGFBR2/ARG2/PTGER4/BRAF/NFKBIZ/IL23A/RUNX1/NLRP3/RARA/RORA/CD83/MALT1/CTSL/RIPK2/ZC3H12A/STAT3	23
BP	GO:0062197	cellular response to chemical stress	46/1140	345/18903	3.52966e-07	0.000103605	8.68433e-05	KLF2/NR4A2/FOS/FOXP1/ANXA1/GAS5/JUN/TNFAIP3/ATM/RACK1/DDX3X/KDM6B/DNAJA1/FYN/PRKN/AIF1/NR4A3/ERN1/SOD2/SIRT1/NET1/DDIT3/ABCC1/GCH1/FER/BNIP3/MAPK8/SFPQ/NLRP3/PLEKHA1/ATF4/OSER1/OXR1/PDE8A/RPTOR/PXN/SERPINB6/FBLN5/FOXO3/ERRFI1/APEX1/PDK1/STX2/ZC3H12A/FBXW7/SESN2	46
BP	GO:0031331	positive regulation of cellular catabolic process	53/1140	429/18903	5.43549e-07	0.000151569	0.000127047	BTG2/PABPC1/GAS5/TOB1/ZFP36L2/ZC3HAV1/NOP53/ATM/ARIH1/RACK1/C9orf72/RNF139/RNF144A/PRKN/PLK2/TNRC6B/APP/ZBTB20/CNOT6L/ZFP36/SIRT1/TNRC6C/AXIN2/PLK3/BNIP3/KCNQ1OT1/IRS2/SESN1/TUT4/DHX36/GTPBP1/RPTOR/AGTPBP1/PIP4K2A/RIPK2/FOXO3/PNPLA2/TENT4A/SESN3/ABHD5/VPS13D/UBQLN2/SVIP/ATF6/CNOT10/AURKA/CDK16/YBX1/ZC3H12A/FBXW7/METTL16/SESN2/ABCD2	53
BP	GO:0043367	CD4-positive, alpha-beta T cell differentiation	19/1140	88/18903	9.62254e-07	0.000255547	0.000214204	LEF1/JUNB/FOXP1/ANXA1/GPR183/PTGER4/BRAF/NFKBIZ/IL23A/RUNX1/NLRP3/RARA/RORA/CD83/MALT1/CTSL/RIPK2/ZC3H12A/STAT3	19
BP	GO:0043484	regulation of RNA splicing	29/1140	180/18903	1.18125e-06	0.000299446	0.000251001	FUS/NPM1/SF1/PIK3R1/POLR2A/DDX5/SRSF7/MBNL1/SRSF2/CELF2/ATXN7/HSPA8/ERN1/SRSF5/RBFOX2/SLC38A2/SAP18/CCNL1/SUPT3H/HNRNPH1/RBMX/RBM39/NCL/METTL4/NUP98/SGF29/DDX17/RBM25/METTL16	29
BP	GO:0071375	cellular response to peptide hormone stimulus	41/1140	306/18903	1.33191e-06	0.000310685	0.000260422	PDE3B/NR4A1/NR4A2/FOS/SORL1/LEPROTL1/SOCS3/PIK3R1/OSBPL8/NR4A3/SYAP1/SRSF5/PRKCB/SIRT1/CCND3/FER/NDEL1/MBD5/XBP1/GKAP1/CYSLTR2/IRS2/IGF1R/SIK2/ATP2B1/NCL/KANK1/PLCB1/RB1/INSIG1/PIP4K2A/PXN/NFKB1/BAIAP2/MAX/SESN3/ERRFI1/APEX1/STAT3/BCAR3/BAIAP2L1	41
BP	GO:1902105	regulation of leukocyte differentiation	42/1140	317/18903	1.337e-06	0.000310685	0.000260422	LEF1/IL7R/CAMK4/JUNB/FOS/FOXP1/TCF7/ANXA1/ZFP36L2/NDFIP1/PRKCA/TGFBR2/PIK3R1/ZBTB16/MYC/TMEM131L/BRAF/NFKBIZ/IL23A/SOX4/IRF1/EGR3/XBP1/RUNX1/PPP3CA/HAX1/NLRP3/RARA/CD83/MALT1/TESPA1/FOXJ1/PNP/RB1/RIPK2/FOXO3/PPP2R3C/KLF10/TGFB1/ZC3H12A/FBXW7/TOB2	42
BP	GO:2000628	regulation of miRNA metabolic process	17/1140	74/18903	1.4251e-06	0.000317912	0.000266479	FOS/EGR1/GAS5/JUN/MYC/ETS1/GNL3/KLF5/KCNQ1OT1/RARA/SMAD3/NFKB1/FOXO3/FOSL1/TGFB1/ZC3H12A/STAT3	17
BP	GO:0043254	regulation of protein-containing complex assembly	50/1140	410/18903	1.66065e-06	0.00035621	0.000298581	CCR7/TRABD2A/NOP53/ATM/SORL1/RACK1/DDX3X/SSH2/MYADM/MPP7/FMN1/PTGER4/SVIL/TMSB10/HSPA8/JAM3/HSP90AA1/STMN1/SPTBN1/FER/PRKCE/FCHSD2/CDKN1B/HSPA5/BIRC2/HAX1/STXBP5/KANK1/NCK2/RASA1/TMC8/TENM1/RB1/MECP2/TFRC/CRBN/BAIAP2/EPS8/HIP1R/TMOD2/KIF9/THRA/RICTOR/SVIP/FNIP2/TGFB1/FSCN1/DACT1/RAB3A/BAIAP2L1	50
BP	GO:0007159	leukocyte cell-cell adhesion	50/1140	414/18903	2.20246e-06	0.000454931	0.000381331	SELL/CD55/LEF1/IL7R/CCR7/ANXA1/RIPOR2/NDFIP1/TGFBR2/ARG2/ZBTB16/FYN/AIF1/TMEM131L/NR4A3/CD47/ETS1/PECAM1/PAG1/NFKBIZ/SELENOK/IL23A/SEMA4D/SOX4/HSPH1/YES1/IRF1/EGR3/XBP1/RUNX1/DPP4/PPP3CA/NLRP3/RARA/TMIGD2/CD40LG/CD83/MALT1/TESPA1/NCK2/FOXJ1/SLC39A8/PNP/EZR/TFRC/RIPK2/FOXO3/ZC3H12A/ITGB7/ITGA5	50
BP	GO:0044843	cell cycle G1/S phase transition	38/1140	280/18903	2.35724e-06	0.000469512	0.000393553	ANXA1/CCNH/ATM/DDX3X/SLFN11/SPDYA/MYC/AIF1/GPR132/PLK2/CDK17/APBB1/CCND3/PLK3/MEPCE/CDKN1B/UBE2E2/USP37/PPP3CA/PAF1/RBL2/NASP/MLF1/RCC1/PLCB1/RPTOR/RB1/CRLF3/RRM1/MYO16/CDKN2D/JADE1/APEX1/CDK16/FBXW7/RGCC/DACT1/RBL1	38
BP	GO:0051098	regulation of binding	46/1140	372/18903	2.94705e-06	0.000549903	0.000460938	LEF1/JUN/RIPOR2/EIF4A3/SORL1/RACK1/C9orf72/EPB41/LDLRAP1/EIF3E/PRKN/EPHA4/GTF2B/STK4/NFKBIA/APP/STMN1/SKI/DDIT3/NOG/MEPCE/MAPK8/PPP3CA/RARA/PLCL1/SPON1/TMC8/EPB41L5/FLOT1/TLE5/ARRB2/RB1/ZC4H2/CALM1/SMAD3/ID1/RIPK2/PER2/HIP1R/TCF7L2/TEX14/AURKA/TGFB1/FBXW7/DACT1/BTAF1	46
BP	GO:0034976	response to endoplasmic reticulum stress	36/1140	261/18903	2.95806e-06	0.000549903	0.000460938	JUN/RACK1/DDX3X/RNF139/PIK3R1/PRKN/SERP1/RASGRF2/ERN1/SELENOK/SIRT1/ERP27/DDIT3/PPP1R15B/HERPUD2/DNAJB9/PPP1R15A/UBAC2/XBP1/HSPA5/RNF175/SGTB/ATF4/TNFRSF10B/NCK2/FLOT1/EDEM3/CTH/ERP29/CHAC1/UBQLN2/SVIP/USP25/ATF6/SESN2/RHBDD1	36
BP	GO:0022407	regulation of cell-cell adhesion	56/1140	490/18903	3.12148e-06	0.000561565	0.000470713	CD55/LEF1/IL7R/CCR7/ANXA1/ANK3/RIPOR2/NDFIP1/PRKCA/TGFBR2/ARG2/MYADM/ZBTB16/FYN/AIF1/TMEM131L/NR4A3/CD47/ETS1/PAG1/NFKBIZ/SELENOK/IL23A/CITED2/SOX4/HSPH1/YES1/IRF1/MBP/EGR3/XBP1/RUNX1/DPP4/PPP3CA/MMRN1/ZNF703/NLRP3/RARA/TMIGD2/SPINT2/CD40LG/CD83/MALT1/TESPA1/NCK2/FOXJ1/EPB41L5/PNP/FLOT1/DENND6A/TFRC/RIPK2/FOXO3/TGFB1/ZC3H12A/RGCC	56
BP	GO:0034614	cellular response to reactive oxygen species	25/1140	150/18903	3.39043e-06	0.000590889	0.000495293	KLF2/FOS/FOXP1/ANXA1/JUN/TNFAIP3/RACK1/KDM6B/FYN/NR4A3/ERN1/SOD2/SIRT1/NET1/GCH1/FER/BNIP3/MAPK8/PLEKHA1/OSER1/PDE8A/PXN/FBLN5/FOXO3/APEX1	25
BP	GO:0050863	regulation of T cell activation	46/1140	376/18903	3.93824e-06	0.000665562	0.000557885	CD55/LEF1/IL7R/CAMK4/CCR7/JUNB/TCF7/ANXA1/RIPOR2/NDFIP1/TGFBR2/ARG2/ZBTB16/FYN/AIF1/TMEM131L/BRAF/CD47/TNFSF8/PAG1/NFKBIZ/SELENOK/IL23A/SOX4/HSPH1/YES1/IRF1/EGR3/XBP1/RUNX1/DPP4/PPP3CA/NLRP3/RARA/TMIGD2/CD40LG/CD83/MALT1/TESPA1/NCK2/FOXJ1/PNP/TFRC/RIPK2/FOXO3/ZC3H12A	46
BP	GO:0007254	JNK cascade	27/1140	172/18903	4.52841e-06	0.000705946	0.000591736	CCR7/DNAJA1/GADD45B/PRKN/PER1/PTGER4/APP/MAP4K4/PDCD4/MAPK8/SDCBP/MAGI3/IGF1R/WNT7A/CYLD/ULK4/PLCB1/SMAD3/MAP4K2/NFKB1/RIPK2/TRAF4/F2RL1/STRADB/MAP3K13/TNIK/DACT1	27
BP	GO:0045785	positive regulation of cell adhesion	55/1140	484/18903	4.53014e-06	0.000705946	0.000591736	CD55/LEF1/IL7R/CCR7/ANXA1/ANK3/ATM/PRKCA/TGFBR2/MYADM/ZBTB16/FYN/FMN1/EPHA4/AIF1/STK4/NR4A3/BRAF/CD47/CASS4/ETS1/MAP4K4/NFKBIZ/SELENOK/IL23A/CITED2/SOX4/HSPH1/YES1/PRKCE/EGR3/XBP1/RUNX1/DPP4/PPP3CA/MMRN1/NLRP3/UTRN/RARA/TMIGD2/CD40LG/CD83/MALT1/TESPA1/NCK2/EPB41L5/PNP/FLOT1/DENND6A/SMAD3/TFRC/RIPK2/FOXO3/RREB1/ITGA5	55
BP	GO:0034599	cellular response to oxidative stress	38/1140	288/18903	4.6506e-06	0.000705946	0.000591736	KLF2/NR4A2/FOS/FOXP1/ANXA1/GAS5/JUN/TNFAIP3/RACK1/KDM6B/FYN/PRKN/AIF1/NR4A3/ERN1/SOD2/SIRT1/NET1/ABCC1/GCH1/FER/BNIP3/MAPK8/SFPQ/PLEKHA1/ATF4/OSER1/OXR1/PDE8A/PXN/FBLN5/FOXO3/APEX1/PDK1/STX2/ZC3H12A/FBXW7/SESN2	38
BP	GO:0032535	regulation of cellular component size	45/1140	367/18903	4.71322e-06	0.000705946	0.000591736	IL7R/CCR7/NPM1/SSH2/MYADM/FMN1/SVIL/ARHGAP5/AKT3/TMSB10/HSP90AA1/TMEM123/SLC12A2/RAB11A/SPART/IFRD1/SPTBN1/PPP1R15A/SEMA4D/FER/PRKCE/FCHSD2/NDEL1/BORCS5/HAX1/RAP1GAP2/WNT7A/KANK1/NCK2/RASA1/TENM1/NEFL/RPTOR/EZR/CRABP2/SEMA4C/BAIAP2/EPS8/F2RL1/HIP1R/TMOD2/RICTOR/MAP3K13/BAIAP2L1/NRCAM	45
BP	GO:0035966	response to topologically incorrect protein	26/1140	163/18903	5.01401e-06	0.000705946	0.000591736	RACK1/DNAJB1/DNAJA1/PIK3R1/PRKN/SERP1/HSPA2/HSPA8/HSP90AA1/ERN1/ERP27/DDIT3/PPP1R15B/HERPUD2/DNAJB9/PPP1R15A/HSPH1/XBP1/HSPA5/ATF4/NCK2/EDEM3/CTH/CHAC1/ATF6/RHBDD1	26
BP	GO:0110053	regulation of actin filament organization	37/1140	278/18903	5.04909e-06	0.000705946	0.000591736	CCR7/S1PR1/C9orf72/SSH2/MYADM/PIK3R1/PRKN/FMN1/PTGER4/SVIL/BRAF/CD47/TMSB10/STMN1/SPTBN1/FER/PRKCE/FCHSD2/HAX1/KANK1/NCK2/RASA1/TENM1/SMAD3/PXN/ID1/BAIAP2/EPS8/F2RL1/HIP1R/TMOD2/CLASP2/RICTOR/ARHGEF18/RGCC/ALMS1/BAIAP2L1	37
BP	GO:0072331	signal transduction by p53 class mediator	27/1140	173/18903	5.06327e-06	0.000705946	0.000591736	NOP53/ATM/NPM1/HEXIM1/FHIT/MYC/PRKN/DDX5/PLK2/SNAI1/SIRT1/SOX4/KAT6A/UBB/PLK3/JMY/CDKN1B/MLF1/MAP2K6/SGK1/NOP2/FOXO3/DDIT4/DYRK2/PPP1R13B/AURKA/SESN2	27
BP	GO:1900101	regulation of endoplasmic reticulum unfolded protein response	10/1140	30/18903	6.05219e-06	0.000807278	0.000676675	RACK1/PIK3R1/ERN1/PPP1R15B/DNAJB9/PPP1R15A/XBP1/HSPA5/NCK2/ATF6	10
BP	GO:0032872	regulation of stress-activated MAPK cascade	29/1140	195/18903	6.10255e-06	0.000807278	0.000676675	CCR7/DUSP1/DNAJA1/GADD45B/MYC/PRKN/MAP3K4/PER1/APP/MAP4K4/PDCD4/SDCBP/MAGI3/IGF1R/WNT7A/CYLD/ULK4/PLCB1/EZR/MAP4K2/SEMA4C/RIPK2/TRAF4/F2RL1/MAP2K1/ZC3H12A/TNIK/DACT1/RELL1	29
BP	GO:0006402	mRNA catabolic process	34/1140	248/18903	6.3178e-06	0.000807278	0.000676675	BTG2/PABPC1/EIF4A3/TOB1/ZFP36L2/ZC3HAV1/ATM/PRKCA/FUS/NPM1/EIF3E/DDX5/ZHX2/TNRC6B/CNOT6L/ERN1/ZFP36/TNRC6C/AXIN2/HNRNPA0/TUT4/DHX36/PABPC4/SECISBP2/GTPBP1/ZCCHC7/TENT4A/ALKBH5/APEX1/CNOT10/YBX1/ZC3H12A/TBRG4/METTL16	34
BP	GO:1905897	regulation of response to endoplasmic reticulum stress	17/1140	82/18903	6.36906e-06	0.000807278	0.000676675	RACK1/PIK3R1/PRKN/ERN1/SIRT1/DDIT3/PPP1R15B/DNAJB9/PPP1R15A/XBP1/HSPA5/NCK2/ERP29/UBQLN2/SVIP/USP25/ATF6	17
BP	GO:0034620	cellular response to unfolded protein	19/1140	100/18903	7.17313e-06	0.00088899	0.000745166	RACK1/PIK3R1/PRKN/SERP1/HSPA2/HSPA8/ERN1/DDIT3/PPP1R15B/HERPUD2/DNAJB9/PPP1R15A/XBP1/HSPA5/ATF4/NCK2/CTH/ATF6/RHBDD1	19
BP	GO:0000082	G1/S transition of mitotic cell cycle	34/1140	250/18903	7.53639e-06	0.000913705	0.000765883	ANXA1/CCNH/ATM/DDX3X/SLFN11/SPDYA/MYC/AIF1/GPR132/PLK2/CDK17/CCND3/PLK3/MEPCE/CDKN1B/UBE2E2/USP37/PPP3CA/RBL2/NASP/RCC1/PLCB1/RPTOR/RB1/CRLF3/RRM1/MYO16/CDKN2D/JADE1/APEX1/CDK16/RGCC/DACT1/RBL1	34
BP	GO:0070302	regulation of stress-activated protein kinase signaling cascade	29/1140	198/18903	8.26534e-06	0.000972158	0.000814879	CCR7/DUSP1/DNAJA1/GADD45B/MYC/PRKN/MAP3K4/PER1/APP/MAP4K4/PDCD4/SDCBP/MAGI3/IGF1R/WNT7A/CYLD/ULK4/PLCB1/EZR/MAP4K2/SEMA4C/RIPK2/TRAF4/F2RL1/MAP2K1/ZC3H12A/TNIK/DACT1/RELL1	29
BP	GO:0006979	response to oxidative stress	50/1140	434/18903	8.36715e-06	0.000972158	0.000814879	KLF2/NR4A2/FOS/FOXP1/AREG/ANXA1/GAS5/JUN/TXNIP/TNFAIP3/RACK1/KDM6B/FYN/PRKN/AIF1/NR4A3/APP/ERN1/SOD2/SELENOK/SIRT1/NET1/PPP1R15B/ABCC1/GCH1/FER/PLK3/BNIP3/MAPK8/SFPQ/PLEKHA1/SESN1/ATF4/OSER1/OXR1/PDE8A/PXN/FBLN5/FOXO3/SESN3/FOSL1/GGT7/APEX1/PDK1/STX2/ZC3H12A/FBXW7/RGS14/SESN2/ERCC1	50
BP	GO:0045619	regulation of lymphocyte differentiation	30/1140	210/18903	9.62888e-06	0.00105641	0.000885501	LEF1/IL7R/CAMK4/JUNB/TCF7/ANXA1/ZFP36L2/NDFIP1/TGFBR2/ZBTB16/TMEM131L/BRAF/NFKBIZ/IL23A/SOX4/IRF1/EGR3/XBP1/RUNX1/NLRP3/RARA/CD83/MALT1/TESPA1/FOXJ1/PNP/RIPK2/FOXO3/PPP2R3C/ZC3H12A	30
BP	GO:0045580	regulation of T cell differentiation	27/1140	179/18903	9.68072e-06	0.00105641	0.000885501	LEF1/IL7R/CAMK4/JUNB/TCF7/ANXA1/TGFBR2/ZBTB16/TMEM131L/BRAF/NFKBIZ/IL23A/SOX4/IRF1/EGR3/XBP1/RUNX1/NLRP3/RARA/CD83/MALT1/TESPA1/FOXJ1/PNP/RIPK2/FOXO3/ZC3H12A	27
BP	GO:0042093	T-helper cell differentiation	15/1140	68/18903	9.99463e-06	0.00105641	0.000885501	LEF1/JUNB/FOXP1/ANXA1/GPR183/PTGER4/NFKBIZ/IL23A/NLRP3/RARA/RORA/MALT1/RIPK2/ZC3H12A/STAT3	15
BP	GO:0042542	response to hydrogen peroxide	22/1140	130/18903	1.00245e-05	0.00105641	0.000885501	KLF2/FOXP1/AREG/ANXA1/TXNIP/TNFAIP3/RACK1/KDM6B/FYN/NR4A3/ERN1/SOD2/SIRT1/NET1/PPP1R15B/BNIP3/PLEKHA1/OSER1/PDE8A/FOXO3/FOSL1/APEX1	22
BP	GO:0097193	intrinsic apoptotic signaling pathway	38/1140	298/18903	1.03762e-05	0.00105641	0.000885501	TPT1/ATM/RACK1/DDX3X/CYCS/FHIT/DNAJA1/PIK3R1/MYC/PRKN/DDX5/ERN1/SOD2/SNAI1/SELENOK/SIRT1/DDIT3/SKIL/PPP1R15A/UBB/JMY/BNIP3/XBP1/SFPQ/ATF4/TNFRSF10B/CYLD/NCK2/ERP29/DDIT4/CHAC1/CDKN2D/BCL2A1/DYRK2/FNIP2/PPP1R13B/PDK1/FBXW7	38
BP	GO:0061013	regulation of mRNA catabolic process	28/1140	190/18903	1.04547e-05	0.00105641	0.000885501	BTG2/PABPC1/EIF4A3/TOB1/ZFP36L2/ZC3HAV1/PRKCA/FUS/NPM1/TNRC6B/CNOT6L/ZFP36/TNRC6C/AXIN2/HNRNPA0/TUT4/DHX36/PABPC4/SECISBP2/GTPBP1/TENT4A/ALKBH5/APEX1/CNOT10/YBX1/ZC3H12A/TBRG4/METTL16	28
BP	GO:0044089	positive regulation of cellular component biogenesis	55/1140	498/18903	1.04998e-05	0.00105641	0.000885501	CCR7/RIPOR2/TRABD2A/ATM/RACK1/PRKCA/DDX3X/MPP7/PIK3R1/FMN1/BRAF/CD47/LRRN3/HSP90AA1/CNOT6L/MAP4K4/SEMA4D/FER/PRKCE/FCHSD2/NDEL1/CDKN1B/SDCBP/AKIRIN1/WNT7A/NCK2/EPB41L5/FLOT1/AMIGO1/TENM1/PHLDB1/MECP2/SMAD3/PIP4K2A/PXN/ATF7IP2/TFRC/ID1/CRBN/MORC2/BAIAP2/EPS8/F2RL1/HIP1R/CLASP2/RICTOR/FNIP2/ARMCX5-GPRASP2/TGFB1/CRB3/FSCN1/RGCC/BAIAP2L1/ERCC1/MPHOSPH8	55
BP	GO:0001819	positive regulation of cytokine production	54/1140	486/18903	1.06077e-05	0.00105641	0.000885501	CD55/CCR7/FOXP1/EGR1/ANXA1/TXK/ZC3HAV1/SORL1/DDX3X/LTB/ITK/PIK3R1/PTGER4/AIF1/NR4A3/HSP90AA1/APP/ZBTB20/SELENOK/SIRT1/SPTBN1/DDIT3/IL23A/NLRP1/IRF1/MBP/DDX21/XBP1/RUNX1/NLRP3/RARA/TMIGD2/CD40LG/RORA/CD83/ATF4/PDE4B/DHX36/MALT1/OSM/PNP/FLOT1/PLCB1/PIBF1/TMF1/SMAD3/RIPK2/TLR5/F2RL1/PIK3CD/TLR1/TGFB1/STAT3/RGCC	54
BP	GO:0006401	RNA catabolic process	38/1140	299/18903	1.12126e-05	0.00107394	0.000900191	BTG2/PABPC1/GAS5/EIF4A3/TOB1/ZFP36L2/ZC3HAV1/ATM/PRKCA/FUS/NPM1/EIF3E/DDX5/NAF1/RNASET2/ZHX2/TNRC6B/CNOT6L/ERN1/ZFP36/TNRC6C/AXIN2/HNRNPA0/KCNQ1OT1/TUT4/DHX36/PABPC4/SECISBP2/GTPBP1/ZCCHC7/TENT4A/ALKBH5/APEX1/CNOT10/YBX1/ZC3H12A/TBRG4/METTL16	38
BP	GO:0045444	fat cell differentiation	33/1140	244/18903	1.1487e-05	0.00107394	0.000900191	NR4A1/NR4A2/ZFP36L2/PLAC8/ZBTB16/OSBPL8/STK4/NR4A3/SYAP1/ARL4A/SOD2/ZFP36/SIRT1/DDIT3/AXIN2/KLF5/BNIP3/XBP1/RETREG1/RORA/PLCB1/INSIG1/SMAD3/BBS2/ANKRD26/BBS9/PER2/TCF7L2/RREB1/TGFB1/ZC3H12A/ZNF516/SOX8	33
BP	GO:0022409	positive regulation of cell-cell adhesion	40/1140	322/18903	1.15099e-05	0.00107394	0.000900191	CD55/LEF1/IL7R/CCR7/ANXA1/ANK3/TGFBR2/ZBTB16/FYN/AIF1/NR4A3/CD47/ETS1/NFKBIZ/SELENOK/IL23A/CITED2/SOX4/HSPH1/YES1/EGR3/XBP1/RUNX1/DPP4/PPP3CA/MMRN1/NLRP3/RARA/TMIGD2/CD40LG/CD83/MALT1/TESPA1/NCK2/PNP/FLOT1/DENND6A/TFRC/RIPK2/FOXO3	40
BP	GO:0030522	intracellular receptor signaling pathway	35/1140	266/18903	1.16002e-05	0.00107394	0.000900191	NR4A1/KLF2/NR4A2/FOXP1/TNFAIP3/NOP53/NR3C2/DNAJA1/DDX5/PER1/RNF125/NR4A3/BIRC3/NFKBIA/RBFOX2/SIRT1/CITED2/ALPK1/KDM4C/BIRC2/DHRS3/NR1D2/RARA/RORA/USP15/CYLD/TMF1/MAP2K6/RIPK2/SAFB2/THRA/DDX17/STAT3/NR2C1/KDM3A	35
BP	GO:0060211	regulation of nuclear-transcribed mRNA poly(A) tail shortening	7/1140	15/18903	1.1939e-05	0.00107394	0.000900191	BTG2/PABPC1/TOB1/TNRC6B/ZFP36/TNRC6C/TENT4A	7
BP	GO:1900153	positive regulation of nuclear-transcribed mRNA catabolic process, deadenylation-dependent decay	7/1140	15/18903	1.1939e-05	0.00107394	0.000900191	PABPC1/TOB1/ZFP36L2/TNRC6B/ZFP36/TNRC6C/DHX36	7
BP	GO:0042326	negative regulation of phosphorylation	45/1140	381/18903	1.24689e-05	0.00109256	0.0009158	JUN/TNFAIP3/SORL1/RACK1/C9orf72/NPM1/STK38/HEXIM1/SOCS3/DUSP1/GNAQ/MYADM/DNAJA1/GADD45B/PRKN/SIRT1/PPP1R15B/PDCD4/SEMA4D/MIDN/RABGEF1/NOG/CDKN1B/SH3BP5/IRS2/SNX25/NCK2/PRKAR2A/ARRB2/PIBF1/RB1/CALM1/PIP4K2A/PIK3IP1/CDKN1C/DDIT4/GGNBP2/ERRFI1/CDKN2D/TGFB1/PKIG/ZC3H12A/STAT3/RGS14/DBNDD1	45
BP	GO:1900151	regulation of nuclear-transcribed mRNA catabolic process, deadenylation-dependent decay	9/1140	26/18903	1.25379e-05	0.00109256	0.0009158	PABPC1/TOB1/ZFP36L2/TNRC6B/ZFP36/TNRC6C/DHX36/TENT4A/YBX1	9
BP	GO:1902882	regulation of response to oxidative stress	19/1140	104/18903	1.295e-05	0.00111111	0.000931354	FOXP1/RACK1/FYN/PRKN/NR4A3/SOD2/SIRT1/GCH1/SFPQ/SESN1/ATF4/OXR1/PDE8A/FBLN5/FOXO3/SESN3/GGT7/FBXW7/SESN2	19
BP	GO:0045637	regulation of myeloid cell differentiation	30/1140	214/18903	1.40271e-05	0.00115646	0.000969368	LEF1/CAMK4/FOS/FOXP1/NDFIP1/PRKCA/PIK3R1/ZBTB16/MYC/GPR171/ETS1/NFKBIA/ZFP36/IL23A/RUNX1/PPP3CA/HAX1/PAF1/RARA/RCOR1/RB1/ACVR2A/FOXO3/KLF10/PITHD1/TGFB1/STAT3/FBXW7/TOB2/DLL1	30
BP	GO:0042149	cellular response to glucose starvation	13/1140	54/18903	1.42065e-05	0.00115646	0.000969368	SIRT1/XBP1/HSPA5/SESN1/ATF4/SIK2/NUAK2/SIK1/FOXO3/SESN3/ZC3H12A/UPP1/SESN2	13
BP	GO:0071900	regulation of protein serine/threonine kinase activity	46/1140	395/18903	1.44353e-05	0.00115646	0.000969368	TNFAIP3/CCNH/SORL1/DDX3X/SERTAD1/STK38/HEXIM1/DUSP1/SPDYA/DNAJA1/MAP3K4/EPHA4/STK4/LIME1/SYAP1/ERN1/SIRT1/CCND3/EPGN/PDCD4/CCNL1/CCNT1/CDKN1B/CD40LG/DIPK2A/PRKAR2A/TENM1/RPTOR/RB1/CALM1/MAP2K6/MAP4K2/ERP29/CDKN1C/STRADB/CKS2/RICTOR/CDKN2D/HERC5/MAP2K1/TGFB1/MAP3K13/PKIG/RGS14/RGCC/SESN2	46
BP	GO:0002294	CD4-positive, alpha-beta T cell differentiation involved in immune response	15/1140	70/18903	1.45102e-05	0.00115646	0.000969368	LEF1/JUNB/FOXP1/ANXA1/GPR183/PTGER4/NFKBIZ/IL23A/NLRP3/RARA/RORA/MALT1/RIPK2/ZC3H12A/STAT3	15
BP	GO:0061614	miRNA transcription	14/1140	62/18903	1.47838e-05	0.00115646	0.000969368	FOS/EGR1/JUN/MYC/DDX5/ETS1/GNL3/KLF5/RARA/SMAD3/FOXO3/FOSL1/TGFB1/STAT3	14
BP	GO:0032868	response to insulin	35/1140	269/18903	1.48192e-05	0.00115646	0.000969368	PDE3B/FOS/EGR1/SORL1/SOCS3/PIK3R1/OSBPL8/SYAP1/SRSF5/PRKCB/SIRT1/CCND3/KCNQ1/FER/NDEL1/XBP1/GKAP1/ACVR1C/IRS2/IGF1R/SIK2/ATP2B1/NCL/KANK1/RB1/INSIG1/PIP4K2A/BAIAP2/MAX/SESN3/EPM2AIP1/ERRFI1/SESN2/BCAR3/BAIAP2L1	35
BP	GO:1901796	regulation of signal transduction by p53 class mediator	19/1140	105/18903	1.49301e-05	0.00115646	0.000969368	NOP53/ATM/NPM1/HEXIM1/MYC/PRKN/DDX5/SNAI1/SIRT1/SOX4/KAT6A/UBB/PLK3/MLF1/MAP2K6/SGK1/NOP2/DYRK2/AURKA	19
BP	GO:1902903	regulation of supramolecular fiber organization	45/1140	384/18903	1.52203e-05	0.00116279	0.000974668	CCR7/S1PR1/C9orf72/SSH2/MYADM/PIK3R1/PRKN/FMN1/PTGER4/SVIL/BRAF/CD47/TMSB10/ATXN7/HSPA8/APP/STMN1/PFDN5/SPTBN1/FER/PRKCE/FCHSD2/CDKN1B/HAX1/KANK1/NCK2/RASA1/TENM1/RB1/MECP2/SMAD3/PXN/ID1/BAIAP2/EPS8/F2RL1/HIP1R/TMOD2/CLASP2/LDLR/RICTOR/ARHGEF18/RGCC/ALMS1/BAIAP2L1	45
BP	GO:1902895	positive regulation of miRNA transcription	12/1140	47/18903	1.59237e-05	0.00118658	0.000994614	FOS/EGR1/JUN/MYC/ETS1/GNL3/KLF5/SMAD3/FOXO3/FOSL1/TGFB1/STAT3	12
BP	GO:1902107	positive regulation of leukocyte differentiation	27/1140	184/18903	1.617e-05	0.00118658	0.000994614	LEF1/IL7R/FOS/ANXA1/PRKCA/TGFBR2/ZBTB16/NFKBIZ/IL23A/SOX4/EGR3/XBP1/RUNX1/PPP3CA/HAX1/NLRP3/RARA/CD83/MALT1/TESPA1/PNP/RB1/RIPK2/FOXO3/PPP2R3C/KLF10/TGFB1	27
BP	GO:1903708	positive regulation of hemopoiesis	27/1140	184/18903	1.617e-05	0.00118658	0.000994614	LEF1/IL7R/FOS/ANXA1/PRKCA/TGFBR2/ZBTB16/NFKBIZ/IL23A/SOX4/EGR3/XBP1/RUNX1/PPP3CA/HAX1/NLRP3/RARA/CD83/MALT1/TESPA1/PNP/RB1/RIPK2/FOXO3/PPP2R3C/KLF10/TGFB1	27
BP	GO:0140467	integrated stress response signaling	11/1140	40/18903	1.66997e-05	0.00120954	0.00101385	JUNB/FOS/JUN/DDIT3/PPP1R15B/PPP1R15A/HSPA5/ATF4/NCK2/NFE2L3/FOSL1	11
BP	GO:0007519	skeletal muscle tissue development	25/1140	164/18903	1.6981e-05	0.00121178	0.00101573	NR4A1/FOS/BTG2/EGR1/RIPOR2/GPCPD1/DDX5/SVIL/SKI/HOMER1/CITED2/KLF5/AKIRIN1/PPP3CA/NR1D2/MAFF/ZBTB18/FLOT1/RB1/BCL9L/DDX17/TGFB1/FLNB/SOX8/DLL1	25
BP	GO:0002287	alpha-beta T cell activation involved in immune response	15/1140	71/18903	1.73825e-05	0.00121178	0.00101573	LEF1/JUNB/FOXP1/ANXA1/GPR183/PTGER4/NFKBIZ/IL23A/NLRP3/RARA/RORA/MALT1/RIPK2/ZC3H12A/STAT3	15
BP	GO:0002293	alpha-beta T cell differentiation involved in immune response	15/1140	71/18903	1.73825e-05	0.00121178	0.00101573	LEF1/JUNB/FOXP1/ANXA1/GPR183/PTGER4/NFKBIZ/IL23A/NLRP3/RARA/RORA/MALT1/RIPK2/ZC3H12A/STAT3	15
BP	GO:0034504	protein localization to nucleus	38/1140	306/18903	1.90367e-05	0.00131072	0.00109866	TXNIP/NOP53/PPP1R10/NPM1/PIK3R1/ZBTB16/FYN/OSBPL8/STK4/NFKBIA/RANBP2/HSP90AA1/FAM53C/MEPCE/PPP3CA/PAF1/NXT1/NUP98/CD2AP/NUAK2/SMAD3/TFRC/KPNA2/SUN2/TAF3/ING1/KPNA5/GLUL/TGFB1/IPO11/PKIG/ZC3H12A/POM121/STAT3/RGPD2/LIMK2/SESN2/FGF9	38
BP	GO:0002573	myeloid leukocyte differentiation	30/1140	218/18903	2.01897e-05	0.00137315	0.001151	LEF1/CAMK4/CCR7/JUNB/FOS/FOXP1/GPR183/JUN/NDFIP1/PRKCA/TGFBR2/PIK3R1/MYC/APP/SIRT1/IL23A/CITED2/RUNX1/PPP3CA/HAX1/RARA/MT1G/RB1/TFRC/KLF10/F2RL1/PIK3CD/TGFB1/FBXW7/TOB2	30
BP	GO:0050870	positive regulation of T cell activation	33/1140	251/18903	2.07622e-05	0.00139507	0.00116937	CD55/LEF1/IL7R/CCR7/ANXA1/TGFBR2/ZBTB16/FYN/AIF1/CD47/NFKBIZ/SELENOK/IL23A/SOX4/HSPH1/YES1/EGR3/XBP1/RUNX1/DPP4/PPP3CA/NLRP3/RARA/TMIGD2/CD40LG/CD83/MALT1/TESPA1/NCK2/PNP/TFRC/RIPK2/FOXO3	33
BP	GO:0000289	nuclear-transcribed mRNA poly(A) tail shortening	10/1140	34/18903	2.11706e-05	0.00140557	0.00117818	BTG2/PABPC1/TOB1/TNRC6B/CNOT6L/ZFP36/TNRC6C/TUT4/TENT4A/CNOT10	10
BP	GO:1901990	regulation of mitotic cell cycle phase transition	42/1140	354/18903	2.15895e-05	0.00141653	0.00118736	ANXA1/CCNH/CDC14A/ZFP36L2/NOP53/ATM/DDX3X/SLFN11/DUSP1/AIF1/GPR132/HSPA2/PLK2/APP/RAB11A/CCND3/CDC25B/PLK3/MEPCE/CDKN1B/UBE2E2/RBL2/PLCB1/NDC80/RPTOR/RB1/MECP2/CRLF3/USP44/HECW2/RRM1/MYO16/CDKN2D/NABP1/JADE1/APEX1/TEX14/AURKA/RGCC/DACT1/RBL1/CTC1	42
BP	GO:1903039	positive regulation of leukocyte cell-cell adhesion	35/1140	275/18903	2.38315e-05	0.00154545	0.00129542	CD55/LEF1/IL7R/CCR7/ANXA1/TGFBR2/ZBTB16/FYN/AIF1/NR4A3/CD47/ETS1/NFKBIZ/SELENOK/IL23A/SOX4/HSPH1/YES1/EGR3/XBP1/RUNX1/DPP4/PPP3CA/NLRP3/RARA/TMIGD2/CD40LG/CD83/MALT1/TESPA1/NCK2/PNP/TFRC/RIPK2/FOXO3	35
BP	GO:0034655	nucleobase-containing compound catabolic process	48/1140	428/18903	2.54995e-05	0.0016346	0.00137015	BTG2/PABPC1/GAS5/EIF4A3/TOB1/ZFP36L2/ZC3HAV1/ATM/PRKCA/SAMHD1/FUS/NPM1/EIF3E/FHIT/DDX5/NAF1/PDE7A/RNASET2/ZHX2/TNRC6B/CNOT6L/ERN1/DPYD/ZFP36/TNRC6C/AXIN2/HNRNPA0/KCNQ1OT1/TUT4/PDE4B/DHX36/PABPC4/SECISBP2/ADA2/PNP/PDE8A/GTPBP1/ZCCHC7/TENT4A/PDE4C/ALKBH5/APEX1/CNOT10/YBX1/ZC3H12A/UPP1/TBRG4/METTL16	48
BP	GO:0007015	actin filament organization	50/1140	454/18903	2.82103e-05	0.00178783	0.00149859	CCR7/MARCKSL1/S1PR1/C9orf72/ACTN1/SSH2/MYADM/PIK3R1/PRKN/FMN1/PTGER4/SVIL/AIF1/BRAF/CD47/CASS4/TMSB10/STMN1/SPTBN1/CORO7/FER/PRKCE/JMY/FCHSD2/OOEP/HAX1/KANK1/NCK2/RASA1/CD2AP/TENM1/EZR/SMAD3/PXN/ID1/BAIAP2/EPS8/F2RL1/HIP1R/TMOD2/CLASP2/TTC17/RICTOR/IQGAP2/FSCN1/ARHGEF18/RGCC/ALMS1/TPM2/BAIAP2L1	50
BP	GO:0018105	peptidyl-serine phosphorylation	38/1140	313/18903	3.16025e-05	0.00196538	0.00164741	CAMK4/ATM/RACK1/PRKCA/TGFBR2/STK38/STK4/BRAF/PLK2/AKT3/HSP90AA1/APP/CAMK1D/ERN1/PRKCB/PRKX/PRKCE/MASTL/MAPK8/HAX1/NCK2/OSM/ARRB2/TENM1/RPTOR/CAMK2D/TFRC/SGK1/RIPK2/DDIT4/GGNBP2/RICTOR/DYRK2/FNIP2/AURKA/TGFB1/MAP3K13/BCAR3	38
BP	GO:0007517	muscle organ development	41/1140	348/18903	3.17167e-05	0.00196538	0.00164741	LEF1/NR4A1/FOS/BTG2/EGR1/RIPOR2/S1PR1/CHD2/SFMBT1/GPCPD1/SERP1/DDX5/SVIL/CHD7/SKI/HOMER1/ZNF609/SIRT1/CITED2/EGR3/NOG/KLF5/XBP1/AKIRIN1/PPP3CA/NR1D2/MAFF/UTRN/ZBTB18/FLOT1/RB1/SMAD3/BCL9L/DDX17/ID3/HBEGF/TGFB1/FLNB/SOX8/DLL1/TAGLN	41
BP	GO:1903313	positive regulation of mRNA metabolic process	22/1140	140/18903	3.31673e-05	0.00203268	0.00170383	BTG2/PABPC1/TOB1/ZFP36L2/ZC3HAV1/HSPA8/TNRC6B/CNOT6L/ZFP36/TNRC6C/RBMX/PAF1/TUT4/DHX36/NCL/NUP98/GTPBP1/TENT4A/CNOT10/YBX1/ZC3H12A/METTL16	22
BP	GO:1902806	regulation of cell cycle G1/S phase transition	29/1140	213/18903	3.37189e-05	0.00204403	0.00171334	ANXA1/CCNH/ATM/DDX3X/SLFN11/AIF1/PLK2/APBB1/CCND3/PLK3/MEPCE/CDKN1B/UBE2E2/PAF1/RBL2/MLF1/PLCB1/RPTOR/RB1/CRLF3/RRM1/MYO16/CDKN2D/JADE1/APEX1/FBXW7/RGCC/DACT1/RBL1	29
BP	GO:0001933	negative regulation of protein phosphorylation	40/1140	338/18903	3.5622e-05	0.00213617	0.00179058	JUN/TNFAIP3/SORL1/RACK1/C9orf72/NPM1/STK38/HEXIM1/SOCS3/DUSP1/GNAQ/MYADM/DNAJA1/GADD45B/PRKN/SIRT1/PPP1R15B/PDCD4/SEMA4D/RABGEF1/NOG/CDKN1B/SH3BP5/SNX25/NCK2/PRKAR2A/ARRB2/PIBF1/RB1/CALM1/CDKN1C/DDIT4/GGNBP2/ERRFI1/CDKN2D/TGFB1/PKIG/ZC3H12A/RGS14/DBNDD1	40
BP	GO:0070301	cellular response to hydrogen peroxide	17/1140	93/18903	3.61951e-05	0.00214745	0.00180003	KLF2/FOXP1/ANXA1/TNFAIP3/RACK1/KDM6B/FYN/NR4A3/ERN1/SIRT1/NET1/BNIP3/PLEKHA1/OSER1/PDE8A/FOXO3/APEX1	17
BP	GO:0051258	protein polymerization	35/1140	281/18903	3.76079e-05	0.00220778	0.0018506	CCR7/UBE2S/SSH2/MYADM/PRKN/FMN1/SVIL/AIF1/TMSB10/HSP90AA1/STMN1/SPTBN1/CORO7/FER/PRKCE/FCHSD2/NDEL1/CDKN1B/HAX1/KANK1/NCK2/RASA1/TENM1/NEFL/NIN/MECP2/BAIAP2/EPS8/HIP1R/TMOD2/CLASP2/TTC17/NDE1/RICTOR/BAIAP2L1	35
BP	GO:0048545	response to steroid hormone	40/1140	339/18903	3.80966e-05	0.00221317	0.00185512	FOSB/FOS/FOXP1/AREG/ANXA1/TXNIP/ZFP36L2/TGFBR2/NR3C2/DNAJA1/DDX5/PER1/AIF1/NR4A3/HSPA8/KLF9/RBFOX2/ZFP36/SIRT1/AXIN2/MBP/ATP1A1/KDM4C/IGF1R/ATP2B1/A2M/NEFL/TMF1/PTGER2/SGK1/FOXO3/SAFB2/DDIT4/ERRFI1/FOSL1/DDX17/TGFB1/PAQR8/NR2C1/KDM3A	40
BP	GO:0008286	insulin receptor signaling pathway	20/1140	122/18903	4.01816e-05	0.00228666	0.00191672	SORL1/SOCS3/PIK3R1/OSBPL8/PRKCB/SIRT1/CCND3/FER/NDEL1/GKAP1/IRS2/IGF1R/SIK2/NCL/KANK1/PIP4K2A/BAIAP2/SESN3/BCAR3/BAIAP2L1	20
BP	GO:1901989	positive regulation of cell cycle phase transition	20/1140	122/18903	4.01816e-05	0.00228666	0.00191672	ANXA1/PPP1R10/DDX3X/NPM1/AIF1/HSPA2/APP/RAB11A/CCND3/CDC25B/MEPCE/UBE2E2/PAF1/PLCB1/RPTOR/RB1/MECP2/RRM1/APEX1/RGCC	20
BP	GO:1903037	regulation of leukocyte cell-cell adhesion	43/1140	377/18903	4.46188e-05	0.00251352	0.00210688	CD55/LEF1/IL7R/CCR7/ANXA1/RIPOR2/NDFIP1/TGFBR2/ARG2/ZBTB16/FYN/AIF1/TMEM131L/NR4A3/CD47/ETS1/PAG1/NFKBIZ/SELENOK/IL23A/SOX4/HSPH1/YES1/IRF1/EGR3/XBP1/RUNX1/DPP4/PPP3CA/NLRP3/RARA/TMIGD2/CD40LG/CD83/MALT1/TESPA1/NCK2/FOXJ1/PNP/TFRC/RIPK2/FOXO3/ZC3H12A	43
BP	GO:0006413	translational initiation	20/1140	123/18903	4.53097e-05	0.00252692	0.00211811	DDX3X/EIF1/NPM1/EIF3E/EIF2S3/EIF4A1/PPP1R15B/PPP1R15A/EIF4B/ATF4/EIF4A2/EIF2A/NCK2/EIF3L/EIF3F/EIF1AX/EIF4EBP3/EIF4G2/EIF3K/EIF3M	20
BP	GO:0030968	endoplasmic reticulum unfolded protein response	15/1140	77/18903	4.77208e-05	0.00263504	0.00220873	RACK1/PIK3R1/SERP1/ERN1/DDIT3/PPP1R15B/HERPUD2/DNAJB9/PPP1R15A/XBP1/HSPA5/ATF4/NCK2/CTH/ATF6	15
BP	GO:0002285	lymphocyte activation involved in immune response	28/1140	207/18903	5.14584e-05	0.00278708	0.00233618	LEF1/JUNB/FOXP1/ANXA1/GPR183/NDFIP1/PTGER4/DOCK10/NFKBIZ/ST3GAL1/IL23A/XBP1/NLRP3/RARA/CD40LG/RORA/MALT1/TFRC/CCR6/RIPK2/SHLD1/F2RL1/TGFB1/RNF168/ZC3H12A/STAT3/DLL1/ERCC1	28
BP	GO:0045936	negative regulation of phosphate metabolic process	48/1140	440/18903	5.14738e-05	0.00278708	0.00233618	JUN/TNFAIP3/SORL1/RACK1/C9orf72/NPM1/STK38/HEXIM1/SOCS3/DUSP1/GNAQ/MYADM/DNAJA1/GADD45B/PRKN/MGAT5/SIRT1/PPP1R15B/PDCD4/PPP1R15A/SEMA4D/MIDN/RABGEF1/NOG/MASTL/CDKN1B/SH3BP5/IRS2/SNX25/NCK2/PRKAR2A/ARRB2/PIBF1/RB1/CALM1/PIP4K2A/PIK3IP1/CDKN1C/DDIT4/GGNBP2/ERRFI1/CDKN2D/TGFB1/PKIG/ZC3H12A/STAT3/RGS14/DBNDD1	48
BP	GO:0010563	negative regulation of phosphorus metabolic process	48/1140	441/18903	5.44772e-05	0.00288127	0.00241513	JUN/TNFAIP3/SORL1/RACK1/C9orf72/NPM1/STK38/HEXIM1/SOCS3/DUSP1/GNAQ/MYADM/DNAJA1/GADD45B/PRKN/MGAT5/SIRT1/PPP1R15B/PDCD4/PPP1R15A/SEMA4D/MIDN/RABGEF1/NOG/MASTL/CDKN1B/SH3BP5/IRS2/SNX25/NCK2/PRKAR2A/ARRB2/PIBF1/RB1/CALM1/PIP4K2A/PIK3IP1/CDKN1C/DDIT4/GGNBP2/ERRFI1/CDKN2D/TGFB1/PKIG/ZC3H12A/STAT3/RGS14/DBNDD1	48
BP	GO:0046634	regulation of alpha-beta T cell activation	19/1140	115/18903	5.5649e-05	0.00288127	0.00241513	CD55/JUNB/ANXA1/NDFIP1/TGFBR2/ARG2/ZBTB16/NFKBIZ/IL23A/HSPH1/IRF1/RUNX1/NLRP3/RARA/CD83/MALT1/PNP/RIPK2/ZC3H12A	19
BP	GO:0032869	cellular response to insulin stimulus	28/1140	208/18903	5.61155e-05	0.00288127	0.00241513	PDE3B/SORL1/SOCS3/PIK3R1/OSBPL8/SYAP1/SRSF5/PRKCB/SIRT1/CCND3/FER/NDEL1/XBP1/GKAP1/IRS2/IGF1R/SIK2/ATP2B1/NCL/KANK1/RB1/INSIG1/PIP4K2A/BAIAP2/SESN3/ERRFI1/BCAR3/BAIAP2L1	28
BP	GO:0042492	gamma-delta T cell differentiation	6/1140	13/18903	5.64147e-05	0.00288127	0.00241513	LEF1/TCF7/SOX4/GPR18/EGR3/CCR9	6
BP	GO:0060213	positive regulation of nuclear-transcribed mRNA poly(A) tail shortening	6/1140	13/18903	5.64147e-05	0.00288127	0.00241513	BTG2/PABPC1/TOB1/TNRC6B/ZFP36/TNRC6C	6
BP	GO:1902893	regulation of miRNA transcription	13/1140	61/18903	5.67948e-05	0.00288127	0.00241513	FOS/EGR1/JUN/MYC/ETS1/GNL3/KLF5/RARA/SMAD3/FOXO3/FOSL1/TGFB1/STAT3	13
BP	GO:0060538	skeletal muscle organ development	25/1140	176/18903	5.69462e-05	0.00288127	0.00241513	NR4A1/FOS/BTG2/EGR1/RIPOR2/GPCPD1/DDX5/SVIL/SKI/HOMER1/CITED2/KLF5/AKIRIN1/PPP3CA/NR1D2/MAFF/ZBTB18/FLOT1/RB1/BCL9L/DDX17/TGFB1/FLNB/SOX8/DLL1	25
BP	GO:0000956	nuclear-transcribed mRNA catabolic process	20/1140	125/18903	5.73464e-05	0.00288127	0.00241513	BTG2/PABPC1/EIF4A3/TOB1/ZFP36L2/ATM/EIF3E/DDX5/TNRC6B/CNOT6L/ZFP36/TNRC6C/TUT4/DHX36/SECISBP2/ZCCHC7/TENT4A/CNOT10/YBX1/ZC3H12A	20
BP	GO:0046638	positive regulation of alpha-beta T cell differentiation	12/1140	53/18903	5.81258e-05	0.00289435	0.00242609	ANXA1/TGFBR2/ZBTB16/NFKBIZ/IL23A/RUNX1/NLRP3/RARA/CD83/MALT1/PNP/RIPK2	12
BP	GO:0071383	cellular response to steroid hormone stimulus	28/1140	209/18903	6.11489e-05	0.00301794	0.00252969	FOXP1/ANXA1/ZFP36L2/NR3C2/DNAJA1/DDX5/PER1/NR4A3/HSPA8/KLF9/RBFOX2/ZFP36/SIRT1/AXIN2/ATP1A1/KDM4C/IGF1R/ATP2B1/TMF1/SGK1/FOXO3/SAFB2/DDIT4/ERRFI1/DDX17/PAQR8/NR2C1/KDM3A	28
BP	GO:0031333	negative regulation of protein-containing complex assembly	22/1140	146/18903	6.37551e-05	0.00311897	0.00261437	NOP53/SORL1/DDX3X/SSH2/MYADM/PTGER4/SVIL/TMSB10/JAM3/STMN1/SPTBN1/HSPA5/BIRC2/KANK1/TMC8/CRBN/EPS8/HIP1R/TMOD2/THRA/SVIP/DACT1	22
BP	GO:0002292	T cell differentiation involved in immune response	15/1140	79/18903	6.51268e-05	0.00313114	0.00262457	LEF1/JUNB/FOXP1/ANXA1/GPR183/PTGER4/NFKBIZ/IL23A/NLRP3/RARA/RORA/MALT1/RIPK2/ZC3H12A/STAT3	15
BP	GO:2000514	regulation of CD4-positive, alpha-beta T cell activation	15/1140	79/18903	6.51268e-05	0.00313114	0.00262457	CD55/JUNB/ANXA1/NDFIP1/TGFBR2/ARG2/NFKBIZ/IL23A/RUNX1/NLRP3/RARA/CD83/MALT1/RIPK2/ZC3H12A	15
BP	GO:0045860	positive regulation of protein kinase activity	46/1140	420/18903	6.65841e-05	0.00317384	0.00266037	CCR7/AREG/EGR1/DDX3X/TGFBR2/NPM1/SPDYA/OSBPL8/MAP3K4/EPHA4/STK4/CASS4/SYAP1/HSP90AA1/ERN1/SIRT1/IL23A/CCND3/EPGN/AXIN2/CDC25B/CCNT1/CDKN1B/CD40LG/DIPK2A/TNFRSF10B/MALT1/TENM1/RPTOR/PIBF1/CALM1/EFNA1/MAP2K6/MAP4K2/ERP29/PPP2R3C/TRAF4/STRADB/CKS2/RICTOR/HBEGF/MAP2K1/TGFB1/MAP3K13/FBXW7/RGCC	46
BP	GO:0045582	positive regulation of T cell differentiation	19/1140	117/18903	7.08646e-05	0.00334925	0.0028074	LEF1/IL7R/ANXA1/TGFBR2/ZBTB16/NFKBIZ/IL23A/SOX4/EGR3/XBP1/RUNX1/NLRP3/RARA/CD83/MALT1/TESPA1/PNP/RIPK2/FOXO3	19
BP	GO:0090398	cellular senescence	18/1140	108/18903	7.69993e-05	0.00360861	0.0030248	ATM/NPM1/ARG2/PLK2/AKT3/SIRT1/CITED2/KAT6A/MAPK8/CDKN1B/IGF1R/RSL1D1/HMGA1/MAP2K6/TERC/MAP2K1/YBX1/RBL1	18
BP	GO:0051170	import into nucleus	24/1140	169/18903	7.97969e-05	0.00370856	0.00310858	BACH2/TXNIP/PPP1R10/PIK3R1/STK4/NFKBIA/RANBP2/HSP90AA1/FAM53C/PPP3CA/NXT1/NUP98/SMAD3/KPNA2/ING1/KPNA5/TGFB1/IPO11/PKIG/ZC3H12A/POM121/STAT3/RGPD2/FGF9	24
BP	GO:0006984	ER-nucleus signaling pathway	11/1140	47/18903	8.52661e-05	0.00388219	0.00325412	DDIT3/PPP1R15B/PPP1R15A/XBP1/HSPA5/ATF4/EIF2A/NCK2/INSIG1/ATF6/FBXW7	11
BP	GO:0035914	skeletal muscle cell differentiation	14/1140	72/18903	8.64143e-05	0.00388219	0.00325412	NR4A1/FOS/BTG2/EGR1/DDX5/CITED2/KLF5/AKIRIN1/NR1D2/MAFF/RB1/BCL9L/DDX17/SOX8	14
BP	GO:0046626	regulation of insulin receptor signaling pathway	14/1140	72/18903	8.64143e-05	0.00388219	0.00325412	SORL1/SOCS3/PIK3R1/OSBPL8/PRKCB/SIRT1/CCND3/GKAP1/SIK2/NCL/KANK1/PIP4K2A/SESN3/BAIAP2L1	14
BP	GO:0071496	cellular response to external stimulus	38/1140	328/18903	8.72355e-05	0.00388219	0.00325412	NR4A2/FOS/PTGER4/AIF1/HSPA8/AQP3/SLC38A2/SIRT1/IRF1/JMY/BNIP3/MAPK8/XBP1/HSPA5/SESN1/IGF1R/ATF4/TNFRSF10B/SIK2/ATP2B1/TLE5/NUAK2/WDR45B/RPTOR/MAP3K2/SIK1/NFKB1/FOXO3/TLR5/KLF10/MAX/SESN3/RICTOR/FOSL1/GLUL/ZC3H12A/UPP1/SESN2	38
BP	GO:0043087	regulation of GTPase activity	42/1140	376/18903	8.76312e-05	0.00388219	0.00325412	CCR7/RIPOR2/ARHGAP15/RASA3/RASGRP2/S1PR1/RACK1/ITGA6/C9orf72/RALGAPA1/EPHA4/RASGRF2/DOCK10/DOCK9/STMN1/MAP4K4/RALGPS2/SBF2/RASA2/NET1/SEMA4D/RAPGEF6/ARHGAP45/SYDE2/NDEL1/ALS2CL/RASGEF1B/RAP1GAP2/USP6NL/RASA1/FOXJ1/ARRB2/GNB5/F2RL1/RICTOR/IQGAP2/STMN3/RGS14/TBC1D15/TBCK/BCAR3/RIC1	42
BP	GO:0030041	actin filament polymerization	24/1140	170/18903	8.77095e-05	0.00388219	0.00325412	CCR7/SSH2/MYADM/FMN1/SVIL/AIF1/TMSB10/SPTBN1/CORO7/FER/PRKCE/FCHSD2/HAX1/KANK1/NCK2/RASA1/TENM1/BAIAP2/EPS8/HIP1R/TMOD2/TTC17/RICTOR/BAIAP2L1	24
BP	GO:0032956	regulation of actin cytoskeleton organization	41/1140	365/18903	9.354e-05	0.00408194	0.00342155	CCR7/S1PR1/C9orf72/SSH2/MYADM/PIK3R1/PRKN/FMN1/PTGER4/SVIL/BRAF/CD47/TMSB10/JAM3/STMN1/SPTBN1/FER/PRKCE/FCHSD2/HAX1/KANK1/NCK2/RASA1/CD2AP/TENM1/SMAD3/PXN/ID1/BAIAP2/EPS8/F2RL1/HIP1R/TMOD2/CLASP2/RICTOR/IQGAP2/FSCN1/ARHGEF18/RGCC/ALMS1/BAIAP2L1	41
BP	GO:1901992	positive regulation of mitotic cell cycle phase transition	17/1140	100/18903	9.36863e-05	0.00408194	0.00342155	ANXA1/DDX3X/AIF1/HSPA2/APP/RAB11A/CCND3/CDC25B/MEPCE/UBE2E2/PLCB1/RPTOR/RB1/MECP2/RRM1/APEX1/RGCC	17
BP	GO:0030833	regulation of actin filament polymerization	21/1140	140/18903	9.91248e-05	0.00423788	0.00355226	CCR7/SSH2/MYADM/FMN1/SVIL/TMSB10/SPTBN1/FER/PRKCE/FCHSD2/HAX1/KANK1/NCK2/RASA1/TENM1/BAIAP2/EPS8/HIP1R/TMOD2/RICTOR/BAIAP2L1	21
BP	GO:0035967	cellular response to topologically incorrect protein	19/1140	120/18903	0.000100603	0.00423788	0.00355226	RACK1/PIK3R1/PRKN/SERP1/HSPA2/HSPA8/ERN1/DDIT3/PPP1R15B/HERPUD2/DNAJB9/PPP1R15A/XBP1/HSPA5/ATF4/NCK2/CTH/ATF6/RHBDD1	19
BP	GO:0045621	positive regulation of lymphocyte differentiation	20/1140	130/18903	0.000100716	0.00423788	0.00355226	LEF1/IL7R/ANXA1/TGFBR2/ZBTB16/NFKBIZ/IL23A/SOX4/EGR3/XBP1/RUNX1/NLRP3/RARA/CD83/MALT1/TESPA1/PNP/RIPK2/FOXO3/PPP2R3C	20
BP	GO:0046635	positive regulation of alpha-beta T cell activation	14/1140	73/18903	0.000101065	0.00423788	0.00355226	CD55/ANXA1/TGFBR2/ZBTB16/NFKBIZ/IL23A/HSPH1/RUNX1/NLRP3/RARA/CD83/MALT1/PNP/RIPK2	14
BP	GO:0046637	regulation of alpha-beta T cell differentiation	14/1140	73/18903	0.000101065	0.00423788	0.00355226	JUNB/ANXA1/TGFBR2/ZBTB16/NFKBIZ/IL23A/RUNX1/NLRP3/RARA/CD83/MALT1/PNP/RIPK2/ZC3H12A	14
BP	GO:1901987	regulation of cell cycle phase transition	48/1140	453/18903	0.00010535	0.00438461	0.00367526	ANXA1/CCNH/CDC14A/ZFP36L2/NOP53/ATM/PPP1R10/DDX3X/NPM1/SLFN11/DUSP1/AIF1/GPR132/HSPA2/PLK2/APP/APBB1/RAB11A/CCND3/CDC25B/PLK3/MEPCE/CDKN1B/UBE2E2/PAF1/RBL2/MLF1/PLCB1/NDC80/RPTOR/RB1/MECP2/CRLF3/USP44/HECW2/RRM1/MYO16/CDKN2D/NABP1/JADE1/APEX1/TEX14/AURKA/FBXW7/RGCC/DACT1/RBL1/CTC1	48
BP	GO:0046328	regulation of JNK cascade	21/1140	141/18903	0.000109979	0.00454335	0.00380832	CCR7/DNAJA1/GADD45B/PRKN/PER1/APP/MAP4K4/PDCD4/SDCBP/MAGI3/IGF1R/WNT7A/CYLD/ULK4/PLCB1/MAP4K2/RIPK2/TRAF4/F2RL1/TNIK/DACT1	21
BP	GO:0018209	peptidyl-serine modification	38/1140	332/18903	0.00011262	0.00461823	0.00387108	CAMK4/ATM/RACK1/PRKCA/TGFBR2/STK38/STK4/BRAF/PLK2/AKT3/HSP90AA1/APP/CAMK1D/ERN1/PRKCB/PRKX/PRKCE/MASTL/MAPK8/HAX1/NCK2/OSM/ARRB2/TENM1/RPTOR/CAMK2D/TFRC/SGK1/RIPK2/DDIT4/GGNBP2/RICTOR/DYRK2/FNIP2/AURKA/TGFB1/MAP3K13/BCAR3	38
BP	GO:0046700	heterocycle catabolic process	49/1140	468/18903	0.000120129	0.00489021	0.00409906	BTG2/PABPC1/GAS5/EIF4A3/TOB1/ZFP36L2/ZC3HAV1/ATM/PRKCA/SAMHD1/FUS/NPM1/EIF3E/FHIT/DDX5/NAF1/PDE7A/RNASET2/ZHX2/TNRC6B/CNOT6L/ERN1/DPYD/ZFP36/TNRC6C/ABCC1/AXIN2/HNRNPA0/KCNQ1OT1/TUT4/PDE4B/DHX36/PABPC4/SECISBP2/ADA2/PNP/PDE8A/GTPBP1/ZCCHC7/TENT4A/PDE4C/ALKBH5/APEX1/CNOT10/YBX1/ZC3H12A/UPP1/TBRG4/METTL16	49
BP	GO:1901031	regulation of response to reactive oxygen species	10/1140	41/18903	0.000123031	0.00497205	0.00416766	FOXP1/RACK1/NR4A3/GCH1/SESN1/PDE8A/FBLN5/FOXO3/SESN3/SESN2	10
BP	GO:2000045	regulation of G1/S transition of mitotic cell cycle	25/1140	185/18903	0.00012912	0.00518061	0.00434248	ANXA1/CCNH/ATM/DDX3X/SLFN11/AIF1/PLK2/CCND3/PLK3/MEPCE/CDKN1B/UBE2E2/RBL2/PLCB1/RPTOR/RB1/CRLF3/RRM1/MYO16/CDKN2D/JADE1/APEX1/RGCC/DACT1/RBL1	25
BP	GO:0051100	negative regulation of binding	23/1140	164/18903	0.000135025	0.0053436	0.0044791	LEF1/JUN/EIF4A3/SORL1/RACK1/C9orf72/NFKBIA/DDIT3/NOG/MEPCE/MAPK8/PPP3CA/TMC8/EPB41L5/TLE5/ARRB2/ID1/PER2/TEX14/AURKA/FBXW7/DACT1/BTAF1	23
BP	GO:1903055	positive regulation of extracellular matrix organization	8/1140	27/18903	0.000135099	0.0053436	0.0044791	RUNX1/PHLDB1/RB1/SMAD3/CLASP2/TGFB1/FSCN1/RGCC	8
BP	GO:0009267	cellular response to starvation	24/1140	175/18903	0.000138756	0.0054115	0.00453601	FOS/HSPA8/SLC38A2/SIRT1/JMY/MAPK8/XBP1/HSPA5/SESN1/IGF1R/ATF4/SIK2/NUAK2/WDR45B/RPTOR/SIK1/FOXO3/KLF10/MAX/SESN3/GLUL/ZC3H12A/UPP1/SESN2	24
BP	GO:0043488	regulation of mRNA stability	24/1140	175/18903	0.000138756	0.0054115	0.00453601	BTG2/PABPC1/TOB1/ZFP36L2/PRKCA/FUS/NPM1/TNRC6B/CNOT6L/ZFP36/TNRC6C/AXIN2/HNRNPA0/TUT4/DHX36/PABPC4/TENT4A/ALKBH5/APEX1/CNOT10/YBX1/ZC3H12A/TBRG4/METTL16	24
BP	GO:0006606	protein import into nucleus	23/1140	165/18903	0.000148126	0.00569955	0.00477746	TXNIP/PPP1R10/PIK3R1/STK4/NFKBIA/RANBP2/HSP90AA1/FAM53C/PPP3CA/NXT1/NUP98/SMAD3/KPNA2/ING1/KPNA5/TGFB1/IPO11/PKIG/ZC3H12A/POM121/STAT3/RGPD2/FGF9	23
BP	GO:1900102	negative regulation of endoplasmic reticulum unfolded protein response	6/1140	15/18903	0.000148186	0.00569955	0.00477746	RACK1/PPP1R15B/DNAJB9/PPP1R15A/HSPA5/NCK2	6
BP	GO:0043487	regulation of RNA stability	25/1140	187/18903	0.000153433	0.00581659	0.00487556	BTG2/PABPC1/TOB1/ZFP36L2/PRKCA/FUS/NPM1/NAF1/TNRC6B/CNOT6L/ZFP36/TNRC6C/AXIN2/HNRNPA0/TUT4/DHX36/PABPC4/TENT4A/ALKBH5/APEX1/CNOT10/YBX1/ZC3H12A/TBRG4/METTL16	25
BP	GO:0071233	cellular response to leucine	5/1140	10/18903	0.000154358	0.00581659	0.00487556	UBR1/SESN1/RPTOR/SESN3/SESN2	5
BP	GO:1901203	positive regulation of extracellular matrix assembly	5/1140	10/18903	0.000154358	0.00581659	0.00487556	PHLDB1/SMAD3/CLASP2/TGFB1/RGCC	5
BP	GO:0044270	cellular nitrogen compound catabolic process	49/1140	474/18903	0.000163359	0.00611444	0.00512523	BTG2/PABPC1/GAS5/EIF4A3/TOB1/ZFP36L2/ZC3HAV1/ATM/PRKCA/SAMHD1/FUS/NPM1/EIF3E/FHIT/DDX5/NAF1/PDE7A/RNASET2/ZHX2/TNRC6B/CNOT6L/ERN1/DPYD/ZFP36/TNRC6C/ABCC1/AXIN2/HNRNPA0/KCNQ1OT1/TUT4/PDE4B/DHX36/PABPC4/SECISBP2/ADA2/PNP/PDE8A/GTPBP1/ZCCHC7/TENT4A/PDE4C/ALKBH5/APEX1/CNOT10/YBX1/ZC3H12A/UPP1/TBRG4/METTL16	49
BP	GO:0042594	response to starvation	27/1140	211/18903	0.000178727	0.00664507	0.00557001	FOS/HSPA8/ZFP36/SLC38A2/SIRT1/DDIT3/JMY/MAPK8/XBP1/HSPA5/SESN1/IGF1R/ATF4/SIK2/EIF2A/NUAK2/WDR45B/RPTOR/SIK1/FOXO3/KLF10/MAX/SESN3/GLUL/ZC3H12A/UPP1/SESN2	27
BP	GO:0000288	nuclear-transcribed mRNA catabolic process, deadenylation-dependent decay	13/1140	68/18903	0.00018326	0.0067685	0.00567347	BTG2/PABPC1/TOB1/ZFP36L2/TNRC6B/CNOT6L/ZFP36/TNRC6C/TUT4/DHX36/TENT4A/CNOT10/YBX1	13
BP	GO:0071364	cellular response to epidermal growth factor stimulus	10/1140	43/18903	0.00018849	0.00691585	0.00579699	FOS/EEF1A1/ZFP36L2/SYAP1/ZFP36/NCL/PDE8A/ID1/BAIAP2/ERRFI1	10
BP	GO:0051302	regulation of cell division	25/1140	190/18903	0.000197546	0.00720074	0.00603578	TXNIP/CDC14A/RACK1/MYC/SVIL/PLK2/RAB11A/MLLT3/CDC25B/PRKCE/PLK3/OOEP/IGF1R/RBL2/OSM/SGF29/CALM1/TEX14/AURKA/TGFB1/YBX1/CSPP1/FGF9/DLL1/RBL1	25
BP	GO:0061014	positive regulation of mRNA catabolic process	17/1140	107/18903	0.00021968	0.00795557	0.0066685	BTG2/PABPC1/TOB1/ZFP36L2/ZC3HAV1/TNRC6B/CNOT6L/ZFP36/TNRC6C/TUT4/DHX36/GTPBP1/TENT4A/CNOT10/YBX1/ZC3H12A/METTL16	17
BP	GO:0008064	regulation of actin polymerization or depolymerization	22/1140	159/18903	0.000227673	0.00819182	0.00686652	CCR7/SSH2/MYADM/FMN1/SVIL/TMSB10/SPTBN1/FER/PRKCE/FCHSD2/HAX1/KANK1/NCK2/RASA1/TENM1/BAIAP2/EPS8/F2RL1/HIP1R/TMOD2/RICTOR/BAIAP2L1	22
BP	GO:1903573	negative regulation of response to endoplasmic reticulum stress	10/1140	44/18903	0.000230884	0.00825411	0.00691874	RACK1/PRKN/PPP1R15B/DNAJB9/PPP1R15A/XBP1/HSPA5/NCK2/SVIP/USP25	10
BP	GO:0045926	negative regulation of growth	30/1140	249/18903	0.000236757	0.00841016	0.00704954	FOXP1/PLAC8/RACK1/DDX3X/TGFBR2/STK4/BTG1/SPART/SIRT1/IFRD1/CITED2/SEMA4D/CDKN2AIP/NOG/CDKN1B/TSPYL2/MT1G/RB1/SMAD3/BBS2/CRLF3/ST7L/SEMA4C/ING1/CDKN2D/JADE1/TGFB1/SESN2/EAF2/WWC2	30
BP	GO:0032970	regulation of actin filament-based process	43/1140	406/18903	0.000238786	0.00842853	0.00706494	CCR7/S1PR1/C9orf72/SSH2/MYADM/PIK3R1/PRKN/FMN1/PTGER4/SVIL/BRAF/CD47/TMSB10/JAM3/STMN1/SPTBN1/FER/PRKCE/FCHSD2/HAX1/PDE4B/KANK1/NCK2/RASA1/CD2AP/TENM1/SMAD3/PXN/CAMK2D/ID1/BAIAP2/EPS8/F2RL1/HIP1R/TMOD2/CLASP2/RICTOR/IQGAP2/FSCN1/ARHGEF18/RGCC/ALMS1/BAIAP2L1	43
BP	GO:0002263	cell activation involved in immune response	34/1140	297/18903	0.000251789	0.00883162	0.00740281	LEF1/JUNB/FOXP1/ANXA1/GPR183/NDFIP1/PTGER4/NR4A3/DOCK10/APP/NFKBIZ/ST3GAL1/IL23A/FER/PRKCE/RABGEF1/XBP1/NLRP3/RARA/CD40LG/RORA/MALT1/TFRC/CCR6/RIPK2/SHLD1/F2RL1/PIK3CD/TGFB1/RNF168/ZC3H12A/STAT3/DLL1/ERCC1	34
BP	GO:0050684	regulation of mRNA processing	20/1140	139/18903	0.000254985	0.00888781	0.00744992	NPM1/SF1/DDX5/SRSF7/MBNL1/SRSF2/CELF2/HSPA8/RBFOX2/SAP18/RBMX/RBM39/PAF1/DHX36/NCL/NUP98/SAFB2/DDX17/RBM25/METTL16	20
BP	GO:0031668	cellular response to extracellular stimulus	31/1140	262/18903	0.000259764	0.00899816	0.00754241	NR4A2/FOS/AIF1/HSPA8/AQP3/SLC38A2/SIRT1/JMY/MAPK8/XBP1/HSPA5/SESN1/IGF1R/ATF4/SIK2/ATP2B1/TLE5/NUAK2/WDR45B/RPTOR/SIK1/FOXO3/KLF10/MAX/SESN3/RICTOR/FOSL1/GLUL/ZC3H12A/UPP1/SESN2	31
BP	GO:0045931	positive regulation of mitotic cell cycle	19/1140	129/18903	0.00026563	0.00914455	0.00766512	ANXA1/PPP1R10/PRKCA/DDX3X/AIF1/HSPA2/APP/RAB11A/CCND3/CDC25B/MEPCE/UBE2E2/PLCB1/RPTOR/RB1/MECP2/RRM1/APEX1/RGCC	19
BP	GO:0036490	regulation of translation in response to endoplasmic reticulum stress	5/1140	11/18903	0.000268932	0.00920143	0.0077128	DDX3X/PPP1R15B/PPP1R15A/NCK2/SESN2	5
BP	GO:0070229	negative regulation of lymphocyte apoptotic process	9/1140	37/18903	0.000273655	0.00930593	0.00780039	IL7R/FOXP1/TSC22D3/BCL11B/ARG2/ST3GAL1/IRS2/SLC39A10/EFNA1	9
BP	GO:0048024	regulation of mRNA splicing, via spliceosome	17/1140	109/18903	0.000275756	0.00932055	0.00781264	NPM1/SF1/DDX5/SRSF7/MBNL1/SRSF2/CELF2/HSPA8/RBFOX2/SAP18/RBMX/RBM39/NCL/NUP98/DDX17/RBM25/METTL16	17
BP	GO:0043620	regulation of DNA-templated transcription in response to stress	10/1140	45/18903	0.000280986	0.0093836	0.00786549	KLF2/EGR1/JUN/DDIT3/CITED2/HSPA5/ATF4/NCK2/ATF6/RGS14	10
BP	GO:2000516	positive regulation of CD4-positive, alpha-beta T cell activation	10/1140	45/18903	0.000280986	0.0093836	0.00786549	CD55/ANXA1/TGFBR2/NFKBIZ/IL23A/NLRP3/RARA/CD83/MALT1/RIPK2	10
BP	GO:1903320	regulation of protein modification by small protein conjugation or removal	30/1140	252/18903	0.000291542	0.00967814	0.00811238	EGR1/UBE2S/TNFAIP3/NOP53/NDFIP1/DDX3X/NPM1/DNAJA1/FYN/PRKN/BIRC3/HSP90AA1/GNL3/SOX4/NSMCE3/PRKCE/UBB/MASTL/HSPA5/BIRC2/MALT1/TRIM44/ARRB2/USP44/RIPK2/PER2/PRR7/FBXO33/ZC3H12A/FBXW7	30
BP	GO:0045624	positive regulation of T-helper cell differentiation	7/1140	23/18903	0.000296876	0.00977195	0.00819101	ANXA1/NFKBIZ/IL23A/NLRP3/RARA/MALT1/RIPK2	7
BP	GO:0030832	regulation of actin filament length	22/1140	162/18903	0.000297872	0.00977195	0.00819101	CCR7/SSH2/MYADM/FMN1/SVIL/TMSB10/SPTBN1/FER/PRKCE/FCHSD2/HAX1/KANK1/NCK2/RASA1/TENM1/BAIAP2/EPS8/F2RL1/HIP1R/TMOD2/RICTOR/BAIAP2L1	22
BP	GO:0072594	establishment of protein localization to organelle	46/1140	449/18903	0.000312951	0.0102066	0.00855535	TXNIP/TNFAIP3/PPP1R10/SORL1/TOMM7/VPS37B/DNAJA1/IMMP2L/PIK3R1/PRKN/USP36/STK4/NFKBIA/HSPA8/RANBP2/HSP90AA1/RAB11A/DDIT3/FAM53C/C11orf65/MAPK8/HSPA5/SGTB/PPP3CA/TOMM20/HAX1/GCC2/NXT1/NUP98/SGF29/SMAD3/MTERF4/KPNA2/GRPEL1/VPS13D/ING1/KPNA5/TGFB1/IPO11/PKIG/ZC3H12A/POM121/STAT3/FBXW7/RGPD2/FGF9	46
BP	GO:0051412	response to corticosterone	6/1140	17/18903	0.000330084	0.0106119	0.00889511	FOSB/FOS/ATP2B1/NEFL/FOXO3/FOSL1	6
BP	GO:0032615	interleukin-12 production	12/1140	63/18903	0.000332991	0.0106119	0.00889511	CCR7/FOXP1/LTB/CD47/IL23A/IRF1/CD40LG/ARRB2/PLCB1/PIBF1/NFKB1/RIPK2	12
BP	GO:0032655	regulation of interleukin-12 production	12/1140	63/18903	0.000332991	0.0106119	0.00889511	CCR7/FOXP1/LTB/CD47/IL23A/IRF1/CD40LG/ARRB2/PLCB1/PIBF1/NFKB1/RIPK2	12
BP	GO:0070059	intrinsic apoptotic signaling pathway in response to endoplasmic reticulum stress	12/1140	63/18903	0.000332991	0.0106119	0.00889511	PRKN/ERN1/SELENOK/SIRT1/DDIT3/PPP1R15A/XBP1/ATF4/TNFRSF10B/NCK2/ERP29/CHAC1	12
BP	GO:0019439	aromatic compound catabolic process	49/1140	489/18903	0.00033936	0.0107535	0.00901374	BTG2/PABPC1/GAS5/EIF4A3/TOB1/ZFP36L2/ZC3HAV1/ATM/PRKCA/SAMHD1/FUS/NPM1/EIF3E/FHIT/DDX5/NAF1/PDE7A/RNASET2/ZHX2/TNRC6B/CNOT6L/ERN1/DPYD/ZFP36/TNRC6C/ABCC1/AXIN2/HNRNPA0/KCNQ1OT1/TUT4/PDE4B/DHX36/PABPC4/SECISBP2/ADA2/PNP/PDE8A/GTPBP1/ZCCHC7/TENT4A/PDE4C/ALKBH5/APEX1/CNOT10/YBX1/ZC3H12A/UPP1/TBRG4/METTL16	49
BP	GO:0043122	regulation of I-kappaB kinase/NF-kappaB signaling	30/1140	255/18903	0.000357304	0.0112581	0.00943673	CCR7/TNFAIP3/NDFIP1/FYN/PRKN/PER1/EEF1D/BIRC3/LIME1/PLK2/PELI2/PRKCB/SIRT1/PRKCE/ALPK1/DDX21/BIRC2/RORA/TNFRSF10B/DHX36/MALT1/EDA/CTH/TFRC/RIPK2/CASP10/TRAF4/F2RL1/TRADD/ZC3H12A	30
BP	GO:0002761	regulation of myeloid leukocyte differentiation	18/1140	122/18903	0.000373147	0.0116545	0.009769	LEF1/CAMK4/FOS/FOXP1/NDFIP1/PRKCA/PIK3R1/MYC/IL23A/RUNX1/PPP3CA/HAX1/RARA/RB1/KLF10/TGFB1/FBXW7/TOB2	18
BP	GO:1900087	positive regulation of G1/S transition of mitotic cell cycle	11/1140	55/18903	0.000376154	0.0116545	0.009769	ANXA1/DDX3X/AIF1/CCND3/MEPCE/UBE2E2/PLCB1/RPTOR/RRM1/APEX1/RGCC	11
BP	GO:2000107	negative regulation of leukocyte apoptotic process	11/1140	55/18903	0.000376154	0.0116545	0.009769	IL7R/CCR7/FOXP1/TSC22D3/BCL11B/ARG2/ST3GAL1/IRS2/ST6GAL1/SLC39A10/EFNA1	11
BP	GO:0045445	myoblast differentiation	17/1140	112/18903	0.000383042	0.0118023	0.00989293	RIPOR2/DDX5/MBNL1/BTG1/IFRD1/DDIT3/SOX4/AKIRIN1/PLCB1/RB1/BCL9L/TCF7L2/DDX17/ID3/TGFB1/SOX8/DLL1	17
BP	GO:0031396	regulation of protein ubiquitination	26/1140	210/18903	0.000393322	0.0120525	0.0101026	UBE2S/TNFAIP3/NDFIP1/DDX3X/NPM1/DNAJA1/FYN/PRKN/BIRC3/HSP90AA1/SOX4/NSMCE3/PRKCE/UBB/MASTL/HSPA5/BIRC2/MALT1/TRIM44/ARRB2/USP44/RIPK2/PER2/PRR7/FBXO33/FBXW7	26
BP	GO:0060972	left/right pattern formation	7/1140	24/18903	0.000397446	0.0121123	0.0101528	SNAI1/CITED2/FOXJ1/IFT172/EPB41L5/CLUAP1/DLL1	7
BP	GO:0070849	response to epidermal growth factor	10/1140	47/18903	0.000408671	0.0123252	0.0103312	FOS/EEF1A1/ZFP36L2/SYAP1/ZFP36/NCL/PDE8A/ID1/BAIAP2/ERRFI1	10
BP	GO:0016049	cell growth	49/1140	493/18903	0.00040885	0.0123252	0.0103312	FOXP1/CXCR4/RASGRP2/RACK1/DDX3X/C9orf72/TGFBR2/NPM1/PRKN/BTG1/HSP90AA1/APP/SPART/SIRT1/IFRD1/NET1/SEMA4D/CDKN2AIP/NDEL1/RNF157/CDKN1B/TSPYL2/SDCBP/TMC8/EPB41L5/RPTOR/NIN/RB1/SMAD3/CRLF3/CAMK2D/ST7L/CRABP2/SGK1/FBLN5/SEMA4C/EIF4G2/ING1/RICTOR/CDKN2D/JADE1/HBEGF/AURKA/TGFB1/MAP3K13/ARHGEF11/SESN2/EAF2/NRCAM	49
BP	GO:0002366	leukocyte activation involved in immune response	33/1140	293/18903	0.000414026	0.0124141	0.0104057	LEF1/JUNB/FOXP1/ANXA1/GPR183/NDFIP1/PTGER4/NR4A3/DOCK10/NFKBIZ/ST3GAL1/IL23A/FER/PRKCE/RABGEF1/XBP1/NLRP3/RARA/CD40LG/RORA/MALT1/TFRC/CCR6/RIPK2/SHLD1/F2RL1/PIK3CD/TGFB1/RNF168/ZC3H12A/STAT3/DLL1/ERCC1	33
BP	GO:0043618	regulation of transcription from RNA polymerase II promoter in response to stress	9/1140	39/18903	0.000418098	0.0124691	0.0104519	KLF2/EGR1/JUN/DDIT3/CITED2/HSPA5/ATF4/NCK2/ATF6	9
BP	GO:2000106	regulation of leukocyte apoptotic process	15/1140	93/18903	0.000428186	0.0127021	0.0106471	IL7R/CCR7/FOXP1/ANXA1/TSC22D3/BCL11B/ARG2/SIRT1/ST3GAL1/IRS2/ST6GAL1/SLC39A10/EFNA1/GIMAP8/PIK3CD	15
BP	GO:0045639	positive regulation of myeloid cell differentiation	16/1140	103/18903	0.00043192	0.0127451	0.0106831	LEF1/FOS/PRKCA/ETS1/IL23A/RUNX1/PPP3CA/HAX1/RCOR1/RB1/ACVR2A/FOXO3/KLF10/PITHD1/TGFB1/STAT3	16
BP	GO:0008154	actin polymerization or depolymerization	25/1140	200/18903	0.000436454	0.0128111	0.0107385	CCR7/SSH2/MYADM/FMN1/SVIL/AIF1/TMSB10/SPTBN1/CORO7/FER/PRKCE/FCHSD2/HAX1/KANK1/NCK2/RASA1/TENM1/BAIAP2/EPS8/F2RL1/HIP1R/TMOD2/TTC17/RICTOR/BAIAP2L1	25
BP	GO:0010718	positive regulation of epithelial to mesenchymal transition	11/1140	56/18903	0.000442949	0.0128663	0.0107847	LEF1/TGFBR2/SNAI1/AXIN2/SDCBP/ZNF703/SMAD3/BCL9L/TCF7L2/TGFB1/RGCC	11
BP	GO:0043370	regulation of CD4-positive, alpha-beta T cell differentiation	11/1140	56/18903	0.000442949	0.0128663	0.0107847	JUNB/ANXA1/NFKBIZ/IL23A/RUNX1/NLRP3/RARA/CD83/MALT1/RIPK2/ZC3H12A	11
BP	GO:0022411	cellular component disassembly	48/1140	483/18903	0.000467531	0.0134586	0.0112812	CHMP1B/PRKCA/TOMM7/PIK3R1/MYC/PRKN/EPHA4/USP36/SVIL/HSPA2/ATXN7/HSPA8/STMN1/MAP4K4/PRKCB/SPTBN1/FER/PLK3/NDEL1/BNIP3/ACVR1C/DPP4/HAX1/RETREG1/IGF1R/ATG9B/HMGA1/FLOT1/WDR45B/CHMP7/CALM1/NCKAP5L/TECPR1/PNPLA2/DDIT4/EPS8/F2RL1/TMOD2/CLASP2/KIF9/KIF2A/VPS13D/AURKA/TGFB1/STMN3/FSCN1/FBXW7/VMP1	48
BP	GO:0036499	PERK-mediated unfolded protein response	6/1140	18/18903	0.000469978	0.0134586	0.0112812	DDIT3/PPP1R15B/PPP1R15A/HSPA5/ATF4/NCK2	6
BP	GO:0032271	regulation of protein polymerization	25/1140	201/18903	0.000470581	0.0134586	0.0112812	CCR7/SSH2/MYADM/FMN1/SVIL/TMSB10/HSP90AA1/STMN1/SPTBN1/FER/PRKCE/FCHSD2/CDKN1B/HAX1/KANK1/NCK2/RASA1/TENM1/MECP2/BAIAP2/EPS8/HIP1R/TMOD2/RICTOR/BAIAP2L1	25
BP	GO:0018212	peptidyl-tyrosine modification	40/1140	382/18903	0.000487333	0.0138666	0.0116232	AREG/TXK/RACK1/SOCS3/ITK/FYN/EPHA4/CASS4/APP/PECAM1/IL23A/EPGN/SEMA4D/YES1/FER/NEK1/PRKCE/ENPP2/HAX1/SH3BP5/IGF1R/NCL/NCK2/OSM/ARRB2/PIBF1/EFNA1/MAP2K6/RIPK2/GGNBP2/PTPN4/RICTOR/ERRFI1/DYRK2/HBEGF/MAP2K1/TGFB1/FBXW7/TPST1/ITGA5	40
BP	GO:0002064	epithelial cell development	26/1140	213/18903	0.000489956	0.0138705	0.0116265	CXCR4/BCL11B/MYADM/PECAM1/RFX3/VSIG1/GSTM3/FER/KLF5/RARA/SPINT2/WNT7A/ATF4/COL18A1/FOXJ1/EPB41L5/PLCB1/EXPH5/KRT2/EZR/F2RL1/CCDC88C/FLNB/SOX8/DLL1/CLIC4	26
BP	GO:0090068	positive regulation of cell cycle process	30/1140	260/18903	0.000496398	0.0139819	0.0117198	ANXA1/CDC14A/PPP1R10/DDX3X/NPM1/SVIL/AIF1/HSPA2/APP/RAB11A/CCND3/EPGN/CDC25B/PRKCE/MEPCE/OOEP/UBE2E2/SFPQ/PAF1/IGF1R/PLCB1/NDC80/RPTOR/RB1/MECP2/RRM1/APEX1/AURKA/RGCC/CSPP1	30
BP	GO:0002183	cytoplasmic translational initiation	9/1140	40/18903	0.000510945	0.0142477	0.0119427	EIF3E/EIF2S3/EIF4A1/EIF4B/EIF4A2/EIF3L/EIF3F/EIF3K/EIF3M	9
BP	GO:0033120	positive regulation of RNA splicing	9/1140	40/18903	0.000510945	0.0142477	0.0119427	PIK3R1/POLR2A/HSPA8/ERN1/SRSF5/SLC38A2/RBMX/NCL/NUP98	9
BP	GO:0038066	p38MAPK cascade	11/1140	57/18903	0.000519394	0.0144112	0.0120797	DUSP1/GADD45B/MAP3K4/PER1/ZFP36/CYLD/ULK4/EZR/MAP2K6/ZC3H12A/RELL1	11
BP	GO:0070423	nucleotide-binding oligomerization domain containing signaling pathway	7/1140	25/18903	0.000523492	0.014453	0.0121148	TNFAIP3/BIRC3/NFKBIA/BIRC2/CYLD/MAP2K6/RIPK2	7
BP	GO:1900407	regulation of cellular response to oxidative stress	15/1140	95/18903	0.000540607	0.014852	0.0124492	FOXP1/RACK1/FYN/PRKN/NR4A3/SOD2/SIRT1/GCH1/SFPQ/ATF4/OXR1/PDE8A/FBLN5/FOXO3/FBXW7	15
BP	GO:0060070	canonical Wnt signaling pathway	34/1140	310/18903	0.000553369	0.0151281	0.0126807	LEF1/NR4A2/TCF7/EGR1/DDX3X/TLE4/GNAQ/PRKN/STK4/TMEM131L/PFDN5/DDIT3/UBAC2/AXIN2/MLLT3/SOX4/NOG/ZNF703/WNT7A/CYLD/KANK1/TLE5/EDA/SMAD3/BCL9L/NFKB1/FOXO3/TCF7L2/CCDC88C/JADE1/TGFB1/DACT1/FGF9/SMURF2	34
BP	GO:0031334	positive regulation of protein-containing complex assembly	24/1140	192/18903	0.000562784	0.0153105	0.0128335	CCR7/TRABD2A/ATM/RACK1/DDX3X/MPP7/FMN1/HSP90AA1/FER/PRKCE/FCHSD2/CDKN1B/NCK2/TENM1/MECP2/TFRC/CRBN/BAIAP2/HIP1R/RICTOR/FNIP2/TGFB1/FSCN1/BAIAP2L1	24
BP	GO:0002683	negative regulation of immune system process	45/1140	449/18903	0.000580188	0.0157073	0.0131662	CD55/IL7R/ANXA1/RIPOR2/TNFAIP3/TSC22D3/ATM/NDFIP1/SAMHD1/DUSP1/ARG2/PIK3R1/FYN/MYC/PTGER4/TMEM131L/GCSAM/CD47/PLK2/PAG1/YES1/FER/GPR18/IRF1/RABGEF1/MMP28/RUNX1/DPP4/SUSD4/RARA/USP15/FOXJ1/A2M/ARRB2/ELF1/PLCB1/PIBF1/EZR/LDLR/PSMA1/TGFB1/ZC3H12A/FBXW7/TOB2/DLL1	45
BP	GO:0030111	regulation of Wnt signaling pathway	36/1140	336/18903	0.000598833	0.0161338	0.0135236	LEF1/EGR1/TNFAIP3/TRABD2A/RACK1/DDX3X/TLE4/GNAQ/PRKN/STK4/TMEM131L/APP/PFDN5/SKI/DDIT3/UBAC2/AXIN2/MLLT3/SOX4/NOG/ZNF703/CYLD/KANK1/TLE5/EDA/SMAD3/NFKB1/CRBN/FOXO3/TCF7L2/CCDC88C/JADE1/TGFB1/DACT1/FGF9/SMURF2	36
BP	GO:0033673	negative regulation of kinase activity	28/1140	240/18903	0.000631546	0.0167704	0.0140573	TNFAIP3/SORL1/RACK1/NPM1/STK38/HEXIM1/DUSP1/GNAQ/DNAJA1/GADD45B/PRKN/SIRT1/PDCD4/MIDN/CDKN1B/SH3BP5/IRS2/PRKAR2A/RB1/PIP4K2A/PIK3IP1/CDKN1C/GGNBP2/ERRFI1/CDKN2D/PKIG/RGS14/DBNDD1	28
BP	GO:1901654	response to ketone	25/1140	205/18903	0.000631598	0.0167704	0.0140573	CCR7/KLF2/FOSB/FOS/FOXP1/TXNIP/PTGER4/KLF9/SIRT1/AXIN2/MBP/PRKCE/IGF1R/ATP2B1/NASP/A2M/NEFL/PTGER2/SGK1/FOXO3/DDIT4/ERRFI1/FOSL1/TGFB1/GNAI1	25
BP	GO:0045787	positive regulation of cell cycle	38/1140	362/18903	0.000635284	0.0167704	0.0140573	ANXA1/CDC14A/PPP1R10/PRKCA/DDX3X/NPM1/SPDYA/SVIL/AIF1/HSPA2/APP/RAB11A/CCND3/EPGN/CITED2/CDC25B/PRKCE/CCNT1/MEPCE/OOEP/CDKN1B/UBE2E2/SFPQ/PAF1/RARA/IGF1R/PLCB1/NDC80/RPTOR/RB1/MECP2/RRM1/CKS2/FOSL1/APEX1/AURKA/RGCC/CSPP1	38
BP	GO:0007249	I-kappaB kinase/NF-kappaB signaling	32/1140	288/18903	0.000635496	0.0167704	0.0140573	CCR7/TNFAIP3/NDFIP1/FYN/PRKN/PER1/EEF1D/BIRC3/LIME1/PLK2/NFKBIA/PELI2/PRKCB/SIRT1/PRKCE/ALPK1/DDX21/BIRC2/RORA/TNFRSF10B/DHX36/MALT1/EDA/ERC1/CTH/TFRC/RIPK2/CASP10/TRAF4/F2RL1/TRADD/ZC3H12A	32
BP	GO:0051348	negative regulation of transferase activity	31/1140	276/18903	0.000639201	0.0167704	0.0140573	TNFAIP3/SORL1/RACK1/NPM1/STK38/HEXIM1/DUSP1/GNAQ/DNAJA1/GADD45B/PRKN/ZFP36/SIRT1/PDCD4/MIDN/CDKN1B/SH3BP5/IRS2/EIF4A2/PRKAR2A/RB1/PIP4K2A/PIK3IP1/USP44/CDKN1C/GGNBP2/ERRFI1/CDKN2D/PKIG/RGS14/DBNDD1	31
BP	GO:0051017	actin filament bundle assembly	21/1140	160/18903	0.000640506	0.0167704	0.0140573	S1PR1/ACTN1/PIK3R1/PRKN/PTGER4/AIF1/BRAF/CD47/STMN1/EZR/SMAD3/PXN/ID1/BAIAP2/EPS8/CLASP2/FSCN1/ARHGEF18/RGCC/ALMS1/BAIAP2L1	21
BP	GO:0071902	positive regulation of protein serine/threonine kinase activity	27/1140	229/18903	0.000665024	0.0172605	0.014468	DDX3X/SPDYA/MAP3K4/EPHA4/STK4/SYAP1/ERN1/SIRT1/CCND3/EPGN/CCNT1/CDKN1B/CD40LG/DIPK2A/TENM1/RPTOR/CALM1/MAP2K6/MAP4K2/ERP29/STRADB/CKS2/RICTOR/MAP2K1/TGFB1/MAP3K13/RGCC	27
BP	GO:0010717	regulation of epithelial to mesenchymal transition	16/1140	107/18903	0.000665412	0.0172605	0.014468	LEF1/TGFBR2/EPHA4/SNAI1/AXIN2/NOG/SDCBP/ZNF703/PHLDB1/SMAD3/EFNA1/BCL9L/CLASP2/TCF7L2/TGFB1/RGCC	16
BP	GO:0035872	nucleotide-binding domain, leucine rich repeat containing receptor signaling pathway	7/1140	26/18903	0.000679388	0.0174606	0.0146358	TNFAIP3/BIRC3/NFKBIA/BIRC2/CYLD/MAP2K6/RIPK2	7
BP	GO:0046629	gamma-delta T cell activation	7/1140	26/18903	0.000679388	0.0174606	0.0146358	LEF1/TCF7/ITK/SOX4/GPR18/EGR3/CCR9	7
BP	GO:1902808	positive regulation of cell cycle G1/S phase transition	12/1140	68/18903	0.000688403	0.0176111	0.0147619	ANXA1/DDX3X/AIF1/CCND3/MEPCE/UBE2E2/PAF1/PLCB1/RPTOR/RRM1/APEX1/RGCC	12
BP	GO:0030010	establishment of cell polarity	20/1140	150/18903	0.000697117	0.0177526	0.0148805	CCR7/RIPOR2/RACK1/MPP7/PATJ/JAM3/HSP90AA1/CORO7/NDEL1/CYTH1/IGF1R/WNT7A/KANK1/FOXJ1/NDC80/WDPCP/NDE1/RICTOR/FSCN1/ARHGEF11	20
BP	GO:0050730	regulation of peptidyl-tyrosine phosphorylation	30/1140	266/18903	0.000724677	0.0183706	0.0153985	AREG/RACK1/SOCS3/FYN/EPHA4/CASS4/APP/PECAM1/IL23A/EPGN/SEMA4D/YES1/PRKCE/ENPP2/HAX1/SH3BP5/NCL/NCK2/OSM/ARRB2/PIBF1/EFNA1/RIPK2/GGNBP2/RICTOR/ERRFI1/HBEGF/TGFB1/FBXW7/ITGA5	30
BP	GO:0007178	transmembrane receptor protein serine/threonine kinase signaling pathway	40/1140	390/18903	0.000733081	0.0184995	0.0155066	LEF1/FOS/EGR1/JUN/TOB1/SORL1/TGFBR2/DDX5/SKI/SPART/SIRT1/SPTBN1/CITED2/PDCD4/SKIL/RGMB/NOG/HSPA5/SDCBP/ACVR1C/ZNF703/USP15/SNX25/UBE2O/ARRB2/TGIF2/ACVR2A/SMAD3/PXN/BCL9L/ID1/CDKN1C/RUNX2/ING1/NREP/TGFB1/LNPEP/STAT3/FGF9/SMURF2	40
BP	GO:0003382	epithelial cell morphogenesis	8/1140	34/18903	0.000758029	0.0189303	0.0158677	BCL11B/VSIG1/SPINT2/COL18A1/EPB41L5/CCDC88C/FLNB/CLIC4	8
BP	GO:0032743	positive regulation of interleukin-2 production	8/1140	34/18903	0.000758029	0.0189303	0.0158677	ANXA1/SPTBN1/RUNX1/CD83/PDE4B/MALT1/PNP/RIPK2	8
BP	GO:0031669	cellular response to nutrient levels	27/1140	231/18903	0.000760334	0.0189303	0.0158677	FOS/HSPA8/AQP3/SLC38A2/SIRT1/JMY/MAPK8/XBP1/HSPA5/SESN1/IGF1R/ATF4/SIK2/ATP2B1/NUAK2/WDR45B/RPTOR/SIK1/FOXO3/KLF10/MAX/SESN3/RICTOR/GLUL/ZC3H12A/UPP1/SESN2	27
BP	GO:0010631	epithelial cell migration	38/1140	366/18903	0.000782045	0.0193843	0.0162482	NR4A1/FOXP1/ANXA1/JUN/PRKCA/TGFBR2/ETS1/PLK2/AKT3/MAP4K4/RAB11A/SNAI1/SIRT1/PRKX/PRKCE/EGR3/ENPP2/DPP4/IRS2/WNT7A/KANK1/EPB41L5/KRT2/WDPCP/MECP2/EFNA1/PXN/ID1/EPPK1/CLASP2/PIK3CD/RREB1/GLUL/HBEGF/TGFB1/ZC3H12A/FBXW7/RGCC	38
BP	GO:0006913	nucleocytoplasmic transport	35/1140	329/18903	0.000804657	0.0197278	0.0165361	BACH2/TXNIP/EIF4A3/PPP1R10/NPM1/PIK3R1/STK4/NFKBIA/MX2/RANBP2/HSP90AA1/FAM53C/XPO6/NXF1/PPP3CA/NXT1/MALT1/NUP98/SMAD3/MDN1/KPNA2/STRADB/TCF7L2/ALKBH5/ING1/KPNA5/TGFB1/IPO11/PKIG/ZC3H12A/POM121/STAT3/RGS14/RGPD2/FGF9	35
BP	GO:0051169	nuclear transport	35/1140	329/18903	0.000804657	0.0197278	0.0165361	BACH2/TXNIP/EIF4A3/PPP1R10/NPM1/PIK3R1/STK4/NFKBIA/MX2/RANBP2/HSP90AA1/FAM53C/XPO6/NXF1/PPP3CA/NXT1/MALT1/NUP98/SMAD3/MDN1/KPNA2/STRADB/TCF7L2/ALKBH5/ING1/KPNA5/TGFB1/IPO11/PKIG/ZC3H12A/POM121/STAT3/RGS14/RGPD2/FGF9	35
BP	GO:0032873	negative regulation of stress-activated MAPK cascade	10/1140	51/18903	0.000810051	0.0197278	0.0165361	DUSP1/DNAJA1/MYC/PRKN/PER1/PDCD4/CYLD/EZR/F2RL1/DACT1	10
BP	GO:0070303	negative regulation of stress-activated protein kinase signaling cascade	10/1140	51/18903	0.000810051	0.0197278	0.0165361	DUSP1/DNAJA1/MYC/PRKN/PER1/PDCD4/CYLD/EZR/F2RL1/DACT1	10
BP	GO:0002753	cytoplasmic pattern recognition receptor signaling pathway	11/1140	60/18903	0.00081762	0.0198255	0.0166181	TNFAIP3/NOP53/RNF125/BIRC3/NFKBIA/ALPK1/BIRC2/USP15/CYLD/MAP2K6/RIPK2	11
BP	GO:0033674	positive regulation of kinase activity	48/1140	496/18903	0.000835986	0.0200663	0.01682	CCR7/AREG/EGR1/DDX3X/TGFBR2/NPM1/SPDYA/OSBPL8/MAP3K4/EPHA4/STK4/CASS4/RANBP2/SYAP1/HSP90AA1/ERN1/SIRT1/IL23A/CCND3/EPGN/AXIN2/CDC25B/CCNT1/CDKN1B/CD40LG/IGF1R/DIPK2A/TNFRSF10B/MALT1/TENM1/RPTOR/PIBF1/CALM1/EFNA1/MAP2K6/MAP4K2/ERP29/PPP2R3C/TRAF4/STRADB/CKS2/RICTOR/HBEGF/MAP2K1/TGFB1/MAP3K13/FBXW7/RGCC	48
BP	GO:0018108	peptidyl-tyrosine phosphorylation	39/1140	380/18903	0.00083798	0.0200663	0.01682	AREG/TXK/RACK1/SOCS3/ITK/FYN/EPHA4/CASS4/APP/PECAM1/IL23A/EPGN/SEMA4D/YES1/FER/NEK1/PRKCE/ENPP2/HAX1/SH3BP5/IGF1R/NCL/NCK2/OSM/ARRB2/PIBF1/EFNA1/MAP2K6/RIPK2/GGNBP2/PTPN4/RICTOR/ERRFI1/DYRK2/HBEGF/MAP2K1/TGFB1/FBXW7/ITGA5	39
BP	GO:0051056	regulation of small GTPase mediated signal transduction	33/1140	305/18903	0.000838347	0.0200663	0.01682	RIPOR2/ARHGAP15/RASA3/DENND4A/RALGAPA1/P2RY8/RASGRF2/ARHGAP5/STMN1/MAP4K4/RALGPS2/RASA2/NET1/ARHGAP45/GPR18/SYDE2/RABGEF1/CDC42SE1/CDC42SE2/CYTH1/RAP1GAP2/TAGAP/KANK1/RASA1/FLOT1/CD2AP/ARHGEF1/EPS8/F2RL1/KALRN/STMN3/ARHGEF11/ARHGEF18	33
BP	GO:0061572	actin filament bundle organization	21/1140	164/18903	0.00088662	0.0211296	0.0177112	S1PR1/ACTN1/PIK3R1/PRKN/PTGER4/AIF1/BRAF/CD47/STMN1/EZR/SMAD3/PXN/ID1/BAIAP2/EPS8/CLASP2/FSCN1/ARHGEF18/RGCC/ALMS1/BAIAP2L1	21
BP	GO:0045622	regulation of T-helper cell differentiation	9/1140	43/18903	0.000895433	0.0211296	0.0177112	JUNB/ANXA1/NFKBIZ/IL23A/NLRP3/RARA/MALT1/RIPK2/ZC3H12A	9
BP	GO:0035107	appendage morphogenesis	19/1140	142/18903	0.000897924	0.0211296	0.0177112	LEF1/ZBTB16/FMN1/PCSK5/MBNL1/CHD7/SKI/SOX4/NOG/TBC1D32/AFF3/LMBR1/WNT7A/ZNF141/WDPCP/CRABP2/RUNX2/WDR19/FGF9	19
BP	GO:0035108	limb morphogenesis	19/1140	142/18903	0.000897924	0.0211296	0.0177112	LEF1/ZBTB16/FMN1/PCSK5/MBNL1/CHD7/SKI/SOX4/NOG/TBC1D32/AFF3/LMBR1/WNT7A/ZNF141/WDPCP/CRABP2/RUNX2/WDR19/FGF9	19
BP	GO:0090132	epithelium migration	38/1140	369/18903	0.000910984	0.0213469	0.0178933	NR4A1/FOXP1/ANXA1/JUN/PRKCA/TGFBR2/ETS1/PLK2/AKT3/MAP4K4/RAB11A/SNAI1/SIRT1/PRKX/PRKCE/EGR3/ENPP2/DPP4/IRS2/WNT7A/KANK1/EPB41L5/KRT2/WDPCP/MECP2/EFNA1/PXN/ID1/EPPK1/CLASP2/PIK3CD/RREB1/GLUL/HBEGF/TGFB1/ZC3H12A/FBXW7/RGCC	38
BP	GO:0043372	positive regulation of CD4-positive, alpha-beta T cell differentiation	8/1140	35/18903	0.000931312	0.0215065	0.0180271	ANXA1/NFKBIZ/IL23A/NLRP3/RARA/CD83/MALT1/RIPK2	8
BP	GO:1905898	positive regulation of response to endoplasmic reticulum stress	8/1140	35/18903	0.000931312	0.0215065	0.0180271	PIK3R1/ERN1/SIRT1/DDIT3/XBP1/NCK2/UBQLN2/ATF6	8
BP	GO:0019080	viral gene expression	15/1140	100/18903	0.000936816	0.0215065	0.0180271	LEF1/JUN/MGAT4A/HEXIM1/MGAT5/GTF2B/ZFP36/ST3GAL1/CHD1/MAN2A1/CCNT1/PCBP2/EIF3L/ST6GAL1/EIF3F	15
BP	GO:1990830	cellular response to leukemia inhibitory factor	15/1140	100/18903	0.000936816	0.0215065	0.0180271	ADAM23/TLE4/SOCS3/SRSF7/RNF125/MAT2A/SIRT1/KLF5/EIF4A2/NCL/CTH/TFRC/EPS8/TEX14/KDM3A	15
BP	GO:0010634	positive regulation of epithelial cell migration	22/1140	176/18903	0.000937076	0.0215065	0.0180271	FOXP1/ANXA1/JUN/PRKCA/TGFBR2/ETS1/PLK2/AKT3/MAP4K4/RAB11A/SIRT1/PRKCE/ENPP2/IRS2/WNT7A/EPB41L5/CLASP2/PIK3CD/RREB1/HBEGF/TGFB1/ZC3H12A	22
BP	GO:1903201	regulation of oxidative stress-induced cell death	13/1140	80/18903	0.000942078	0.0215326	0.018049	FOXP1/RACK1/FYN/PRKN/NR4A3/SOD2/SIRT1/SFPQ/ATF4/OXR1/PDE8A/FOXO3/FBXW7	13
BP	GO:0016032	viral process	42/1140	421/18903	0.000953302	0.0216681	0.0181626	CD55/LEF1/PABPC1/JUN/EEF1A1/CXCR4/ZC3HAV1/CHMP1B/DDX3X/MGAT4A/HEXIM1/VPS37B/PRKN/SLC10A1/MGAT5/PCSK5/GTF2B/HSPA8/ZFP36/ST3GAL1/CHD1/MAN2A1/CCNT1/WWP1/DPP4/USP6NL/CDHR3/PCBP2/RCC1/CTSL/EIF3L/CHMP7/ST6GAL1/EIF3F/TFRC/MORC2/KPNA2/LDLR/ZC3H12A/ITGB7/ITGA5/MPHOSPH8	42
BP	GO:0006417	regulation of translation	47/1140	486/18903	0.000955776	0.0216681	0.0181626	BTG2/PABPC1/EIF4A3/EEF2/TOB1/ZFP36L2/RACK1/DDX3X/EIF1/PASK/NPM1/RNF139/EIF3E/SERP1/PER1/EIF2S3/TNRC6B/APP/CNOT6L/ZFP36/TNRC6C/PPP1R15B/PPP1R15A/SOX4/RARA/EIF4B/TUT4/ATF4/DHX36/EIF4A2/EIF2A/NCL/NCK2/SECISBP2/FOXO3/DPH5/TENT4A/PER2/EIF4EBP3/EIF4G2/EIF3K/CNOT10/YBX1/ZC3H12A/METTL16/SESN2/ENC1	47
BP	GO:0033135	regulation of peptidyl-serine phosphorylation	19/1140	143/18903	0.000978313	0.0220893	0.0185156	RACK1/STK4/BRAF/HSP90AA1/APP/HAX1/NCK2/OSM/ARRB2/TENM1/RPTOR/TFRC/RIPK2/DDIT4/GGNBP2/RICTOR/FNIP2/TGFB1/BCAR3	19
BP	GO:0001558	regulation of cell growth	42/1140	422/18903	0.000998786	0.0222341	0.018637	FOXP1/CXCR4/RASGRP2/RACK1/DDX3X/NPM1/PRKN/BTG1/SPART/SIRT1/IFRD1/NET1/SEMA4D/CDKN2AIP/NDEL1/RNF157/CDKN1B/TSPYL2/SDCBP/TMC8/RPTOR/RB1/SMAD3/CRLF3/CAMK2D/ST7L/CRABP2/SGK1/FBLN5/SEMA4C/EIF4G2/ING1/RICTOR/CDKN2D/JADE1/HBEGF/TGFB1/MAP3K13/ARHGEF11/SESN2/EAF2/NRCAM	42
BP	GO:0032611	interleukin-1 beta production	16/1140	111/18903	0.000999074	0.0222341	0.018637	CCR7/FOXP1/EGR1/TNFAIP3/ARG2/APP/NLRP1/NLRP3/MALT1/ARRB2/SMAD3/RIPK2/F2RL1/ERRFI1/ZC3H12A/STAT3	16
BP	GO:0032651	regulation of interleukin-1 beta production	16/1140	111/18903	0.000999074	0.0222341	0.018637	CCR7/FOXP1/EGR1/TNFAIP3/ARG2/APP/NLRP1/NLRP3/MALT1/ARRB2/SMAD3/RIPK2/F2RL1/ERRFI1/ZC3H12A/STAT3	16
BP	GO:0043201	response to leucine	5/1140	14/18903	0.00100067	0.0222341	0.018637	UBR1/SESN1/RPTOR/SESN3/SESN2	5
BP	GO:0051099	positive regulation of binding	22/1140	177/18903	0.00101063	0.0223662	0.0187478	RIPOR2/EPB41/EIF3E/PRKN/EPHA4/GTF2B/STK4/APP/STMN1/SKI/RARA/PLCL1/SPON1/EPB41L5/FLOT1/RB1/CALM1/RIPK2/HIP1R/TCF7L2/TGFB1/DACT1	22
BP	GO:0002562	somatic diversification of immune receptors via germline recombination within a single locus	12/1140	71/18903	0.00102491	0.0225036	0.0188629	LEF1/TCF7/ATM/NDFIP1/BCL11B/CD40LG/TFRC/CCR6/SHLD1/TGFB1/RNF168/ERCC1	12
BP	GO:0016444	somatic cell DNA recombination	12/1140	71/18903	0.00102491	0.0225036	0.0188629	LEF1/TCF7/ATM/NDFIP1/BCL11B/CD40LG/TFRC/CCR6/SHLD1/TGFB1/RNF168/ERCC1	12
BP	GO:1990823	response to leukemia inhibitory factor	15/1140	101/18903	0.00104014	0.0227178	0.0190425	ADAM23/TLE4/SOCS3/SRSF7/RNF125/MAT2A/SIRT1/KLF5/EIF4A2/NCL/CTH/TFRC/EPS8/TEX14/KDM3A	15
BP	GO:0060828	regulation of canonical Wnt signaling pathway	29/1140	260/18903	0.00104928	0.0227178	0.0190425	EGR1/DDX3X/TLE4/GNAQ/PRKN/STK4/TMEM131L/PFDN5/DDIT3/UBAC2/AXIN2/MLLT3/SOX4/NOG/ZNF703/CYLD/KANK1/TLE5/EDA/SMAD3/NFKB1/FOXO3/TCF7L2/CCDC88C/JADE1/TGFB1/DACT1/FGF9/SMURF2	29
BP	GO:0032102	negative regulation of response to external stimulus	43/1140	436/18903	0.00104945	0.0227178	0.0190425	TNFAIP3/NDFIP1/SAMHD1/SOCS3/DUSP1/ARG2/FYN/EPHA4/PTGER4/RNF125/AIF1/PLK2/SLC12A2/ZFP36/SEMA4D/YES1/GPR18/RABGEF1/MMP28/NUCB2/DPP4/MMRN1/SUSD4/NR1D2/NLRP3/RORA/USP15/CYLD/PCBP2/A2M/ARRB2/ST6GAL1/RB1/SMAD3/BBS2/NFKB1/AOAH/SEMA4C/EPPK1/CLASP2/LDLR/PSMA1/KLKB1	43
BP	GO:0043123	positive regulation of I-kappaB kinase/NF-kappaB signaling	23/1140	189/18903	0.00105096	0.0227178	0.0190425	CCR7/NDFIP1/FYN/PRKN/EEF1D/BIRC3/PLK2/PELI2/PRKCB/PRKCE/ALPK1/DDX21/BIRC2/TNFRSF10B/DHX36/MALT1/EDA/CTH/TFRC/RIPK2/CASP10/F2RL1/TRADD	23
BP	GO:0002200	somatic diversification of immune receptors	13/1140	81/18903	0.00106141	0.0228112	0.0191208	LEF1/TCF7/ATM/NDFIP1/BCL11B/SAMHD1/CD40LG/TFRC/CCR6/SHLD1/TGFB1/RNF168/ERCC1	13
BP	GO:0106027	neuron projection organization	14/1140	91/18903	0.00106346	0.0228112	0.0191208	FYN/EPHA4/DOCK10/APP/HOMER1/TANC2/IGF1R/WNT7A/DHX36/EFNA1/BAIAP2/ARMCX5-GPRASP2/LZTS3/ABCD2	14
BP	GO:0050900	leukocyte migration	40/1140	398/18903	0.00108264	0.0230948	0.0193585	SELL/CCR7/ANXA1/GPR183/CXCR4/RIPOR2/S1PR1/ITGA6/DUSP1/PIK3R1/FYN/PTGER4/AIF1/GCSAM/CD47/JAM3/APP/PECAM1/CAMK1D/SLC12A2/SELENOK/IL23A/SBDS/YES1/FER/GPR18/RABGEF1/MMP28/SLC8B1/AKIRIN1/DPP4/PDE4B/FOXJ1/PLCB1/PLVAP/CCR6/EPS8/F2RL1/PIK3CD/ITGB7	40
BP	GO:0048736	appendage development	22/1140	178/18903	0.0010891	0.0230948	0.0193585	LEF1/ITGA6/ZBTB16/FMN1/PCSK5/MBNL1/CHD7/SKI/SOX4/NOG/TBC1D32/AFF3/RARA/LMBR1/WNT7A/ZNF141/IFT172/WDPCP/CRABP2/RUNX2/WDR19/FGF9	22
BP	GO:0060173	limb development	22/1140	178/18903	0.0010891	0.0230948	0.0193585	LEF1/ITGA6/ZBTB16/FMN1/PCSK5/MBNL1/CHD7/SKI/SOX4/NOG/TBC1D32/AFF3/RARA/LMBR1/WNT7A/ZNF141/IFT172/WDPCP/CRABP2/RUNX2/WDR19/FGF9	22
BP	GO:0030838	positive regulation of actin filament polymerization	10/1140	53/18903	0.00110814	0.0234094	0.0196221	CCR7/FMN1/FER/PRKCE/FCHSD2/NCK2/TENM1/BAIAP2/RICTOR/BAIAP2L1	10
BP	GO:0090130	tissue migration	38/1140	374/18903	0.00116772	0.024575	0.0205992	NR4A1/FOXP1/ANXA1/JUN/PRKCA/TGFBR2/ETS1/PLK2/AKT3/MAP4K4/RAB11A/SNAI1/SIRT1/PRKX/PRKCE/EGR3/ENPP2/DPP4/IRS2/WNT7A/KANK1/EPB41L5/KRT2/WDPCP/MECP2/EFNA1/PXN/ID1/EPPK1/CLASP2/PIK3CD/RREB1/GLUL/HBEGF/TGFB1/ZC3H12A/FBXW7/RGCC	38
BP	GO:0043555	regulation of translation in response to stress	6/1140	21/18903	0.00117538	0.0246432	0.0206563	DDX3X/NPM1/PPP1R15B/PPP1R15A/NCK2/SESN2	6
BP	GO:0051251	positive regulation of lymphocyte activation	40/1140	400/18903	0.00119017	0.0248284	0.0208116	CD55/LEF1/IL7R/CCR7/ANXA1/GPR183/TGFBR2/ZBTB16/FYN/AIF1/CD47/NFKBIZ/SELENOK/IL23A/SOX4/HSPH1/YES1/EGR3/XBP1/RUNX1/DPP4/PPP3CA/NLRP3/RARA/IRS2/TMIGD2/CD40LG/CD83/MALT1/TESPA1/NCK2/PNP/SLC39A10/TFRC/RIPK2/FOXO3/PPP2R3C/SHLD1/TGFB1/IGKC	40
BP	GO:0006446	regulation of translational initiation	13/1140	82/18903	0.00119311	0.0248284	0.0208116	DDX3X/EIF1/NPM1/EIF3E/PPP1R15B/PPP1R15A/EIF4B/ATF4/EIF4A2/NCK2/EIF4EBP3/EIF4G2/EIF3K	13
BP	GO:0001667	ameboidal-type cell migration	47/1140	492/18903	0.0012342	0.0255879	0.0214482	NR4A1/FOXP1/ANXA1/JUN/PRKCA/TGFBR2/BRAF/ETS1/PLK2/AKT3/MAP4K4/RAB11A/SNAI1/SIRT1/SEMA4D/PRKX/FER/PRKCE/EGR3/ENPP2/ACVR1C/DPP4/IRS2/WNT7A/KANK1/EPB41L5/CD248/KRT2/WDPCP/MECP2/EFNA1/PXN/ID1/SEMA4C/EPPK1/CLASP2/PIK3CD/RREB1/GLUL/HBEGF/TGFB1/ZC3H12A/FBXW7/ITGB7/RGCC/SOX8/SMURF2	47
BP	GO:0032623	interleukin-2 production	11/1140	63/18903	0.00124553	0.0256321	0.0214852	ANXA1/TNFAIP3/ZFP36/SPTBN1/RUNX1/CD83/PDE4B/MALT1/PNP/EZR/RIPK2	11
BP	GO:0032663	regulation of interleukin-2 production	11/1140	63/18903	0.00124553	0.0256321	0.0214852	ANXA1/TNFAIP3/ZFP36/SPTBN1/RUNX1/CD83/PDE4B/MALT1/PNP/EZR/RIPK2	11
BP	GO:1900744	regulation of p38MAPK cascade	9/1140	45/18903	0.00126265	0.0258467	0.0216652	DUSP1/GADD45B/MAP3K4/PER1/CYLD/ULK4/EZR/ZC3H12A/RELL1	9
BP	GO:0031647	regulation of protein stability	34/1140	325/18903	0.00126522	0.0258467	0.0216652	CCNH/NOP53/NPM1/RNF139/GNAQ/TOMM7/ATP1B3/PIK3R1/PRKN/USP3/EPHA4/USP36/AAK1/STK4/HSPA8/HSP90AA1/PFDN5/SIRT1/SOX4/CDKN2AIP/UXT/TRIM44/FLOT1/NDC80/CDC37L1/SMAD3/EFNA1/MYLIP/HIP1R/CCDC88C/AURKA/FBXW7/DACT1/RNF149	34
BP	GO:0061157	mRNA destabilization	15/1140	103/18903	0.00127582	0.025968	0.0217669	BTG2/PABPC1/TOB1/ZFP36L2/TNRC6B/CNOT6L/ZFP36/TNRC6C/TUT4/DHX36/TENT4A/CNOT10/YBX1/ZC3H12A/METTL16	15
BP	GO:0010883	regulation of lipid storage	10/1140	54/18903	0.00128771	0.0261147	0.0218898	OSBPL8/NFKBIA/SIRT1/EHD1/ALKBH7/NFKB1/PNPLA2/ABHD5/ZC3H12A/FBXW7	10
BP	GO:0031099	regeneration	23/1140	192/18903	0.00130078	0.0262842	0.0220319	ANXA1/TXK/JUN/TGFBR2/EPHA4/NR4A3/BRAF/SRSF5/IFRD1/KLF5/NDEL1/CPQ/RUNX1/CDKN1B/AKIRIN1/PPP3CA/IGF1R/WNT7A/NEFL/EPPK1/AURKA/NREP/MAP2K1	23
BP	GO:0042246	tissue regeneration	12/1140	73/18903	0.0013176	0.026528	0.0222362	ANXA1/TXK/TGFBR2/IFRD1/KLF5/CPQ/RUNX1/CDKN1B/AKIRIN1/PPP3CA/WNT7A/EPPK1	12
BP	GO:0050673	epithelial cell proliferation	46/1140	481/18903	0.00135257	0.0271342	0.0227443	NR4A1/AREG/JUN/TNFAIP3/PRKCA/BCL11B/MYC/STK4/NR4A3/AKT3/KLF9/ERN1/ZFP36/SIRT1/EPGN/PRKX/EGR3/NOG/XBP1/CDKN1B/ZNF703/IRS2/WNT7A/IFT172/RPTOR/KRT2/RB1/ACVR2A/SMAD3/ID1/CDKN1C/DACH1/RUNX2/EPPK1/TCF7L2/PIK3CD/ERRFI1/RREB1/GLUL/MAP2K1/TGFB1/STAT3/FBXW7/RGCC/FGF9/EAF2	46
BP	GO:0051385	response to mineralocorticoid	8/1140	37/18903	0.00137251	0.027398	0.0229654	FOSB/FOS/IGF1R/ATP2B1/NEFL/SGK1/FOXO3/FOSL1	8
BP	GO:0010458	exit from mitosis	7/1140	29/18903	0.00137555	0.027398	0.0229654	UBE2S/CDC14A/CDKN1B/CHMP7/EPS8/CLASP2/RGCC	7
BP	GO:0046578	regulation of Ras protein signal transduction	23/1140	193/18903	0.00139466	0.0276799	0.0232017	RIPOR2/RASA3/DENND4A/P2RY8/RASGRF2/STMN1/MAP4K4/RALGPS2/RASA2/NET1/GPR18/SYDE2/RABGEF1/CDC42SE1/CDC42SE2/CYTH1/KANK1/RASA1/FLOT1/EPS8/F2RL1/STMN3/ARHGEF18	23
BP	GO:0071384	cellular response to corticosteroid stimulus	11/1140	64/18903	0.00142357	0.0281534	0.0235986	ANXA1/ZFP36L2/KLF9/ZFP36/AXIN2/IGF1R/ATP2B1/SGK1/FOXO3/DDIT4/ERRFI1	11
BP	GO:0016055	Wnt signaling pathway	44/1140	456/18903	0.00142863	0.0281536	0.0235988	LEF1/NR4A2/TCF7/EGR1/TNFAIP3/TRABD2A/RACK1/DDX3X/TLE4/GNAQ/RNF138/PRKN/STK4/TMEM131L/APP/PFDN5/SKI/DDIT3/UBAC2/AXIN2/MLLT3/SOX4/NOG/ZNF703/PAF1/WNT7A/CELA1/CYLD/KANK1/TLE5/EDA/SMAD3/BCL9L/NFKB1/CRBN/FOXO3/TCF7L2/CCDC88C/JADE1/TGFB1/TNIK/DACT1/FGF9/SMURF2	44
BP	GO:0036294	cellular response to decreased oxygen levels	20/1140	159/18903	0.00144856	0.0284459	0.0238439	FOS/EGR1/MALAT1/NOP53/MYC/EPHA4/AQP3/SIRT1/CITED2/PRKCE/PLK3/BNIP3/CDKN1B/RORA/ATF4/RPTOR/FOXO3/TERC/PDK1/RGCC	20
BP	GO:1903312	negative regulation of mRNA metabolic process	14/1140	94/18903	0.00146727	0.0287122	0.024067	PABPC1/TOB1/FUS/NPM1/SRSF7/ZFP36/SAP18/AXIN2/HNRNPA0/RBMX/SECISBP2/TENT4A/YBX1/METTL16	14
BP	GO:0006414	translational elongation	10/1140	55/18903	0.00149028	0.0289449	0.0242621	EEF1B2/EEF1A1/EIF4A3/EEF2/EEF1G/RACK1/EEF1D/SECISBP2/GTPBP1/DPH5	10
BP	GO:0071385	cellular response to glucocorticoid stimulus	10/1140	55/18903	0.00149028	0.0289449	0.0242621	ANXA1/ZFP36L2/KLF9/ZFP36/AXIN2/IGF1R/ATP2B1/FOXO3/DDIT4/ERRFI1	10
BP	GO:1903322	positive regulation of protein modification by small protein conjugation or removal	18/1140	137/18903	0.00149473	0.0289449	0.0242621	UBE2S/NOP53/NDFIP1/DDX3X/NPM1/PRKN/BIRC3/GNL3/NSMCE3/UBB/MASTL/HSPA5/BIRC2/MALT1/RIPK2/FBXO33/ZC3H12A/FBXW7	18
BP	GO:0010042	response to manganese ion	6/1140	22/18903	0.00153447	0.0296116	0.024821	PRKN/APP/SOD2/HSPA5/ATF4/TFRC	6
BP	GO:1901655	cellular response to ketone	15/1140	105/18903	0.00155481	0.0298315	0.0250053	KLF2/FOS/PTGER4/KLF9/SIRT1/AXIN2/PRKCE/IGF1R/ATP2B1/PTGER2/SGK1/FOXO3/DDIT4/ERRFI1/GNAI1	15
BP	GO:0198738	cell-cell signaling by wnt	44/1140	458/18903	0.00155657	0.0298315	0.0250053	LEF1/NR4A2/TCF7/EGR1/TNFAIP3/TRABD2A/RACK1/DDX3X/TLE4/GNAQ/RNF138/PRKN/STK4/TMEM131L/APP/PFDN5/SKI/DDIT3/UBAC2/AXIN2/MLLT3/SOX4/NOG/ZNF703/PAF1/WNT7A/CELA1/CYLD/KANK1/TLE5/EDA/SMAD3/BCL9L/NFKB1/CRBN/FOXO3/TCF7L2/CCDC88C/JADE1/TGFB1/TNIK/DACT1/FGF9/SMURF2	44
BP	GO:0007176	regulation of epidermal growth factor-activated receptor activity	7/1140	30/18903	0.00170198	0.0323957	0.0271547	AREG/APP/EPGN/NCK2/ERRFI1/HBEGF/FBXW7	7
BP	GO:0072539	T-helper 17 cell differentiation	7/1140	30/18903	0.00170198	0.0323957	0.0271547	JUNB/NFKBIZ/IL23A/RORA/MALT1/ZC3H12A/STAT3	7
BP	GO:0030521	androgen receptor signaling pathway	9/1140	47/18903	0.00174253	0.0330548	0.0277071	FOXP1/DNAJA1/DDX5/SIRT1/KDM4C/TMF1/SAFB2/DDX17/KDM3A	9
BP	GO:0031667	response to nutrient levels	45/1140	474/18903	0.00175219	0.0331131	0.027756	FOS/SORL1/TGFBR2/SLC10A1/HSPA8/SOD2/AQP3/ZFP36/SLC38A2/SIRT1/DDIT3/JMY/BNIP3/MAPK8/XBP1/NUCB2/HSPA5/ACVR1C/RARA/SESN1/IGF1R/ATF4/SIK2/ATP2B1/EIF2A/A2M/NUAK2/WDR45B/RPTOR/BBS2/SIK1/TFRC/FOXO3/KLF10/MAX/RUNX2/SESN3/LDLR/RICTOR/CDKN2D/GLUL/ZC3H12A/UPP1/SESN2/ERCC1	45
BP	GO:0071887	leukocyte apoptotic process	16/1140	117/18903	0.00175901	0.0331131	0.027756	IL7R/CCR7/FOXP1/ANXA1/TSC22D3/BCL11B/ARG2/SIRT1/ST3GAL1/IRS2/CTSL/ST6GAL1/SLC39A10/EFNA1/GIMAP8/PIK3CD	16
BP	GO:0050852	T cell receptor signaling pathway	18/1140	139/18903	0.00176342	0.0331131	0.027756	CCR7/TXK/FYB1/THEMIS/TRAT1/ITK/FYN/BRAF/LIME1/NFKBIZ/PDE4B/MALT1/TESPA1/ELF1/EZR/RIPK2/PIK3CD/ZC3H12A	18
BP	GO:0009615	response to virus	40/1140	409/18903	0.00179846	0.0336577	0.0282125	TPT1/CXCR4/SERINC5/TNFAIP3/ZC3HAV1/EEF1G/NOP53/DDX3X/SAMHD1/SLFN11/RNF125/BIRC3/MX2/HSP90AA1/STMN1/SELENOK/IL23A/NLRP1/IFNGR2/IRF1/ODC1/DDX21/BNIP3/BIRC2/NLRP3/RNF216/USP15/DHX36/TRIM44/PCBP2/SMAD3/SENP7/NFKB1/DDIT4/F2RL1/FOSL1/HERC5/DDX17/ZC3H12A/ZDHHC11	40
BP	GO:0033077	T cell differentiation in thymus	13/1140	86/18903	0.00186377	0.0347633	0.0291392	IL7R/CAMK4/CCR7/ZFP36L2/BCL11B/TMEM131L/BRAF/EGR3/TESPA1/FOXJ1/CCR6/RIPK2/PRR7	13
BP	GO:0071456	cellular response to hypoxia	19/1140	151/18903	0.00187311	0.0347751	0.0291491	FOS/EGR1/MALAT1/NOP53/MYC/EPHA4/AQP3/SIRT1/CITED2/PRKCE/PLK3/BNIP3/CDKN1B/RORA/RPTOR/FOXO3/TERC/PDK1/RGCC	19
BP	GO:0030178	negative regulation of Wnt signaling pathway	21/1140	174/18903	0.00188281	0.0347751	0.0291491	EGR1/TRABD2A/RACK1/TLE4/PRKN/STK4/TMEM131L/PFDN5/DDIT3/UBAC2/AXIN2/MLLT3/NOG/CYLD/TLE5/FOXO3/TCF7L2/CCDC88C/JADE1/DACT1/FGF9	21
BP	GO:0050779	RNA destabilization	15/1140	107/18903	0.00188311	0.0347751	0.0291491	BTG2/PABPC1/TOB1/ZFP36L2/TNRC6B/CNOT6L/ZFP36/TNRC6C/TUT4/DHX36/TENT4A/CNOT10/YBX1/ZC3H12A/METTL16	15
BP	GO:0002286	T cell activation involved in immune response	16/1140	118/18903	0.00192371	0.0354077	0.0296793	LEF1/JUNB/FOXP1/ANXA1/GPR183/PTGER4/NFKBIZ/IL23A/NLRP3/RARA/RORA/MALT1/RIPK2/F2RL1/ZC3H12A/STAT3	16
BP	GO:0043547	positive regulation of GTPase activity	30/1140	283/18903	0.00193676	0.0354991	0.029756	CCR7/RASGRP2/S1PR1/RACK1/ITGA6/C9orf72/RALGAPA1/RASGRF2/DOCK10/DOCK9/MAP4K4/RALGPS2/NET1/SEMA4D/RAPGEF6/ARHGAP45/SYDE2/NDEL1/RASGEF1B/RAP1GAP2/USP6NL/RASA1/FOXJ1/GNB5/F2RL1/RGS14/TBC1D15/TBCK/BCAR3/RIC1	30
BP	GO:0007163	establishment or maintenance of cell polarity	26/1140	234/18903	0.00195863	0.0354991	0.029756	CCR7/RIPOR2/RACK1/MPP7/PATJ/JAM3/HSP90AA1/CORO7/NDEL1/OOEP/CYTH1/SPINT2/IGF1R/WNT7A/ARF4/KANK1/FOXJ1/NDC80/WDPCP/CLASP2/NDE1/RICTOR/CRB3/FSCN1/ARHGEF11/CLIC4	26
BP	GO:0032570	response to progesterone	8/1140	39/18903	0.00196534	0.0354991	0.029756	FOSB/FOS/TXNIP/MBP/IGF1R/PTGER2/FOSL1/TGFB1	8
BP	GO:1903053	regulation of extracellular matrix organization	10/1140	57/18903	0.00197297	0.0354991	0.029756	RUNX1/DPP4/PHLDB1/RB1/SMAD3/CLASP2/TGFB1/FSCN1/RGCC/RIC1	10
BP	GO:0001732	formation of cytoplasmic translation initiation complex	5/1140	16/18903	0.00197323	0.0354991	0.029756	EIF3E/EIF3L/EIF3F/EIF3K/EIF3M	5
BP	GO:0030033	microvillus assembly	5/1140	16/18903	0.00197323	0.0354991	0.029756	RAPGEF6/KLF5/EZR/FSCN1/TNIK	5
BP	GO:1901201	regulation of extracellular matrix assembly	5/1140	16/18903	0.00197323	0.0354991	0.029756	PHLDB1/SMAD3/CLASP2/TGFB1/RGCC	5
BP	GO:0071560	cellular response to transforming growth factor beta stimulus	29/1140	271/18903	0.00198187	0.0355399	0.0297901	FOS/JUN/ZFP36L2/TGFBR2/FYN/SKI/SIRT1/CITED2/SKIL/YES1/HSPA5/SDCBP/ZNF703/IGF1R/WNT7A/USP15/SNX25/EPB41L5/ARRB2/SMAD3/PXN/BCL9L/ID1/CDKN1C/ING1/NREP/TGFB1/STAT3/SMURF2	29
BP	GO:0001666	response to hypoxia	31/1140	296/18903	0.00198988	0.0355691	0.0298146	NR4A2/FOS/EGR1/MALAT1/CXCR4/NOP53/ATM/TGFBR2/MYC/EPHA4/SOD2/AQP3/SIRT1/CITED2/PRKCE/PLK3/BNIP3/CDKN1B/BIRC2/DPP4/RORA/RPTOR/MECP2/SMAD3/TFRC/FOXO3/DDIT4/ALKBH5/TERC/PDK1/RGCC	31
BP	GO:0019216	regulation of lipid metabolic process	35/1140	347/18903	0.00202281	0.0360422	0.0302112	PDE3B/CCR7/EGR1/ANXA1/SORL1/BCL11B/LDLRAP1/SF1/NR4A3/ZBTB20/SNAI1/SIRT1/PRKCE/ATP1A1/OPA3/NR1D2/IRS2/IGF1R/RORA/CRTC3/RPTOR/PIBF1/INSIG1/PIP4K2A/PIK3IP1/SIK1/NFKB1/PNPLA2/ABHD5/LDLR/THRA/PDK1/TGFB1/FBXW7/ABCD2	35
BP	GO:0036293	response to decreased oxygen levels	32/1140	309/18903	0.00203451	0.0361353	0.0302892	NR4A2/FOS/EGR1/MALAT1/CXCR4/NOP53/ATM/TGFBR2/MYC/EPHA4/SOD2/AQP3/SIRT1/CITED2/PRKCE/PLK3/BNIP3/CDKN1B/BIRC2/DPP4/RORA/ATF4/RPTOR/MECP2/SMAD3/TFRC/FOXO3/DDIT4/ALKBH5/TERC/PDK1/RGCC	32
BP	GO:0090090	negative regulation of canonical Wnt signaling pathway	18/1140	141/18903	0.00207173	0.0365833	0.0306648	EGR1/TLE4/PRKN/STK4/TMEM131L/PFDN5/DDIT3/UBAC2/AXIN2/MLLT3/NOG/CYLD/TLE5/FOXO3/TCF7L2/CCDC88C/JADE1/DACT1	18
BP	GO:0099175	regulation of postsynapse organization	13/1140	87/18903	0.00207286	0.0365833	0.0306648	FYN/EPHA4/HSPA8/HOMER1/TANC2/WNT7A/ARF4/DHX36/EFNA1/BAIAP2/ARMCX5-GPRASP2/LZTS3/NRCAM	13
BP	GO:1902751	positive regulation of cell cycle G2/M phase transition	7/1140	31/18903	0.00208553	0.0365925	0.0306724	NPM1/HSPA2/APP/RAB11A/CDC25B/MECP2/RRM1	7
BP	GO:0035019	somatic stem cell population maintenance	11/1140	67/18903	0.0020865	0.0365925	0.0306724	ZFP36L2/MYC/BRAF/ZHX2/SKI/SOX4/NOG/WNT7A/BCL9L/KLF10/STAT3	11
BP	GO:0032612	interleukin-1 production	17/1140	130/18903	0.00209996	0.0365971	0.0306763	CCR7/FOXP1/EGR1/ANXA1/TNFAIP3/ARG2/APP/NLRP1/NLRP3/MALT1/ARRB2/SMAD3/RIPK2/F2RL1/ERRFI1/ZC3H12A/STAT3	17
BP	GO:0032652	regulation of interleukin-1 production	17/1140	130/18903	0.00209996	0.0365971	0.0306763	CCR7/FOXP1/EGR1/ANXA1/TNFAIP3/ARG2/APP/NLRP1/NLRP3/MALT1/ARRB2/SMAD3/RIPK2/F2RL1/ERRFI1/ZC3H12A/STAT3	17
BP	GO:0009314	response to radiation	43/1140	452/18903	0.00210645	0.0365971	0.0306763	FOS/EGR1/ANXA1/ATM/NPM1/GNAQ/PIK3R1/MYC/MAP3K4/PER1/PPP1CB/ERCC5/EEF1D/BRAF/APP/SOD2/TAFA2/SIRT1/NET1/NSMCE3/NOG/PLK3/MAPK8/HSPA5/CCDC66/ATF4/DHX36/PLEKHB1/CAMKMT/MECP2/GNB5/SIK1/XRRA1/PER2/ZRANB3/CDKN2D/NABP1/BEST1/RNF168/SLC24A1/RGS14/ERCC1/RHBDD1	43
BP	GO:1902905	positive regulation of supramolecular fiber organization	21/1140	176/18903	0.00216805	0.0375503	0.0314753	CCR7/FMN1/BRAF/CD47/APP/FER/PRKCE/FCHSD2/CDKN1B/NCK2/TENM1/RB1/MECP2/SMAD3/PXN/ID1/BAIAP2/F2RL1/RICTOR/RGCC/BAIAP2L1	21
BP	GO:1902807	negative regulation of cell cycle G1/S phase transition	14/1140	98/18903	0.00219751	0.0379427	0.0318042	ATM/SLFN11/PLK2/APBB1/PLK3/CDKN1B/RBL2/RB1/CRLF3/MYO16/CDKN2D/JADE1/DACT1/RBL1	14
BP	GO:0030308	negative regulation of cell growth	22/1140	188/18903	0.00220794	0.0380053	0.0318567	FOXP1/RACK1/DDX3X/BTG1/SPART/SIRT1/IFRD1/SEMA4D/CDKN2AIP/CDKN1B/TSPYL2/RB1/SMAD3/CRLF3/ST7L/SEMA4C/ING1/CDKN2D/JADE1/TGFB1/SESN2/EAF2	22
BP	GO:0050679	positive regulation of epithelial cell proliferation	25/1140	224/18903	0.0022266	0.0381229	0.0319552	NR4A1/AREG/JUN/TNFAIP3/PRKCA/MYC/NR4A3/AKT3/SIRT1/EPGN/EGR3/NOG/XBP1/ZNF703/IRS2/WNT7A/RPTOR/ID1/RUNX2/TCF7L2/PIK3CD/RREB1/GLUL/STAT3/FGF9	25
BP	GO:0043393	regulation of protein binding	23/1140	200/18903	0.00222941	0.0381229	0.0319552	SORL1/RACK1/EPB41/LDLRAP1/PRKN/STK4/APP/NOG/MAPK8/PLCL1/SPON1/TMC8/EPB41L5/FLOT1/TLE5/ARRB2/ID1/RIPK2/HIP1R/TCF7L2/TEX14/AURKA/DACT1	23
BP	GO:0050678	regulation of epithelial cell proliferation	40/1140	414/18903	0.00224152	0.0381229	0.0319552	NR4A1/AREG/JUN/TNFAIP3/PRKCA/BCL11B/MYC/STK4/NR4A3/AKT3/KLF9/ZFP36/SIRT1/EPGN/EGR3/NOG/XBP1/CDKN1B/ZNF703/IRS2/WNT7A/IFT172/RPTOR/RB1/SMAD3/ID1/CDKN1C/RUNX2/EPPK1/TCF7L2/PIK3CD/ERRFI1/RREB1/GLUL/TGFB1/STAT3/FBXW7/RGCC/FGF9/EAF2	40
BP	GO:0038061	NIK/NF-kappaB signaling	18/1140	142/18903	0.00224212	0.0381229	0.0319552	DDX3X/NR3C2/BIRC3/LIME1/NFKBIA/APP/IL23A/PDCD4/BIRC2/NLRP3/TNFRSF10B/CYLD/MALT1/TRIM44/EDA/TRAF4/TRADD/ZC3H12A	18
BP	GO:0051090	regulation of DNA-binding transcription factor activity	43/1140	454/18903	0.00228853	0.0387674	0.0324955	TNFAIP3/NPM1/NFKBIA/APP/CAMK1D/PRKCB/SIRT1/DDIT3/FER/JMY/SLCO3A1/MAPK8/PPP3CA/NLRP3/RLIM/CD40LG/CYLD/MALT1/FOXJ1/CRTC3/FLOT1/EDA/ARRB2/ERC1/RB1/ZC4H2/CTH/SMAD3/SIK1/TFRC/SGK1/ID1/RIPK2/TCF7L2/TAF3/TRADD/FOSL1/ID3/MAP3K13/ZC3H12A/STAT3/COMMD6/RGCC	43
BP	GO:0002312	B cell activation involved in immune response	13/1140	88/18903	0.00230088	0.0387674	0.0324955	GPR183/NDFIP1/DOCK10/ST3GAL1/XBP1/CD40LG/TFRC/CCR6/SHLD1/TGFB1/RNF168/DLL1/ERCC1	13
BP	GO:0035023	regulation of Rho protein signal transduction	13/1140	88/18903	0.00230088	0.0387674	0.0324955	RIPOR2/P2RY8/RASGRF2/STMN1/NET1/GPR18/CDC42SE1/CDC42SE2/KANK1/FLOT1/EPS8/F2RL1/ARHGEF18	13
BP	GO:0019827	stem cell population maintenance	21/1140	177/18903	0.00232385	0.0390365	0.0327211	TPT1/ZFP36L2/MYC/BRAF/ZHX2/SKI/GNL3/SOX4/NOG/KDM4C/BICRAL/PAF1/TUT4/WNT7A/BCL9L/FOXO3/KLF10/ING1/STAT3/DLL1/KDM3A	21
BP	GO:0050767	regulation of neurogenesis	37/1140	377/18903	0.00246303	0.0412502	0.0345766	LEF1/CXCR4/SORL1/EPHA4/BRAF/CHD7/SKI/NAP1L1/SPART/IFRD1/MAN2A1/SKIL/SEMA4D/MBP/NOG/NDEL1/PPP3CA/WNT7A/DHX36/AMIGO1/NEFL/NIN/RB1/MECP2/CRABP2/ID1/SEMA4C/BAIAP2/PER2/LDLR/ARMCX5-GPRASP2/MAP2K1/TGFB1/MAP3K13/RGS14/SOX8/DLL1	37
BP	GO:1904035	regulation of epithelial cell apoptotic process	15/1140	110/18903	0.00248235	0.0414492	0.0347435	TNFAIP3/STK4/BRAF/ZFP36/PDCD4/CDKN1B/CD40LG/IGF1R/ARRB2/CD248/TMF1/RB1/FOXO3/TCF7L2/RGCC	15
BP	GO:0070233	negative regulation of T cell apoptotic process	6/1140	24/18903	0.00249588	0.0415508	0.0348286	IL7R/TSC22D3/BCL11B/ARG2/ST3GAL1/EFNA1	6
BP	GO:0034390	smooth muscle cell apoptotic process	7/1140	32/18903	0.00253257	0.0417874	0.0350269	LYPD3/SOD2/SIRT1/PDCD4/DIPK2A/ATF4/ARRB2	7
BP	GO:0034391	regulation of smooth muscle cell apoptotic process	7/1140	32/18903	0.00253257	0.0417874	0.0350269	LYPD3/SOD2/SIRT1/PDCD4/DIPK2A/ATF4/ARRB2	7
BP	GO:0051642	centrosome localization	7/1140	32/18903	0.00253257	0.0417874	0.0350269	RANBP2/NDEL1/NIN/EZR/SUN2/NDE1/AURKA	7
BP	GO:0031346	positive regulation of cell projection organization	35/1140	352/18903	0.00256483	0.0421949	0.0353685	CCR7/RIPOR2/ITGA6/PIK3R1/FYN/EPHA4/BRAF/HSP90AA1/CAMK1D/SKIL/SEMA4D/ENPP2/NDEL1/EHD1/HSPA5/AKIRIN1/IGF1R/DHX36/GRIP1/AMIGO1/TENM1/NEFL/NIN/CRABP2/BAIAP2/EPS8/F2RL1/RREB1/ARMCX5-GPRASP2/MAP2K1/MAP3K13/FSCN1/GPC2/ENC1/TMEM106B	35
BP	GO:0002763	positive regulation of myeloid leukocyte differentiation	10/1140	59/18903	0.00257439	0.0422276	0.0353959	LEF1/FOS/PRKCA/IL23A/RUNX1/PPP3CA/HAX1/RB1/KLF10/TGFB1	10
BP	GO:0036473	cell death in response to oxidative stress	14/1140	100/18903	0.00266228	0.0435412	0.036497	FOXP1/RACK1/FYN/PRKN/NR4A3/SOD2/SIRT1/SFPQ/ATF4/OXR1/PDE8A/FOXO3/PDK1/FBXW7	14
BP	GO:0007265	Ras protein signal transduction	35/1140	353/18903	0.00268706	0.043818	0.036729	JUN/RIPOR2/RASA3/RASGRP2/DENND4A/P2RY8/RASGRF2/AIF1/ARHGAP5/PLK2/STMN1/MAP4K4/RALGPS2/RASA2/NET1/RAPGEF6/GPR18/SYDE2/RABGEF1/CDC42SE1/SDCBP/CDC42SE2/CYTH1/RASGEF1B/KANK1/RASA1/FLOT1/GRAP2/ARHGEF1/RB1/EPS8/F2RL1/STMN3/ARHGEF11/ARHGEF18	35
BP	GO:0071559	response to transforming growth factor beta	29/1140	277/18903	0.00274178	0.0445799	0.0373676	FOS/JUN/ZFP36L2/TGFBR2/FYN/SKI/SIRT1/CITED2/SKIL/YES1/HSPA5/SDCBP/ZNF703/IGF1R/WNT7A/USP15/SNX25/EPB41L5/ARRB2/SMAD3/PXN/BCL9L/ID1/CDKN1C/ING1/NREP/TGFB1/STAT3/SMURF2	29
BP	GO:0051235	maintenance of location	34/1140	342/18903	0.00293636	0.0476048	0.0399032	CCR7/ANXA1/ANK3/RASA3/SORL1/FTH1/OSBPL8/CHD7/LIME1/NFKBIA/TMSB10/FTL/SIRT1/DDIT3/PRKCE/EHD1/HSPA5/ACVR1C/SLC8B1/ALKBH7/TRPC1/INSIG1/CALM1/CAMK2D/NFKB1/PNPLA2/TMEM38B/SUN2/ABHD5/TAF3/VPS13D/ZC3H12A/FBXW7/SLC30A7	34
BP	GO:0001837	epithelial to mesenchymal transition	20/1140	169/18903	0.00300255	0.0485369	0.0406845	LEF1/TGFBR2/DDX5/EPHA4/SNAI1/PDCD4/AXIN2/NOG/SDCBP/ZNF703/EPB41L5/PHLDB1/SMAD3/EFNA1/BCL9L/CLASP2/TCF7L2/DDX17/TGFB1/RGCC	20
BP	GO:0098727	maintenance of cell number	21/1140	181/18903	0.00304501	0.0488501	0.040947	TPT1/ZFP36L2/MYC/BRAF/ZHX2/SKI/GNL3/SOX4/NOG/KDM4C/BICRAL/PAF1/TUT4/WNT7A/BCL9L/FOXO3/KLF10/ING1/STAT3/DLL1/KDM3A	21
BP	GO:0007143	female meiotic nuclear division	7/1140	33/18903	0.00304974	0.0488501	0.040947	ATM/CDC25B/UBB/MASTL/MEIKIN/NDC80/AURKA	7
BP	GO:0061842	microtubule organizing center localization	7/1140	33/18903	0.00304974	0.0488501	0.040947	RANBP2/NDEL1/NIN/EZR/SUN2/NDE1/AURKA	7
BP	GO:0046643	regulation of gamma-delta T cell activation	4/1140	11/18903	0.00308324	0.0488501	0.040947	LEF1/TCF7/SOX4/EGR3	4
BP	GO:0090184	positive regulation of kidney development	4/1140	11/18903	0.00308324	0.0488501	0.040947	MYC/NOG/PPP3CA/SOX8	4
BP	GO:1903897	regulation of PERK-mediated unfolded protein response	4/1140	11/18903	0.00308324	0.0488501	0.040947	PPP1R15B/PPP1R15A/HSPA5/NCK2	4
BP	GO:1990440	positive regulation of transcription from RNA polymerase II promoter in response to endoplasmic reticulum stress	4/1140	11/18903	0.00308324	0.0488501	0.040947	DDIT3/HSPA5/ATF4/ATF6	4
BP	GO:0060021	roof of mouth development	13/1140	91/18903	0.00311134	0.048995	0.0410684	LEF1/TGFBR2/CHD7/SKI/SNAI1/TBC1D32/DHRS3/PLEKHA1/WNT7A/CSRNP1/IFT172/WDPCP/INSIG1	13
BP	GO:0021697	cerebellar cortex formation	6/1140	25/18903	0.00311874	0.048995	0.0410684	HERC1/WNT7A/RORA/AGTPBP1/MAP2K1/DLL1	6
BP	GO:0048668	collateral sprouting	6/1140	25/18903	0.00311874	0.048995	0.0410684	APP/SPART/IFRD1/SEMA4D/NIN/CRABP2	6
BP	GO:0060324	face development	9/1140	51/18903	0.00313529	0.0490419	0.0411078	LEF1/BRAF/CHD7/SKI/NOG/RARA/PLEKHA1/CSRNP1/MAP2K1	9
BP	GO:0060537	muscle tissue development	40/1140	422/18903	0.00314707	0.0490419	0.0411078	LEF1/NR4A1/FOS/FOXP1/BTG2/EGR1/RIPOR2/S1PR1/TGFBR2/KDM6B/GPCPD1/DDX5/SVIL/CHD7/SKI/HOMER1/IFRD1/CITED2/NOG/KLF5/RUNX1/AKIRIN1/PPP3CA/NR1D2/MAFF/RARA/DIPK2A/ZBTB18/FLOT1/ARRB2/RB1/SMAD3/SIK1/BCL9L/DDX17/TGFB1/FLNB/FGF9/SOX8/DLL1	40
BP	GO:0016579	protein deubiquitination	19/1140	158/18903	0.00314811	0.0490419	0.0411078	TNFAIP3/NOP53/PRKN/USP3/USP36/ATXN7/USP53/SUPT3H/USP37/JOSD1/OTUD6B/USP15/CYLD/USP38/SGF29/EIF3F/USP44/USP25/ZC3H12A	19
BP	GO:0050691	regulation of defense response to virus by host	8/1140	42/18903	0.00321281	0.0499104	0.0418357	TNFAIP3/HSP90AA1/SELENOK/IL23A/RNF216/TRIM44/ZC3H12A/ZDHHC11	8
CC	GO:0090575	RNA polymerase II transcription regulator complex	36/1174	249/19869	6.01556e-07	0.000383793	0.000359034	LEF1/TAF4B/JUNB/FOS/BACH2/TCF7/JUN/CCNH/TLE4/MYC/GTF2B/ATXN7/DDIT3/XBP1/SUPT3H/RUNX1/SFPQ/MAFF/MXI1/RARA/ATF4/NFE2L3/HMGA1/STAT4/RB1/SMAD3/BCL9L/TFDP2/MAX/TCF7L2/TAF3/FOSL1/ATF6/STAT3/CEBPZ/MED29	36
CC	GO:0034451	centriolar satellite	20/1174	108/19869	4.6186e-06	0.00147333	0.00137829	AK5/TRAT1/PATJ/TMEM63A/RAB11A/NEK1/ODF2L/RBM39/CCDC66/CEP68/TAF1D/FLOT1/CD2AP/PIBF1/TACC3/BBS9/FNIP2/LRIF1/CSPP1/CDC42BPG	20
CC	GO:0016323	basolateral plasma membrane	29/1174	229/19869	8.89575e-05	0.0189183	0.0176979	ANXA1/ANK3/EPB41/ATP1B3/SLC16A10/SLC10A1/HSP90AA1/SLC38A1/SLC12A2/AQP3/VSIG1/ABCC1/CHRM3/KCNQ1/ATP1A1/SLC7A6/ATP2B1/SLC39A8/FLOT1/ARRB2/EZR/SLC16A7/MAP4K2/TFRC/EPPK1/LDLR/STX2/BEST1/ABCC5	29
CC	GO:0016607	nuclear speck	44/1174	419/19869	0.000158189	0.0205598	0.0192335	NR4A2/MAML2/EIF4A3/NPM1/BRD2/BCAS2/ZBTB16/PRKN/DDX5/SRSF7/USP36/SRSF2/APBB1/SRSF5/NFKBIZ/SAP18/KAT6A/CCNL1/STK17A/NXF1/MAML3/SFPQ/RBM39/RADX/ATF4/DHX36/NXT1/ZBTB18/TENM1/PLCB1/EPOR/SGK1/DACH1/ALKBH5/SF3A1/DDX17/JADE1/RREB1/APEX1/PPIG/RBM25/C12orf57/EAF2/SMURF2	44
CC	GO:0045178	basal part of cell	32/1174	272/19869	0.000161127	0.0205598	0.0192335	ANXA1/ANK3/EPB41/LDLRAP1/ATP1B3/SLC16A10/SLC10A1/HSP90AA1/SLC38A1/SLC12A2/AQP3/VSIG1/ABCC1/CHRM3/KCNQ1/ATP1A1/SLC7A6/ATP2B1/SLC39A8/FLOT1/ARRB2/PHLDB1/EZR/SLC16A7/MAP4K2/TFRC/EPPK1/CLASP2/LDLR/STX2/BEST1/ABCC5	32
CC	GO:0009925	basal plasma membrane	30/1174	254/19869	0.000237668	0.0233573	0.0218505	ANXA1/ANK3/EPB41/LDLRAP1/ATP1B3/SLC16A10/SLC10A1/HSP90AA1/SLC38A1/SLC12A2/AQP3/VSIG1/ABCC1/CHRM3/KCNQ1/ATP1A1/SLC7A6/ATP2B1/SLC39A8/FLOT1/ARRB2/EZR/SLC16A7/MAP4K2/TFRC/EPPK1/LDLR/STX2/BEST1/ABCC5	30
CC	GO:0016282	eukaryotic 43S preinitiation complex	6/1174	17/19869	0.000295548	0.0233573	0.0218505	EIF1/EIF3E/EIF3L/EIF3F/EIF3K/EIF3M	6
CC	GO:0031252	cell leading edge	43/1174	421/19869	0.000340379	0.0233573	0.0218505	PABPC1/EEF1A1/CXCR4/RIPOR2/ABLIM1/RASGRP2/DDX3X/ACTN1/MYADM/SH3YL1/AIF1/AAK1/APP/APBB1/SPTBN1/ARHGAP45/FER/JMY/NDEL1/DPP4/HAX1/GABBR1/PLEKHA1/ATF4/ARF4/ATP2B1/KANK1/RASA1/EPB41L5/FLOT1/CD2AP/THEM4/EZR/PXN/BAIAP2/EPS8/HIP1R/CLASP2/STX2/IQGAP2/FSCN1/ITGA5/CDC42BPG	43
CC	GO:0016281	eukaryotic translation initiation factor 4F complex	5/1174	12/19869	0.00039858	0.0233573	0.0218505	EIF4A1/EIF4B/EIF4A2/EIF4EBP3/EIF4G2	5
CC	GO:0070993	translation preinitiation complex	6/1174	18/19869	0.000421252	0.0233573	0.0218505	EIF1/EIF3E/EIF3L/EIF3F/EIF3K/EIF3M	6
CC	GO:0098562	cytoplasmic side of membrane	25/1174	204/19869	0.00043747	0.0233573	0.0218505	EEF1A1/RASA3/LDLRAP1/GNAQ/DNAJA1/FYN/ESYT2/SYAP1/YES1/FER/SAMD12/BIRC2/BORCS5/CYTH1/PPP3CA/ATP2B1/CYLD/GNAO1/EZR/GNB5/PTPN4/EPM2AIP1/ERRFI1/CDK16/GNAI1	25
CC	GO:0000922	spindle pole	22/1174	172/19869	0.000524844	0.0233573	0.0218505	TPT1/YPEL5/CDC14A/NPM1/PLK2/RAB11A/SBDS/CDC25B/UXT/PLK3/ALPK1/FRY/NIN/TACC3/CALM1/BEX4/KIF2A/NDE1/AURKA/RGS14/ALMS1/CSPP1	22
CC	GO:0019897	extrinsic component of plasma membrane	22/1174	172/19869	0.000524844	0.0233573	0.0218505	ANXA1/SYTL3/GNAQ/FYN/AAK1/ESYT2/SYAP1/YES1/FER/CYTH1/PPP3CA/CDHR3/CYLD/GNAO1/CUBN/CNKSR2/GNB5/KPNA2/ERRFI1/CDK16/EEA1/GNAI1	22
CC	GO:0019898	extrinsic component of membrane	34/1174	316/19869	0.00054748	0.0233573	0.0218505	ANXA1/SYTL3/SOCS3/GNAQ/MAL/PIK3R1/FYN/AAK1/ESYT2/SYAP1/YES1/FER/UBB/CYTH1/PPP3CA/STXBP5/CDHR3/CYLD/COQ7/GNAO1/CUBN/CNKSR2/WDR45B/EZR/GNB5/KPNA2/PIK3CD/VPS13D/ERRFI1/KALRN/CDK16/EEA1/ZC3H12A/GNAI1	34
CC	GO:0032587	ruffle membrane	15/1174	97/19869	0.000549152	0.0233573	0.0218505	EEF1A1/RASGRP2/SH3YL1/AIF1/ARHGAP45/PLEKHA1/ARF4/KANK1/EPB41L5/THEM4/EZR/EPS8/HIP1R/CLASP2/ITGA5	15
CC	GO:1990907	beta-catenin-TCF complex	5/1174	13/19869	0.000616256	0.0245732	0.022988	LEF1/TCF7/TLE4/BCL9L/TCF7L2	5
CC	GO:0005819	spindle	42/1174	426/19869	0.000813309	0.030523	0.0285539	TPT1/YPEL5/CDC14A/CHMP1B/ATM/TUBB4B/TUBB2A/EPB41/NPM1/TRAT1/HSPA2/PLK2/APP/RAB11A/SBDS/CDC25B/UXT/PLK3/NDEL1/ALPK1/FRY/CYLD/TAF1D/SGF29/NIN/CHMP7/TACC3/RB1/CALM1/MZT2B/HECW2/BEX4/TFDP2/CLASP2/KIF2A/NDE1/AURKA/RGS14/ALMS1/CSPP1/LIMK2/TBCK	42
CC	GO:0005852	eukaryotic translation initiation factor 3 complex	5/1174	15/19869	0.00130205	0.0436409	0.0408256	EIF3E/EIF3L/EIF3F/EIF3K/EIF3M	5
CC	GO:0033290	eukaryotic 48S preinitiation complex	5/1174	15/19869	0.00130205	0.0436409	0.0408256	EIF3E/EIF3L/EIF3F/EIF3K/EIF3M	5
CC	GO:0009898	cytoplasmic side of plasma membrane	21/1174	173/19869	0.00136805	0.0436409	0.0408256	RASA3/LDLRAP1/GNAQ/FYN/ESYT2/SYAP1/YES1/FER/SAMD12/BIRC2/CYTH1/PPP3CA/ATP2B1/CYLD/GNAO1/EZR/GNB5/PTPN4/ERRFI1/CDK16/GNAI1	21
MF	GO:0140297	DNA-binding transcription factor binding	59/1157	476/18432	4.23253e-07	0.00040157	0.000362566	LEF1/NR4A1/TAF4B/NR4A2/TPT1/FOS/FOXP1/JUN/NPM1/TLE4/DNAJA1/MYC/DDX5/PER1/GTF2B/STK4/NR4A3/ETS1/NFKBIA/PTMA/SKI/RBFOX2/PRKCB/SIRT1/DDIT3/CITED2/KAT6A/CCNT1/KLF5/ETS2/KDM4C/ZNF703/NLRP3/ATF4/NCL/GRIP1/CRTC3/HMGA1/TMF1/RB1/SMAD3/BBS2/TXLNG/SIK1/JMJD1C/MAX/RUNX2/TCF7L2/ID3/APEX1/STAT3/COMMD6/ZNF516/TOB2/LRIF1/DACT1/SOX8/DLL1/KDM3A	59
MF	GO:0008135	translation factor activity, RNA binding	19/1157	84/18432	8.22047e-07	0.00040157	0.000362566	EEF1B2/EEF1A1/EEF2/EEF1G/EIF1/EIF3E/EIF2S3/EEF1D/EIF4A1/EIF4B/EIF4A2/EIF2A/EIF3L/GTPBP1/EIF3F/EIF1AX/EIF4G2/EIF3K/EIF3M	19
MF	GO:0090079	translation regulator activity, nucleic acid binding	21/1157	108/18432	3.05603e-06	0.000851676	0.000768954	PABPC1/EEF1B2/EEF1A1/EEF2/EEF1G/EIF1/EIF3E/EIF2S3/EEF1D/EIF4A1/RARA/EIF4B/EIF4A2/EIF2A/EIF3L/GTPBP1/EIF3F/EIF1AX/EIF4G2/EIF3K/EIF3M	21
MF	GO:0030695	GTPase regulator activity	57/1157	488/18432	4.35863e-06	0.000851676	0.000768954	EEF1B2/JUN/ARHGAP15/RASA3/RASGRP2/C9orf72/DENND4A/RALGAPA1/GNAQ/SMAP2/RASGRF2/ARHGAP5/EEF1D/DOCK10/DOCK9/RANBP2/HERC1/RALGPS2/SBF2/RASA2/NET1/RAPGEF6/ARHGAP45/SYDE2/RABGEF1/DENND5A/CDC42SE1/NUCB2/CYTH1/CYSLTR2/ALS2CL/RASGEF1B/RAP1GAP2/TAGAP/SH3BP5/STXBP5/USP6NL/ARF4/RASA1/RCC1/PLCB1/ARHGEF1/DENND6A/GNB5/CCDC88C/ERRFI1/KALRN/IQGAP2/ARHGEF11/RGS14/RGPD2/ARHGEF18/TBC1D15/SESN2/TBCK/BCAR3/RIC1	57
MF	GO:0060589	nucleoside-triphosphatase regulator activity	57/1157	488/18432	4.35863e-06	0.000851676	0.000768954	EEF1B2/JUN/ARHGAP15/RASA3/RASGRP2/C9orf72/DENND4A/RALGAPA1/GNAQ/SMAP2/RASGRF2/ARHGAP5/EEF1D/DOCK10/DOCK9/RANBP2/HERC1/RALGPS2/SBF2/RASA2/NET1/RAPGEF6/ARHGAP45/SYDE2/RABGEF1/DENND5A/CDC42SE1/NUCB2/CYTH1/CYSLTR2/ALS2CL/RASGEF1B/RAP1GAP2/TAGAP/SH3BP5/STXBP5/USP6NL/ARF4/RASA1/RCC1/PLCB1/ARHGEF1/DENND6A/GNB5/CCDC88C/ERRFI1/KALRN/IQGAP2/ARHGEF11/RGS14/RGPD2/ARHGEF18/TBC1D15/SESN2/TBCK/BCAR3/RIC1	57
MF	GO:0042393	histone binding	36/1157	258/18432	5.53529e-06	0.00090133	0.000813785	LEF1/SCML4/SCML1/CHD2/NPM1/BRD2/SFMBT1/USP3/CHD7/PTMA/APBB1/NAP1L1/PRKCB/SIRT1/CHD1/MLLT3/KAT6A/MSL3/TSPYL2/USP15/TSPYL4/TSPYL1/KMT2C/NASP/RCC1/STPG4/SPTY2D1/CTSL/SGF29/PHF1/CKS2/ING1/ZZEF1/RNF168/MORC4/MPHOSPH8	36
MF	GO:0106310	protein serine kinase activity	45/1157	363/18432	9.78245e-06	0.00120775	0.00109044	CAMK4/ATM/PRKCA/PASK/STK38/MAP3K4/AAK1/STK4/BRAF/PLK2/AKT3/CDK17/CAMK1D/ERN1/MAP4K4/PRKCB/SIK3/PRKX/NEK1/PRKCE/PLK3/MASTL/STK17A/ALPK1/MAPK8/SIK2/SNRK/ULK4/NUAK2/MAP3K2/SIK1/MAP2K6/MAP4K2/CAMK2D/SGK1/RIPK2/KALRN/DYRK2/AURKA/MAP2K1/CDK16/MAP3K13/TNIK/LIMK2/CDC42BPG	45
MF	GO:0005085	guanyl-nucleotide exchange factor activity	32/1157	224/18432	1.10922e-05	0.00120775	0.00109044	EEF1B2/RASGRP2/C9orf72/DENND4A/RASGRF2/EEF1D/DOCK10/DOCK9/HERC1/RALGPS2/SBF2/NET1/RAPGEF6/RABGEF1/DENND5A/NUCB2/CYTH1/CYSLTR2/ALS2CL/RASGEF1B/TAGAP/SH3BP5/ARF4/RCC1/ARHGEF1/DENND6A/CCDC88C/KALRN/ARHGEF11/ARHGEF18/BCAR3/RIC1	32
MF	GO:0003743	translation initiation factor activity	13/1157	51/18432	1.11256e-05	0.00120775	0.00109044	EIF1/EIF3E/EIF2S3/EIF4A1/EIF4B/EIF4A2/EIF2A/EIF3L/EIF3F/EIF1AX/EIF4G2/EIF3K/EIF3M	13
MF	GO:0019887	protein kinase regulator activity	31/1157	218/18432	1.66023e-05	0.00162205	0.0014645	AREG/CCNH/RACK1/DDX3X/NPM1/HEXIM1/SOCS3/SPDYA/STK4/CCND3/EPGN/CCNL1/CCNT1/CDKN1B/SH3BP5/CD40LG/PRKAR2A/RPTOR/CALM1/MAP2K6/CDKN1C/STRADB/CKS2/RICTOR/CDKN2D/HBEGF/MAP2K1/MAP3K13/PKIG/RGCC/ITPRIP	31
MF	GO:0004674	protein serine/threonine kinase activity	50/1157	430/18432	1.88357e-05	0.00167295	0.00151046	CAMK4/ATM/PRKCA/PASK/TGFBR2/STK38/BRD2/MAP3K4/AAK1/STK4/BRAF/PLK2/AKT3/CDK17/CAMK1D/ERN1/MAP4K4/PRKCB/CCND3/SIK3/PRKX/NEK1/PRKCE/PLK3/MASTL/STK17A/ALPK1/MAPK8/ACVR1C/SIK2/SNRK/ULK4/NUAK2/ACVR2A/MAP3K2/SIK1/MAP2K6/MAP4K2/CAMK2D/SGK1/RIPK2/KALRN/DYRK2/AURKA/MAP2K1/CDK16/MAP3K13/TNIK/LIMK2/CDC42BPG	50
MF	GO:0035591	signaling adaptor activity	17/1157	86/18432	2.08569e-05	0.0016981	0.00153316	RACK1/LDLRAP1/TRAT1/MPP7/PIK3R1/HOMER1/PAG1/CDC42SE2/NCK2/GRIP1/GNB5/EPS8/TRADD/MAP2K1/STAT3/RGS14/ZDHHC11	17
MF	GO:0008013	beta-catenin binding	17/1157	87/18432	2.44263e-05	0.00183573	0.00165743	LEF1/NR4A2/TCF7/KDM6B/PRKN/AXIN2/RORA/KANK1/GRIP1/CD2AP/SMAD3/PXN/BCL9L/FOXO3/MED12L/TCF7L2/DACT1	17
MF	GO:1990841	promoter-specific chromatin binding	14/1157	63/18432	2.80262e-05	0.00195583	0.00176586	EGR1/POLR2A/DDX5/GTF2B/CHD7/ZNF609/SIRT1/ATF4/RBL2/NUP98/MECP2/SMAD3/ERCC1/RBL1	14
MF	GO:0019207	kinase regulator activity	33/1157	246/18432	3.04109e-05	0.00198076	0.00178838	AREG/CCNH/RACK1/DDX3X/NPM1/HEXIM1/SOCS3/SPDYA/PIK3R1/STK4/CCND3/EPGN/CCNL1/CCNT1/CDKN1B/SH3BP5/CD40LG/MALT1/PRKAR2A/RPTOR/CALM1/MAP2K6/CDKN1C/STRADB/CKS2/RICTOR/CDKN2D/HBEGF/MAP2K1/MAP3K13/PKIG/RGCC/ITPRIP	33
MF	GO:0071889	14-3-3 protein binding	9/1157	31/18432	8.3889e-05	0.00504599	0.00455588	RIPOR2/ZFP36/NEK1/PRKCE/IRS2/ARRB2/RPTOR/SIK1/DDIT4	9
MF	GO:0051087	chaperone binding	18/1157	105/18432	8.78012e-05	0.00504599	0.00455588	DNAJB1/DNAJA1/PRKN/HSPA2/HSPA8/SLC12A2/DNAJB9/ATP1A1/CDKN1B/HSPA5/BIRC2/TBCC/CDC37L1/GNB5/TFRC/ERP29/GRPEL1/FNIP2	18
MF	GO:0003714	transcription corepressor activity	26/1157	191/18432	0.000160487	0.00871086	0.00786478	BTG2/TOB1/DNAJB1/TLE4/SF1/SFMBT1/PRKN/SRSF2/PFDN5/RBFOX2/SIRT1/SAP18/HSBP1L1/CITED2/UXT/RLIM/RCOR1/TLE5/RB1/MECP2/IRF2BP2/RERE/APEX1/BCORL1/TOB2/N4BP2L2	26
MF	GO:0140678	molecular function inhibitor activity	16/1157	93/18432	0.000203867	0.0104831	0.00946486	LEF1/GAS5/MCUB/RACK1/DNAJB1/DDIT3/CDKN1B/PPP1R2/RASA1/CALM1/CAMK2D/ID1/CDKN1C/TAF3/FNIP2/ID3	16
MF	GO:0060090	molecular adaptor activity	51/1157	492/18432	0.00029498	0.0144098	0.0130102	ANK3/CXCR4/RACK1/TGFBR2/FUS/NPM1/LDLRAP1/ATP1B3/TRAT1/MPP7/PIK3R1/HSPA8/HOMER1/PAG1/AXIN2/MLLT3/CCNT1/CDKN1B/SDCBP/CDC42SE2/SGTB/MAGI3/RETREG1/NCK2/GRIP1/HMGA1/NEFL/NDC80/RPTOR/RB1/MECP2/GNB5/BAIAP2/EPS8/SUN2/HIP1R/TCF7L2/LDLR/RICTOR/ZZEF1/TRADD/UBQLN2/MAP2K1/STX2/FSCN1/STAT3/FBXW7/RGS14/ST13/ZDHHC11/WWC2	51
MF	GO:0061629	RNA polymerase II-specific DNA-binding transcription factor binding	39/1157	350/18432	0.000361847	0.016735	0.0151095	LEF1/NR4A1/TAF4B/NR4A2/FOS/FOXP1/JUN/NPM1/DNAJA1/DDX5/GTF2B/STK4/NR4A3/ETS1/NFKBIA/PRKCB/SIRT1/DDIT3/CITED2/KAT6A/ETS2/KDM4C/ATF4/GRIP1/HMGA1/TMF1/RB1/SMAD3/BBS2/JMJD1C/TCF7L2/APEX1/STAT3/COMMD6/TOB2/LRIF1/DACT1/DLL1/KDM3A	39
MF	GO:0001217	DNA-binding transcription repressor activity	37/1157	327/18432	0.000376836	0.016735	0.0151095	LEF1/BACH2/FOXP1/TCF7/JUN/SATB1/ZNF10/ZBTB10/ETV3/ZBTB16/MYC/ZBTB20/SKI/SNAI1/SKIL/ZBTB21/ETS2/KLF12/NR1D2/ZNF891/MXI1/RARA/ZBTB18/ZNF131/NFE2L3/ERF/SMAD3/NFKB1/FOXO3/KLF16/DACH1/MAX/ZBTB25/ZNF69/PCBP3/ZNF846/NR2C1	37
MF	GO:0043539	protein serine/threonine kinase activator activity	11/1157	54/18432	0.000447202	0.0189964	0.0171513	DDX3X/STK4/CCNT1/CD40LG/CALM1/MAP2K6/STRADB/CKS2/RICTOR/MAP2K1/MAP3K13	11
MF	GO:0019209	kinase activator activity	18/1157	121/18432	0.000541519	0.0220443	0.0199032	AREG/DDX3X/SPDYA/STK4/EPGN/CCNT1/CD40LG/MALT1/RPTOR/CALM1/MAP2K6/STRADB/CKS2/RICTOR/HBEGF/MAP2K1/MAP3K13/RGCC	18
MF	GO:0030674	protein-macromolecule adaptor activity	38/1157	347/18432	0.000598651	0.0233953	0.0211229	ANK3/RACK1/FUS/NPM1/LDLRAP1/ATP1B3/TRAT1/MPP7/PIK3R1/HSPA8/HOMER1/PAG1/CCNT1/SDCBP/CDC42SE2/RETREG1/NCK2/GRIP1/NEFL/NDC80/RPTOR/MECP2/GNB5/BAIAP2/EPS8/SUN2/HIP1R/ZZEF1/TRADD/UBQLN2/MAP2K1/STX2/FSCN1/STAT3/FBXW7/RGS14/ST13/ZDHHC11	38
MF	GO:0003746	translation elongation factor activity	6/1157	19/18432	0.000805999	0.0286503	0.0258675	EEF1B2/EEF1A1/EEF2/EEF1G/EEF1D/GTPBP1	6
MF	GO:0035259	nuclear glucocorticoid receptor binding	5/1157	13/18432	0.000812852	0.0286503	0.0258675	NR4A1/NR4A2/NR4A3/GRIP1/SMAD3	5
MF	GO:0030295	protein kinase activator activity	17/1157	115/18432	0.000821092	0.0286503	0.0258675	AREG/DDX3X/SPDYA/STK4/EPGN/CCNT1/CD40LG/RPTOR/CALM1/MAP2K6/STRADB/CKS2/RICTOR/HBEGF/MAP2K1/MAP3K13/RGCC	17
MF	GO:0046332	SMAD binding	13/1157	78/18432	0.00106532	0.0358903	0.0324044	FOS/JUN/TOB1/TGFBR2/DDX5/SKI/CITED2/SKIL/AXIN2/USP15/SMAD3/RGCC/SMURF2	13
MF	GO:0016922	nuclear receptor binding	19/1157	139/18432	0.00110862	0.0361041	0.0325974	LEF1/NR4A1/NR4A2/FOXP1/DDX5/GTF2B/NR4A3/PRKCB/SIRT1/KDM4C/GRIP1/HMGA1/TMF1/SMAD3/JMJD1C/TCF7L2/TOB2/LRIF1/KDM3A	19
MF	GO:0004860	protein kinase inhibitor activity	12/1157	70/18432	0.00127205	0.0381077	0.0344063	RACK1/NPM1/HEXIM1/SOCS3/CDKN1B/SH3BP5/PRKAR2A/RPTOR/CDKN1C/CDKN2D/PKIG/ITPRIP	12
MF	GO:0004879	nuclear receptor activity	10/1157	52/18432	0.00128716	0.0381077	0.0344063	NR4A1/NR4A2/NR3C2/NR4A3/NR1D2/RARA/RORA/THRA/STAT3/NR2C1	10
MF	GO:0098531	ligand-activated transcription factor activity	10/1157	52/18432	0.00128716	0.0381077	0.0344063	NR4A1/NR4A2/NR3C2/NR4A3/NR1D2/RARA/RORA/THRA/STAT3/NR2C1	10

## Sheet: cluster2-GO
Table S4: Gene Expression Signatures During CD4+ T Cells Pseudotime Progression
ONTOLOGY	GO ID	Description	GeneRatio	BgRatio	pvalue	p.adjust	qvalue	geneID	Count
BP	GO:0071674	mononuclear cell migration	26/460	206/18903	6.66073e-12	2.89942e-08	2.38104e-08	CCL4/CCL5/CKLF/LGALS3/CCL20/CD99/XCL1/TBX21/CORO1A/MSN/SPN/CCR5/XCL2/NBL1/CALCA/TNFSF14/CCR2/PYCARD/TNF/JAML/CCL3L1/AKT1/HMGB1/MYO1G/PTK2B/C3AR1	26
BP	GO:0050900	leukocyte migration	35/460	398/18903	5.71917e-11	1.24478e-07	1.02223e-07	CCL4/CCL5/CKLF/CXCR3/RAC2/LGALS3/CCL20/PPIB/CD99/XCL1/CD81/TBX21/CORO1A/ITGB2/MSN/SPN/CCR5/XCL2/NBL1/CALCA/TNFSF14/CCR2/PYCARD/TNF/MIF/JAML/PPIA/CCL3L1/CD9/SMPD3/AKT1/HMGB1/MYO1G/PTK2B/C3AR1	35
BP	GO:0002685	regulation of leukocyte migration	25/460	231/18903	4.80325e-10	6.96951e-07	5.72345e-07	CCL4/CCL5/CXCR3/RAC2/LGALS3/CCL20/CD99/XCL1/CD81/CORO1A/MSN/SPN/XCL2/NBL1/TNFSF14/CCR2/PYCARD/TNF/MIF/CD9/SMPD3/AKT1/HMGB1/PTK2B/C3AR1	25
BP	GO:0071675	regulation of mononuclear cell migration	18/460	123/18903	1.07618e-09	1.07178e-06	8.80156e-07	CCL4/CCL5/LGALS3/CCL20/XCL1/CORO1A/MSN/SPN/XCL2/NBL1/TNFSF14/CCR2/PYCARD/TNF/AKT1/HMGB1/PTK2B/C3AR1	18
BP	GO:0072676	lymphocyte migration	18/460	124/18903	1.23108e-09	1.07178e-06	8.80156e-07	CCL4/CCL5/CKLF/CCL20/CD99/XCL1/TBX21/CORO1A/MSN/SPN/XCL2/TNFSF14/CCR2/PYCARD/CCL3L1/AKT1/MYO1G/PTK2B	18
BP	GO:0071677	positive regulation of mononuclear cell migration	14/460	73/18903	2.09095e-09	1.51699e-06	1.24577e-06	CCL4/CCL5/LGALS3/CCL20/XCL1/CORO1A/SPN/XCL2/TNFSF14/CCR2/PYCARD/TNF/HMGB1/PTK2B	14
BP	GO:2000403	positive regulation of lymphocyte migration	11/460	42/18903	3.41105e-09	2.12118e-06	1.74194e-06	CCL4/CCL5/CCL20/XCL1/CORO1A/SPN/XCL2/TNFSF14/CCR2/PYCARD/PTK2B	11
BP	GO:0060326	cell chemotaxis	28/460	319/18903	5.23089e-09	2.84626e-06	2.33738e-06	CCL4/CCL5/CXCR6/CKLF/CXCR3/RAC2/LGALS3/CCL20/PPIB/XCL1/CORO1A/ITGB2/CCR5/XCL2/NBL1/CALCA/TNFSF14/CCR2/MIF/FGFR1/JAML/PPIA/NRP1/CCL3L1/HMGB1/TMSB4X/PTK2B/C3AR1	28
BP	GO:2000401	regulation of lymphocyte migration	13/460	69/18903	9.91546e-09	4.79578e-06	3.93835e-06	CCL4/CCL5/CCL20/XCL1/CORO1A/MSN/SPN/XCL2/TNFSF14/CCR2/PYCARD/AKT1/PTK2B	13
BP	GO:0009060	aerobic respiration	21/460	194/18903	1.19224e-08	5.1898e-06	4.26193e-06	ATP5F1E/BLOC1S1/COX6A1/NDUFA1/NDUFB2/UQCR11/UQCR10/ATP5PF/COX6B1/UQCRQ/ATP5ME/TNF/NDUFA11/NDUFB7/ATP5PB/CAT/SDHAF2/COX7A2/NDUFA3/IDH2/PDHA1	21
BP	GO:0016032	viral process	32/460	421/18903	1.40232e-08	5.54936e-06	4.5572e-06	CCL4/CCL5/LGALS1/CXCR6/CFL1/CTSB/PPIB/IFITM2/VAMP8/CD81/RAB1B/CCR5/APOBEC3H/CAV1/BCL2L1/PCBP1/HSPA1A/DEK/GFI1/TNF/IFITM1/VPS28/PPIA/CHMP4A/MGAT4B/NRP1/P4HB/HMGB1/MDFIC/TOP2A/SPCS3/TMEM250	32
BP	GO:0030595	leukocyte chemotaxis	23/460	240/18903	2.45752e-08	8.91465e-06	7.32082e-06	CCL4/CCL5/CKLF/RAC2/LGALS3/CCL20/PPIB/XCL1/CORO1A/ITGB2/CCR5/XCL2/NBL1/CALCA/TNFSF14/CCR2/MIF/JAML/PPIA/CCL3L1/HMGB1/PTK2B/C3AR1	23
BP	GO:0097529	myeloid leukocyte migration	23/460	242/18903	2.87037e-08	9.61132e-06	7.89293e-06	CCL4/CCL5/CKLF/RAC2/LGALS3/CCL20/PPIB/CD99/XCL1/CD81/ITGB2/XCL2/NBL1/CALCA/CCR2/MIF/JAML/PPIA/CCL3L1/CD9/HMGB1/PTK2B/C3AR1	23
BP	GO:2000406	positive regulation of T cell migration	9/460	35/18903	1.11393e-07	3.27193e-05	2.68695e-05	CCL5/CCL20/XCL1/CORO1A/SPN/XCL2/TNFSF14/CCR2/PYCARD	9
BP	GO:0006119	oxidative phosphorylation	17/460	147/18903	1.12747e-07	3.27193e-05	2.68695e-05	ATP5F1E/COX6A1/NDUFA1/NDUFB2/UQCR11/UQCR10/ATP5PF/COX6B1/UQCRQ/ATP5ME/TNF/NDUFA11/NDUFB7/ATP5PB/SDHAF2/COX7A2/NDUFA3	17
BP	GO:0002687	positive regulation of leukocyte migration	17/460	148/18903	1.24569e-07	3.38904e-05	2.78312e-05	CCL4/CCL5/RAC2/LGALS3/CCL20/CD99/XCL1/CORO1A/SPN/XCL2/TNFSF14/CCR2/PYCARD/TNF/HMGB1/PTK2B/C3AR1	17
BP	GO:0072678	T cell migration	12/460	73/18903	1.79124e-07	4.58662e-05	3.76659e-05	CCL5/CCL20/CD99/XCL1/CORO1A/MSN/SPN/XCL2/TNFSF14/CCR2/PYCARD/MYO1G	12
BP	GO:0015980	energy derivation by oxidation of organic compounds	26/460	333/18903	1.94202e-07	4.69645e-05	3.85679e-05	PPP1CA/ATP5F1E/BLOC1S1/COX6A1/NDUFA1/NDUFB2/UQCR11/UQCR10/PPP1CC/ATP5PF/COX6B1/UQCRQ/GYG1/ATP5ME/TNF/NDUFA11/NDUFB7/ATP5PB/SELENOS/CAT/AKT1/SDHAF2/COX7A2/NDUFA3/IDH2/PDHA1	26
BP	GO:0030593	neutrophil chemotaxis	14/460	106/18903	2.8755e-07	6.58792e-05	5.41008e-05	CCL4/CCL5/CKLF/RAC2/LGALS3/CCL20/PPIB/XCL1/ITGB2/XCL2/JAML/PPIA/CCL3L1/C3AR1	14
BP	GO:0071356	cellular response to tumor necrosis factor	21/460	234/18903	3.03865e-07	6.61362e-05	5.43119e-05	CCL4/CCL5/CCL20/CYBA/XCL1/LAPTM5/XCL2/CALCA/HSPA1A/PYCARD/TNF/CCL3L1/CIB1/TNFRSF1A/SMPD3/GSDME/GSTP1/AKT1/TMSB4X/RRAGA/PTK2B	21
BP	GO:0140131	positive regulation of lymphocyte chemotaxis	7/460	21/18903	4.17842e-07	8.66127e-05	7.11274e-05	CCL4/CCL5/XCL1/XCL2/TNFSF14/CCR2/PTK2B	7
BP	GO:0045333	cellular respiration	21/460	240/18903	4.62977e-07	9.16063e-05	7.52282e-05	ATP5F1E/BLOC1S1/COX6A1/NDUFA1/NDUFB2/UQCR11/UQCR10/ATP5PF/COX6B1/UQCRQ/ATP5ME/TNF/NDUFA11/NDUFB7/ATP5PB/CAT/SDHAF2/COX7A2/NDUFA3/IDH2/PDHA1	21
BP	GO:0014066	regulation of phosphatidylinositol 3-kinase signaling	14/460	111/18903	5.11912e-07	9.6885e-05	7.95631e-05	SERPINE2/CCL5/HCST/PTPN13/TNF/F2R/ROR1/FGFR1/NTRK3/SLC9A3R1/CAT/NCF1/PRR5L/MYDGF	14
BP	GO:1990266	neutrophil migration	15/460	130/18903	6.47571e-07	0.000117453	9.6454e-05	CCL4/CCL5/CKLF/RAC2/LGALS3/CCL20/PPIB/CD99/XCL1/ITGB2/XCL2/JAML/PPIA/CCL3L1/C3AR1	15
BP	GO:0019722	calcium-mediated signaling	19/460	208/18903	8.50619e-07	0.00014811	0.00012163	CCL4/CXCR6/CXCR3/KSR2/CCL20/CCR5/NFATC2/MCTP1/CD3E/CCR2/BCAP31/TNF/ATP1B1/ATP2B4/LAT/CIB1/P2RX5/PLEK/PTK2B	19
BP	GO:0002366	leukocyte activation involved in immune response	23/460	293/18903	9.01748e-07	0.000150973	0.000123981	LGALS1/RAC2/NKG7/LGALS3/VAMP8/CD81/TBX21/CORO1A/ITGB2/SPN/LFNG/LCP1/CCR2/PYCARD/LAT/APBB1IP/ZNF683/HMGB1/EOMES/PGLYRP2/PTK2B/SLC15A4/PTGDR	23
BP	GO:0002548	monocyte chemotaxis	11/460	71/18903	1.08094e-06	0.00016995	0.000139565	CCL4/CCL5/LGALS3/CCL20/XCL1/XCL2/NBL1/CALCA/CCR2/CCL3L1/HMGB1	11
BP	GO:0019058	viral life cycle	24/460	319/18903	1.11755e-06	0.00016995	0.000139565	CCL5/LGALS1/CXCR6/CTSB/PPIB/IFITM2/VAMP8/CD81/RAB1B/CCR5/APOBEC3H/CAV1/PCBP1/HSPA1A/DEK/TNF/IFITM1/VPS28/PPIA/CHMP4A/NRP1/P4HB/HMGB1/TOP2A	24
BP	GO:0002263	cell activation involved in immune response	23/460	297/18903	1.13998e-06	0.00016995	0.000139565	LGALS1/RAC2/NKG7/LGALS3/VAMP8/CD81/TBX21/CORO1A/ITGB2/SPN/LFNG/LCP1/CCR2/PYCARD/LAT/APBB1IP/ZNF683/HMGB1/EOMES/PGLYRP2/PTK2B/SLC15A4/PTGDR	23
BP	GO:0034612	response to tumor necrosis factor	21/460	254/18903	1.17126e-06	0.00016995	0.000139565	CCL4/CCL5/CCL20/CYBA/XCL1/LAPTM5/XCL2/CALCA/HSPA1A/PYCARD/TNF/CCL3L1/CIB1/TNFRSF1A/SMPD3/GSDME/GSTP1/AKT1/TMSB4X/RRAGA/PTK2B	21
BP	GO:0019835	cytolysis	7/460	25/18903	1.58755e-06	0.000222923	0.000183067	GZMA/PRF1/NKG7/GZMH/GZMB/RRAGA/GZMM	7
BP	GO:2001233	regulation of apoptotic signaling pathway	26/460	374/18903	1.77173e-06	0.000241011	0.000197921	PPP1CA/LGALS3/ACAA2/CAV1/TMBIM6/BCL2L1/TNFSF12/HSPA1A/ITM2C/CTTN/BCAP31/PYCARD/TNF/MIF/FGFR1/PPIA/SLC9A3R1/NRP1/P4HB/SELENOS/GSDME/GSTP1/TPD52L1/AKT1/TMEM14A/PDIA3	26
BP	GO:0070098	chemokine-mediated signaling pathway	12/460	90/18903	1.83644e-06	0.000242243	0.000198933	CCL4/CCL5/CXCR6/CXCR3/CCL20/XCL1/CCR5/XCL2/CCR2/CCL3L1/CIB1/PTK2B	12
BP	GO:2000404	regulation of T cell migration	9/460	49/18903	2.39591e-06	0.000306747	0.000251905	CCL5/CCL20/XCL1/CORO1A/SPN/XCL2/TNFSF14/CCR2/PYCARD	9
BP	GO:0014065	phosphatidylinositol 3-kinase signaling	15/460	145/18903	2.6134e-06	0.000325032	0.00026692	SERPINE2/CCL5/HCST/PTPN13/TNF/F2R/ROR1/FGFR1/NTRK3/SLC9A3R1/CAT/AKT1/NCF1/PRR5L/MYDGF	15
BP	GO:1901623	regulation of lymphocyte chemotaxis	7/460	27/18903	2.81173e-06	0.000339984	0.000279199	CCL4/CCL5/XCL1/XCL2/TNFSF14/CCR2/PTK2B	7
BP	GO:0071621	granulocyte chemotaxis	14/460	130/18903	3.49654e-06	0.000405554	0.000333046	CCL4/CCL5/CKLF/RAC2/LGALS3/CCL20/PPIB/XCL1/ITGB2/XCL2/JAML/PPIA/CCL3L1/C3AR1	14
BP	GO:0048247	lymphocyte chemotaxis	10/460	65/18903	3.56963e-06	0.000405554	0.000333046	CCL4/CCL5/CKLF/CCL20/XCL1/XCL2/TNFSF14/CCR2/CCL3L1/PTK2B	10
BP	GO:0014068	positive regulation of phosphatidylinositol 3-kinase signaling	11/460	80/18903	3.6335e-06	0.000405554	0.000333046	CCL5/HCST/TNF/F2R/ROR1/FGFR1/NTRK3/CAT/NCF1/PRR5L/MYDGF	11
BP	GO:0002456	T cell mediated immunity	13/460	113/18903	3.72824e-06	0.000405726	0.000333187	PRF1/HLA-B/XCL1/CD8A/CD81/TBX21/CCR2/HLA-E/HMGB1/MYO1G/JAG1/WAS/GZMM	13
BP	GO:0006968	cellular defense response	9/460	52/18903	4.02199e-06	0.000427018	0.000350672	PRF1/LSP1/SPN/CCR5/SH2D1A/GNLY/CCR2/NCF1/PTK2B	9
BP	GO:1990868	response to chemokine	12/460	98/18903	4.56943e-06	0.000462575	0.000379872	CCL4/CCL5/CXCR6/CXCR3/CCL20/XCL1/CCR5/XCL2/CCR2/CCL3L1/CIB1/PTK2B	12
BP	GO:1990869	cellular response to chemokine	12/460	98/18903	4.56943e-06	0.000462575	0.000379872	CCL4/CCL5/CXCR6/CXCR3/CCL20/XCL1/CCR5/XCL2/CCR2/CCL3L1/CIB1/PTK2B	12
BP	GO:0019221	cytokine-mediated signaling pathway	30/460	496/18903	4.95157e-06	0.000489868	0.000402286	CCL4/CCL5/CXCR6/CXCR3/CCL20/IFITM2/XCL1/PLP2/CCR5/LAPTM5/CAV1/XCL2/AGPAT2/HSPA1A/GFI1/CCR2/PYCARD/TNF/IFITM1/CCL3L1/CIB1/P4HB/TNFRSF1A/GSTP1/CDC37/PPARG/AKT1/TMSB4X/RRAGA/PTK2B	30
BP	GO:2001236	regulation of extrinsic apoptotic signaling pathway	15/460	155/18903	5.98561e-06	0.000579008	0.000475489	PPP1CA/LGALS3/CAV1/BCL2L1/TNFSF12/HSPA1A/ITM2C/CTTN/PYCARD/TNF/FGFR1/NRP1/GSTP1/AKT1/PDIA3	15
BP	GO:0022900	electron transport chain	16/460	176/18903	6.61472e-06	0.000625954	0.000514041	CYBA/COX6A1/NDUFA1/NDUFB2/UQCR11/UQCR10/COX6B1/UQCRQ/NDUFB7/SRD5A1/AKR7A2/NCF1/SDHAF2/COX7A2/NDUFA3/ADH5	16
BP	GO:0097530	granulocyte migration	15/460	158/18903	7.56981e-06	0.000701094	0.000575747	CCL4/CCL5/CKLF/RAC2/LGALS3/CCL20/PPIB/CD99/XCL1/ITGB2/XCL2/JAML/PPIA/CCL3L1/C3AR1	15
BP	GO:0097191	extrinsic apoptotic signaling pathway	18/460	224/18903	1.00395e-05	0.000910458	0.000747679	PPP1CA/LGALS3/CAV1/BCL2L1/TNFSF12/HSPA1A/ITM2C/CTTN/PYCARD/TNF/FGFR1/FASLG/NRP1/CIB1/TNFRSF1A/GSTP1/AKT1/PDIA3	18
BP	GO:0032103	positive regulation of response to external stimulus	28/460	464/18903	1.07065e-05	0.000951129	0.000781079	CCL4/CCL5/LGALS1/RAC2/NKG7/CYBA/VAMP8/XCL1/CD81/ALOX5AP/XCL2/SH2D1A/TNFSF14/CCR2/PYCARD/TNF/MIF/HLA-E/FGFR1/NTRK3/NRP1/TNFRSF1A/LPL/HMGB1/TMSB4X/PTK2B/C3AR1/SLC15A4	28
BP	GO:0050921	positive regulation of chemotaxis	14/460	144/18903	1.15572e-05	0.00100617	0.000826278	CCL4/CCL5/RAC2/XCL1/XCL2/TNFSF14/CCR2/FGFR1/NTRK3/NRP1/HMGB1/TMSB4X/PTK2B/C3AR1	14
BP	GO:1905517	macrophage migration	9/460	60/18903	1.3605e-05	0.00116123	0.000953614	CCL5/CKLF/LGALS3/CD81/CCR2/MIF/CD9/PTK2B/C3AR1	9
BP	GO:0097193	intrinsic apoptotic signaling pathway	21/460	298/18903	1.42539e-05	0.00119227	0.000979111	CRIP1/CAV1/TMBIM6/BCL2L1/HSPA1A/BCAP31/PYCARD/TNF/PHLDA3/MIF/SHISA5/PPIA/CIDEB/SLC9A3R1/P4HB/TNFRSF1A/SELENOS/GSDME/PERP/AKT1/HRAS	21
BP	GO:0055094	response to lipoprotein particle	7/460	34/18903	1.46997e-05	0.00119227	0.000979111	CD81/ITGB2/CD9/SMPD3/LPL/PPARG/AKT1	7
BP	GO:0070665	positive regulation of leukocyte proliferation	15/460	167/18903	1.47905e-05	0.00119227	0.000979111	NMB/CCL5/RAC2/XCL1/CD81/CORO1A/NFATC2/BCL2L1/CD3E/RASAL3/CCR2/PYCARD/MIF/HLA-E/HMGB1	15
BP	GO:0019646	aerobic electron transport chain	11/460	93/18903	1.59207e-05	0.00126005	0.00103477	COX6A1/NDUFA1/NDUFB2/UQCR11/UQCR10/COX6B1/UQCRQ/NDUFB7/SDHAF2/COX7A2/NDUFA3	11
BP	GO:0050863	regulation of T cell activation	24/460	376/18903	1.84668e-05	0.00143546	0.00117882	CCL5/LGALS1/CD2/RAC2/LGALS3/XCL1/CD81/TBX21/CORO1A/SPN/LAPTM5/CAV1/SMARCE1/CD3E/TNFSF14/RASAL3/CCR2/PYCARD/MAP3K8/HLA-E/LAT/ZNF683/AKT1/HMGB1	24
BP	GO:0046641	positive regulation of alpha-beta T cell proliferation	6/460	25/18903	2.40236e-05	0.00183464	0.00150663	XCL1/CD81/CD3E/RASAL3/CCR2/HLA-E	6
BP	GO:0071402	cellular response to lipoprotein particle stimulus	7/460	37/18903	2.64136e-05	0.00198239	0.00162796	CD81/ITGB2/CD9/SMPD3/LPL/PPARG/AKT1	7
BP	GO:0002443	leukocyte mediated immunity	27/460	463/18903	2.80733e-05	0.00207124	0.00170093	CD2/RAC2/PRF1/HLA-B/NKG7/VAMP8/XCL1/CD8A/IGHV4-4/CD81/TBX21/CORO1A/ITGB2/SH2D1A/CCR2/TNF/HLA-E/GZMB/LAT/IGHV1-69D/HMGB1/MYO1G/JAG1/WAS/GZMM/SLC15A4/PTGDR	27
BP	GO:0010820	positive regulation of T cell chemotaxis	5/460	16/18903	2.92159e-05	0.0021029	0.00172693	CCL5/XCL1/XCL2/TNFSF14/CCR2	5
BP	GO:0043270	positive regulation of ion transport	20/460	289/18903	2.94687e-05	0.0021029	0.00172693	CCL4/CCL5/LGALS3/VAMP8/XCL1/CNKSR3/TSPO/CAV1/SRI/CCR2/ORAI1/KCNJ2/COX17/F2R/MIF/ATP1B1/SLC9A3R1/AKT1/TMSB4X/P2RX5	20
BP	GO:0007159	leukocyte cell-cell adhesion	25/460	414/18903	3.13654e-05	0.00217363	0.00178501	CCL5/LGALS1/RAC2/LGALS3/XCL1/CD81/TBX21/CORO1A/ITGB2/MSN/SPN/LAPTM5/CAV1/FERMT3/SMARCE1/CD3E/TNFSF14/RASAL3/CCR2/PYCARD/MAP3K8/TNF/HLA-E/AKT1/HMGB1	25
BP	GO:0048015	phosphatidylinositol-mediated signaling	15/460	178/18903	3.14584e-05	0.00217363	0.00178501	SERPINE2/CCL5/HCST/PTPN13/TNF/F2R/ROR1/FGFR1/NTRK3/SLC9A3R1/CAT/AKT1/NCF1/PRR5L/MYDGF	15
BP	GO:0042776	proton motive force-driven mitochondrial ATP synthesis	9/460	67/18903	3.38556e-05	0.00226555	0.0018605	ATP5F1E/NDUFA1/NDUFB2/ATP5PF/ATP5ME/NDUFA11/NDUFB7/ATP5PB/NDUFA3	9
BP	GO:0042773	ATP synthesis coupled electron transport	11/460	101/18903	3.48706e-05	0.00226555	0.0018605	COX6A1/NDUFA1/NDUFB2/UQCR11/UQCR10/COX6B1/UQCRQ/NDUFB7/SDHAF2/COX7A2/NDUFA3	11
BP	GO:0042775	mitochondrial ATP synthesis coupled electron transport	11/460	101/18903	3.48706e-05	0.00226555	0.0018605	COX6A1/NDUFA1/NDUFB2/UQCR11/UQCR10/COX6B1/UQCRQ/NDUFB7/SDHAF2/COX7A2/NDUFA3	11
BP	GO:1905477	positive regulation of protein localization to membrane	11/460	101/18903	3.48706e-05	0.00226555	0.0018605	LGALS3/CD81/ITGB2/RER1/TNF/GZMB/ATP2B4/CIB1/AKT1/MESD/HRAS	11
BP	GO:0043410	positive regulation of MAPK cascade	28/460	496/18903	3.56723e-05	0.00228355	0.00187528	CCL4/CCL5/CCL20/XCL1/IGFBP4/CD81/LAPTM5/XCL2/GLIPR2/PYCARD/TNF/F2R/MIF/FGFR1/NTRK3/PPIA/NRP1/CCL3L1/LAMTOR3/CIB1/GSDME/TPD52L1/HMGB1/NCF1/HRAS/NENF/MYDGF/PTK2B	28
BP	GO:1902600	proton transmembrane transport	14/460	160/18903	3.79639e-05	0.00239265	0.00196488	ATP5F1E/COX6A1/UQCR10/ATP5PF/COX6B1/COX17/ATP5ME/ATP6V0B/ATP1B1/SLC9A3R1/ATP5PB/TMSB4X/SLC9A9/SLC15A4	14
BP	GO:0034341	response to interferon-gamma	13/460	140/18903	3.84759e-05	0.00239265	0.00196488	CCL4/CCL5/CCL20/IFITM2/XCL1/XCL2/TNF/IFITM1/FASLG/CCL3L1/CDC37/PPARG/WAS	13
BP	GO:0051701	biological process involved in interaction with host	16/460	203/18903	3.92478e-05	0.00240628	0.00197607	LGALS1/CTSB/IFITM2/VAMP8/CD81/CCR5/CAV1/BCL2L1/HSPA1A/IFITM1/PPIA/CHMP4A/NRP1/P4HB/HMGB1/PGLYRP2	16
BP	GO:0010819	regulation of T cell chemotaxis	5/460	17/18903	4.05638e-05	0.00242953	0.00199516	CCL5/XCL1/XCL2/TNFSF14/CCR2	5
BP	GO:0048017	inositol lipid-mediated signaling	15/460	182/18903	4.07433e-05	0.00242953	0.00199516	SERPINE2/CCL5/HCST/PTPN13/TNF/F2R/ROR1/FGFR1/NTRK3/SLC9A3R1/CAT/AKT1/NCF1/PRR5L/MYDGF	15
BP	GO:0007204	positive regulation of cytosolic calcium ion concentration	16/460	205/18903	4.4191e-05	0.0025995	0.00213474	NMB/CXCR6/CXCR3/CD52/CCR5/CAV1/TMBIM6/CALCA/CCR2/BCAP31/F2R/HMGB1/P2RX5/PTK2B/C3AR1/PTGDR	16
BP	GO:0002285	lymphocyte activation involved in immune response	16/460	207/18903	4.96753e-05	0.00288316	0.00236768	LGALS1/NKG7/LGALS3/CD81/TBX21/CORO1A/SPN/LFNG/LCP1/APBB1IP/ZNF683/HMGB1/EOMES/PGLYRP2/PTK2B/SLC15A4	16
BP	GO:0006605	protein targeting	21/460	325/18903	5.12266e-05	0.00293407	0.0024095	RAC2/YWHAQ/PARD3/UBL5/TSPO/ITGB2/SEC61B/LAPTM5/SEC61G/RTP5/BCAP31/TOMM5/SPCS2/CHMP4A/CIB1/CDC37/NCF1/HRAS/LEPROT/SPCS3/AP1S3	21
BP	GO:0006839	mitochondrial transport	15/460	189/18903	6.28828e-05	0.00355492	0.00291935	RAC2/UBL5/TSPO/ACAA2/BCL2L1/HSPA1A/BCAP31/TOMM5/GZMB/TMEM14C/CPT1A/ABCB10/SLC25A20/TMEM14A/LEPROT	15
BP	GO:0002688	regulation of leukocyte chemotaxis	12/460	127/18903	6.40974e-05	0.00357713	0.00293758	CCL4/CCL5/RAC2/XCL1/XCL2/NBL1/TNFSF14/CCR2/MIF/HMGB1/PTK2B/C3AR1	12
BP	GO:0044403	biological process involved in symbiotic interaction	20/460	307/18903	6.87491e-05	0.00378816	0.00311089	CCL4/CCL5/LGALS1/CFL1/CTSB/PPIB/IFITM2/VAMP8/CD81/CCR5/CAV1/BCL2L1/HSPA1A/IFITM1/PPIA/CHMP4A/NRP1/P4HB/HMGB1/PGLYRP2	20
BP	GO:0032946	positive regulation of mononuclear cell proliferation	13/460	149/18903	7.35639e-05	0.00397143	0.00326138	CCL5/XCL1/CD81/CORO1A/NFATC2/BCL2L1/CD3E/RASAL3/CCR2/PYCARD/MIF/HLA-E/HMGB1	13
BP	GO:0022407	regulation of cell-cell adhesion	27/460	490/18903	7.38997e-05	0.00397143	0.00326138	SERPINE2/CCL5/LGALS1/LGALS3/XCL1/KIF26B/CD81/TBX21/CORO1A/ITGB2/SPN/LAPTM5/CAV1/FERMT3/SMARCE1/CD3E/TNFSF14/RASAL3/CCR2/PYCARD/MAP3K8/TNF/HLA-E/CD9/AKT1/HMGB1/JAG1	27
BP	GO:1905475	regulation of protein localization to membrane	14/460	172/18903	8.36618e-05	0.00444122	0.00364718	LGALS3/VAMP8/CD81/ITGB2/ABI3/BCL2L1/RER1/TNF/GZMB/ATP2B4/CIB1/AKT1/MESD/HRAS	14
BP	GO:0050867	positive regulation of cell activation	26/460	467/18903	8.47521e-05	0.00444489	0.0036502	CCL5/LGALS1/CD2/VAMP8/XCL1/IGHV4-4/CD81/TBX21/CORO1A/ITGB2/NFATC2/CAV1/SMARCE1/CD3E/TNFSF14/RASAL3/CCR2/PYCARD/MAP3K8/TNF/MIF/HLA-E/IGHV1-69D/AKT1/HMGB1/PLEK	26
BP	GO:0015986	proton motive force-driven ATP synthesis	9/460	76/18903	9.30048e-05	0.00479658	0.00393901	ATP5F1E/NDUFA1/NDUFB2/ATP5PF/ATP5ME/NDUFA11/NDUFB7/ATP5PB/NDUFA3	9
BP	GO:0019932	second-messenger-mediated signaling	20/460	314/18903	9.36616e-05	0.00479658	0.00393901	CCL4/CXCR6/PDE7B/CXCR3/KSR2/CCL20/CCR5/NFATC2/MCTP1/CD3E/CCR2/BCAP31/TNF/ATP1B1/ATP2B4/LAT/CIB1/P2RX5/PLEK/PTK2B	20
BP	GO:0070372	regulation of ERK1 and ERK2 cascade	20/460	315/18903	9.78067e-05	0.00492542	0.00404482	CCL4/CCL5/CCL20/XCL1/CNKSR3/XCL2/GLIPR2/PYCARD/TNF/F2R/MIF/DUSP6/SLC9A3R1/NRP1/CCL3L1/CIB1/GSTP1/HMGB1/HRAS/PTK2B	20
BP	GO:0031295	T cell costimulation	7/460	45/18903	9.84405e-05	0.00492542	0.00404482	LGALS1/CD81/CAV1/CD3E/TNFSF14/MAP3K8/AKT1	7
BP	GO:0071803	positive regulation of podosome assembly	4/460	11/18903	9.97164e-05	0.00493256	0.00405068	MSN/LCP1/TNF/ASAP1	4
BP	GO:0002449	lymphocyte mediated immunity	22/460	367/18903	0.000103327	0.00505375	0.0041502	CD2/PRF1/HLA-B/NKG7/XCL1/CD8A/IGHV4-4/CD81/TBX21/CORO1A/SH2D1A/CCR2/TNF/HLA-E/GZMB/IGHV1-69D/HMGB1/MYO1G/JAG1/WAS/GZMM/SLC15A4	22
BP	GO:0070663	regulation of leukocyte proliferation	18/460	269/18903	0.000112222	0.00542782	0.0044574	NMB/CCL5/RAC2/LGALS3/XCL1/CD81/CORO1A/SPN/NFATC2/BCL2L1/CD3E/RASAL3/CCR2/PYCARD/MIF/HLA-E/GSTP1/HMGB1	18
BP	GO:0010959	regulation of metal ion transport	24/460	423/18903	0.000118512	0.00555015	0.00455785	CCL4/SERPINE2/CCL5/LGALS3/CD63/CYBA/XCL1/CNKSR3/TSPO/CORO1A/YWHAH/CAV1/GNB2/TMBIM6/SRI/ORAI1/KCNJ2/F2R/ATP1B1/ATP2B4/SLC9A3R1/AKT1/P2RX5/PTK2B	24
BP	GO:0008154	actin polymerization or depolymerization	15/460	200/18903	0.000119002	0.00555015	0.00455785	CFL1/ARPC3/CORO1A/CAPG/SH3BP1/CAPZB/CTTN/PYCARD/WIPF1/ARPC5/DIAPH3/TMSB4X/WAS/PLEK/PTK2B	15
BP	GO:0002696	positive regulation of leukocyte activation	25/460	450/18903	0.000119556	0.00555015	0.00455785	CCL5/LGALS1/CD2/VAMP8/XCL1/IGHV4-4/CD81/TBX21/CORO1A/ITGB2/NFATC2/CAV1/SMARCE1/CD3E/TNFSF14/RASAL3/CCR2/PYCARD/MAP3K8/TNF/MIF/HLA-E/IGHV1-69D/AKT1/HMGB1	25
BP	GO:0070374	positive regulation of ERK1 and ERK2 cascade	16/460	223/18903	0.000119852	0.00555015	0.00455785	CCL4/CCL5/CCL20/XCL1/XCL2/GLIPR2/PYCARD/TNF/F2R/MIF/NRP1/CCL3L1/CIB1/HMGB1/HRAS/PTK2B	16
BP	GO:0002690	positive regulation of leukocyte chemotaxis	10/460	97/18903	0.000125467	0.00574904	0.00472118	CCL4/CCL5/RAC2/XCL1/XCL2/TNFSF14/CCR2/HMGB1/PTK2B/C3AR1	10
BP	GO:0031294	lymphocyte costimulation	7/460	47/18903	0.000130834	0.0059325	0.00487184	LGALS1/CD81/CAV1/CD3E/TNFSF14/MAP3K8/AKT1	7
BP	GO:0071346	cellular response to interferon-gamma	11/460	118/18903	0.000145075	0.00651042	0.00534644	CCL4/CCL5/CCL20/XCL1/XCL2/TNF/FASLG/CCL3L1/CDC37/PPARG/WAS	11
BP	GO:1903039	positive regulation of leukocyte cell-cell adhesion	18/460	275/18903	0.000148004	0.00657412	0.00539875	CCL5/LGALS1/XCL1/CD81/CORO1A/ITGB2/CAV1/SMARCE1/CD3E/TNFSF14/RASAL3/CCR2/PYCARD/MAP3K8/TNF/HLA-E/AKT1/HMGB1	18
BP	GO:1903037	regulation of leukocyte cell-cell adhesion	22/460	377/18903	0.000151913	0.00666237	0.00547122	CCL5/LGALS1/LGALS3/XCL1/CD81/TBX21/CORO1A/ITGB2/SPN/LAPTM5/CAV1/SMARCE1/CD3E/TNFSF14/RASAL3/CCR2/PYCARD/MAP3K8/TNF/HLA-E/AKT1/HMGB1	22
BP	GO:0048524	positive regulation of viral process	8/460	64/18903	0.000155138	0.00666237	0.00547122	CCL5/LGALS1/PPIA/P4HB/HMGB1/MDFIC/TOP2A/TMEM250	8
BP	GO:0032069	regulation of nuclease activity	5/460	22/18903	0.000156113	0.00666237	0.00547122	GZMA/TMBIM6/HSPA1A/AKT1/HMGB1	5
BP	GO:0071404	cellular response to low-density lipoprotein particle stimulus	5/460	22/18903	0.000156113	0.00666237	0.00547122	CD81/ITGB2/CD9/LPL/PPARG	5
BP	GO:0044000	movement in host	14/460	183/18903	0.000161773	0.00681575	0.00559718	LGALS1/CTSB/IFITM2/VAMP8/CD81/CCR5/CAV1/HSPA1A/IFITM1/PPIA/CHMP4A/NRP1/P4HB/HMGB1	14
BP	GO:0002697	regulation of immune effector process	22/460	379/18903	0.00016376	0.00681575	0.00559718	RAC2/HLA-B/LGALS3/VAMP8/XCL1/CD81/TBX21/ITGB2/LAPTM5/TMBIM6/SH2D1A/CCR2/PYCARD/TNF/MIF/HLA-E/ZNF683/HMGB1/NCF1/WAS/PGLYRP2/SLC15A4	22
BP	GO:0097305	response to alcohol	17/460	253/18903	0.000164405	0.00681575	0.00559718	CYBA/TSPO/CCR5/BCL2L1/TNF/GRAMD1B/NTRK3/CPT1A/CAT/TBXAS1/PMVK/AKT1/RGS19/ABCA2/PTK2B/PTGDR/CDK4	17
BP	GO:0032970	regulation of actin filament-based process	23/460	406/18903	0.000167284	0.00684476	0.005621	RAC2/S100A10/ARPC3/CORO1A/CAPG/SH3BP1/ABI3/CAV1/CAPZB/SRI/CTTN/KCNJ2/PYCARD/NTRK3/NRP1/ARPC5/RHOF/ARHGDIA/HRAS/TMSB4X/WAS/PLEK/PTK2B	23
BP	GO:0046209	nitric oxide metabolic process	9/460	82/18903	0.000168249	0.00684476	0.005621	TSPO/CAV1/GCHFR/TNF/ATP2B4/SELENOS/CYB5R3/AKT1/PTK2B	9
BP	GO:0050920	regulation of chemotaxis	16/460	230/18903	0.00017125	0.00690233	0.00566828	CCL4/CCL5/RAC2/XCL1/XCL2/NBL1/TNFSF14/CCR2/MIF/FGFR1/NTRK3/NRP1/HMGB1/TMSB4X/PTK2B/C3AR1	16
BP	GO:1905952	regulation of lipid localization	14/460	185/18903	0.000181283	0.00723967	0.00594531	NMB/TSPO/ANXA2/CAV1/SCP2/TNF/MIF/FASLG/NAXE/LPL/PPARG/AKT1/ATP8A1/ABCA2	14
BP	GO:2001057	reactive nitrogen species metabolic process	9/460	83/18903	0.000184719	0.00730982	0.00600291	TSPO/CAV1/GCHFR/TNF/ATP2B4/SELENOS/CYB5R3/AKT1/PTK2B	9
BP	GO:0022904	respiratory electron transport chain	11/460	122/18903	0.000195079	0.00758478	0.00622871	COX6A1/NDUFA1/NDUFB2/UQCR11/UQCR10/COX6B1/UQCRQ/NDUFB7/SDHAF2/COX7A2/NDUFA3	11
BP	GO:2001238	positive regulation of extrinsic apoptotic signaling pathway	7/460	50/18903	0.000195152	0.00758478	0.00622871	PPP1CA/CAV1/TNFSF12/ITM2C/PYCARD/TNF/PDIA3	7
BP	GO:0009260	ribonucleotide biosynthetic process	16/460	234/18903	0.000208494	0.00803162	0.00659566	ATP5F1E/NDUFA1/NDUFB2/ATP5PF/ELOVL1/ATP5ME/NDUFA11/NDUFB7/ACSBG1/ATP5PB/TMSB4X/DHODH/NDUFA3/SLC25A1/PDK4/PDHA1	16
BP	GO:0042098	T cell proliferation	15/460	212/18903	0.00022582	0.00862277	0.00708113	CCL5/RAC2/LGALS3/XCL1/CD81/CORO1A/MSN/SPN/CD3E/TNFSF14/RASAL3/CCR2/PYCARD/HLA-E/HMGB1	15
BP	GO:0032386	regulation of intracellular transport	20/460	336/18903	0.000231635	0.00876787	0.00720028	RAC2/UBL5/CD81/ANXA2/PTPN14/ITGB2/TXN/MSN/PPP1CC/REEP5/LCP1/SCP2/BCAP31/GZMB/CIB1/MDFIC/HRAS/PRR5L/LEPROT/ABCA2	20
BP	GO:1990778	protein localization to cell periphery	20/460	337/18903	0.000240826	0.00894165	0.00734299	LGALS3/VAMP8/S100A10/CD81/ABI3/CAV1/BCL2L1/RER1/TNF/MAP7/PDZD11/ATP1B1/ATP2B4/SLC9A3R1/CIB1/TNFRSF1A/AKT1/HRAS/TMED2/ABCA2	20
BP	GO:1904375	regulation of protein localization to cell periphery	11/460	125/18903	0.000241544	0.00894165	0.00734299	LGALS3/VAMP8/ABI3/BCL2L1/RER1/TNF/ATP2B4/CIB1/AKT1/HRAS/ABCA2	11
BP	GO:0050671	positive regulation of lymphocyte proliferation	12/460	146/18903	0.000242388	0.00894165	0.00734299	CCL5/XCL1/CD81/CORO1A/NFATC2/CD3E/RASAL3/CCR2/PYCARD/MIF/HLA-E/HMGB1	12
BP	GO:0010823	negative regulation of mitochondrion organization	7/460	52/18903	0.000250685	0.00917001	0.00753053	TSPO/ACAA2/BCL2L1/HSPA1A/PPARG/AKT1/TMEM14A	7
BP	GO:0006754	ATP biosynthetic process	10/460	106/18903	0.000261745	0.00941633	0.0077328	ATP5F1E/NDUFA1/NDUFB2/ATP5PF/ATP5ME/NDUFA11/NDUFB7/ATP5PB/TMSB4X/NDUFA3	10
BP	GO:0042102	positive regulation of T cell proliferation	10/460	106/18903	0.000261745	0.00941633	0.0077328	CCL5/XCL1/CD81/CORO1A/CD3E/RASAL3/CCR2/PYCARD/HLA-E/HMGB1	10
BP	GO:0070371	ERK1 and ERK2 cascade	20/460	340/18903	0.000270349	0.00964613	0.00792152	CCL4/CCL5/CCL20/XCL1/CNKSR3/XCL2/GLIPR2/PYCARD/TNF/F2R/MIF/DUSP6/SLC9A3R1/NRP1/CCL3L1/CIB1/GSTP1/HMGB1/HRAS/PTK2B	20
BP	GO:0071801	regulation of podosome assembly	4/460	14/18903	0.0002854	0.0101004	0.00829455	MSN/LCP1/TNF/ASAP1	4
BP	GO:0046390	ribose phosphate biosynthetic process	16/460	241/18903	0.000290743	0.0101598	0.00834339	ATP5F1E/NDUFA1/NDUFB2/ATP5PF/ELOVL1/ATP5ME/NDUFA11/NDUFB7/ACSBG1/ATP5PB/TMSB4X/DHODH/NDUFA3/SLC25A1/PDK4/PDHA1	16
BP	GO:0051235	maintenance of location	20/460	342/18903	0.000291748	0.0101598	0.00834339	CYBA/XCL1/TSPO/CORO1A/TXN/CCR5/CAV1/RER1/NBL1/SRI/COX17/TNF/F2R/FASLG/CPT1A/LPL/PPARG/AKT1/TMSB4X/PTK2B	20
BP	GO:0031579	membrane raft organization	5/460	25/18903	0.000296569	0.0102458	0.00841395	CD2/S100A10/ANXA2/CAV1/NAXE	5
BP	GO:0006164	purine nucleotide biosynthetic process	16/460	242/18903	0.000304525	0.0104378	0.00857164	ATP5F1E/NDUFA1/NDUFB2/ATP5PF/GUK1/ELOVL1/ATP5ME/NDUFA11/NDUFB7/ACSBG1/ATP5PB/TMSB4X/NDUFA3/SLC25A1/PDK4/PDHA1	16
BP	GO:2001242	regulation of intrinsic apoptotic signaling pathway	13/460	172/18903	0.000309302	0.0105187	0.00863806	CAV1/TMBIM6/BCL2L1/HSPA1A/BCAP31/PYCARD/MIF/PPIA/SLC9A3R1/P4HB/SELENOS/GSDME/AKT1	13
BP	GO:0051928	positive regulation of calcium ion transport	11/460	129/18903	0.000317764	0.0106772	0.00876827	CCL4/CCL5/LGALS3/XCL1/TSPO/CAV1/SRI/ORAI1/F2R/ATP1B1/P2RX5	11
BP	GO:0032944	regulation of mononuclear cell proliferation	16/460	243/18903	0.00031887	0.0106772	0.00876827	CCL5/RAC2/LGALS3/XCL1/CD81/CORO1A/SPN/NFATC2/BCL2L1/CD3E/RASAL3/CCR2/PYCARD/MIF/HLA-E/HMGB1	16
BP	GO:0046718	viral entry into host cell	12/460	151/18903	0.000330796	0.010992	0.00902677	LGALS1/CTSB/IFITM2/VAMP8/CD81/CCR5/CAV1/HSPA1A/IFITM1/NRP1/P4HB/HMGB1	12
BP	GO:0009152	purine ribonucleotide biosynthetic process	15/460	220/18903	0.000336293	0.01109	0.00910726	ATP5F1E/NDUFA1/NDUFB2/ATP5PF/ELOVL1/ATP5ME/NDUFA11/NDUFB7/ACSBG1/ATP5PB/TMSB4X/NDUFA3/SLC25A1/PDK4/PDHA1	15
BP	GO:0019079	viral genome replication	11/460	130/18903	0.000339699	0.0111181	0.00913034	CCL5/CXCR6/PPIB/IFITM2/APOBEC3H/PCBP1/DEK/TNF/IFITM1/PPIA/TOP2A	11
BP	GO:0045785	positive regulation of cell adhesion	25/460	484/18903	0.000362156	0.0117628	0.0096598	CCL5/LGALS1/XCL1/KIF26B/S100A10/CD81/CORO1A/ITGB2/CAV1/SMARCE1/CD3E/TNFSF14/RASAL3/CCR2/PYCARD/MAP3K8/TNF/HLA-E/NRP1/CIB1/APBB1IP/P4HB/AKT1/HMGB1/PTK2B	25
BP	GO:0070661	leukocyte proliferation	20/460	348/18903	0.000365093	0.0117628	0.0096598	NMB/CCL5/RAC2/LGALS3/XCL1/CD81/CORO1A/MSN/SPN/NFATC2/BCL2L1/CD3E/TNFSF14/RASAL3/CCR2/PYCARD/MIF/HLA-E/GSTP1/HMGB1	20
BP	GO:0022409	positive regulation of cell-cell adhesion	19/460	322/18903	0.000367505	0.0117628	0.0096598	CCL5/LGALS1/XCL1/KIF26B/CD81/CORO1A/ITGB2/CAV1/SMARCE1/CD3E/TNFSF14/RASAL3/CCR2/PYCARD/MAP3K8/TNF/HLA-E/AKT1/HMGB1	19
BP	GO:0030901	midbrain development	9/460	91/18903	0.000371257	0.0117962	0.0096872	YWHAQ/FZD3/YWHAH/ATP5PF/COX6B1/UQCRQ/SYNGR3/ATP5PB/FZD1	9
BP	GO:0001771	immunological synapse formation	4/460	15/18903	0.000381729	0.0119749	0.00983391	PRF1/LGALS3/CD81/MSN	4
BP	GO:0048246	macrophage chemotaxis	6/460	40/18903	0.000382382	0.0119749	0.00983391	CCL5/CKLF/LGALS3/MIF/PTK2B/C3AR1	6
BP	GO:0032368	regulation of lipid transport	12/460	155/18903	0.000419918	0.0130564	0.0107221	NMB/TSPO/ANXA2/CAV1/SCP2/MIF/FASLG/NAXE/PPARG/AKT1/ATP8A1/ABCA2	12
BP	GO:0050870	positive regulation of T cell activation	16/460	251/18903	0.000456177	0.0139841	0.0114839	CCL5/LGALS1/XCL1/CD81/CORO1A/CAV1/SMARCE1/CD3E/TNFSF14/RASAL3/CCR2/PYCARD/MAP3K8/HLA-E/AKT1/HMGB1	16
BP	GO:0072522	purine-containing compound biosynthetic process	16/460	251/18903	0.000456177	0.0139841	0.0114839	ATP5F1E/NDUFA1/NDUFB2/ATP5PF/GUK1/ELOVL1/ATP5ME/NDUFA11/NDUFB7/ACSBG1/ATP5PB/TMSB4X/NDUFA3/SLC25A1/PDK4/PDHA1	16
BP	GO:2001235	positive regulation of apoptotic signaling pathway	11/460	135/18903	0.000469431	0.0142897	0.0117349	PPP1CA/CAV1/TNFSF12/ITM2C/BCAP31/PYCARD/TNF/SLC9A3R1/GSDME/TPD52L1/PDIA3	11
BP	GO:0044409	entry into host	12/460	158/18903	0.000499367	0.0150582	0.012366	LGALS1/CTSB/IFITM2/VAMP8/CD81/CCR5/CAV1/HSPA1A/IFITM1/NRP1/P4HB/HMGB1	12
BP	GO:2000249	regulation of actin cytoskeleton reorganization	6/460	42/18903	0.000501595	0.0150582	0.012366	ABI3/NTRK3/NRP1/ARHGDIA/HRAS/PTK2B	6
BP	GO:0034109	homotypic cell-cell adhesion	9/460	95/18903	0.000511049	0.015184	0.0124693	SERPINE2/CLIC1/CCL5/CD99/FERMT3/CSRP1/PPIA/CD9/PLEK	9
BP	GO:0006809	nitric oxide biosynthetic process	8/460	76/18903	0.000512762	0.015184	0.0124693	TSPO/CAV1/GCHFR/TNF/ATP2B4/CYB5R3/AKT1/PTK2B	8
BP	GO:0010818	T cell chemotaxis	5/460	28/18903	0.000516609	0.0151946	0.012478	CCL5/XCL1/XCL2/TNFSF14/CCR2	5
BP	GO:0045936	negative regulation of phosphate metabolic process	23/460	440/18903	0.000523098	0.0152822	0.0125499	LGALS3/PARD3/PTPN13/CNKSR3/TSPO/CAV1/CTDSP1/PYCARD/TNF/DUSP6/NTRK3/PPIA/CIB1/GSTP1/ZFYVE28/PPARG/AKT1/PPP1R35/PRR5L/TMED2/PRKAR2B/ABCA2/PLEK	23
BP	GO:0008064	regulation of actin polymerization or depolymerization	12/460	159/18903	0.000528513	0.0153351	0.0125934	ARPC3/CORO1A/CAPG/SH3BP1/CAPZB/CTTN/PYCARD/ARPC5/TMSB4X/WAS/PLEK/PTK2B	12
BP	GO:0042129	regulation of T cell proliferation	13/460	182/18903	0.000531955	0.0153351	0.0125934	CCL5/RAC2/LGALS3/XCL1/CD81/CORO1A/SPN/CD3E/RASAL3/CCR2/PYCARD/HLA-E/HMGB1	13
BP	GO:0010563	negative regulation of phosphorus metabolic process	23/460	441/18903	0.000539698	0.015456	0.0126926	LGALS3/PARD3/PTPN13/CNKSR3/TSPO/CAV1/CTDSP1/PYCARD/TNF/DUSP6/NTRK3/PPIA/CIB1/GSTP1/ZFYVE28/PPARG/AKT1/PPP1R35/PRR5L/TMED2/PRKAR2B/ABCA2/PLEK	23
BP	GO:0009206	purine ribonucleoside triphosphate biosynthetic process	10/460	117/18903	0.000578512	0.0164592	0.0135165	ATP5F1E/NDUFA1/NDUFB2/ATP5PF/ATP5ME/NDUFA11/NDUFB7/ATP5PB/TMSB4X/NDUFA3	10
BP	GO:0070972	protein localization to endoplasmic reticulum	8/460	78/18903	0.000611256	0.0172779	0.0141888	SEC61B/RER1/SEC61G/BCAP31/SPCS2/CHMP4A/SPCS3/BCAP29	8
BP	GO:0009145	purine nucleoside triphosphate biosynthetic process	10/460	118/18903	0.000618645	0.0173198	0.0142232	ATP5F1E/NDUFA1/NDUFB2/ATP5PF/ATP5ME/NDUFA11/NDUFB7/ATP5PB/TMSB4X/NDUFA3	10
BP	GO:0030832	regulation of actin filament length	12/460	162/18903	0.000624674	0.0173198	0.0142232	ARPC3/CORO1A/CAPG/SH3BP1/CAPZB/CTTN/PYCARD/ARPC5/TMSB4X/WAS/PLEK/PTK2B	12
BP	GO:0050792	regulation of viral process	12/460	162/18903	0.000624674	0.0173198	0.0142232	CCL5/LGALS1/IFITM2/APOBEC3H/TNF/IFITM1/PPIA/P4HB/HMGB1/MDFIC/TOP2A/TMEM250	12
BP	GO:1903729	regulation of plasma membrane organization	4/460	17/18903	0.000640362	0.0174089	0.0142964	S100A10/ANXA2/ASAP1/FASLG	4
BP	GO:0007163	establishment or maintenance of cell polarity	15/460	234/18903	0.000642378	0.0174089	0.0142964	CCL4/RAC2/PARD3/KIF26B/MSN/SPN/SH3BP1/PARVG/MAP4/MAP7/PDZD11/SLC9A3R1/ARPC5/RHOF/PTK2B	15
BP	GO:0021762	substantia nigra development	6/460	44/18903	0.000647886	0.0174089	0.0142964	YWHAQ/YWHAH/ATP5PF/COX6B1/SYNGR3/ATP5PB	6
BP	GO:0046640	regulation of alpha-beta T cell proliferation	6/460	44/18903	0.000647886	0.0174089	0.0142964	XCL1/CD81/CD3E/RASAL3/CCR2/HLA-E	6
BP	GO:1905521	regulation of macrophage migration	6/460	44/18903	0.000647886	0.0174089	0.0142964	CCL5/CD81/MIF/CD9/PTK2B/C3AR1	6
BP	GO:0032609	interferon-gamma production	10/460	119/18903	0.000661051	0.0174834	0.0143576	CD2/XCL1/LAPTM5/CD3E/CCR2/PYCARD/TNF/HMGB1/HRAS/PGLYRP2	10
BP	GO:0032649	regulation of interferon-gamma production	10/460	119/18903	0.000661051	0.0174834	0.0143576	CD2/XCL1/LAPTM5/CD3E/CCR2/PYCARD/TNF/HMGB1/HRAS/PGLYRP2	10
BP	GO:0043299	leukocyte degranulation	8/460	79/18903	0.000665933	0.0174834	0.0143576	RAC2/NKG7/VAMP8/CORO1A/ITGB2/CCR2/LAT/PTGDR	8
BP	GO:0032956	regulation of actin cytoskeleton organization	20/460	365/18903	0.000666724	0.0174834	0.0143576	RAC2/S100A10/ARPC3/CORO1A/CAPG/SH3BP1/ABI3/CAPZB/CTTN/PYCARD/NTRK3/NRP1/ARPC5/RHOF/ARHGDIA/HRAS/TMSB4X/WAS/PLEK/PTK2B	20
BP	GO:0032943	mononuclear cell proliferation	18/460	312/18903	0.000676899	0.017644	0.0144894	CCL5/RAC2/LGALS3/XCL1/CD81/CORO1A/MSN/SPN/NFATC2/BCL2L1/CD3E/TNFSF14/RASAL3/CCR2/PYCARD/MIF/HLA-E/HMGB1	18
BP	GO:1904062	regulation of cation transmembrane transport	21/460	394/18903	0.000705123	0.0182703	0.0150038	CD63/CYBA/XCL1/CNKSR3/CORO1A/YWHAH/CAV1/GNB2/TMBIM6/SRI/CCR2/KCNJ2/COX17/F2R/ATP1B1/ATP2B4/SLC9A3R1/CNIH3/TMSB4X/P2RX5/PTK2B	21
BP	GO:1903829	positive regulation of protein localization	23/460	451/18903	0.000732689	0.0188722	0.015498	RAC2/LGALS3/UBL5/CD81/ITGB2/MSN/RER1/SRI/BCAP31/TNF/VPS28/PPIA/GZMB/ATP2B4/CIB1/IER3IP1/PPARG/AKT1/MESD/HRAS/PRR5L/GPR68/LEPROT	23
BP	GO:0007160	cell-matrix adhesion	15/460	238/18903	0.000764607	0.0195784	0.0160781	CD63/S100A10/ITGB2/ITGB8/ITGAE/FERMT3/PARVG/CD3E/CTTN/NRP1/CIB1/SGCE/PEAK1/JAG1/PTK2B	15
BP	GO:0050670	regulation of lymphocyte proliferation	15/460	239/18903	0.000798077	0.020316	0.0166837	CCL5/RAC2/LGALS3/XCL1/CD81/CORO1A/SPN/NFATC2/CD3E/RASAL3/CCR2/PYCARD/MIF/HLA-E/HMGB1	15
BP	GO:0072567	chemokine (C-X-C motif) ligand 2 production	4/460	18/18903	0.000807596	0.0203206	0.0166875	TNF/MIF/LPL/HMGB1	4
BP	GO:2000341	regulation of chemokine (C-X-C motif) ligand 2 production	4/460	18/18903	0.000807596	0.0203206	0.0166875	TNF/MIF/LPL/HMGB1	4
BP	GO:0070542	response to fatty acid	7/460	63/18903	0.000824256	0.0204102	0.0167611	PPP5C/CPT1A/LPL/CAT/TBXAS1/PDK4/CDK4	7
BP	GO:0042088	T-helper 1 type immune response	6/460	46/18903	0.000825223	0.0204102	0.0167611	XCL1/TBX21/SPN/CCR2/HMGB1/HRAS	6
BP	GO:2001239	regulation of extrinsic apoptotic signaling pathway in absence of ligand	6/460	46/18903	0.000825223	0.0204102	0.0167611	PPP1CA/BCL2L1/HSPA1A/TNF/FGFR1/AKT1	6
BP	GO:0045862	positive regulation of proteolysis	20/460	372/18903	0.00084295	0.0207308	0.0170244	ELOB/S100A10/ANXA2/PSME1/LAPTM5/CAV1/HSPA1A/PSENEN/BCAP31/PYCARD/TNF/F2R/CIDEB/FASLG/STUB1/PPARG/PERP/AKT1/HMGB1/PTK2B	20
BP	GO:0051251	positive regulation of lymphocyte activation	21/460	400/18903	0.000854501	0.0207537	0.0170432	CCL5/LGALS1/XCL1/IGHV4-4/CD81/TBX21/CORO1A/NFATC2/CAV1/SMARCE1/CD3E/TNFSF14/RASAL3/CCR2/PYCARD/MAP3K8/MIF/HLA-E/IGHV1-69D/AKT1/HMGB1	21
BP	GO:0009201	ribonucleoside triphosphate biosynthetic process	10/460	123/18903	0.000855397	0.0207537	0.0170432	ATP5F1E/NDUFA1/NDUFB2/ATP5PF/ATP5ME/NDUFA11/NDUFB7/ATP5PB/TMSB4X/NDUFA3	10
BP	GO:0008630	intrinsic apoptotic signaling pathway in response to DNA damage	9/460	102/18903	0.000858183	0.0207537	0.0170432	CRIP1/BCL2L1/PYCARD/TNF/PHLDA3/MIF/SHISA5/CIDEB/TNFRSF1A	9
BP	GO:0050918	positive chemotaxis	7/460	64/18903	0.000906428	0.0215966	0.0177354	CCL5/LGALS3/CORO1A/MIF/NTRK3/NRP1/HMGB1	7
BP	GO:1903076	regulation of protein localization to plasma membrane	9/460	103/18903	0.00092055	0.0215966	0.0177354	LGALS3/VAMP8/ABI3/BCL2L1/RER1/TNF/ATP2B4/CIB1/AKT1	9
BP	GO:0051222	positive regulation of protein transport	17/460	294/18903	0.000922087	0.0215966	0.0177354	RAC2/UBL5/CD81/ITGB2/SRI/BCAP31/TNF/VPS28/PPIA/GZMB/CIB1/IER3IP1/PPARG/HRAS/PRR5L/GPR68/LEPROT	17
BP	GO:0050848	regulation of calcium-mediated signaling	8/460	83/18903	0.000925407	0.0215966	0.0177354	CCL4/CD3E/TNF/ATP2B4/CIB1/P2RX5/PLEK/PTK2B	8
BP	GO:0032365	intracellular lipid transport	6/460	47/18903	0.000926841	0.0215966	0.0177354	ANXA2/SCP2/GRAMD1B/CPT1A/SLC25A20/ABCA2	6
BP	GO:0046633	alpha-beta T cell proliferation	6/460	47/18903	0.000926841	0.0215966	0.0177354	XCL1/CD81/CD3E/RASAL3/CCR2/HLA-E	6
BP	GO:0052547	regulation of peptidase activity	23/460	459/18903	0.000927766	0.0215966	0.0177354	SERPINE2/CTSB/ANXA2/PSME1/LAPTM5/CAV1/TNFSF14/PSENEN/BCAP31/PYCARD/TNF/PEBP1/F2R/CIDEB/FASLG/PSMF1/CSTB/SERPINB1/PPARG/PERP/AKT1/HMGB1/ABCA2	23
BP	GO:0010952	positive regulation of peptidase activity	13/460	194/18903	0.000965364	0.0223523	0.018356	PSME1/LAPTM5/CAV1/PSENEN/BCAP31/PYCARD/TNF/F2R/CIDEB/FASLG/PPARG/PERP/HMGB1	13
BP	GO:0080164	regulation of nitric oxide metabolic process	7/460	65/18903	0.000994921	0.0229148	0.0188179	TSPO/CAV1/TNF/ATP2B4/SELENOS/AKT1/PTK2B	7
BP	GO:0071800	podosome assembly	4/460	19/18903	0.00100343	0.0229571	0.0188527	MSN/LCP1/TNF/ASAP1	4
BP	GO:0072503	cellular divalent inorganic cation homeostasis	18/460	323/18903	0.00100731	0.0229571	0.0188527	CCL5/MT2A/CYBA/XCL1/CORO1A/MT1E/CCR5/CAV1/TMBIM6/CALCA/SRI/CCR2/BCAP31/F2R/ATP1B1/ATP2B4/FASLG/PTK2B	18
BP	GO:0032760	positive regulation of tumor necrosis factor production	9/460	105/18903	0.00105633	0.0239489	0.0196672	CD2/CYBA/SPN/CCR2/PYCARD/MIF/HLA-E/LPL/HMGB1	9
BP	GO:0010821	regulation of mitochondrion organization	11/460	150/18903	0.00112921	0.0254686	0.0209151	TSPO/ACAA2/BCL2L1/HSPA1A/CTTN/PYCARD/GZMB/CIDEB/PPARG/AKT1/TMEM14A	11
BP	GO:0010950	positive regulation of endopeptidase activity	12/460	174/18903	0.0011687	0.026089	0.0214246	PSME1/LAPTM5/PSENEN/BCAP31/PYCARD/TNF/F2R/CIDEB/FASLG/PPARG/PERP/HMGB1	12
BP	GO:0046631	alpha-beta T cell activation	12/460	174/18903	0.0011687	0.026089	0.0214246	NKG7/XCL1/CD81/TBX21/SPN/CD3E/RASAL3/CCR2/HLA-E/ZNF683/HMGB1/EOMES	12
BP	GO:0032388	positive regulation of intracellular transport	13/460	199/18903	0.00121791	0.0270488	0.0222128	RAC2/UBL5/CD81/ANXA2/ITGB2/MSN/SCP2/BCAP31/GZMB/CIB1/HRAS/PRR5L/LEPROT	13
BP	GO:1902236	negative regulation of endoplasmic reticulum stress-induced intrinsic apoptotic signaling pathway	4/460	20/18903	0.00123037	0.0271867	0.0223261	TMBIM6/BCL2L1/HSPA1A/SELENOS	4
BP	GO:0009636	response to toxic substance	15/460	250/18903	0.00125608	0.0275669	0.0226383	CCL4/CCL5/MT2A/MT1E/TXN/PON2/ALOX5AP/TNF/SRD5A1/SELENOS/LTC4S/GSTP1/SELENOW/CAT/ADH5	15
BP	GO:0030433	ubiquitin-dependent ERAD pathway	8/460	87/18903	0.00126024	0.0275669	0.0226383	DNAJB14/SEC61B/CAV1/BCAP31/FBXO2/STUB1/SELENOS/TMUB1	8
BP	GO:0007596	blood coagulation	14/460	225/18903	0.00128047	0.0276643	0.0227183	SERPINE2/CLIC1/ANXA5/ANXA2/CAV1/FERMT3/VKORC1/F2R/CSRP1/PPIA/CD9/DGKG/WAS/PLEK	14
BP	GO:0033157	regulation of intracellular protein transport	14/460	225/18903	0.00128047	0.0276643	0.0227183	RAC2/UBL5/CD81/PTPN14/ITGB2/TXN/LCP1/BCAP31/GZMB/CIB1/MDFIC/HRAS/PRR5L/LEPROT	14
BP	GO:0051341	regulation of oxidoreductase activity	9/460	108/18903	0.00128998	0.0276643	0.0227183	GZMA/CYBA/CAV1/GFI1/COX17/TNF/ATP2B4/AKT1/PTK2B	9
BP	GO:0007520	myoblast fusion	6/460	50/18903	0.00129011	0.0276643	0.0227183	CD81/NFATC2/TNFSF14/CD9/PLEKHO1/SCGB3A1	6
BP	GO:0009165	nucleotide biosynthetic process	17/460	304/18903	0.00132654	0.0283061	0.0232453	ATP5F1E/NDUFA1/NDUFB2/ATP5PF/GUK1/ELOVL1/ATP5ME/NDUFA11/NDUFB7/ACSBG1/ATP5PB/TMSB4X/DHODH/NDUFA3/SLC25A1/PDK4/PDHA1	17
BP	GO:0051651	maintenance of location in cell	14/460	226/18903	0.0013355	0.0283582	0.0232881	CYBA/XCL1/TSPO/CORO1A/TXN/CCR5/CAV1/RER1/SRI/F2R/FASLG/AKT1/TMSB4X/PTK2B	14
BP	GO:0032370	positive regulation of lipid transport	8/460	88/18903	0.00135741	0.0286699	0.023544	NMB/ANXA2/CAV1/SCP2/MIF/FASLG/PPARG/ATP8A1	8
BP	GO:0046651	lymphocyte proliferation	17/460	305/18903	0.00137419	0.0286699	0.023544	CCL5/RAC2/LGALS3/XCL1/CD81/CORO1A/MSN/SPN/NFATC2/CD3E/TNFSF14/RASAL3/CCR2/PYCARD/MIF/HLA-E/HMGB1	17
BP	GO:0033209	tumor necrosis factor-mediated signaling pathway	9/460	109/18903	0.00137652	0.0286699	0.023544	LAPTM5/HSPA1A/PYCARD/TNF/TNFRSF1A/GSTP1/TMSB4X/RRAGA/PTK2B	9
BP	GO:1903557	positive regulation of tumor necrosis factor superfamily cytokine production	9/460	109/18903	0.00137652	0.0286699	0.023544	CD2/CYBA/SPN/CCR2/PYCARD/MIF/HLA-E/LPL/HMGB1	9
BP	GO:0008360	regulation of cell shape	11/460	154/18903	0.00139757	0.0288323	0.0236774	RAC2/FGD4/SEPTIN7/MYL12B/CORO1A/ITGB2/MSN/SLC9A3R1/PLEKHO1/RHOF/PTK2B	11
BP	GO:0050729	positive regulation of inflammatory response	11/460	154/18903	0.00139757	0.0288323	0.0236774	LGALS1/NKG7/VAMP8/CD81/ALOX5AP/CCR2/PYCARD/TNF/HLA-E/TNFRSF1A/LPL	11
BP	GO:1901293	nucleoside phosphate biosynthetic process	17/460	306/18903	0.00142328	0.0292243	0.0239994	ATP5F1E/NDUFA1/NDUFB2/ATP5PF/GUK1/ELOVL1/ATP5ME/NDUFA11/NDUFB7/ACSBG1/ATP5PB/TMSB4X/DHODH/NDUFA3/SLC25A1/PDK4/PDHA1	17
BP	GO:0019693	ribose phosphate metabolic process	23/460	475/18903	0.00145586	0.0295218	0.0242436	PDE7B/ATP5F1E/TSPO/NDUFA1/NDUFB2/ATP5PF/GUK1/HSPA1A/ELOVL1/ATP5ME/NDUFA11/NDUFB7/NUDT14/ATP1B1/ACSBG1/ATP5PB/PMVK/TMSB4X/DHODH/NDUFA3/SLC25A1/PDK4/PDHA1	23
BP	GO:0002709	regulation of T cell mediated immunity	8/460	89/18903	0.00146044	0.0295218	0.0242436	HLA-B/XCL1/CD81/TBX21/CCR2/HLA-E/HMGB1/WAS	8
BP	GO:1901739	regulation of myoblast fusion	4/460	21/18903	0.00149091	0.0295218	0.0242436	NFATC2/TNFSF14/PLEKHO1/SCGB3A1	4
BP	GO:0001765	membrane raft assembly	3/460	10/18903	0.00151237	0.0295218	0.0242436	S100A10/ANXA2/CAV1	3
BP	GO:0002291	T cell activation via T cell receptor contact with antigen bound to MHC molecule on antigen presenting cell	3/460	10/18903	0.00151237	0.0295218	0.0242436	LGALS3/CD81/APBB1IP	3
BP	GO:0032070	regulation of deoxyribonuclease activity	3/460	10/18903	0.00151237	0.0295218	0.0242436	GZMA/AKT1/HMGB1	3
BP	GO:0032380	regulation of intracellular sterol transport	3/460	10/18903	0.00151237	0.0295218	0.0242436	ANXA2/SCP2/ABCA2	3
BP	GO:0032383	regulation of intracellular cholesterol transport	3/460	10/18903	0.00151237	0.0295218	0.0242436	ANXA2/SCP2/ABCA2	3
BP	GO:0035747	natural killer cell chemotaxis	3/460	10/18903	0.00151237	0.0295218	0.0242436	CCL4/CCL5/XCL1	3
BP	GO:1901401	regulation of tetrapyrrole metabolic process	3/460	10/18903	0.00151237	0.0295218	0.0242436	TMEM14C/ABCB10/TMEM14A	3
BP	GO:2000563	positive regulation of CD4-positive, alpha-beta T cell proliferation	3/460	10/18903	0.00151237	0.0295218	0.0242436	XCL1/CD81/CD3E	3
BP	GO:0031532	actin cytoskeleton reorganization	9/460	111/18903	0.00156362	0.0303859	0.0249533	ABI3/PARVG/CTTN/NTRK3/NRP1/ARHGDIA/HRAS/PLEK/PTK2B	9
BP	GO:0050817	coagulation	14/460	230/18903	0.00157583	0.0304871	0.0250363	SERPINE2/CLIC1/ANXA5/ANXA2/CAV1/FERMT3/VKORC1/F2R/CSRP1/PPIA/CD9/DGKG/WAS/PLEK	14
BP	GO:0051051	negative regulation of transport	23/460	479/18903	0.00162245	0.0310877	0.0255296	NMB/SERPINE2/LGALS3/VAMP8/TSPO/ANXA2/CORO1A/TXN/MCTP1/CAV1/TMBIM6/SRI/CCR2/TNF/F2R/SLC9A3R1/TNFRSF1A/SELENOS/AKT1/HMGB1/MDFIC/ABCA2/PTK2B	23
BP	GO:1904951	positive regulation of establishment of protein localization	17/460	310/18903	0.00163475	0.0310877	0.0255296	RAC2/UBL5/CD81/ITGB2/SRI/BCAP31/TNF/VPS28/PPIA/GZMB/CIB1/IER3IP1/PPARG/HRAS/PRR5L/GPR68/LEPROT	17
BP	GO:0007599	hemostasis	14/460	231/18903	0.00164124	0.0310877	0.0255296	SERPINE2/CLIC1/ANXA5/ANXA2/CAV1/FERMT3/VKORC1/F2R/CSRP1/PPIA/CD9/DGKG/WAS/PLEK	14
BP	GO:0001909	leukocyte mediated cytotoxicity	10/460	134/18903	0.00164258	0.0310877	0.0255296	CD2/PRF1/HLA-B/NKG7/XCL1/CORO1A/SH2D1A/HLA-E/GZMB/GZMM	10
BP	GO:0009142	nucleoside triphosphate biosynthetic process	10/460	134/18903	0.00164258	0.0310877	0.0255296	ATP5F1E/NDUFA1/NDUFB2/ATP5PF/ATP5ME/NDUFA11/NDUFB7/ATP5PB/TMSB4X/NDUFA3	10
BP	GO:0070527	platelet aggregation	7/460	71/18903	0.00167791	0.0316188	0.0259658	SERPINE2/CLIC1/FERMT3/CSRP1/PPIA/CD9/PLEK	7
BP	GO:0006874	cellular calcium ion homeostasis	16/460	284/18903	0.00168597	0.0316337	0.025978	CCL5/CYBA/XCL1/CORO1A/CCR5/CAV1/TMBIM6/CALCA/SRI/CCR2/BCAP31/F2R/ATP1B1/ATP2B4/FASLG/PTK2B	16
BP	GO:0097553	calcium ion transmembrane import into cytosol	12/460	182/18903	0.00171489	0.0320383	0.0263102	CYBA/XCL1/CORO1A/CCR5/CAV1/TMBIM6/SRI/F2R/ATP2B4/FASLG/P2RX5/PTK2B	12
BP	GO:0072659	protein localization to plasma membrane	16/460	285/18903	0.0017474	0.0323378	0.0265562	LGALS3/VAMP8/S100A10/CD81/ABI3/BCL2L1/RER1/TNF/MAP7/ATP1B1/ATP2B4/SLC9A3R1/CIB1/TNFRSF1A/AKT1/TMED2	16
BP	GO:0022604	regulation of cell morphogenesis	17/460	312/18903	0.00175004	0.0323378	0.0265562	RAC2/CFL1/FGD4/SEPTIN7/S100A10/MYL12B/CORO1A/ITGB2/MSN/CAPZB/SLC9A3R1/NRP1/CIB1/P4HB/PLEKHO1/RHOF/PTK2B	17
BP	GO:0052372	modulation by symbiont of entry into host	6/460	53/18903	0.00175321	0.0323378	0.0265562	LGALS1/IFITM2/CAV1/IFITM1/P4HB/HMGB1	6
BP	GO:0007229	integrin-mediated signaling pathway	9/460	113/18903	0.0017706	0.0323842	0.0265943	CD63/ITGB2/ITGB8/ITGAE/FERMT3/LAT/NRP1/PLEK/PTK2B	9
BP	GO:1905954	positive regulation of lipid localization	9/460	113/18903	0.0017706	0.0323842	0.0265943	NMB/ANXA2/CAV1/SCP2/MIF/FASLG/LPL/PPARG/ATP8A1	9
BP	GO:2001234	negative regulation of apoptotic signaling pathway	14/460	233/18903	0.00177885	0.0323988	0.0266063	LGALS3/ACAA2/TMBIM6/BCL2L1/HSPA1A/CTTN/TNF/MIF/PPIA/NRP1/SELENOS/GSTP1/AKT1/TMEM14A	14
BP	GO:0001936	regulation of endothelial cell proliferation	12/460	183/18903	0.00179592	0.0325734	0.0267497	CYBA/CAV1/TNFSF12/TNF/POLD4/FGFR1/NRP1/NRP2/PPARG/AKT1/HMGB1/MYDGF	12
BP	GO:0007015	actin filament organization	22/460	454/18903	0.0018138	0.0327613	0.026904	RAC2/CFL1/S100A10/ARPC3/CORO1A/CAPG/SH3BP1/CAPZB/LCP1/CTTN/PYCARD/MYO1F/NRP1/WIPF1/ARPC5/RHOF/MYO1G/DIAPH3/TMSB4X/WAS/PLEK/PTK2B	22
BP	GO:0031589	cell-substrate adhesion	19/460	369/18903	0.00185054	0.0332868	0.0273356	RAC2/CD63/S100A10/CORO1A/ITGB2/ITGB8/ITGAE/FERMT3/PARVG/CD3E/CTTN/NRP1/CIB1/P4HB/SGCE/MYO1G/PEAK1/JAG1/PTK2B	19
BP	GO:0032640	tumor necrosis factor production	12/460	184/18903	0.00188006	0.0335406	0.027544	CD2/CYBA/TSPO/SPN/CCR2/PYCARD/MIF/HLA-E/SELENOS/LPL/GSTP1/HMGB1	12
BP	GO:0032680	regulation of tumor necrosis factor production	12/460	184/18903	0.00188006	0.0335406	0.027544	CD2/CYBA/TSPO/SPN/CCR2/PYCARD/MIF/HLA-E/SELENOS/LPL/GSTP1/HMGB1	12
BP	GO:0045185	maintenance of protein location	8/460	93/18903	0.0019362	0.0344011	0.0282506	TSPO/TXN/CAV1/RER1/NBL1/SRI/AKT1/TMSB4X	8
BP	GO:0052548	regulation of endopeptidase activity	21/460	428/18903	0.00196735	0.0348125	0.0285885	SERPINE2/ANXA2/PSME1/LAPTM5/TNFSF14/PSENEN/BCAP31/PYCARD/TNF/PEBP1/F2R/CIDEB/FASLG/PSMF1/CSTB/SERPINB1/PPARG/PERP/AKT1/HMGB1/ABCA2	21
BP	GO:0001938	positive regulation of endothelial cell proliferation	9/460	115/18903	0.00199896	0.0349974	0.0287403	CYBA/TNFSF12/POLD4/FGFR1/NRP1/NRP2/AKT1/HMGB1/MYDGF	9
BP	GO:0046634	regulation of alpha-beta T cell activation	9/460	115/18903	0.00199896	0.0349974	0.0287403	XCL1/CD81/TBX21/CD3E/RASAL3/CCR2/HLA-E/ZNF683/HMGB1	9
BP	GO:0006631	fatty acid metabolic process	20/460	400/18903	0.00200596	0.0349974	0.0287403	ACAA2/CAV1/ALOX5AP/ECH1/SCP2/ELOVL1/MIF/ACSBG1/CPT1A/TNFRSF1A/LTC4S/LPL/GSTP1/PPARG/TBXAS1/AKT1/IVD/ADH5/PRKAR2B/PDK4	20
BP	GO:0032377	regulation of intracellular lipid transport	3/460	11/18903	0.00204212	0.0349974	0.0287403	ANXA2/SCP2/ABCA2	3
BP	GO:0033632	regulation of cell-cell adhesion mediated by integrin	3/460	11/18903	0.00204212	0.0349974	0.0287403	CCL5/FERMT3/CD3E	3
BP	GO:0036152	phosphatidylethanolamine acyl-chain remodeling	3/460	11/18903	0.00204212	0.0349974	0.0287403	PLAAT3/MBOAT1/LPCAT4	3
BP	GO:0071394	cellular response to testosterone stimulus	3/460	11/18903	0.00204212	0.0349974	0.0287403	MSN/SRD5A1/NCF1	3
BP	GO:2000644	regulation of receptor catabolic process	3/460	11/18903	0.00204212	0.0349974	0.0287403	ANXA2/LAPTM5/ABCA2	3
BP	GO:0034767	positive regulation of ion transmembrane transport	12/460	186/18903	0.00205807	0.0351324	0.0288512	XCL1/CNKSR3/CAV1/SRI/CCR2/KCNJ2/COX17/F2R/ATP1B1/SLC9A3R1/TMSB4X/P2RX5	12
BP	GO:0042267	natural killer cell mediated cytotoxicity	7/460	74/18903	0.00213363	0.0362801	0.0297936	CD2/HLA-B/NKG7/CORO1A/SH2D1A/HLA-E/GZMB	7
BP	GO:0002460	adaptive immune response based on somatic recombination of immune receptors built from immunoglobulin superfamily domains	19/460	375/18903	0.00221849	0.0375761	0.030858	PRF1/HLA-B/XCL1/CD8A/IGHV4-4/CD81/TBX21/SPN/CCR2/TNF/HLA-E/IGHV1-69D/HMGB1/HRAS/MYO1G/JAG1/WAS/GZMM/SLC15A4	19
BP	GO:0050818	regulation of coagulation	7/460	75/18903	0.00230503	0.0388907	0.0319375	SERPINE2/ANXA5/ANXA2/CAV1/VKORC1/F2R/CD9	7
BP	GO:0001906	cell killing	12/460	189/18903	0.00235076	0.0392063	0.0321967	CD2/PRF1/HLA-B/NKG7/XCL1/CORO1A/BCL2L1/SH2D1A/GNLY/HLA-E/GZMB/GZMM	12
BP	GO:0071706	tumor necrosis factor superfamily cytokine production	12/460	189/18903	0.00235076	0.0392063	0.0321967	CD2/CYBA/TSPO/SPN/CCR2/PYCARD/MIF/HLA-E/SELENOS/LPL/GSTP1/HMGB1	12
BP	GO:1903555	regulation of tumor necrosis factor superfamily cytokine production	12/460	189/18903	0.00235076	0.0392063	0.0321967	CD2/CYBA/TSPO/SPN/CCR2/PYCARD/MIF/HLA-E/SELENOS/LPL/GSTP1/HMGB1	12
BP	GO:0002718	regulation of cytokine production involved in immune response	9/460	118/18903	0.00238494	0.0395046	0.0324417	XCL1/CD81/TBX21/LAPTM5/CCR2/PYCARD/TNF/MIF/HLA-E	9
BP	GO:0009141	nucleoside triphosphate metabolic process	15/460	267/18903	0.00238679	0.0395046	0.0324417	NUDT16/ATP5F1E/TSPO/NDUFA1/SMPDL3A/NDUFB2/ATP5PF/HSPA1A/ATP5ME/NDUFA11/NDUFB7/ATP1B1/ATP5PB/TMSB4X/NDUFA3	15
BP	GO:0002703	regulation of leukocyte mediated immunity	14/460	241/18903	0.00242884	0.0400483	0.0328881	RAC2/HLA-B/VAMP8/XCL1/CD81/TBX21/ITGB2/SH2D1A/CCR2/TNF/HLA-E/HMGB1/WAS/SLC15A4	14
BP	GO:0051924	regulation of calcium ion transport	15/460	268/18903	0.00247355	0.0406315	0.0333671	CCL4/CCL5/LGALS3/CYBA/XCL1/TSPO/CORO1A/CAV1/TMBIM6/SRI/ORAI1/F2R/ATP1B1/P2RX5/PTK2B	15
BP	GO:0060155	platelet dense granule organization	4/460	24/18903	0.00249881	0.0407488	0.0334634	BLOC1S1/AP3S1/F2R/AP1S3	4
BP	GO:0009259	ribonucleotide metabolic process	22/460	466/18903	0.00249941	0.0407488	0.0334634	PDE7B/ATP5F1E/TSPO/NDUFA1/NDUFB2/ATP5PF/GUK1/HSPA1A/ELOVL1/ATP5ME/NDUFA11/NDUFB7/ATP1B1/ACSBG1/ATP5PB/PMVK/TMSB4X/DHODH/NDUFA3/SLC25A1/PDK4/PDHA1	22
BP	GO:1903900	regulation of viral life cycle	10/460	142/18903	0.00252174	0.0409594	0.0336364	CCL5/LGALS1/IFITM2/APOBEC3H/TNF/IFITM1/PPIA/P4HB/HMGB1/TOP2A	10
BP	GO:0032768	regulation of monooxygenase activity	6/460	57/18903	0.00255448	0.041337	0.0339465	CAV1/GFI1/TNF/ATP2B4/AKT1/PTK2B	6
BP	GO:0046034	ATP metabolic process	13/460	217/18903	0.00262512	0.0419566	0.0344553	ATP5F1E/TSPO/NDUFA1/NDUFB2/ATP5PF/HSPA1A/ATP5ME/NDUFA11/NDUFB7/ATP1B1/ATP5PB/TMSB4X/NDUFA3	13
BP	GO:0001959	regulation of cytokine-mediated signaling pathway	11/460	167/18903	0.00265227	0.0419566	0.0344553	CCL5/LAPTM5/CAV1/AGPAT2/HSPA1A/GFI1/PYCARD/TNFRSF1A/GSTP1/CDC37/PPARG	11
BP	GO:2001056	positive regulation of cysteine-type endopeptidase activity	10/460	143/18903	0.00265406	0.0419566	0.0344553	LAPTM5/BCAP31/PYCARD/TNF/F2R/CIDEB/FASLG/PPARG/PERP/HMGB1	10
BP	GO:0044089	positive regulation of cellular component biogenesis	23/460	498/18903	0.00265473	0.0419566	0.0344553	RAC2/LGALS3/SEPTIN7/S100A10/HOPX/MSN/CAV1/LCP1/HSPA1A/CTTN/TENM2/PYCARD/TNF/ASAP1/NRP1/STUB1/EPS8L2/SMPD3/HRAS/PPP1R35/PLEK/SLF1/PTK2B	23
BP	GO:0043254	regulation of protein-containing complex assembly	20/460	410/18903	0.0026653	0.0419566	0.0344553	LGALS3/ARPC3/CORO1A/MSN/CAPG/CAPZB/LCP1/HSPA1A/CTTN/PYCARD/TNF/ASAP1/STUB1/LMO4/ARPC5/HMGB1/TMSB4X/PLEK/SLF1/PTK2B	20
BP	GO:0002367	cytokine production involved in immune response	9/460	120/18903	0.00267356	0.0419566	0.0344553	XCL1/CD81/TBX21/LAPTM5/CCR2/PYCARD/TNF/MIF/HLA-E	9
BP	GO:0030656	regulation of vitamin metabolic process	3/460	12/18903	0.00267392	0.0419566	0.0344553	RDH10/GFI1/TNF	3
BP	GO:0031334	positive regulation of protein-containing complex assembly	12/460	192/18903	0.00267656	0.0419566	0.0344553	LGALS3/MSN/LCP1/HSPA1A/CTTN/PYCARD/TNF/ASAP1/STUB1/PLEK/SLF1/PTK2B	12
BP	GO:0002228	natural killer cell mediated immunity	7/460	77/18903	0.00267952	0.0419566	0.0344553	CD2/HLA-B/NKG7/CORO1A/SH2D1A/HLA-E/GZMB	7
BP	GO:0031529	ruffle organization	6/460	58/18903	0.00279187	0.0435592	0.0357714	SH3BP1/ABI3/CAV1/EPS8L2/HRAS/PLEK	6
BP	GO:0033108	mitochondrial respiratory chain complex assembly	8/460	99/18903	0.00286997	0.0444589	0.0365102	NDUFA1/NDUFB2/COX17/NDUFA11/NDUFB7/PET100/SDHAF2/NDUFA3	8
BP	GO:2001237	negative regulation of extrinsic apoptotic signaling pathway	8/460	99/18903	0.00286997	0.0444589	0.0365102	LGALS3/BCL2L1/HSPA1A/CTTN/TNF/NRP1/GSTP1/AKT1	8
BP	GO:0021854	hypothalamus development	4/460	25/18903	0.00291829	0.044888	0.0368626	UQCRQ/SRD5A1/NRP1/NRP2	4
BP	GO:1901028	regulation of mitochondrial outer membrane permeabilization involved in apoptotic signaling pathway	4/460	25/18903	0.00291829	0.044888	0.0368626	ACAA2/HSPA1A/GZMB/TMEM14A	4
BP	GO:0072507	divalent inorganic cation homeostasis	18/460	356/18903	0.00292904	0.0448948	0.0368682	CCL5/MT2A/CYBA/XCL1/CORO1A/MT1E/CCR5/CAV1/TMBIM6/CALCA/SRI/CCR2/BCAP31/F2R/ATP1B1/ATP2B4/FASLG/PTK2B	18
BP	GO:0002698	negative regulation of immune effector process	9/460	122/18903	0.00298917	0.0456556	0.037493	HLA-B/LGALS3/XCL1/TBX21/TMBIM6/CCR2/TNF/HLA-E/PGLYRP2	9
BP	GO:0009144	purine nucleoside triphosphate metabolic process	14/460	247/18903	0.00303547	0.0456969	0.0375268	NUDT16/ATP5F1E/TSPO/NDUFA1/NDUFB2/ATP5PF/HSPA1A/ATP5ME/NDUFA11/NDUFB7/ATP1B1/ATP5PB/TMSB4X/NDUFA3	14
BP	GO:0050850	positive regulation of calcium-mediated signaling	5/460	41/18903	0.00304028	0.0456969	0.0375268	CCL4/CD3E/TNF/CIB1/P2RX5	5
BP	GO:0030041	actin filament polymerization	11/460	170/18903	0.00304306	0.0456969	0.0375268	ARPC3/CORO1A/CAPG/CAPZB/CTTN/PYCARD/ARPC5/DIAPH3/TMSB4X/WAS/PTK2B	11
BP	GO:0043903	regulation of biological process involved in symbiotic interaction	6/460	59/18903	0.0030454	0.0456969	0.0375268	LGALS1/IFITM2/CAV1/IFITM1/P4HB/HMGB1	6
BP	GO:1903078	positive regulation of protein localization to plasma membrane	6/460	59/18903	0.0030454	0.0456969	0.0375268	LGALS3/RER1/TNF/ATP2B4/CIB1/AKT1	6
BP	GO:0001776	leukocyte homeostasis	8/460	100/18903	0.00305486	0.0456969	0.0375268	CORO1A/TNFSF14/F2R/MIF/LAT/AKT1/HMGB1/SLC15A4	8
BP	GO:0002720	positive regulation of cytokine production involved in immune response	7/460	79/18903	0.00309902	0.0461988	0.037939	XCL1/CD81/TBX21/LAPTM5/PYCARD/MIF/HLA-E	7
BP	GO:0097237	cellular response to toxic substance	9/460	123/18903	0.00315762	0.0469117	0.0385245	TXN/ALOX5AP/TNF/SELENOS/LTC4S/GSTP1/SELENOW/CAT/ADH5	9
BP	GO:0006163	purine nucleotide metabolic process	22/460	476/18903	0.00322747	0.0477863	0.0392427	PDE7B/NUDT16/ATP5F1E/TSPO/NDUFA1/NDUFB2/ATP5PF/GUK1/HSPA1A/ELOVL1/ATP5ME/NDUFA11/NDUFB7/ATP1B1/ACSBG1/ATP5PB/PMVK/TMSB4X/NDUFA3/SLC25A1/PDK4/PDHA1	22
BP	GO:0009150	purine ribonucleotide metabolic process	21/460	447/18903	0.00328276	0.0484402	0.0397797	PDE7B/ATP5F1E/TSPO/NDUFA1/NDUFB2/ATP5PF/GUK1/HSPA1A/ELOVL1/ATP5ME/NDUFA11/NDUFB7/ATP1B1/ACSBG1/ATP5PB/PMVK/TMSB4X/NDUFA3/SLC25A1/PDK4/PDHA1	21
BP	GO:0050999	regulation of nitric-oxide synthase activity	5/460	42/18903	0.00338335	0.0492054	0.0404081	CAV1/TNF/ATP2B4/AKT1/PTK2B	5
BP	GO:0002357	defense response to tumor cell	3/460	13/18903	0.00341375	0.0492054	0.0404081	PRF1/LAPTM5/ABI3	3
BP	GO:0002863	positive regulation of inflammatory response to antigenic stimulus	3/460	13/18903	0.00341375	0.0492054	0.0404081	CD81/TNF/HLA-E	3
BP	GO:0035745	T-helper 2 cell cytokine production	3/460	13/18903	0.00341375	0.0492054	0.0404081	XCL1/CD81/TBX21	3
BP	GO:0051775	response to redox state	3/460	13/18903	0.00341375	0.0492054	0.0404081	SELENOS/SMPD3/ADH5	3
BP	GO:1901029	negative regulation of mitochondrial outer membrane permeabilization involved in apoptotic signaling pathway	3/460	13/18903	0.00341375	0.0492054	0.0404081	ACAA2/HSPA1A/TMEM14A	3
BP	GO:2000551	regulation of T-helper 2 cell cytokine production	3/460	13/18903	0.00341375	0.0492054	0.0404081	XCL1/CD81/TBX21	3
BP	GO:0050679	positive regulation of epithelial cell proliferation	13/460	224/18903	0.00344722	0.0495239	0.0406696	CYBA/TNFSF12/TNF/POLD4/FGFR1/JAML/NRP1/NRP2/AKT1/HMGB1/HRAS/MYDGF/HTRA1	13
CC	GO:0030055	cell-substrate junction	33/481	432/19869	6.63516e-09	3.41711e-06	2.71692e-06	RAC2/YWHAQ/CFL1/ANXA5/PPIB/CYBA/CD99/CD81/ARPC3/ITGB2/MSN/ITGB8/PPP1CC/CAV1/GNB2/FERMT3/PARVG/LCP1/HSPA1A/CTTN/CSRP1/PPIA/NRP1/LAMTOR3/CD9/APBB1IP/ARPC5/P4HB/CAT/PEAK1/PDIA3/FZD1/PTK2B	33
CC	GO:0005925	focal adhesion	32/481	422/19869	1.34738e-08	3.46951e-06	2.75859e-06	RAC2/YWHAQ/CFL1/ANXA5/PPIB/CYBA/CD99/CD81/ARPC3/ITGB2/MSN/ITGB8/PPP1CC/CAV1/GNB2/PARVG/LCP1/HSPA1A/CTTN/CSRP1/PPIA/NRP1/LAMTOR3/CD9/APBB1IP/ARPC5/P4HB/CAT/PEAK1/PDIA3/FZD1/PTK2B	32
CC	GO:0044194	cytolytic granule	6/481	13/19869	2.89853e-07	4.70302e-05	3.73934e-05	PRF1/NKG7/GZMH/GNLY/GZMB/SERPINB1	6
CC	GO:1990204	oxidoreductase complex	15/481	125/19869	3.65926e-07	4.70302e-05	3.73934e-05	RAC2/CYBA/NDUFA1/NDUFB2/UQCR11/UQCR10/UQCRQ/NDUFA11/NDUFB7/P4HB/CAT/CYB5R3/NCF1/NDUFA3/PDHA1	15
CC	GO:0031252	cell leading edge	29/481	421/19869	4.95027e-07	4.70302e-05	3.73934e-05	RAC2/S100A11/S100A6/CFL1/PTPN13/FGD4/ARPC3/CORO1A/CAPG/SH3BP1/ABI3/CAPZB/APBB2/LCP1/CTTN/SLC9A3R1/CIB1/EPS8L2/LMO4/APBB1IP/WIPF1/ARPC5/P4HB/PLEKHO1/AKT1/SGCE/MYO1G/PLEK/PTK2B	29
CC	GO:0030027	lamellipodium	19/481	203/19869	5.47924e-07	4.70302e-05	3.73934e-05	RAC2/CFL1/PTPN13/FGD4/ARPC3/CORO1A/CAPG/SH3BP1/ABI3/CAPZB/APBB2/CTTN/CIB1/APBB1IP/ARPC5/P4HB/AKT1/MYO1G/PTK2B	19
CC	GO:0098798	mitochondrial protein-containing complex	23/481	295/19869	9.40921e-07	6.92249e-05	5.50404e-05	ATP5F1E/COX6A1/NDUFA1/NDUFB2/UQCR11/UQCR10/ATP5PF/COX6B1/UQCRQ/MICOS10/MRPL51/MRPL41/ATP5ME/TOMM5/NDUFA11/NDUFB7/MRPS34/MRPL17/ATP5PB/MRPL10/COX7A2/NDUFA3/PDHA1	23
CC	GO:0098800	inner mitochondrial membrane protein complex	16/481	158/19869	1.52269e-06	9.80233e-05	7.79378e-05	ATP5F1E/COX6A1/NDUFA1/NDUFB2/UQCR11/UQCR10/ATP5PF/COX6B1/UQCRQ/MICOS10/ATP5ME/NDUFA11/NDUFB7/ATP5PB/COX7A2/NDUFA3	16
CC	GO:0042101	T cell receptor complex	15/481	147/19869	2.9324e-06	0.000167798	0.000133415	TRBV7-2/CD8A/TRAV13-1/CD8B/TRBV4-1/CD3E/TRAV12-2/TRBV27/TRBV25-1/APBB1IP/TRGV2/TRBV13/TRAV36DV7/TRBV10-2/TRAV1-2	15
CC	GO:0005743	mitochondrial inner membrane	30/481	498/19869	4.92711e-06	0.000253746	0.000201752	LGALS3/ATP5F1E/COX6A1/NDUFA1/NDUFB2/UQCR11/UQCR10/ATP5PF/BCL2L1/COX6B1/UQCRQ/MICOS10/MRPL51/MRPL41/ATP5ME/NDUFA11/NDUFB7/MRPS34/PET100/MRPL17/TMEM14C/ABCB10/ATP5PB/SLC25A20/MRPL10/COQ4/COX7A2/DHODH/NDUFA3/SLC25A1	30
CC	GO:0001772	immunological synapse	8/481	45/19869	1.09186e-05	0.000511191	0.000406445	GZMA/LGALS3/CD81/CORO1A/CD3E/GZMB/LAT/ARHGDIA	8
CC	GO:0098803	respiratory chain complex	11/481	91/19869	1.23471e-05	0.000511469	0.000406667	COX6A1/NDUFA1/NDUFB2/UQCR11/UQCR10/COX6B1/UQCRQ/NDUFA11/NDUFB7/COX7A2/NDUFA3	11
CC	GO:0140534	endoplasmic reticulum protein-containing complex	13/481	127/19869	1.29109e-05	0.000511469	0.000406667	PPIB/SEC61B/ORMDL2/SEC61G/KRTCAP2/OST4/SPCS2/DAD1/P4HB/SELENOS/PDIA3/SSR4/SPCS3	13
CC	GO:0005746	mitochondrial respirasome	11/481	94/19869	1.68777e-05	0.000620859	0.000493642	COX6A1/NDUFA1/NDUFB2/UQCR11/UQCR10/COX6B1/UQCRQ/NDUFA11/NDUFB7/COX7A2/NDUFA3	11
CC	GO:0070469	respirasome	11/481	101/19869	3.3382e-05	0.00114611	0.000911269	COX6A1/NDUFA1/NDUFB2/UQCR11/UQCR10/COX6B1/UQCRQ/NDUFA11/NDUFB7/COX7A2/NDUFA3	11
CC	GO:0101002	ficolin-1-rich granule	15/481	185/19869	4.66656e-05	0.00146674	0.0011662	LGALS3/CTSB/ITGB2/HSPA1A/GYG1/MIF/OSTF1/PPIA/CSTB/ARPC5/GSTP1/CAT/HMGB1/ACTR10/ARL8A	15
CC	GO:1904813	ficolin-1-rich granule lumen	12/481	124/19869	4.84167e-05	0.00146674	0.0011662	CTSB/HSPA1A/GYG1/MIF/OSTF1/PPIA/CSTB/ARPC5/GSTP1/CAT/HMGB1/ACTR10	12
CC	GO:0005765	lysosomal membrane	24/481	418/19869	9.22541e-05	0.00250057	0.00198819	NKG7/CD63/IFITM2/VAMP8/BLOC1S1/ANXA2/CTSA/PLAAT3/LAPTM5/GNB2/ITM2C/IFITM1/ATP6V0B/CHMP4A/LAMTOR3/RNF167/TMEM9B/ATP8A1/ARL8A/RRAGA/ABCA2/AP1S3/C3AR1/SLC15A4	24
CC	GO:0098852	lytic vacuole membrane	24/481	418/19869	9.22541e-05	0.00250057	0.00198819	NKG7/CD63/IFITM2/VAMP8/BLOC1S1/ANXA2/CTSA/PLAAT3/LAPTM5/GNB2/ITM2C/IFITM1/ATP6V0B/CHMP4A/LAMTOR3/RNF167/TMEM9B/ATP8A1/ARL8A/RRAGA/ABCA2/AP1S3/C3AR1/SLC15A4	24
CC	GO:0098802	plasma membrane signaling receptor complex	20/481	319/19869	0.000109116	0.00280972	0.002234	TRBV7-2/CD8A/TRAV13-1/ITGB2/CD8B/ITGB8/TRBV4-1/ITGAE/CD3E/TRAV12-2/TRBV27/TRBV25-1/APBB1IP/TRGV2/TRBV13/CNIH3/TRAV36DV7/TRBV10-2/TRAV1-2/PTK2B	20
CC	GO:0060205	cytoplasmic vesicle lumen	20/481	325/19869	0.000140242	0.00340868	0.00271023	S100A11/ANXA2/CTSA/FERMT3/GYG1/PYCARD/MIF/OSTF1/PPIA/FASLG/CSTB/ARPC5/SERPINB1/GSTP1/CAT/CYB5R3/HMGB1/ACTR10/TMSB4X/PA2G4	20
CC	GO:0045335	phagocytic vesicle	12/481	139/19869	0.000146207	0.00340868	0.00271023	RAC2/HLA-B/CYBA/VAMP8/CORO1A/GNLY/HLA-E/ATP6V0B/ANXA11/NCF1/PDIA3/WAS	12
CC	GO:0031983	vesicle lumen	20/481	327/19869	0.000152232	0.00340868	0.00271023	S100A11/ANXA2/CTSA/FERMT3/GYG1/PYCARD/MIF/OSTF1/PPIA/FASLG/CSTB/ARPC5/SERPINB1/GSTP1/CAT/CYB5R3/HMGB1/ACTR10/TMSB4X/PA2G4	20
CC	GO:0005774	vacuolar membrane	25/481	461/19869	0.000162157	0.00347962	0.00276663	NKG7/CD63/IFITM2/VAMP8/BLOC1S1/ANXA2/CTSA/PLAAT3/LAPTM5/GNB2/ITM2C/IFITM1/ATP6V0B/CHMP4A/LAMTOR3/RNF167/TMEM9B/ATP8A1/ARL8A/RRAGA/CCDC115/ABCA2/AP1S3/C3AR1/SLC15A4	25
CC	GO:0031301	integral component of organelle membrane	22/481	390/19869	0.000229661	0.00473103	0.00376161	HLA-B/XXYLT1/HSD11B1/CASD1/RER1/LFNG/MICOS10/ELOVL1/CHST12/BCAP31/HLA-E/PET100/IER3IP1/CPT1A/GALNT2/ABCB10/SELENOS/SGMS2/DPAGT1/PDIA3/P2RX5/SLC15A4	22
CC	GO:0034774	secretory granule lumen	19/481	322/19869	0.000347013	0.00687353	0.00546511	S100A11/ANXA2/CTSA/FERMT3/GYG1/PYCARD/MIF/OSTF1/PPIA/CSTB/ARPC5/SERPINB1/GSTP1/CAT/CYB5R3/HMGB1/ACTR10/TMSB4X/PA2G4	19
CC	GO:0005766	primary lysosome	12/481	155/19869	0.000402258	0.00697533	0.00554605	CD63/VAMP8/ANXA2/CTSA/PYCARD/ANXA11/CYB5R3/ACTR10/ATP8A1/ARL8A/PA2G4/C3AR1	12
CC	GO:0042582	azurophil granule	12/481	155/19869	0.000402258	0.00697533	0.00554605	CD63/VAMP8/ANXA2/CTSA/PYCARD/ANXA11/CYB5R3/ACTR10/ATP8A1/ARL8A/PA2G4/C3AR1	12
CC	GO:0045121	membrane raft	19/481	326/19869	0.000404323	0.00697533	0.00554605	CD2/CD8A/S100A10/ANXA2/ITGB2/CAV1/ORAI1/TNF/F2R/ATP1B1/ATP2B4/LAT/FASLG/SLC9A3R1/LAMTOR3/TNFRSF1A/RGS19/PRKAR2B/PTK2B	19
CC	GO:0001726	ruffle	13/481	178/19869	0.00041148	0.00697533	0.00554605	S100A11/S100A6/CFL1/FGD4/CAPG/LCP1/CTTN/SLC9A3R1/CIB1/EPS8L2/WIPF1/PLEKHO1/PLEK	13
CC	GO:0098857	membrane microdomain	19/481	327/19869	0.000419874	0.00697533	0.00554605	CD2/CD8A/S100A10/ANXA2/ITGB2/CAV1/ORAI1/TNF/F2R/ATP1B1/ATP2B4/LAT/FASLG/SLC9A3R1/LAMTOR3/TNFRSF1A/RGS19/PRKAR2B/PTK2B	19
CC	GO:0070069	cytochrome complex	6/481	42/19869	0.000488563	0.00786281	0.00625167	COX6A1/UQCR11/UQCR10/COX6B1/UQCRQ/COX7A2	6
CC	GO:0001891	phagocytic cup	5/481	28/19869	0.000504932	0.00788	0.00626535	CORO1A/SH3BP1/LCP1/TNF/MYO1G	5
CC	GO:0031300	intrinsic component of organelle membrane	22/481	420/19869	0.00062909	0.00952886	0.00757634	HLA-B/XXYLT1/HSD11B1/CASD1/RER1/LFNG/MICOS10/ELOVL1/CHST12/BCAP31/HLA-E/PET100/IER3IP1/CPT1A/GALNT2/ABCB10/SELENOS/SGMS2/DPAGT1/PDIA3/P2RX5/SLC15A4	22
CC	GO:0030173	integral component of Golgi membrane	7/481	64/19869	0.000880573	0.012957	0.010302	CASD1/RER1/LFNG/CHST12/IER3IP1/GALNT2/SGMS2	7
CC	GO:0043197	dendritic spine	12/481	175/19869	0.00117839	0.0168575	0.0134033	PPP1CA/PPP1CC/ABI3/CD3E/CTTN/KCNJ2/TENM2/ASAP1/FBXO2/SEPTIN11/PRKAR2B/PTK2B	12
CC	GO:0044309	neuron spine	12/481	176/19869	0.0012376	0.0170432	0.0135509	PPP1CA/PPP1CC/ABI3/CD3E/CTTN/KCNJ2/TENM2/ASAP1/FBXO2/SEPTIN11/PRKAR2B/PTK2B	12
CC	GO:0016469	proton-transporting two-sector ATPase complex	6/481	50/19869	0.00125755	0.0170432	0.0135509	ATP5F1E/ATP5PF/ATP5ME/ATP6V0B/ATP5PB/CCDC115	6
CC	GO:0031228	intrinsic component of Golgi membrane	7/481	69/19869	0.00137909	0.0178229	0.0141709	CASD1/RER1/LFNG/CHST12/IER3IP1/GALNT2/SGMS2	7
CC	GO:0042470	melanosome	9/481	110/19869	0.00141891	0.0178229	0.0141709	CTSB/CD63/PPIB/ANXA2/CAPG/GCHFR/ANXA11/P4HB/PDIA3	9
CC	GO:0048770	pigment granule	9/481	110/19869	0.00141891	0.0178229	0.0141709	CTSB/CD63/PPIB/ANXA2/CAPG/GCHFR/ANXA11/P4HB/PDIA3	9
CC	GO:0005753	mitochondrial proton-transporting ATP synthase complex	4/481	21/19869	0.00146336	0.0179384	0.0142627	ATP5F1E/ATP5PF/ATP5ME/ATP5PB	4
CC	GO:0005793	endoplasmic reticulum-Golgi intermediate compartment	10/481	133/19869	0.00149777	0.0179384	0.0142627	RAB1B/RER1/BCAP31/MGAT4B/P4HB/HMGB1/CNIH3/TMED2/CCDC115/MYDGF	10
CC	GO:0035579	specific granule membrane	8/481	91/19869	0.00163363	0.0191209	0.0152029	CYBA/VAMP8/ITGB2/AGPAT2/LAMTOR3/ATP8A1/C3AR1/SLC15A4	8
CC	GO:0030667	secretory granule membrane	17/481	313/19869	0.00172212	0.0196447	0.0156194	HLA-B/LGALS3/CD63/CYBA/VAMP8/ITGB2/CAV1/AGPAT2/SRI/LAMTOR3/CD9/RHOF/ATP8A1/TMED2/ARL8A/C3AR1/SLC15A4	17
CC	GO:0045259	proton-transporting ATP synthase complex	4/481	22/19869	0.00175467	0.0196447	0.0156194	ATP5F1E/ATP5PF/ATP5ME/ATP5PB	4
CC	GO:0000276	mitochondrial proton-transporting ATP synthase complex, coupling factor F(o)	3/481	11/19869	0.00201252	0.0215926	0.0171682	ATP5PF/ATP5ME/ATP5PB	3
CC	GO:0005688	U6 snRNP	3/481	11/19869	0.00201252	0.0215926	0.0171682	LSM2/LSM7/LSM6	3
CC	GO:1990351	transporter complex	20/481	405/19869	0.00219398	0.0230592	0.0183342	CLIC1/NDUFA1/NDUFB2/UQCR11/UQCR10/UQCRQ/KCNJ6/ATP10D/ORAI1/KCNJ2/LRRC8D/NDUFA11/NDUFB7/ATP1B1/CACNA2D4/CNIH3/ATP8A1/NDUFA3/ABCA2/PTK2B	20
CC	GO:0030670	phagocytic vesicle membrane	7/481	77/19869	0.00260631	0.026845	0.0213443	RAC2/HLA-B/CYBA/VAMP8/CORO1A/HLA-E/ATP6V0B	7
CC	GO:0005769	early endosome	20/481	414/19869	0.00282142	0.0284908	0.0226529	HLA-B/VAMP8/BLOC1S1/ANXA2/CORO1A/AP3S1/CD8B/CAV1/APBB2/F2R/HLA-E/PTP4A2/VPS28/NRP1/PLEKHJ1/SERPINB1/ZFYVE28/TMEM9B/AP1S3/SLC15A4	20
CC	GO:0033177	proton-transporting two-sector ATPase complex, proton-transporting domain	4/481	26/19869	0.00332248	0.0329054	0.0261629	ATP5PF/ATP5ME/ATP6V0B/ATP5PB	4
CC	GO:0005750	mitochondrial respiratory chain complex III	3/481	14/19869	0.00420621	0.0373482	0.0296954	UQCR11/UQCR10/UQCRQ	3
CC	GO:0005940	septin ring	3/481	14/19869	0.00420621	0.0373482	0.0296954	SEPTIN7/SEPTIN11/TMEM250	3
CC	GO:0008250	oligosaccharyltransferase complex	3/481	14/19869	0.00420621	0.0373482	0.0296954	KRTCAP2/OST4/DAD1	3
CC	GO:0031105	septin complex	3/481	14/19869	0.00420621	0.0373482	0.0296954	SEPTIN7/SEPTIN11/TMEM250	3
CC	GO:0045263	proton-transporting ATP synthase complex, coupling factor F(o)	3/481	14/19869	0.00420621	0.0373482	0.0296954	ATP5PF/ATP5ME/ATP5PB	3
CC	GO:0045275	respiratory chain complex III	3/481	14/19869	0.00420621	0.0373482	0.0296954	UQCR11/UQCR10/UQCRQ	3
CC	GO:0009897	external side of plasma membrane	21/481	462/19869	0.00453565	0.0395908	0.0314784	SERPINE2/CXCR6/CD2/CXCR3/CTSB/ANXA5/CD8A/IGHV4-4/ITGB2/SPN/CCR5/ITGAE/CD3E/CCR2/TNF/HLA-E/FASLG/IGHV1-69D/CD9/TRGV2/P4HB	21
CC	GO:0030175	filopodium	8/481	108/19869	0.00474687	0.0407439	0.0323953	FZD3/FGD4/MSN/LCP1/TENM2/SLC9A3R1/CIB1/MYO1G	8
CC	GO:0005665	RNA polymerase II, core complex	3/481	15/19869	0.00516414	0.0435989	0.0346653	POLR2L/POLR2F/POLR2I	3
CC	GO:1902495	transmembrane transporter complex	18/481	379/19869	0.00533165	0.0442871	0.0352124	CLIC1/NDUFA1/NDUFB2/UQCR11/UQCR10/UQCRQ/KCNJ6/ORAI1/KCNJ2/LRRC8D/NDUFA11/NDUFB7/ATP1B1/CACNA2D4/CNIH3/NDUFA3/ABCA2/PTK2B	18
CC	GO:0002102	podosome	4/481	30/19869	0.00564427	0.0461397	0.0366854	FERMT3/LCP1/CTTN/ASAP1	4
CC	GO:0044853	plasma membrane raft	8/481	113/19869	0.00621948	0.0489772	0.0389415	CD8A/ITGB2/CAV1/ORAI1/F2R/ATP1B1/ATP2B4/FASLG	8
CC	GO:0032156	septin cytoskeleton	3/481	16/19869	0.00624284	0.0489772	0.0389415	SEPTIN7/SEPTIN11/TMEM250	3
CC	GO:0005747	mitochondrial respiratory chain complex I	5/481	49/19869	0.00646689	0.0489772	0.0389415	NDUFA1/NDUFB2/NDUFA11/NDUFB7/NDUFA3	5
CC	GO:0030964	NADH dehydrogenase complex	5/481	49/19869	0.00646689	0.0489772	0.0389415	NDUFA1/NDUFB2/NDUFA11/NDUFB7/NDUFA3	5
CC	GO:0045271	respiratory chain complex I	5/481	49/19869	0.00646689	0.0489772	0.0389415	NDUFA1/NDUFB2/NDUFA11/NDUFB7/NDUFA3	5
MF	GO:0009055	electron transfer activity	13/459	122/18432	1.11543e-05	0.00774106	0.00663386	CYBA/COX6A1/NDUFA1/NDUFB2/UQCR11/UQCR10/COX6B1/NDUFB7/SRD5A1/AKR7A2/NCF1/NDUFA3/ADH5	13
MF	GO:0003779	actin binding	25/459	439/18432	0.000115742	0.0195564	0.0167593	S100A4/LSP1/CFL1/FGD4/PPP1R18/ARPC3/CORO1A/MSN/CAPG/YWHAH/CCR5/ABI3/CAPZB/PARVG/LCP1/CTTN/MYO1F/EPS8L2/WIPF1/ARPC5/P4HB/MYO1G/DIAPH3/TMSB4X/WAS	25
MF	GO:0019956	chemokine binding	6/459	33/18432	0.000144393	0.0195564	0.0167593	CXCR6/CXCR3/PLP2/CCR5/CCR2/HMGB1	6
MF	GO:0048020	CCR chemokine receptor binding	7/459	47/18432	0.000150736	0.0195564	0.0167593	CCL4/CCL5/CCL20/XCL1/XCL2/CCR2/CCL3L1	7
MF	GO:0015026	coreceptor activity	7/459	48/18432	0.000172733	0.0195564	0.0167593	CXCR6/CD8A/CD8B/CCR5/ROR1/NRP1/CD8B2	7
MF	GO:0042288	MHC class I protein binding	5/459	22/18432	0.00017378	0.0195564	0.0167593	CD8A/CD8B/BCAP31/HLA-E/CD8B2	5
MF	GO:0008009	chemokine activity	7/459	49/18432	0.000197255	0.0195564	0.0167593	CCL4/CCL5/CKLF/CCL20/XCL1/XCL2/CCL3L1	7
MF	GO:0005125	cytokine activity	16/459	237/18432	0.000310375	0.0225101	0.0192905	CCL4/CCL5/CKLF/CCL20/XCL1/CMTM3/XCL2/TNFSF12/TNFSF14/TNF/MIF/FASLG/CCL3L1/SECTM1/HMGB1/SCGB3A1	16
MF	GO:0044548	S100 protein binding	4/459	14/18432	0.000311544	0.0225101	0.0192905	S100A11/S100A6/ANXA2/ANXA11	4
MF	GO:0015399	primary active transmembrane transporter activity	13/459	169/18432	0.000324353	0.0225101	0.0192905	COX6A1/NDUFA1/NDUFB2/UQCR10/COX6B1/NDUFB7/ATP6V0B/ATP1B1/ATP2B4/ABCB10/ATP8A1/NDUFA3/ABCA2	13
MF	GO:0042379	chemokine receptor binding	8/459	71/18432	0.000374707	0.0236406	0.0202593	CCL4/CCL5/CKLF/CCL20/XCL1/XCL2/CCR2/CCL3L1	8
MF	GO:0005178	integrin binding	12/459	156/18432	0.000545135	0.0280605	0.024047	CD81/ITGB2/ITGB8/ITGAE/FERMT3/LCP1/JAML/PPIA/CD9/TGFBI/P4HB/HMGB1	12
MF	GO:0016853	isomerase activity	12/459	156/18432	0.000545135	0.0280605	0.024047	PPIB/ECH1/MIF/FKBP3/PPIA/NAXE/P4HB/CRELD2/TBXAS1/FKBP2/PDIA3/TOP2A	12
MF	GO:0042287	MHC protein binding	6/459	42/18432	0.000566062	0.0280605	0.024047	CD8A/CD81/CD8B/BCAP31/HLA-E/CD8B2	6
MF	GO:0043325	phosphatidylinositol-3,4-bisphosphate binding	5/459	29/18432	0.000678899	0.0302791	0.0259483	PHLDA3/AKT1/NCF1/MYO1G/PLEK	5
MF	GO:0046933	proton-transporting ATP synthase activity, rotational mechanism	4/459	17/18432	0.000698078	0.0302791	0.0259483	ATP5F1E/ATP5PF/ATP5ME/ATP5PB	4

## Sheet: cluster3-GO
Table S4: Gene Expression Signatures During CD4+ T Cells Pseudotime Progression
ONTOLOGY	GO ID	Description	GeneRatio	BgRatio	pvalue	p.adjust	qvalue	geneID	Count
BP	GO:0050863	regulation of T cell activation	77/1521	376/18903	1.44522e-14	8.20016e-11	7.15762e-11	CTLA4/CD74/HLA-DRA/HLA-DRB1/TOX/LAG3/BATF/FOXP3/TNFRSF1B/HLA-A/ACTB/TIGIT/TNFRSF9/HLA-DQA1/HLA-DPA1/HLA-DMA/CD27/PRDM1/HLA-DPB1/HLA-DRB5/IL21/CBLB/HAVCR2/IL2RG/PTPN11/IFNG/IL10/PELI1/B2M/PTPN22/HLA-DQB1/EBI3/ICOS/SIRPG/RHOA/SLAMF1/CD4/CD70/CSK/LCK/PRNP/SIT1/PRELID1/SDC4/SASH3/SOD1/PRKAR1A/IL7/IGF1/TNFSF9/IRF4/CD80/PTPN6/HLA-DMB/CGAS/NCKAP1L/CD276/CTNNB1/LYN/ADORA2A/IL12RB1/BTN2A2/IL6ST/IL2RA/ZBTB…	77
BP	GO:0009199	ribonucleoside triphosphate metabolic process	56/1521	249/18903	1.13579e-12	2.18086e-09	1.90359e-09	GAPDH/PKM/PGAM1/IFNG/RHOA/ENO1/TPI1/NDUFA13/ATP5MC3/PARP1/GPI/NDUFC2/ATP5MF/ANTKMT/ALDOA/EIF6/NDUFC1/IGF1/ATP5MC1/ATP5IF1/NDUFA7/NDUFS6/GALK1/NDUFB3/NDUFA6/ATP5F1C/NDUFAB1/NDUFS3/ITPA/P2RX7/NDUFB1/VCP/NME1/NUDT5/ATP5F1B/NDUFV2/NDUFS8/FIS1/ATP5F1A/AK2/NDUFB8/NDUFS7/NDUFA2/ATP5F1D/PFKP/NME3/BAD/SLC25A13/PFKL/ATP6V1A/HK1/PRKAG1/ATP5PD/UCK2/PGM1/STOML2	56
BP	GO:0009205	purine ribonucleoside triphosphate metabolic process	55/1521	242/18903	1.15308e-12	2.18086e-09	1.90359e-09	GAPDH/PKM/PGAM1/IFNG/RHOA/ENO1/TPI1/NDUFA13/ATP5MC3/PARP1/GPI/NDUFC2/ATP5MF/ANTKMT/ALDOA/EIF6/NDUFC1/IGF1/ATP5MC1/ATP5IF1/NDUFA7/NDUFS6/GALK1/NDUFB3/NDUFA6/ATP5F1C/NDUFAB1/NDUFS3/ITPA/P2RX7/NDUFB1/VCP/NME1/NUDT5/ATP5F1B/NDUFV2/NDUFS8/FIS1/ATP5F1A/AK2/NDUFB8/NDUFS7/NDUFA2/ATP5F1D/PFKP/NME3/BAD/SLC25A13/PFKL/ATP6V1A/HK1/PRKAG1/ATP5PD/PGM1/STOML2	55
BP	GO:0046034	ATP metabolic process	51/1521	217/18903	1.97724e-12	2.60969e-09	2.27791e-09	GAPDH/PKM/PGAM1/IFNG/ENO1/TPI1/NDUFA13/ATP5MC3/PARP1/GPI/NDUFC2/ATP5MF/ANTKMT/ALDOA/EIF6/NDUFC1/IGF1/ATP5MC1/ATP5IF1/NDUFA7/NDUFS6/GALK1/NDUFB3/NDUFA6/ATP5F1C/NDUFAB1/NDUFS3/P2RX7/NDUFB1/VCP/NUDT5/ATP5F1B/NDUFV2/NDUFS8/FIS1/ATP5F1A/AK2/NDUFB8/NDUFS7/NDUFA2/ATP5F1D/PFKP/BAD/SLC25A13/PFKL/ATP6V1A/HK1/PRKAG1/ATP5PD/PGM1/STOML2	51
BP	GO:0007159	leukocyte cell-cell adhesion	77/1521	414/18903	2.65114e-12	2.60969e-09	2.27791e-09	CTLA4/CD74/HLA-DRA/HLA-DRB1/LAG3/FOXP3/HLA-A/ACTB/TIGIT/HLA-DQA1/HLA-DPA1/HLA-DMA/CD27/HLA-DPB1/HLA-DRB5/IL21/CBLB/HAVCR2/IL2RG/PTPN11/IFNG/IL10/PELI1/B2M/PTPN22/HLA-DQB1/EBI3/ICOS/SIRPG/RHOA/SLAMF1/CD4/CD70/CSK/LCK/PRNP/ADTRP/GCNT1/SDC4/SASH3/PRKAR1A/IL7/ITGB1/IGF1/NFAT5/TNFSF9/CD177/CD80/PTPN6/HLA-DMB/NCKAP1L/CD276/LYN/ADORA2A/IL12RB1/ITGA4/BTN2A2/IL6ST/IL2RA/ITGAL/ZBTB7B/SKAP1/FGL2/CRTAM/CD86/…	77
BP	GO:0009144	purine nucleoside triphosphate metabolic process	55/1521	247/18903	2.75964e-12	2.60969e-09	2.27791e-09	GAPDH/PKM/PGAM1/IFNG/RHOA/ENO1/TPI1/NDUFA13/ATP5MC3/PARP1/GPI/NDUFC2/ATP5MF/ANTKMT/ALDOA/EIF6/NDUFC1/IGF1/ATP5MC1/ATP5IF1/NDUFA7/NDUFS6/GALK1/NDUFB3/NDUFA6/ATP5F1C/NDUFAB1/NDUFS3/ITPA/P2RX7/NDUFB1/VCP/NME1/NUDT5/ATP5F1B/NDUFV2/NDUFS8/FIS1/ATP5F1A/AK2/NDUFB8/NDUFS7/NDUFA2/ATP5F1D/PFKP/NME3/BAD/SLC25A13/PFKL/ATP6V1A/HK1/PRKAG1/ATP5PD/PGM1/STOML2	55
BP	GO:1903037	regulation of leukocyte cell-cell adhesion	72/1521	377/18903	3.72562e-12	3.01988e-09	2.63595e-09	CTLA4/CD74/HLA-DRA/HLA-DRB1/LAG3/FOXP3/HLA-A/ACTB/TIGIT/HLA-DQA1/HLA-DPA1/HLA-DMA/CD27/HLA-DPB1/HLA-DRB5/IL21/CBLB/HAVCR2/IL2RG/PTPN11/IFNG/IL10/PELI1/B2M/PTPN22/HLA-DQB1/EBI3/ICOS/SIRPG/RHOA/SLAMF1/CD4/CD70/CSK/LCK/PRNP/ADTRP/GCNT1/SDC4/SASH3/PRKAR1A/IL7/IGF1/NFAT5/TNFSF9/CD80/PTPN6/HLA-DMB/NCKAP1L/CD276/LYN/ADORA2A/IL12RB1/ITGA4/BTN2A2/IL6ST/IL2RA/ZBTB7B/SKAP1/FGL2/CRTAM/CD86/LGALS9C/DUSP10/BAD…	72
BP	GO:0009141	nucleoside triphosphate metabolic process	57/1521	267/18903	6.86821e-12	4.87127e-09	4.25196e-09	GAPDH/PKM/PGAM1/IFNG/RHOA/ENO1/TPI1/NDUFA13/ATP5MC3/PARP1/GPI/NDUFC2/ATP5MF/ANTKMT/ALDOA/EIF6/NDUFC1/IGF1/ATP5MC1/ATP5IF1/NDUFA7/NDUFS6/GALK1/NDUFB3/NDUFA6/ATP5F1C/NDUFAB1/NDUFS3/ITPA/P2RX7/NDUFB1/VCP/NME1/NUDT5/ATP5F1B/NDUFV2/NDUFS8/FIS1/ATP5F1A/AK2/NDUFB8/NDUFS7/NDUFA2/ATP5F1D/PFKP/NME3/BAD/SLC25A13/PFKL/ATP6V1A/HK1/PRKAG1/DCTPP1/ATP5PD/UCK2/PGM1/STOML2	57
BP	GO:0032944	regulation of mononuclear cell proliferation	53/1521	243/18903	1.59317e-11	1.00441e-08	8.76711e-09	TNFRSF4/CTLA4/CD74/HLA-DRB1/FOXP3/TNFRSF1B/HLA-A/TNFRSF9/HLA-DPA1/HLA-DPB1/IL21/CBLB/HAVCR2/IL10/PELI1/VAV3/PTPN22/EBI3/FCRL3/SLAMF1/CSF1/CD70/MZB1/TNFRSF13B/PRNP/IKZF3/SDC4/SASH3/AHR/PRKAR1A/IL7/IGF1/PRLR/TNFSF9/CD80/PTPN6/HLA-DMB/NCKAP1L/CD276/CTNNB1/LYN/IL12RB1/CD320/BTN2A2/RASSF5/IL6ST/IL2RA/ZBTB7B/CRTAM/CD86/LGALS9C/FADD/HLA-G	53
BP	GO:0050670	regulation of lymphocyte proliferation	52/1521	239/18903	2.72618e-11	1.54684e-08	1.35018e-08	TNFRSF4/CTLA4/CD74/HLA-DRB1/FOXP3/TNFRSF1B/HLA-A/TNFRSF9/HLA-DPA1/HLA-DPB1/IL21/CBLB/HAVCR2/IL10/PELI1/VAV3/PTPN22/EBI3/FCRL3/SLAMF1/CD70/MZB1/TNFRSF13B/PRNP/IKZF3/SDC4/SASH3/AHR/PRKAR1A/IL7/IGF1/PRLR/TNFSF9/CD80/PTPN6/HLA-DMB/NCKAP1L/CD276/CTNNB1/LYN/IL12RB1/CD320/BTN2A2/RASSF5/IL6ST/IL2RA/ZBTB7B/CRTAM/CD86/LGALS9C/FADD/HLA-G	52
BP	GO:1903039	positive regulation of leukocyte cell-cell adhesion	56/1521	275/18903	7.37019e-11	3.80168e-08	3.31835e-08	CD74/HLA-DRA/HLA-DRB1/FOXP3/HLA-A/ACTB/HLA-DQA1/HLA-DPA1/HLA-DMA/CD27/HLA-DPB1/HLA-DRB5/IL21/HAVCR2/IL2RG/PTPN11/IFNG/B2M/PTPN22/HLA-DQB1/EBI3/ICOS/SIRPG/RHOA/SLAMF1/CD4/CD70/CSK/LCK/GCNT1/SASH3/IL7/IGF1/NFAT5/TNFSF9/CD80/PTPN6/HLA-DMB/NCKAP1L/CD276/LYN/IL12RB1/ITGA4/BTN2A2/IL6ST/IL2RA/ZBTB7B/SKAP1/CD86/DUSP10/BAD/FADD/MYB/IL4R/HLA-G/HLA-DQA2	56
BP	GO:0015986	proton motive force-driven ATP synthesis	26/1521	76/18903	8.4545e-11	3.90556e-08	3.40902e-08	NDUFA13/ATP5MC3/NDUFC2/ATP5MF/ANTKMT/NDUFC1/ATP5MC1/NDUFA7/NDUFS6/NDUFB3/NDUFA6/ATP5F1C/NDUFAB1/NDUFS3/NDUFB1/ATP5F1B/NDUFV2/NDUFS8/ATP5F1A/NDUFB8/NDUFS7/NDUFA2/ATP5F1D/ATP6V1A/ATP5PD/STOML2	26
BP	GO:0009201	ribonucleoside triphosphate biosynthetic process	34/1521	123/18903	9.20058e-11	3.90556e-08	3.40902e-08	ENO1/NDUFA13/ATP5MC3/PARP1/NDUFC2/ATP5MF/ANTKMT/ALDOA/NDUFC1/ATP5MC1/NDUFA7/NDUFS6/NDUFB3/NDUFA6/ATP5F1C/NDUFAB1/NDUFS3/NDUFB1/VCP/NME1/ATP5F1B/NDUFV2/NDUFS8/ATP5F1A/NDUFB8/NDUFS7/NDUFA2/ATP5F1D/NME3/SLC25A13/ATP6V1A/ATP5PD/UCK2/STOML2	34
BP	GO:0009206	purine ribonucleoside triphosphate biosynthetic process	33/1521	117/18903	9.63655e-11	3.90556e-08	3.40902e-08	ENO1/NDUFA13/ATP5MC3/PARP1/NDUFC2/ATP5MF/ANTKMT/ALDOA/NDUFC1/ATP5MC1/NDUFA7/NDUFS6/NDUFB3/NDUFA6/ATP5F1C/NDUFAB1/NDUFS3/NDUFB1/VCP/NME1/ATP5F1B/NDUFV2/NDUFS8/ATP5F1A/NDUFB8/NDUFS7/NDUFA2/ATP5F1D/NME3/SLC25A13/ATP6V1A/ATP5PD/STOML2	33
BP	GO:0009145	purine nucleoside triphosphate biosynthetic process	33/1521	118/18903	1.23571e-10	4.59566e-08	4.01139e-08	ENO1/NDUFA13/ATP5MC3/PARP1/NDUFC2/ATP5MF/ANTKMT/ALDOA/NDUFC1/ATP5MC1/NDUFA7/NDUFS6/NDUFB3/NDUFA6/ATP5F1C/NDUFAB1/NDUFS3/NDUFB1/VCP/NME1/ATP5F1B/NDUFV2/NDUFS8/ATP5F1A/NDUFB8/NDUFS7/NDUFA2/ATP5F1D/NME3/SLC25A13/ATP6V1A/ATP5PD/STOML2	33
BP	GO:0006754	ATP biosynthetic process	31/1521	106/18903	1.29592e-10	4.59566e-08	4.01139e-08	ENO1/NDUFA13/ATP5MC3/PARP1/NDUFC2/ATP5MF/ANTKMT/ALDOA/NDUFC1/ATP5MC1/NDUFA7/NDUFS6/NDUFB3/NDUFA6/ATP5F1C/NDUFAB1/NDUFS3/NDUFB1/VCP/ATP5F1B/NDUFV2/NDUFS8/ATP5F1A/NDUFB8/NDUFS7/NDUFA2/ATP5F1D/SLC25A13/ATP6V1A/ATP5PD/STOML2	31
BP	GO:0032943	mononuclear cell proliferation	60/1521	312/18903	1.76968e-10	5.74869e-08	5.01782e-08	TNFRSF4/CTLA4/CD74/HLA-DRB1/FOXP3/TNFRSF1B/HLA-A/TNFRSF9/HLA-DPA1/HLA-DPB1/IL21/CBLB/HAVCR2/SH2D2A/IL10/PELI1/VAV3/PTPN22/EBI3/CD79A/FCRL3/SLAMF1/CSF1/CD151/CD70/MZB1/TNFRSF13B/PRNP/IKZF3/SDC4/SASH3/AHR/TBK1/PSMB10/PRKAR1A/BAX/IL7/IGF1/PRLR/TNFSF9/CD80/PTPN6/HLA-DMB/NCKAP1L/CD276/CTNNB1/LYN/IL12RB1/P2RX7/CD320/BTN2A2/RASSF5/IL6ST/IL2RA/ZBTB7B/CRTAM/CD86/LGALS9C/FADD/HLA-G	60
BP	GO:0050870	positive regulation of T cell activation	52/1521	251/18903	1.82369e-10	5.74869e-08	5.01782e-08	CD74/HLA-DRA/HLA-DRB1/FOXP3/HLA-A/ACTB/HLA-DQA1/HLA-DPA1/HLA-DMA/CD27/HLA-DPB1/HLA-DRB5/IL21/HAVCR2/IL2RG/PTPN11/IFNG/B2M/PTPN22/HLA-DQB1/EBI3/ICOS/SIRPG/RHOA/SLAMF1/CD4/CD70/CSK/LCK/SASH3/IL7/IGF1/TNFSF9/CD80/PTPN6/HLA-DMB/NCKAP1L/CD276/LYN/IL12RB1/BTN2A2/IL6ST/IL2RA/ZBTB7B/CD86/DUSP10/BAD/FADD/MYB/IL4R/HLA-G/HLA-DQA2	52
BP	GO:0070663	regulation of leukocyte proliferation	54/1521	269/18903	2.80388e-10	8.37327e-08	7.30873e-08	TNFRSF4/CTLA4/CD74/HLA-DRB1/FOXP3/TNFRSF1B/HLA-A/TNFRSF9/HLA-DPA1/HLA-DPB1/IL21/CBLB/HAVCR2/IL10/PELI1/BST2/VAV3/PTPN22/EBI3/FCRL3/SLAMF1/CSF1/CD70/MZB1/TNFRSF13B/PRNP/IKZF3/SDC4/SASH3/AHR/PRKAR1A/IL7/IGF1/PRLR/TNFSF9/CD80/PTPN6/HLA-DMB/NCKAP1L/CD276/CTNNB1/LYN/IL12RB1/CD320/BTN2A2/RASSF5/IL6ST/IL2RA/ZBTB7B/CRTAM/CD86/LGALS9C/FADD/HLA-G	54
BP	GO:0001819	positive regulation of cytokine production	80/1521	486/18903	5.25963e-10	1.49216e-07	1.30245e-07	CD74/GAPDH/BATF/FOXP3/HLA-A/TIGIT/PDE4D/CD200/HLA-DPA1/IL12RB2/HLA-DPB1/CLNK/IL21/HAVCR2/PTPN11/IFNG/HMOX1/IL10/PELI1/PARK7/PTPRJ/GBP5/B2M/PTPN22/EBI3/HSPB1/POU2AF1/CD58/CADM1/SLAMF1/CD4/IFI16/TNFRSF8/OAS1/PYHIN1/CCL3/CLEC7A/CASP1/AKIRIN2/IL1R1/SASH3/SOD1/TBK1/LTA/IRF5/IL7/TWIST1/LAMTOR5/SLC7A5/IRF4/CD80/CGAS/CD276/ZNF580/IL12RB1/P2RX7/IL6ST/STMP1/MAPK13/ZBTB7B/KIR2DL4/IL1RL1/ISG15/CRTAM/CD86/HPS…	80
BP	GO:0046651	lymphocyte proliferation	58/1521	305/18903	5.57929e-10	1.50747e-07	1.31582e-07	TNFRSF4/CTLA4/CD74/HLA-DRB1/FOXP3/TNFRSF1B/HLA-A/TNFRSF9/HLA-DPA1/HLA-DPB1/IL21/CBLB/HAVCR2/SH2D2A/IL10/PELI1/VAV3/PTPN22/EBI3/CD79A/FCRL3/SLAMF1/CD151/CD70/MZB1/TNFRSF13B/PRNP/IKZF3/SDC4/SASH3/AHR/PSMB10/PRKAR1A/BAX/IL7/IGF1/PRLR/TNFSF9/CD80/PTPN6/HLA-DMB/NCKAP1L/CD276/CTNNB1/LYN/IL12RB1/P2RX7/CD320/BTN2A2/RASSF5/IL6ST/IL2RA/ZBTB7B/CRTAM/CD86/LGALS9C/FADD/HLA-G	58
BP	GO:0009150	purine ribonucleotide metabolic process	75/1521	447/18903	7.63288e-10	1.96859e-07	1.71831e-07	GAPDH/PDE4D/PKM/PGAM1/IFNG/RHOA/ENO1/TPI1/NDUFA13/ATP5MC3/HACD1/PARP1/TPST2/GPI/NDUFC2/ATP5MF/ANTKMT/ALDOA/EIF6/NDUFC1/IGF1/ATP5MC1/ATP5IF1/NDUFA7/ACSL4/ACOT9/NDUFS6/NT5C/GALK1/NDUFB3/NDUFA6/MPP1/ATP5F1C/PTHLH/NDUFAB1/NDUFS3/ITPA/P2RX7/NUDT7/NDUFB1/VCP/NME1/NUDT5/PDHB/ATP5F1B/NDUFV2/NDUFS8/FIS1/MCCC2/ATP5F1A/AK2/ACOT7/NDUFB8/NDUFS7/NDUFA2/MTHFD1/MPC2/ATP5F1D/ADCY3/PFKP/NME3/BAD/SLC25A13/PFKL/PAPS…	75
BP	GO:0002683	negative regulation of immune system process	75/1521	449/18903	9.38443e-10	2.22451e-07	1.9417e-07	CTLA4/CD74/HLA-DRB1/LAG3/CST7/FOXP3/HLA-A/TIGIT/PDCD1/CD200/CLNK/CBLB/HAVCR2/CD59/HMOX1/IL10/PELI1/BST2/PTPRJ/SAMSN1/TRIB1/PTPN22/FCRL3/SLAMF1/IFI16/TNFRSF13B/SYT11/OAS1/CCL3/PRNP/ACP5/ADTRP/PARP1/PHPT1/UBASH3B/SDC4/CDK6/AHR/PRKAR1A/BANF1/SLA2/ATG5/TWIST1/CD80/PTPN6/NCKAP1L/CTNNB1/LYN/ADORA2A/BTN2A2/RASSF5/IL2RA/CUEDC2/GPR137B/ZBTB7B/KIR2DL4/IL1RL1/ISG15/FGL2/GRN/CRTAM/CD86/LGALS9C/LPXN/HLA-F/DUS…	75
BP	GO:0042776	proton motive force-driven mitochondrial ATP synthesis	23/1521	67/18903	9.53292e-10	2.22451e-07	1.9417e-07	NDUFA13/NDUFC2/ATP5MF/ANTKMT/NDUFC1/NDUFA7/NDUFS6/NDUFB3/NDUFA6/ATP5F1C/NDUFAB1/NDUFS3/NDUFB1/ATP5F1B/NDUFV2/NDUFS8/ATP5F1A/NDUFB8/NDUFS7/NDUFA2/ATP5F1D/ATP5PD/STOML2	23
BP	GO:0045785	positive regulation of cell adhesion	79/1521	484/18903	1.01194e-09	2.22451e-07	1.9417e-07	TNFRSF18/CXCL13/CD74/HLA-DRA/HLA-DRB1/FOXP3/HLA-A/ACTB/HLA-DQA1/HLA-DPA1/HLA-DMA/CD27/ADGRG1/HLA-DPB1/HLA-DRB5/IL21/LIMS1/HAVCR2/IL2RG/PTPN11/IFNG/IL10/SPOCK2/ARPC2/PTPRJ/B2M/VAV3/PTPN22/HLA-DQB1/EBI3/ICOS/SIRPG/RHOA/SLAMF1/CD4/CSF1/NEDD9/CD70/RAC1/CSK/LCK/GCNT1/SDC4/CDK6/SASH3/CYTH3/ITGAV/ILK/IL7/IGF1/NFAT5/TNFSF9/CD80/PTPN6/HLA-DMB/NCKAP1L/CD276/LYN/IL12RB1/ITGA4/BTN2A2/IL6ST/IL2RA/ZBTB7B/PREX1…	79
BP	GO:0019882	antigen processing and presentation	30/1521	108/18903	1.01934e-09	2.22451e-07	1.9417e-07	CD74/HLA-DRA/HLA-DRB1/HLA-A/HLA-DQA1/HLA-DPA1/HLA-DMA/HLA-DPB1/HLA-DRB5/HLA-C/CTSD/B2M/HLA-DQB1/RAB27A/PSMB8/ATG5/MFSD6/HLA-DMB/TAP1/RAB8B/ARL8B/RAB10/FGL2/RAB33A/HLA-F/SAR1B/CALR/HLA-G/HLA-DQA2/RFTN1	30
BP	GO:0009142	nucleoside triphosphate biosynthetic process	34/1521	134/18903	1.1152e-09	2.34356e-07	2.04561e-07	ENO1/NDUFA13/ATP5MC3/PARP1/NDUFC2/ATP5MF/ANTKMT/ALDOA/NDUFC1/ATP5MC1/NDUFA7/NDUFS6/NDUFB3/NDUFA6/ATP5F1C/NDUFAB1/NDUFS3/NDUFB1/VCP/NME1/ATP5F1B/NDUFV2/NDUFS8/ATP5F1A/NDUFB8/NDUFS7/NDUFA2/ATP5F1D/NME3/SLC25A13/ATP6V1A/ATP5PD/UCK2/STOML2	34
BP	GO:0042098	T cell proliferation	45/1521	212/18903	1.35109e-09	2.73789e-07	2.3898e-07	TNFRSF4/CTLA4/HLA-DRB1/FOXP3/TNFRSF1B/HLA-A/TNFRSF9/HLA-DPA1/HLA-DPB1/IL21/CBLB/HAVCR2/SH2D2A/IL10/PELI1/PTPN22/EBI3/SLAMF1/CD151/CD70/PRNP/SDC4/SASH3/PSMB10/PRKAR1A/BAX/IGF1/TNFSF9/CD80/PTPN6/HLA-DMB/NCKAP1L/CD276/CTNNB1/IL12RB1/P2RX7/BTN2A2/IL6ST/IL2RA/ZBTB7B/CRTAM/CD86/LGALS9C/FADD/HLA-G	45
BP	GO:0070661	leukocyte proliferation	62/1521	348/18903	2.13422e-09	4.14278e-07	3.61608e-07	TNFRSF4/CTLA4/CD74/HLA-DRB1/FOXP3/TNFRSF1B/HLA-A/TNFRSF9/HLA-DPA1/HLA-DPB1/IL21/CBLB/HAVCR2/SH2D2A/IL10/PELI1/BST2/VAV3/PTPN22/EBI3/CD79A/FCRL3/SLAMF1/CSF1/CD151/CD70/MZB1/TNFRSF13B/PRNP/IKZF3/SDC4/SASH3/AHR/TBK1/PSMB10/PRKAR1A/BAX/IL7/IGF1/PRLR/TNFSF9/CD80/PTPN6/HLA-DMB/NCKAP1L/CD276/CTNNB1/LYN/IL12RB1/P2RX7/CD320/TCIRG1/BTN2A2/RASSF5/IL6ST/IL2RA/ZBTB7B/CRTAM/CD86/LGALS9C/FADD/HLA-G	62
BP	GO:0009259	ribonucleotide metabolic process	76/1521	466/18903	2.1904e-09	4.14278e-07	3.61608e-07	GAPDH/PDE4D/PKM/PGAM1/IFNG/RHOA/ENO1/TPI1/NDUFA13/ATP5MC3/HACD1/PARP1/TPST2/GPI/NDUFC2/ATP5MF/ANTKMT/ALDOA/EIF6/NDUFC1/IGF1/ATP5MC1/ATP5IF1/NDUFA7/ACSL4/ACOT9/NDUFS6/NT5C/GALK1/NDUFB3/NDUFA6/MPP1/ATP5F1C/PTHLH/NDUFAB1/NDUFS3/ITPA/P2RX7/NUDT7/NDUFB1/VCP/NME1/NUDT5/PDHB/ATP5F1B/NDUFV2/NDUFS8/FIS1/MCCC2/ATP5F1A/AK2/ACOT7/NDUFB8/NDUFS7/NDUFA2/MTHFD1/MPC2/ATP5F1D/ADCY3/PFKP/NME3/BAD/SLC25A13/PFKL/PAPS…	76
BP	GO:0006163	purine nucleotide metabolic process	77/1521	476/18903	2.49999e-09	4.54687e-07	3.9688e-07	GAPDH/PDE4D/PKM/PGAM1/DNPH1/IFNG/RHOA/ENO1/TPI1/NDUFA13/ATP5MC3/HACD1/PARP1/TPST2/GPI/NDUFC2/ATP5MF/ANTKMT/ALDOA/EIF6/NDUFC1/IGF1/ATP5MC1/ATP5IF1/NDUFA7/ACSL4/ACOT9/NDUFS6/NT5C/GALK1/NDUFB3/NDUFA6/MPP1/ATP5F1C/PTHLH/NDUFAB1/NDUFS3/ITPA/P2RX7/NUDT7/NDUFB1/VCP/NME1/NUDT5/PDHB/ATP5F1B/NDUFV2/NDUFS8/FIS1/MCCC2/ATP5F1A/AK2/ACOT7/NDUFB8/NDUFS7/NDUFA2/MTHFD1/MPC2/ATP5F1D/ADCY3/PFKP/NME3/BAD/SLC25A13/PFK…	77
BP	GO:0002399	MHC class II protein complex assembly	11/1521	16/18903	2.64446e-09	4.54687e-07	3.9688e-07	HLA-DRA/HLA-DRB1/HLA-DQA1/HLA-DPA1/HLA-DMA/HLA-DPB1/HLA-DRB5/B2M/HLA-DQB1/HLA-DMB/HLA-DQA2	11
BP	GO:0002503	peptide antigen assembly with MHC class II protein complex	11/1521	16/18903	2.64446e-09	4.54687e-07	3.9688e-07	HLA-DRA/HLA-DRB1/HLA-DQA1/HLA-DPA1/HLA-DMA/HLA-DPB1/HLA-DRB5/B2M/HLA-DQB1/HLA-DMB/HLA-DQA2	11
BP	GO:0051251	positive regulation of lymphocyte activation	68/1521	400/18903	2.72802e-09	4.55258e-07	3.97378e-07	TNFRSF4/CD74/HLA-DRA/HLA-DRB1/TOX/FOXP3/HLA-A/ACTB/HLA-DQA1/HLA-DPA1/HLA-DMA/CD27/HLA-DPB1/HLA-DRB5/IL21/HAVCR2/IL2RG/PTPN11/IFNG/IL10/PELI1/B2M/VAV3/PTPN22/HLA-DQB1/EBI3/ICOS/FCRL3/SIRPG/RHOA/SLAMF1/CD4/CD70/CSK/LCK/CLEC7A/AKIRIN2/SASH3/IL7/IGF1/TNIP2/PRLR/TNFSF9/TRBC2/CD80/PTPN6/HLA-DMB/NCKAP1L/CD276/SH3KBP1/LYN/IGHM/IL12RB1/CD320/BTN2A2/IL6ST/IL2RA/ZBTB7B/IGHV5-51/CD86/HLA-F/DUSP10/BAD/FADD/MY…	68
BP	GO:0002478	antigen processing and presentation of exogenous peptide antigen	17/1521	40/18903	3.37535e-09	5.35031e-07	4.67009e-07	CD74/HLA-DRA/HLA-DRB1/HLA-A/HLA-DQA1/HLA-DPA1/HLA-DMA/HLA-DPB1/HLA-DRB5/CTSD/B2M/HLA-DQB1/MFSD6/HLA-DMB/TAP1/HLA-F/HLA-DQA2	17
BP	GO:0030098	lymphocyte differentiation	70/1521	419/18903	3.39463e-09	5.35031e-07	4.67009e-07	CTLA4/CD74/HLA-DRA/HLA-DRB1/TOX/LAG3/BATF/FOXP3/ACTB/RBPJ/TNFRSF9/HDAC9/CD27/PRDM1/ITM2A/IL21/IL2RG/IFNG/IL10/PTPRJ/B2M/PTPN22/CD79A/FCRL3/POU2AF1/RHOA/SLAMF1/CD4/LCK/CD79B/IKZF3/CD3D/PRELID1/CDK6/SASH3/SOD1/BAX/IL7/ITGB1/ATG5/TNFSF9/PIK3R3/IRF4/CD80/PTPN6/NCKAP1L/CTNNB1/BAK1/IL12RB1/ITGA4/TCIRG1/BTN2A2/IL2RA/ZBTB7B/PREX1/FGL2/CRTAM/CD86/DUSP10/BAD/ZFPM1/FADD/MERTK/MYB/SLC39A7/IL4R/YY1/HLA-G/NFIL…	70
BP	GO:0006119	oxidative phosphorylation	35/1521	147/18903	3.95354e-09	6.0628e-07	5.292e-07	PARK7/COX8A/RHOA/COX5A/NDUFA13/NDUFC2/ISCU/NDUFA4/ATP5MF/ANTKMT/NDUFC1/NDUFA7/SHMT2/NDUFS6/NDUFB3/CHCHD2/NDUFA6/ATP5F1C/NDUFAB1/NDUFS3/COX5B/NDUFB1/VCP/ATP5F1B/NDUFV2/NDUFS8/ATP5F1A/CYC1/NDUFB8/NDUFS7/NDUFA2/ATP5F1D/UQCRC1/ATP5PD/STOML2	35
BP	GO:0022409	positive regulation of cell-cell adhesion	58/1521	322/18903	4.63684e-09	6.85813e-07	5.98622e-07	CXCL13/CD74/HLA-DRA/HLA-DRB1/FOXP3/HLA-A/ACTB/HLA-DQA1/HLA-DPA1/HLA-DMA/CD27/HLA-DPB1/HLA-DRB5/IL21/HAVCR2/IL2RG/PTPN11/IFNG/IL10/B2M/PTPN22/HLA-DQB1/EBI3/ICOS/SIRPG/RHOA/SLAMF1/CD4/CD70/CSK/LCK/GCNT1/SASH3/IL7/IGF1/NFAT5/TNFSF9/CD80/PTPN6/HLA-DMB/NCKAP1L/CD276/LYN/IL12RB1/ITGA4/BTN2A2/IL6ST/IL2RA/ZBTB7B/SKAP1/CD86/DUSP10/BAD/FADD/MYB/IL4R/HLA-G/HLA-DQA2	58
BP	GO:0002396	MHC protein complex assembly	12/1521	20/18903	4.83478e-09	6.85813e-07	5.98622e-07	HLA-DRA/HLA-DRB1/HLA-DQA1/HLA-DPA1/HLA-DMA/HLA-DPB1/HLA-DRB5/B2M/HLA-DQB1/HLA-DMB/CALR/HLA-DQA2	12
BP	GO:0002501	peptide antigen assembly with MHC protein complex	12/1521	20/18903	4.83478e-09	6.85813e-07	5.98622e-07	HLA-DRA/HLA-DRB1/HLA-DQA1/HLA-DPA1/HLA-DMA/HLA-DPB1/HLA-DRB5/B2M/HLA-DQB1/HLA-DMB/CALR/HLA-DQA2	12
BP	GO:0019693	ribose phosphate metabolic process	76/1521	475/18903	5.20969e-09	7.2097e-07	6.29309e-07	GAPDH/PDE4D/PKM/PGAM1/IFNG/RHOA/ENO1/TPI1/NDUFA13/ATP5MC3/HACD1/PARP1/TPST2/GPI/NDUFC2/ATP5MF/ANTKMT/ALDOA/EIF6/NDUFC1/IGF1/ATP5MC1/ATP5IF1/NDUFA7/ACSL4/ACOT9/NDUFS6/NT5C/GALK1/NDUFB3/NDUFA6/MPP1/ATP5F1C/PTHLH/NDUFAB1/NDUFS3/ITPA/P2RX7/NUDT7/NDUFB1/VCP/NME1/NUDT5/PDHB/ATP5F1B/NDUFV2/NDUFS8/FIS1/MCCC2/ATP5F1A/AK2/ACOT7/NDUFB8/NDUFS7/NDUFA2/MTHFD1/MPC2/ATP5F1D/ADCY3/PFKP/NME3/BAD/SLC25A13/PFKL/PAPS…	76
BP	GO:0002696	positive regulation of leukocyte activation	73/1521	450/18903	5.75525e-09	7.59426e-07	6.62876e-07	TNFRSF4/CD74/HLA-DRA/HLA-DRB1/TOX/CTSC/FOXP3/HLA-A/ACTB/HLA-DQA1/HLA-DPA1/HLA-DMA/CD27/HLA-DPB1/HLA-DRB5/IL21/HAVCR2/IL2RG/PTPN11/IFNG/IL10/PELI1/B2M/VAV3/PTPN22/HLA-DQB1/EBI3/ICOS/FCRL3/SIRPG/RHOA/SLAMF1/CD4/CD70/CSK/LCK/CCL3/CLEC7A/AKIRIN2/SASH3/IL7/IGF1/TNIP2/PRLR/TNFSF9/TRBC2/CD177/CD80/PTPN6/HLA-DMB/NCKAP1L/CD276/SH3KBP1/LYN/IGHM/IL12RB1/CD320/BTN2A2/IL6ST/IL2RA/ZBTB7B/TTBK1/IGHV5-51/IL1RL1/…	73
BP	GO:0043161	proteasome-mediated ubiquitin-dependent protein catabolic process	73/1521	450/18903	5.75525e-09	7.59426e-07	6.62876e-07	PELI1/PARK7/TRIB1/RNF19A/ZNRF1/ASB2/GABARAP/RHBDD2/PSMB3/SUMO2/PSMB6/AKIRIN2/PSMD8/PSMA5/PSMB1/PSMA2/PSMA7/ANAPC11/RNF187/PSMB2/PSMA6/ADRM1/PSMD13/KLHL42/RBX1/CTNNB1/PSMD4/SH3BGRL/PSMC5/KEAP1/SUMO1/FBXO27/VCP/ZNRF2/N4BP1/ANAPC16/PSMC3/PSMD1/PSMD7/PSMC2/RNF5/MDM2/FBXL15/MAN1A1/OS9/PSMC4/PSMB7/KCTD17/DERL1/DCAF11/RNF121/RBCK1/PSMD2/CALR/ZFAND2A/PSMD14/TBL1XR1/GID8/DDRGK1/COMMD1/AUP1/DESI1/UBE2H/PML…	73
BP	GO:1903131	mononuclear cell differentiation	75/1521	473/18903	9.78624e-09	1.26198e-06	1.10154e-06	CTLA4/CD74/HLA-DRA/HLA-DRB1/TOX/LAG3/BATF/FOXP3/ACTB/RBPJ/TNFRSF9/HDAC9/CD27/PRDM1/ITM2A/IL21/IL2RG/IFNG/IL10/PTPRJ/B2M/PTPN22/CD79A/FCRL3/POU2AF1/RHOA/SLAMF1/CD4/CSF1/IFI16/LCK/CD79B/IKZF3/CD3D/PRELID1/CDK6/SASH3/SOD1/BAX/IL7/ITGB1/ATG5/TNFSF9/PIK3R3/IRF4/CD80/PTPN6/NCKAP1L/CTNNB1/LYN/BAK1/IL12RB1/ITGA4/TCIRG1/BTN2A2/IL2RA/ZBTB7B/PREX1/FGL2/CRTAM/CD86/DUSP10/BAD/ZFPM1/FADD/MERTK/MYB/SLC39A7/IL4R…	75
BP	GO:0050852	T cell receptor signaling pathway	33/1521	139/18903	1.17885e-08	1.4864e-06	1.29742e-06	CTLA4/HLA-DRB1/FOXP3/HLA-A/PDE4D/HLA-DPB1/CBLB/PTPRJ/PTPN22/HLA-DQB1/BTNL9/LCP2/CSK/LCK/PRNP/CD3D/CD247/PHPT1/BTNL8/SLA2/KCNN4/TRBC2/TRAC/PTPN6/CD276/BTN2A2/SKAP1/BTN2A1/RBCK1/WNK1/KHDRBS1/STOML2/RFTN1	33
BP	GO:0045862	positive regulation of proteolysis	63/1521	372/18903	1.21393e-08	1.49735e-06	1.30699e-06	CTSC/TNFRSF1B/PMAIP1/SNX9/CTSD/IFNG/TRIB1/RNF19A/CFLAR/TANK/RHOA/ENO1/GABARAP/PSME2/SLC1A1/IFI16/LCK/NDUFA13/PYHIN1/SUMO2/CLEC7A/CASP1/FAS/AKIRIN2/PRELID1/BAX/ARL6IP5/ATP5IF1/ADRM1/RBX1/LYN/PDCD6/PSMC5/KEAP1/BAK1/BCL2L11/SUMO1/VCP/PSMC3/FIS1/APOE/PSMC2/PICALM/TTBK1/MDM2/PSMC4/GRN/TNIP1/AURKAIP1/BAD/FADD/GRAMD4/MAGEF1/ZFAND2A/PSMD14/DDRGK1/HSPE1/HTRA2/FURIN/AIM2/PML/RNF14/PSME3	63
BP	GO:0042129	regulation of T cell proliferation	39/1521	182/18903	1.26667e-08	1.51519e-06	1.32255e-06	CTLA4/HLA-DRB1/FOXP3/TNFRSF1B/HLA-A/TNFRSF9/HLA-DPA1/HLA-DPB1/IL21/CBLB/HAVCR2/IL10/PELI1/PTPN22/EBI3/SLAMF1/CD70/PRNP/SDC4/SASH3/PRKAR1A/IGF1/TNFSF9/CD80/PTPN6/HLA-DMB/NCKAP1L/CD276/CTNNB1/IL12RB1/BTN2A2/IL6ST/IL2RA/ZBTB7B/CRTAM/CD86/LGALS9C/FADD/HLA-G	39
BP	GO:0048002	antigen processing and presentation of peptide antigen	21/1521	64/18903	1.2818e-08	1.51519e-06	1.32255e-06	CD74/HLA-DRA/HLA-DRB1/HLA-A/HLA-DQA1/HLA-DPA1/HLA-DMA/HLA-DPB1/HLA-DRB5/HLA-C/CTSD/B2M/HLA-DQB1/MFSD6/HLA-DMB/TAP1/HLA-F/SAR1B/CALR/HLA-G/HLA-DQA2	21
BP	GO:0009152	purine ribonucleotide biosynthetic process	44/1521	220/18903	1.39201e-08	1.61189e-06	1.40696e-06	ENO1/NDUFA13/ATP5MC3/HACD1/PARP1/NDUFC2/ATP5MF/ANTKMT/ALDOA/NDUFC1/ATP5MC1/NDUFA7/ACSL4/NDUFS6/NDUFB3/NDUFA6/ATP5F1C/NDUFAB1/NDUFS3/NDUFB1/VCP/NME1/PDHB/ATP5F1B/NDUFV2/NDUFS8/ATP5F1A/AK2/ACOT7/NDUFB8/NDUFS7/NDUFA2/MTHFD1/MPC2/ATP5F1D/ADCY3/NME3/SLC25A13/PAPSS1/ATP6V1A/HACD2/ATP5PD/SLC35B2/STOML2	44
BP	GO:0050866	negative regulation of cell activation	44/1521	221/18903	1.60513e-08	1.82151e-06	1.58993e-06	CTLA4/CD74/HLA-DRB1/LAG3/CST7/FOXP3/TIGIT/CD200/CLNK/CBLB/HAVCR2/HMOX1/IL10/PELI1/SAMSN1/PTPN22/TNFRSF13B/SYT11/PDGFA/PRNP/UBASH3B/SDC4/PRKAR1A/CD80/PTPN6/NCKAP1L/LYN/ADORA2A/BTN2A2/RASSF5/ABAT/IL2RA/APOE/ZBTB7B/FGL2/GRN/CRTAM/CD86/LGALS9C/HLA-F/MERTK/IL4R/LAX1/HLA-G	44
BP	GO:0022407	regulation of cell-cell adhesion	76/1521	490/18903	2.05536e-08	2.28669e-06	1.99597e-06	CTLA4/CXCL13/CD74/HLA-DRA/HLA-DRB1/LAG3/FOXP3/HLA-A/ACTB/TIGIT/HLA-DQA1/HLA-DPA1/HLA-DMA/CD27/HLA-DPB1/HLA-DRB5/IL21/CBLB/HAVCR2/IL2RG/PTPN11/IFNG/IL10/PELI1/B2M/PTPN22/HLA-DQB1/EBI3/ICOS/SIRPG/RHOA/SLAMF1/CD4/CD70/CSK/LCK/PRNP/ADTRP/GCNT1/UBASH3B/SDC4/SASH3/PRKAR1A/RDX/IL7/IGF1/NFAT5/TNFSF9/CD80/PTPN6/HLA-DMB/NCKAP1L/CD276/LYN/ADORA2A/IL12RB1/ITGA4/BTN2A2/IL6ST/ABAT/IL2RA/ZBTB7B/SKAP1/FGL2/CRTAM…	76
BP	GO:0002697	regulation of immune effector process	63/1521	379/18903	2.50814e-08	2.73677e-06	2.38883e-06	TNFRSF4/CD74/HLA-DRA/HLA-DRB1/LAG3/BATF/FOXP3/TNFRSF1B/HLA-A/CLNK/IL21/HAVCR2/CD59/IFNG/HMOX1/IL10/BST2/PTPRJ/B2M/PTPN22/FCRL3/CADM1/SLAMF1/MZB1/ACP5/CLEC7A/IL1R1/GPI/SASH3/AHR/LTA/ATG5/TWIST1/CD177/SLC7A5/IRF4/CD80/PTPN6/HLA-DMB/CGAS/NCKAP1L/LYN/IL12RB1/P2RX7/CUEDC2/ZBTB7B/KIR2DL4/FGL2/GRN/CRTAM/CD86/NCR1/HLA-F/DUSP10/STXBP2/FADD/MYB/LACC1/IL4R/GFER/HLA-G/HK1/MAPKAPK2	63
BP	GO:0050867	positive regulation of cell activation	73/1521	467/18903	2.82131e-08	3.0204e-06	2.6364e-06	TNFRSF4/CD74/HLA-DRA/HLA-DRB1/TOX/CTSC/FOXP3/HLA-A/ACTB/HLA-DQA1/HLA-DPA1/HLA-DMA/CD27/HLA-DPB1/HLA-DRB5/IL21/HAVCR2/IL2RG/PTPN11/IFNG/IL10/PELI1/B2M/VAV3/PTPN22/HLA-DQB1/EBI3/ICOS/FCRL3/SIRPG/RHOA/SLAMF1/CD4/CD70/CSK/LCK/CCL3/CLEC7A/AKIRIN2/SASH3/IL7/IGF1/TNIP2/PRLR/TNFSF9/TRBC2/CD177/CD80/PTPN6/HLA-DMB/NCKAP1L/CD276/SH3KBP1/LYN/IGHM/IL12RB1/CD320/BTN2A2/IL6ST/IL2RA/ZBTB7B/TTBK1/IGHV5-51/IL1RL1/…	73
BP	GO:0009260	ribonucleotide biosynthetic process	45/1521	234/18903	3.31541e-08	3.48363e-06	3.04074e-06	ENO1/NDUFA13/ATP5MC3/HACD1/PARP1/NDUFC2/ATP5MF/ANTKMT/ALDOA/NDUFC1/ATP5MC1/NDUFA7/ACSL4/NDUFS6/NDUFB3/NDUFA6/ATP5F1C/NDUFAB1/NDUFS3/NDUFB1/VCP/NME1/PDHB/ATP5F1B/NDUFV2/NDUFS8/ATP5F1A/AK2/ACOT7/NDUFB8/NDUFS7/NDUFA2/MTHFD1/MPC2/ATP5F1D/ADCY3/NME3/SLC25A13/PAPSS1/ATP6V1A/HACD2/ATP5PD/SLC35B2/UCK2/STOML2	45
BP	GO:0002695	negative regulation of leukocyte activation	40/1521	198/18903	4.68963e-08	4.83799e-06	4.22291e-06	CTLA4/CD74/HLA-DRB1/LAG3/CST7/FOXP3/TIGIT/CD200/CLNK/CBLB/HAVCR2/HMOX1/IL10/PELI1/SAMSN1/PTPN22/TNFRSF13B/SYT11/PRNP/SDC4/PRKAR1A/CD80/PTPN6/NCKAP1L/LYN/ADORA2A/BTN2A2/RASSF5/IL2RA/ZBTB7B/FGL2/GRN/CRTAM/CD86/LGALS9C/HLA-F/MERTK/IL4R/LAX1/HLA-G	40
BP	GO:0045333	cellular respiration	45/1521	240/18903	7.25576e-08	7.35164e-06	6.41699e-06	IFNG/PARK7/COX8A/RHOA/COX5A/NDUFA13/PRELID1/NDUFC2/ISCU/NDUFA4/ATP5MF/ANTKMT/NDUFC1/NDUFA7/SHMT2/NDUFS6/ETFB/NDUFB3/CHCHD2/NDUFA6/ATP5F1C/NDUFAB1/MDH2/NDUFS3/COX5B/NDUFB1/VCP/ETFA/PDHB/ATP5F1B/NDUFV2/NDUFS8/ATP5F1A/IL10RB/MDH1/CYC1/NDUFB8/NDUFS7/NDUFA2/ATP5F1D/UQCRC1/SLC25A13/IDH3G/ATP5PD/STOML2	45
BP	GO:0009060	aerobic respiration	39/1521	194/18903	7.89408e-08	7.85807e-06	6.85903e-06	PARK7/COX8A/RHOA/COX5A/NDUFA13/NDUFC2/ISCU/NDUFA4/ATP5MF/ANTKMT/NDUFC1/NDUFA7/SHMT2/NDUFS6/NDUFB3/CHCHD2/NDUFA6/ATP5F1C/NDUFAB1/MDH2/NDUFS3/COX5B/NDUFB1/VCP/PDHB/ATP5F1B/NDUFV2/NDUFS8/ATP5F1A/MDH1/CYC1/NDUFB8/NDUFS7/NDUFA2/ATP5F1D/UQCRC1/IDH3G/ATP5PD/STOML2	39
BP	GO:0046390	ribose phosphate biosynthetic process	45/1521	241/18903	8.2395e-08	8.0605e-06	7.03573e-06	ENO1/NDUFA13/ATP5MC3/HACD1/PARP1/NDUFC2/ATP5MF/ANTKMT/ALDOA/NDUFC1/ATP5MC1/NDUFA7/ACSL4/NDUFS6/NDUFB3/NDUFA6/ATP5F1C/NDUFAB1/NDUFS3/NDUFB1/VCP/NME1/PDHB/ATP5F1B/NDUFV2/NDUFS8/ATP5F1A/AK2/ACOT7/NDUFB8/NDUFS7/NDUFA2/MTHFD1/MPC2/ATP5F1D/ADCY3/NME3/SLC25A13/PAPSS1/ATP6V1A/HACD2/ATP5PD/SLC35B2/UCK2/STOML2	45
BP	GO:0051250	negative regulation of lymphocyte activation	35/1521	166/18903	1.06449e-07	1.02372e-05	8.93567e-06	CTLA4/CD74/HLA-DRB1/LAG3/FOXP3/TIGIT/CLNK/CBLB/HAVCR2/IL10/PELI1/SAMSN1/PTPN22/TNFRSF13B/PRNP/SDC4/PRKAR1A/CD80/PTPN6/NCKAP1L/LYN/ADORA2A/BTN2A2/RASSF5/IL2RA/ZBTB7B/FGL2/CRTAM/CD86/LGALS9C/HLA-F/MERTK/IL4R/LAX1/HLA-G	35
BP	GO:1902105	regulation of leukocyte differentiation	54/1521	317/18903	1.0886e-07	1.02945e-05	8.98572e-06	CTLA4/CD74/HLA-DRA/HLA-DRB1/TOX/LAG3/BATF/FOXP3/ACTB/CD27/PRDM1/IL2RG/IFNG/IL10/TRIB1/FCRL3/RHOA/CD4/CSF1/NEDD9/CCL3/IKZF3/PRELID1/UBASH3B/CDK6/SASH3/SOD1/IL7/TNFSF9/IRF4/CD80/PTPN6/NCKAP1L/CTNNB1/TESC/LYN/IL12RB1/BTN2A2/IL2RA/HCLS1/TMEM64/GPR137B/ZBTB7B/FGL2/CRTAM/CD86/DUSP10/BAD/ZFPM1/FADD/MYB/IL4R/HLA-G/CTNNBIP1	54
BP	GO:0019884	antigen processing and presentation of exogenous antigen	17/1521	49/18903	1.22874e-07	1.14293e-05	9.97622e-06	CD74/HLA-DRA/HLA-DRB1/HLA-A/HLA-DQA1/HLA-DPA1/HLA-DMA/HLA-DPB1/HLA-DRB5/CTSD/B2M/HLA-DQB1/MFSD6/HLA-DMB/TAP1/HLA-F/HLA-DQA2	17
BP	GO:0019886	antigen processing and presentation of exogenous peptide antigen via MHC class II	13/1521	30/18903	1.83535e-07	1.67964e-05	1.4661e-05	CD74/HLA-DRA/HLA-DRB1/HLA-DQA1/HLA-DPA1/HLA-DMA/HLA-DPB1/HLA-DRB5/CTSD/B2M/HLA-DQB1/HLA-DMB/HLA-DQA2	13
BP	GO:0002440	production of molecular mediator of immune response	55/1521	333/18903	2.37653e-07	2.12004e-05	1.85051e-05	TNFRSF4/CD74/HLA-DRA/HLA-DRB1/BATF/FOXP3/TNFRSF1B/HLA-A/HLA-DQA1/HLA-DPA1/HLA-DMA/HLA-DPB1/CLNK/HLA-DRB5/IL21/HMOX1/IL10/BST2/B2M/PTPN22/HLA-DQB1/FCRL3/SLAMF1/MZB1/TRAV19/ACP5/CLEC7A/IL1R1/GPI/TRAV9-2/SASH3/TRAV38-1/TRAV38-2DV8/ATG5/TWIST1/SLC7A5/HLA-DMB/CGAS/P2RX7/NBN/CUEDC2/KIR2DL4/TRAV14DV4/CD86/HLA-F/LACC1/IL4R/TRAV2/YY1/HLA-G/HK1/MAPKAPK2/IGLV2-14/IGKV3-15/HLA-DQA2	55
BP	GO:0006120	mitochondrial electron transport, NADH to ubiquinone	17/1521	51/18903	2.39131e-07	2.12004e-05	1.85051e-05	PARK7/NDUFC2/ISCU/NDUFA4/NDUFC1/NDUFA7/NDUFS6/NDUFB3/NDUFA6/NDUFAB1/NDUFS3/NDUFB1/NDUFV2/NDUFS8/NDUFB8/NDUFS7/NDUFA2	17
BP	GO:0006164	purine nucleotide biosynthetic process	44/1521	242/18903	2.51081e-07	2.19175e-05	1.9131e-05	ENO1/NDUFA13/ATP5MC3/HACD1/PARP1/NDUFC2/ATP5MF/ANTKMT/ALDOA/NDUFC1/ATP5MC1/NDUFA7/ACSL4/NDUFS6/NDUFB3/NDUFA6/ATP5F1C/NDUFAB1/NDUFS3/NDUFB1/VCP/NME1/PDHB/ATP5F1B/NDUFV2/NDUFS8/ATP5F1A/AK2/ACOT7/NDUFB8/NDUFS7/NDUFA2/MTHFD1/MPC2/ATP5F1D/ADCY3/NME3/SLC25A13/PAPSS1/ATP6V1A/HACD2/ATP5PD/SLC35B2/STOML2	44
BP	GO:0072522	purine-containing compound biosynthetic process	45/1521	251/18903	2.79325e-07	2.40135e-05	2.09605e-05	ENO1/NDUFA13/ATP5MC3/HACD1/PARP1/NDUFC2/ATP5MF/ANTKMT/ALDOA/NDUFC1/ATP5MC1/NDUFA7/ACSL4/SHMT2/NDUFS6/NDUFB3/NDUFA6/ATP5F1C/NDUFAB1/NDUFS3/NDUFB1/VCP/NME1/PDHB/ATP5F1B/NDUFV2/NDUFS8/ATP5F1A/AK2/ACOT7/NDUFB8/NDUFS7/NDUFA2/MTHFD1/MPC2/ATP5F1D/ADCY3/NME3/SLC25A13/PAPSS1/ATP6V1A/HACD2/ATP5PD/SLC35B2/STOML2	45
BP	GO:0050851	antigen receptor-mediated signaling pathway	45/1521	252/18903	3.1406e-07	2.62118e-05	2.28793e-05	CTLA4/HLA-DRB1/FOXP3/HLA-A/PDE4D/HLA-DPB1/CBLB/PTPRJ/VAV3/PTPN22/HLA-DQB1/CD79A/FCRL3/BTNL9/LCP2/CSK/LCK/CD79B/PRNP/CD3D/CD247/PHPT1/BTNL8/BAX/SLA2/KCNN4/TRBC2/TRAC/LAT2/PTPN6/NCKAP1L/CD276/LYN/IGHM/BTN2A2/IGHV5-51/SKAP1/LPXN/BTN2A1/RBCK1/LAX1/WNK1/KHDRBS1/STOML2/RFTN1	45
BP	GO:0002504	antigen processing and presentation of peptide or polysaccharide antigen via MHC class II	14/1521	36/18903	3.14135e-07	2.62118e-05	2.28793e-05	CD74/HLA-DRA/HLA-DRB1/HLA-DQA1/HLA-DPA1/HLA-DMA/HLA-DPB1/HLA-DRB5/CTSD/B2M/HLA-DQB1/HLA-DMB/ARL8B/HLA-DQA2	14
BP	GO:0009165	nucleotide biosynthetic process	51/1521	304/18903	3.96243e-07	3.25838e-05	2.84413e-05	ENO1/NAMPT/NDUFA13/ATP5MC3/HACD1/PARP1/NDUFC2/ATP5MF/ANTKMT/ALDOA/QPRT/NDUFC1/ATP5MC1/NDUFA7/ACSL4/NDUFS6/NDUFB3/NDUFA6/ATP5F1C/NDUFAB1/NDUFS3/NDUFB1/VCP/NME1/PDHB/ATP5F1B/NDUFV2/NDUFS8/ATP5F1A/AK2/ACOT7/NDUFB8/NDUFS7/NDUFA2/MTHFD1/MPC2/PTGIS/ATP5F1D/ADCY3/NME3/SLC25A13/PAPSS1/ATP6V1A/HACD2/ATP5PD/SLC35B2/UCK2/NADSYN1/DCTD/STOML2/NAPRT	51
BP	GO:0030217	T cell differentiation	50/1521	296/18903	4.15075e-07	3.33244e-05	2.90877e-05	CTLA4/CD74/HLA-DRA/HLA-DRB1/TOX/LAG3/BATF/FOXP3/ACTB/TNFRSF9/CD27/PRDM1/IL21/IL2RG/IFNG/B2M/PTPN22/RHOA/CD4/LCK/IKZF3/CD3D/PRELID1/CDK6/SASH3/SOD1/IL7/ATG5/TNFSF9/PIK3R3/IRF4/CD80/NCKAP1L/CTNNB1/IL12RB1/TCIRG1/BTN2A2/IL2RA/ZBTB7B/PREX1/FGL2/CRTAM/CD86/DUSP10/BAD/ZFPM1/FADD/MYB/IL4R/HLA-G	50
BP	GO:1902600	proton transmembrane transport	33/1521	160/18903	4.16996e-07	3.33244e-05	2.90877e-05	UCP2/PARK7/COX8A/ACTN4/COX5A/ATP5MC3/ATP6V0E1/NDUFA4/ATP5MF/RNASEK/ANTKMT/SLC9A7/ATP5MC1/TWIST1/ATP5F1C/TESC/ATP6V1F/COX5B/TCIRG1/ATP5F1B/ATP1A4/ATP5F1A/CYC1/NDUFS7/ATP6V1D/ATP6V0D1/ATP5F1D/UQCRC1/ATP6AP1/ATP6V1A/SLC22A18/ATP6V1E1/ATP5PD	33
BP	GO:0032729	positive regulation of interferon-gamma production	21/1521	77/18903	4.50622e-07	3.55115e-05	3.09967e-05	HLA-A/PDE4D/HLA-DPA1/IL12RB2/HLA-DPB1/IL21/HAVCR2/PTPN22/EBI3/SLAMF1/CLEC7A/IL1R1/SASH3/LTA/SLC7A5/CD276/IL12RB1/ISG15/CRTAM/ZFPM1/FADD	21
BP	GO:1901293	nucleoside phosphate biosynthetic process	51/1521	306/18903	4.86939e-07	3.78479e-05	3.3036e-05	ENO1/NAMPT/NDUFA13/ATP5MC3/HACD1/PARP1/NDUFC2/ATP5MF/ANTKMT/ALDOA/QPRT/NDUFC1/ATP5MC1/NDUFA7/ACSL4/NDUFS6/NDUFB3/NDUFA6/ATP5F1C/NDUFAB1/NDUFS3/NDUFB1/VCP/NME1/PDHB/ATP5F1B/NDUFV2/NDUFS8/ATP5F1A/AK2/ACOT7/NDUFB8/NDUFS7/NDUFA2/MTHFD1/MPC2/PTGIS/ATP5F1D/ADCY3/NME3/SLC25A13/PAPSS1/ATP6V1A/HACD2/ATP5PD/SLC35B2/UCK2/NADSYN1/DCTD/STOML2/NAPRT	51
BP	GO:0032609	interferon-gamma production	27/1521	119/18903	6.48875e-07	4.90896e-05	4.28485e-05	HLA-DRB1/FOXP3/HLA-A/PDE4D/HLA-DPA1/IL12RB2/HLA-DPB1/IL21/HAVCR2/IL10/PTPN22/EBI3/SLAMF1/PRNP/CLEC7A/IL1R1/SASH3/LTA/SLC7A5/CD276/IL12RB1/IL1RL1/ISG15/CRTAM/LGALS9C/ZFPM1/FADD	27
BP	GO:0032649	regulation of interferon-gamma production	27/1521	119/18903	6.48875e-07	4.90896e-05	4.28485e-05	HLA-DRB1/FOXP3/HLA-A/PDE4D/HLA-DPA1/IL12RB2/HLA-DPB1/IL21/HAVCR2/IL10/PTPN22/EBI3/SLAMF1/PRNP/CLEC7A/IL1R1/SASH3/LTA/SLC7A5/CD276/IL12RB1/IL1RL1/ISG15/CRTAM/LGALS9C/ZFPM1/FADD	27
BP	GO:0010952	positive regulation of peptidase activity	37/1521	194/18903	6.65447e-07	4.96808e-05	4.33646e-05	PMAIP1/CTSD/CFLAR/TANK/RHOA/PSME2/SLC1A1/IFI16/LCK/NDUFA13/CLEC7A/CASP1/FAS/AKIRIN2/PRELID1/BAX/ARL6IP5/ADRM1/LYN/PDCD6/BAK1/BCL2L11/VCP/FIS1/PICALM/TTBK1/GRN/BAD/FADD/GRAMD4/PSMD14/DDRGK1/HSPE1/HTRA2/AIM2/PML/PSME3	37
BP	GO:0032946	positive regulation of mononuclear cell proliferation	31/1521	149/18903	7.58918e-07	5.59234e-05	4.88135e-05	TNFRSF4/CD74/FOXP3/HLA-A/HLA-DPA1/HLA-DPB1/IL21/HAVCR2/PELI1/VAV3/PTPN22/EBI3/FCRL3/SLAMF1/CSF1/CD70/SASH3/IL7/IGF1/PRLR/TNFSF9/CD80/HLA-DMB/NCKAP1L/CD276/IL12RB1/CD320/IL6ST/IL2RA/CD86/FADD	31
BP	GO:0050868	negative regulation of T cell activation	28/1521	128/18903	8.92803e-07	6.49457e-05	5.66888e-05	CTLA4/CD74/HLA-DRB1/LAG3/FOXP3/TIGIT/CBLB/HAVCR2/IL10/PELI1/PTPN22/PRNP/SDC4/PRKAR1A/CD80/PTPN6/NCKAP1L/ADORA2A/BTN2A2/IL2RA/ZBTB7B/FGL2/CRTAM/CD86/LGALS9C/IL4R/LAX1/HLA-G	28
BP	GO:0051650	establishment of vesicle localization	37/1521	197/18903	9.82767e-07	7.0585e-05	6.16112e-05	MYO1E/MYO7A/IFNG/STAM/RAB27A/ACTN4/SYT11/TRAPPC1/TMED9/SDC4/ATP9A/CHMP2A/RAB11B/MYO5A/MREG/CTNNB1/PDCD6/ITGA4/TCIRG1/CLASP1/KIF3B/PICALM/SNAPIN/SNAP23/PEF1/MYO5C/TRAPPC5/MYO1C/SAR1B/TRAPPC4/WDR11/TRAPPC2L/TESK1/TRAPPC2/CDK5/KIF3A/SNF8	37
BP	GO:0050672	negative regulation of lymphocyte proliferation	22/1521	87/18903	9.9784e-07	7.07718e-05	6.17742e-05	CTLA4/HLA-DRB1/FOXP3/CBLB/HAVCR2/IL10/PELI1/TNFRSF13B/PRNP/SDC4/PRKAR1A/CD80/PTPN6/LYN/BTN2A2/RASSF5/IL2RA/ZBTB7B/CRTAM/CD86/LGALS9C/HLA-G	22
BP	GO:0010950	positive regulation of endopeptidase activity	34/1521	174/18903	1.0475e-06	7.1612e-05	6.25075e-05	PMAIP1/CTSD/CFLAR/RHOA/PSME2/SLC1A1/IFI16/LCK/NDUFA13/CLEC7A/CASP1/FAS/AKIRIN2/PRELID1/BAX/ARL6IP5/ADRM1/LYN/PDCD6/BAK1/BCL2L11/VCP/FIS1/PICALM/TTBK1/BAD/FADD/GRAMD4/PSMD14/HSPE1/HTRA2/AIM2/PML/PSME3	34
BP	GO:0046631	alpha-beta T cell activation	34/1521	174/18903	1.0475e-06	7.1612e-05	6.25075e-05	HLA-DRA/HLA-DRB1/TOX/BATF/FOXP3/HLA-A/PRDM1/IL21/CBLB/IL2RG/IFNG/PTPN22/EBI3/RHOA/CD3D/CD247/SASH3/TRBC2/TRAC/IRF4/CD80/NCKAP1L/ADORA2A/IL12RB1/TCIRG1/IL2RA/ZBTB7B/CRTAM/CD86/LGALS9C/ZFPM1/MYB/IL4R/STOML2	34
BP	GO:0002495	antigen processing and presentation of peptide antigen via MHC class II	13/1521	34/18903	1.04755e-06	7.1612e-05	6.25075e-05	CD74/HLA-DRA/HLA-DRB1/HLA-DQA1/HLA-DPA1/HLA-DMA/HLA-DPB1/HLA-DRB5/CTSD/B2M/HLA-DQB1/HLA-DMB/HLA-DQA2	13
BP	GO:0070665	positive regulation of leukocyte proliferation	33/1521	167/18903	1.15572e-06	7.8066e-05	6.8141e-05	TNFRSF4/CD74/FOXP3/HLA-A/HLA-DPA1/HLA-DPB1/IL21/HAVCR2/PELI1/BST2/VAV3/PTPN22/EBI3/FCRL3/SLAMF1/CSF1/CD70/SASH3/IL7/IGF1/PRLR/TNFSF9/CD80/HLA-DMB/NCKAP1L/CD276/LYN/IL12RB1/CD320/IL6ST/IL2RA/CD86/FADD	33
BP	GO:0032945	negative regulation of mononuclear cell proliferation	22/1521	88/18903	1.23037e-06	8.21307e-05	7.1689e-05	CTLA4/HLA-DRB1/FOXP3/CBLB/HAVCR2/IL10/PELI1/TNFRSF13B/PRNP/SDC4/PRKAR1A/CD80/PTPN6/LYN/BTN2A2/RASSF5/IL2RA/ZBTB7B/CRTAM/CD86/LGALS9C/HLA-G	22
BP	GO:0019221	cytokine-mediated signaling pathway	71/1521	496/18903	1.34907e-06	8.9007e-05	7.7691e-05	TNFRSF18/TNFRSF4/CXCL13/CD74/TNFRSF1B/CARD16/IL12RB2/IL2RB/LIMS1/IL2RG/PTPN11/IFNG/PTPRJ/EBI3/TANK/CCL23/CD4/CSF1/ACTN4/CD70/SLC1A1/CCL15/OAS1/CCR8/CCL3/IL21R/IL1R2/CASP1/FAS/OASL/IL1R1/CDIP1/CSNK2B/TBK1/COMMD7/ILK/IRF5/IL7/IFNAR2/TRAF1/TNIP2/PRLR/SPPL2A/PTPN6/LYN/TRAF5/IL12RB1/MX1/IL6ST/TXNDC17/IL2RA/ZBP1/IL10RB/TRAF3/CCRL2/IL1RL1/UGCG/ISG15/CASP4/STAT5A/TOLLIP/BAD/FADD/IL4R/CCL18/PTPN1/SP100/IR…	71
BP	GO:1902107	positive regulation of leukocyte differentiation	35/1521	184/18903	1.40854e-06	9.08191e-05	7.92727e-05	CD74/HLA-DRA/HLA-DRB1/TOX/FOXP3/ACTB/CD27/IL2RG/IFNG/IL10/TRIB1/RHOA/CD4/CSF1/NEDD9/SASH3/IL7/TNFSF9/CD80/NCKAP1L/TESC/IL12RB1/BTN2A2/IL2RA/HCLS1/TMEM64/ZBTB7B/CD86/DUSP10/BAD/FADD/MYB/IL4R/HLA-G/CTNNBIP1	35
BP	GO:1903708	positive regulation of hemopoiesis	35/1521	184/18903	1.40854e-06	9.08191e-05	7.92727e-05	CD74/HLA-DRA/HLA-DRB1/TOX/FOXP3/ACTB/CD27/IL2RG/IFNG/IL10/TRIB1/RHOA/CD4/CSF1/NEDD9/SASH3/IL7/TNFSF9/CD80/NCKAP1L/TESC/IL12RB1/BTN2A2/IL2RA/HCLS1/TMEM64/ZBTB7B/CD86/DUSP10/BAD/FADD/MYB/IL4R/HLA-G/CTNNBIP1	35
BP	GO:0050671	positive regulation of lymphocyte proliferation	30/1521	146/18903	1.49734e-06	9.54596e-05	8.33233e-05	TNFRSF4/CD74/FOXP3/HLA-A/HLA-DPA1/HLA-DPB1/IL21/HAVCR2/PELI1/VAV3/PTPN22/EBI3/FCRL3/SLAMF1/CD70/SASH3/IL7/IGF1/PRLR/TNFSF9/CD80/HLA-DMB/NCKAP1L/CD276/IL12RB1/CD320/IL6ST/IL2RA/CD86/FADD	30
BP	GO:0043372	positive regulation of CD4-positive, alpha-beta T cell differentiation	13/1521	35/18903	1.54406e-06	9.73446e-05	8.49686e-05	HLA-DRA/HLA-DRB1/FOXP3/IL2RG/IFNG/SASH3/CD80/NCKAP1L/IL12RB1/ZBTB7B/CD86/MYB/IL4R	13
BP	GO:0042130	negative regulation of T cell proliferation	19/1521	70/18903	1.70595e-06	0.000105213	9.18363e-05	CTLA4/HLA-DRB1/FOXP3/CBLB/HAVCR2/IL10/PELI1/PRNP/SDC4/PRKAR1A/CD80/PTPN6/BTN2A2/IL2RA/ZBTB7B/CRTAM/CD86/LGALS9C/HLA-G	19
BP	GO:0051881	regulation of mitochondrial membrane potential	19/1521	70/18903	1.70595e-06	0.000105213	9.18363e-05	PMAIP1/UCP2/PARK7/IFI6/PARP1/PRELID1/NDUFC2/SOD1/PRDX3/BAX/ARL6IP5/ATP5IF1/ADORA2A/BAK1/P2RX7/VCP/BAD/TUSC2/STOML2	19
BP	GO:1903038	negative regulation of leukocyte cell-cell adhesion	30/1521	147/18903	1.7386e-06	0.000106073	9.25873e-05	CTLA4/CD74/HLA-DRB1/LAG3/FOXP3/TIGIT/CBLB/HAVCR2/IL10/PELI1/PTPN22/PRNP/ADTRP/SDC4/PRKAR1A/CD80/PTPN6/NCKAP1L/ADORA2A/BTN2A2/IL2RA/ZBTB7B/FGL2/CRTAM/CD86/LGALS9C/IL4R/LAX1/HLA-G/WNK1	30
BP	GO:0002443	leukocyte mediated immunity	67/1521	463/18903	1.8192e-06	0.00010901	9.5151e-05	CD74/HLA-DRA/HLA-DRB1/CTSC/LAG3/BATF/FOXP3/TNFRSF1B/HLA-A/HLA-DQA1/HLA-DPA1/HLA-DMA/CD27/HLA-DPB1/CLNK/HLA-DRB5/IL21/LYST/HAVCR2/HMOX1/IL10/BST2/B2M/HLA-DQB1/RAB27A/CADM1/SLAMF1/CD70/CCL3/IL21R/CLEC7A/IL1R1/PRDX1/SASH3/AHR/LTA/WDR1/SLA2/TRBC2/CD177/LAT2/PTPN6/HLA-DMB/NCKAP1L/LYN/IGHM/IL12RB1/TUBB/P2RX7/TCIRG1/NBN/KIR2DL4/ARL8B/IGHV5-51/SNAP23/CRTAM/NCR1/HLA-F/STXBP2/FADD/IL4R/GFER/HLA-G/TUSC2/HLA…	67
BP	GO:0045619	regulation of lymphocyte differentiation	38/1521	210/18903	1.82516e-06	0.00010901	9.5151e-05	CTLA4/CD74/HLA-DRA/HLA-DRB1/TOX/LAG3/BATF/FOXP3/ACTB/CD27/PRDM1/IL2RG/IFNG/IL10/FCRL3/RHOA/IKZF3/PRELID1/SASH3/SOD1/IL7/TNFSF9/IRF4/CD80/PTPN6/NCKAP1L/IL12RB1/BTN2A2/IL2RA/ZBTB7B/FGL2/CRTAM/CD86/DUSP10/BAD/MYB/IL4R/HLA-G	38
BP	GO:0045580	regulation of T cell differentiation	34/1521	179/18903	2.04944e-06	0.00012113	0.00010573	CTLA4/CD74/HLA-DRA/HLA-DRB1/TOX/LAG3/BATF/FOXP3/ACTB/CD27/PRDM1/IL2RG/IFNG/RHOA/PRELID1/SASH3/SOD1/IL7/TNFSF9/IRF4/CD80/NCKAP1L/IL12RB1/BTN2A2/IL2RA/ZBTB7B/FGL2/CRTAM/CD86/DUSP10/BAD/MYB/IL4R/HLA-G	34
BP	GO:0052548	regulation of endopeptidase activity	63/1521	428/18903	2.07078e-06	0.00012113	0.00010573	GAPDH/CST7/PMAIP1/CARD16/CD27/CTSD/PARK7/BST2/SPOCK2/CFLAR/RHOA/PSMB9/PSME2/PCSK1N/IFI6/SLC1A1/IFI16/CD109/CRIM1/LCK/NDUFA13/SERPINH1/PRNP/CLEC7A/CASP1/FAS/PSMB8/AKIRIN2/PRELID1/GPI/PTTG1/TP63/PRDX3/BAX/ARL6IP5/PRDX5/ADRM1/LAMTOR5/COL6A3/PAK2/LYN/PDCD6/ADORA2A/BAK1/BCL2L11/VCP/FIS1/PICALM/TTBK1/UBE2Z/BAD/FADD/GRAMD4/PSMD14/DHCR24/HSPE1/ROCK1/HTRA2/FURIN/AIM2/PML/PSME3/PSMA3	63
BP	GO:0007249	I-kappaB kinase/NF-kappaB signaling	47/1521	288/18903	2.46948e-06	0.000142341	0.000124244	CD74/HLA-DRB1/GAPDH/CARD16/RHOC/FKBP1A/HMOX1/PELI1/BST2/NDFIP2/CFLAR/HSPB1/TANK/RHOA/CD4/TNIP3/WLS/CLEC7A/CASP1/TBK1/UBE2I/TRAF1/TNIP2/TAB2/LAMTOR5/CXXC5/CTNNB1/TRAF5/TERF2IP/TRAF3/PIM2/TNIP1/ATP2C1/TRIM59/TAB3/RBCK1/FADD/DDRGK1/OTUD7B/ROCK1/MAP3K14/IRAK2/HACD3/SLC35B2/WDR83/TRIM8/CANT1	47
BP	GO:0002449	lymphocyte mediated immunity	56/1521	367/18903	2.48356e-06	0.000142341	0.000124244	CD74/HLA-DRA/HLA-DRB1/CTSC/LAG3/BATF/FOXP3/TNFRSF1B/HLA-A/HLA-DQA1/HLA-DPA1/HLA-DMA/CD27/HLA-DPB1/CLNK/HLA-DRB5/IL21/LYST/HAVCR2/IL10/B2M/HLA-DQB1/RAB27A/CADM1/SLAMF1/CD70/IL21R/IL1R1/PRDX1/SASH3/AHR/LTA/SLA2/TRBC2/PTPN6/HLA-DMB/NCKAP1L/IGHM/IL12RB1/TUBB/P2RX7/TCIRG1/NBN/KIR2DL4/ARL8B/IGHV5-51/CRTAM/NCR1/HLA-F/FADD/IL4R/GFER/HLA-G/HLA-DQA2/C1QB/RFTN1	56
BP	GO:0051648	vesicle localization	38/1521	213/18903	2.60277e-06	0.000147681	0.000128906	MYO1E/MYO7A/IFNG/STAM/RAB27A/ACTN4/SYT11/TRAPPC1/TMED9/SDC4/ATP9A/CHMP2A/RAB11B/MYO5A/MREG/CTNNB1/PDCD6/ITGA4/TCIRG1/CLASP1/USO1/KIF3B/PICALM/SNAPIN/SNAP23/PEF1/MYO5C/TRAPPC5/MYO1C/SAR1B/TRAPPC4/WDR11/TRAPPC2L/TESK1/TRAPPC2/CDK5/KIF3A/SNF8	38
BP	GO:1903706	regulation of hemopoiesis	61/1521	413/18903	2.6765e-06	0.000150361	0.000131245	CTLA4/CD74/HLA-DRA/HLA-DRB1/TOX/LAG3/BATF/FOXP3/ACTB/CD27/PRDM1/IL2RG/IFNG/IL10/B2M/TRIB1/FCRL3/RHOA/CD4/CSF1/NEDD9/CCL3/IKZF3/PRELID1/UBASH3B/CDK6/SASH3/SOD1/EIF6/IL7/TNFSF9/IRF4/CD80/PTPN6/NCKAP1L/CTNNB1/TESC/MEAF6/LYN/IL12RB1/BTN2A2/IL2RA/HCLS1/TMEM64/GPR137B/ZBTB7B/ISG15/FGL2/CRTAM/CD86/PRMT1/LOX/KAT6B/DUSP10/BAD/ZFPM1/FADD/MYB/IL4R/HLA-G/CTNNBIP1	61
BP	GO:0052547	regulation of peptidase activity	66/1521	459/18903	2.70471e-06	0.000150456	0.000131328	GAPDH/CST7/PMAIP1/CARD16/CD27/CTSD/PARK7/BST2/SPOCK2/CFLAR/TANK/RHOA/PSMB9/PSME2/PCSK1N/IFI6/SLC1A1/IFI16/CD109/CRIM1/LCK/NDUFA13/SERPINH1/PRNP/CLEC7A/CASP1/FAS/PSMB8/AKIRIN2/PRELID1/GPI/PTTG1/TP63/PRDX3/BAX/ARL6IP5/PRDX5/ADRM1/LAMTOR5/COL6A3/PAK2/LYN/PDCD6/ADORA2A/BAK1/BCL2L11/VCP/FIS1/PICALM/TTBK1/UBE2Z/GRN/BAD/FADD/GRAMD4/PSMD14/DDRGK1/DHCR24/HSPE1/ROCK1/HTRA2/FURIN/AIM2/PML/PSME3/PSMA3	66
BP	GO:0043122	regulation of I-kappaB kinase/NF-kappaB signaling	43/1521	255/18903	2.75021e-06	0.000151502	0.000132241	CD74/HLA-DRB1/GAPDH/CARD16/RHOC/FKBP1A/HMOX1/PELI1/BST2/NDFIP2/CFLAR/HSPB1/TANK/RHOA/CD4/TNIP3/WLS/CLEC7A/CASP1/TBK1/UBE2I/TRAF1/TNIP2/TAB2/LAMTOR5/CXXC5/CTNNB1/TRAF5/TERF2IP/TRAF3/PIM2/TNIP1/ATP2C1/TRIM59/TAB3/RBCK1/FADD/OTUD7B/MAP3K14/SLC35B2/WDR83/TRIM8/CANT1	43
BP	GO:0015980	energy derivation by oxidation of organic compounds	52/1521	333/18903	2.83344e-06	0.000154586	0.000134932	IFNG/PARK7/COX8A/RHOA/COX5A/NDUFA13/PRELID1/NDUFC2/ISCU/NDUFA4/ATP5MF/ANTKMT/NDUFC1/IGF1/ACADVL/NDUFA7/SHMT2/PHKA1/NDUFS6/ETFB/NDUFB3/CHCHD2/NDUFA6/ATP5F1C/PHLDA2/NDUFAB1/MDH2/NDUFS3/COX5B/NDUFB1/VCP/ETFA/PDHB/ATP5F1B/IL6ST/NDUFV2/NDUFS8/ATP5F1A/IL10RB/MDH1/CYC1/NDUFB8/NDUFS7/NDUFA2/ATP5F1D/UQCRC1/SLC25A13/IDH3G/UGP2/ATP5PD/CAVIN3/STOML2	52
BP	GO:0019646	aerobic electron transport chain	22/1521	93/18903	3.32256e-06	0.000178277	0.000155612	PARK7/COX8A/COX5A/NDUFC2/ISCU/NDUFA4/NDUFC1/NDUFA7/NDUFS6/NDUFB3/NDUFA6/NDUFAB1/NDUFS3/COX5B/NDUFB1/NDUFV2/NDUFS8/CYC1/NDUFB8/NDUFS7/NDUFA2/UQCRC1	22
BP	GO:0045088	regulation of innate immune response	41/1521	240/18903	3.33053e-06	0.000178277	0.000155612	LAG3/HLA-A/CLNK/IL21/HAVCR2/PTPN11/GBP5/PTPN22/CADM1/IFI16/OAS1/PYHIN1/CLEC7A/PARP1/AKIRIN2/TBK1/BANF1/ATG5/PTPN6/CGAS/PAK2/LYN/IFI35/N4BP1/ZBP1/APOE/KIR2DL4/ISG15/GRN/CRTAM/NCR1/HLA-F/DUSP10/FADD/TKFC/GFER/HLA-G/PTPN1/AIM2/PLSCR1/UBE2K	41
BP	GO:0016050	vesicle organization	54/1521	353/18903	3.45854e-06	0.0001834	0.000160083	ZEB2/LYST/TBC1D4/MYO7A/SRGN/VAV3/STAM/RAB27A/AGFG1/SLAMF1/LAPTM4B/STX11/PLEKHF1/SYT11/SNAP47/TRAPPC1/TMED9/AP2M1/SDC4/RNASEK/CHMP2A/SNX10/AP1S1/CORO1C/VPS25/EPS15/CHMP1A/LAMTOR1/PDCD6/ATP6V1F/RAB8B/P2RX7/USO1/PLEKHF2/ARL8B/PICALM/ATP6V1D/SNAPIN/SNAP23/PEF1/SNX3/TRAPPC5/ATP6AP1/SAR1B/ATP6V1A/SEC13/TRAPPC4/TOM1/STAM2/MVB12A/TRAPPC2L/TRAPPC2/CCDC136/SNF8	54
BP	GO:0022904	respiratory electron transport chain	26/1521	122/18903	3.62352e-06	0.000190369	0.000166166	PARK7/COX8A/COX5A/NDUFC2/ISCU/NDUFA4/NDUFC1/NDUFA7/NDUFS6/ETFB/NDUFB3/CHCHD2/NDUFA6/NDUFAB1/NDUFS3/COX5B/NDUFB1/ETFA/NDUFV2/NDUFS8/CYC1/NDUFB8/NDUFS7/NDUFA2/UQCRC1/SLC25A13	26
BP	GO:0007015	actin filament organization	65/1521	454/18903	3.72081e-06	0.000192674	0.000168179	PFN1/MYO1E/NEBL/RHOC/SNX9/CORO1B/MYO7A/COTL1/ARPC2/ARPC1B/TPM3/PLS3/RHOA/NEDD9/RAC1/BRK1/ACTG1/MICAL2/ARPC5L/ARHGAP18/ARPC4/PSTPIP1/ARF6/SDC4/ALDOA/TWF2/RDX/WDR1/CTNNA1/CAPZA2/MYO5A/CORO1C/SSH1/ABI2/ELMO1/NCKAP1L/SH3KBP1/PAK2/ARF1/CLASP1/KANK3/RHOG/LIMK1/DBNL/HCLS1/PREX1/TMOD1/FLII/ACTR3/LIMA1/ACTR2/ARFIP1/CDC42/TPM4/MYO5C/MSRB1/ELMO2/MYO1C/ROCK1/GAS7/RHOD/TESK1/NCKAP1/CYFIP1/PLEKHG2	65
BP	GO:0030888	regulation of B cell proliferation	18/1521	67/18903	3.73532e-06	0.000192674	0.000168179	TNFRSF4/CTLA4/CD74/IL21/IL10/PELI1/VAV3/FCRL3/MZB1/TNFRSF13B/IKZF3/SASH3/AHR/IL7/PRLR/NCKAP1L/LYN/CD320	18
BP	GO:0046634	regulation of alpha-beta T cell activation	25/1521	115/18903	3.80455e-06	0.000194478	0.000169752	HLA-DRA/HLA-DRB1/BATF/FOXP3/HLA-A/PRDM1/CBLB/IL2RG/IFNG/PTPN22/EBI3/RHOA/SASH3/IRF4/CD80/NCKAP1L/ADORA2A/IL12RB1/IL2RA/ZBTB7B/CRTAM/CD86/LGALS9C/MYB/IL4R	25
BP	GO:0042773	ATP synthesis coupled electron transport	23/1521	101/18903	4.01494e-06	0.0002016	0.000175969	PARK7/COX8A/COX5A/NDUFC2/ISCU/NDUFA4/NDUFC1/NDUFA7/NDUFS6/NDUFB3/CHCHD2/NDUFA6/NDUFAB1/NDUFS3/COX5B/NDUFB1/NDUFV2/NDUFS8/CYC1/NDUFB8/NDUFS7/NDUFA2/UQCRC1	23
BP	GO:0042775	mitochondrial ATP synthesis coupled electron transport	23/1521	101/18903	4.01494e-06	0.0002016	0.000175969	PARK7/COX8A/COX5A/NDUFC2/ISCU/NDUFA4/NDUFC1/NDUFA7/NDUFS6/NDUFB3/CHCHD2/NDUFA6/NDUFAB1/NDUFS3/COX5B/NDUFB1/NDUFV2/NDUFS8/CYC1/NDUFB8/NDUFS7/NDUFA2/UQCRC1	23
BP	GO:0002429	immune response-activating cell surface receptor signaling pathway	49/1521	312/18903	4.61944e-06	0.000227919	0.000198942	CTLA4/HLA-DRB1/FOXP3/HLA-A/PDE4D/HLA-DPB1/CBLB/PTPRJ/VAV3/PTPN22/HLA-DQB1/CD79A/FCRL3/BTNL9/LCP2/CSK/LCK/CD79B/PRNP/CD3D/CLEC7A/CD247/PHPT1/BTNL8/BAX/SLA2/KCNN4/TRBC2/TRAC/LAT2/PTPN6/NCKAP1L/CD276/PAK2/LYN/IGHM/BTN2A2/LIMK1/IGHV5-51/SKAP1/LPXN/BTN2A1/RBCK1/LAX1/WNK1/PLSCR1/KHDRBS1/STOML2/RFTN1	49
BP	GO:0002757	immune response-activating signal transduction	49/1521	312/18903	4.61944e-06	0.000227919	0.000198942	CTLA4/HLA-DRB1/FOXP3/HLA-A/PDE4D/HLA-DPB1/CBLB/PTPRJ/VAV3/PTPN22/HLA-DQB1/CD79A/FCRL3/BTNL9/LCP2/CSK/LCK/CD79B/PRNP/CD3D/CLEC7A/CD247/PHPT1/BTNL8/BAX/SLA2/KCNN4/TRBC2/TRAC/LAT2/PTPN6/NCKAP1L/CD276/PAK2/LYN/IGHM/BTN2A2/LIMK1/IGHV5-51/SKAP1/LPXN/BTN2A1/RBCK1/LAX1/WNK1/PLSCR1/KHDRBS1/STOML2/RFTN1	49
BP	GO:2000116	regulation of cysteine-type endopeptidase activity	40/1521	235/18903	4.78441e-06	0.000234024	0.000204271	CST7/PMAIP1/CARD16/CD27/CTSD/PARK7/CFLAR/RHOA/PSMB9/IFI6/SLC1A1/IFI16/LCK/NDUFA13/CLEC7A/CASP1/FAS/GPI/TP63/PRDX3/BAX/ARL6IP5/PRDX5/LAMTOR5/PAK2/PDCD6/ADORA2A/BAK1/BCL2L11/VCP/FIS1/TTBK1/BAD/FADD/GRAMD4/DHCR24/HSPE1/HTRA2/AIM2/PML	40
BP	GO:0002699	positive regulation of immune effector process	43/1521	261/18903	5.08953e-06	0.000246821	0.000215441	TNFRSF4/CD74/HLA-DRA/HLA-DRB1/LAG3/FOXP3/HLA-A/CLNK/IL21/IFNG/HMOX1/IL10/PTPRJ/B2M/PTPN22/CADM1/SLAMF1/MZB1/CLEC7A/IL1R1/GPI/SASH3/LTA/CD177/SLC7A5/CD80/PTPN6/HLA-DMB/LYN/IL12RB1/P2RX7/KIR2DL4/CRTAM/CD86/HLA-F/STXBP2/FADD/MYB/LACC1/IL4R/HLA-G/HK1/MAPKAPK2	43
BP	GO:0002700	regulation of production of molecular mediator of immune response	34/1521	187/18903	5.61201e-06	0.000269852	0.000235544	TNFRSF4/CD74/FOXP3/TNFRSF1B/HLA-A/CLNK/IL21/HMOX1/IL10/BST2/B2M/PTPN22/FCRL3/SLAMF1/MZB1/ACP5/CLEC7A/IL1R1/GPI/SASH3/ATG5/TWIST1/SLC7A5/CGAS/P2RX7/CUEDC2/KIR2DL4/CD86/HLA-F/LACC1/IL4R/HLA-G/HK1/MAPKAPK2	34
BP	GO:0042113	B cell activation	53/1521	350/18903	5.74241e-06	0.000273802	0.000238992	TNFRSF4/CTLA4/CD74/BATF/FOXP3/RBPJ/HDAC9/CD27/ITM2A/IL21/IL2RG/IL10/PELI1/BST2/PTPRJ/SAMSN1/VAV3/CD79A/FCRL3/POU2AF1/CD70/MZB1/TNFRSF13B/CD79B/IKZF3/AKIRIN2/SASH3/AHR/BAX/IL7/ITGB1/TNIP2/PRLR/TRBC2/PIK3R3/LAT2/PTPN6/NCKAP1L/SH3KBP1/LYN/IGHM/BAK1/SKAP2/ITGA4/CD320/TCIRG1/NBN/IGHV5-51/CD86/BAD/SLC39A7/LAX1/YY1	53
BP	GO:0070664	negative regulation of leukocyte proliferation	22/1521	96/18903	5.79382e-06	0.000273951	0.000239122	CTLA4/HLA-DRB1/FOXP3/CBLB/HAVCR2/IL10/PELI1/TNFRSF13B/PRNP/SDC4/PRKAR1A/CD80/PTPN6/LYN/BTN2A2/RASSF5/IL2RA/ZBTB7B/CRTAM/CD86/LGALS9C/HLA-G	22
BP	GO:0002718	regulation of cytokine production involved in immune response	25/1521	118/18903	6.18534e-06	0.000290046	0.000253171	CD74/FOXP3/TNFRSF1B/HLA-A/CLNK/HMOX1/IL10/BST2/B2M/SLAMF1/ACP5/CLEC7A/IL1R1/SASH3/ATG5/TWIST1/SLC7A5/P2RX7/CUEDC2/KIR2DL4/HLA-F/LACC1/HLA-G/HK1/MAPKAPK2	25
BP	GO:0002831	regulation of response to biotic stimulus	54/1521	361/18903	6.78282e-06	0.000315457	0.000275351	HLA-DRB1/LAG3/FOXP3/HLA-A/CARD16/CLNK/APOBEC3G/IL21/HAVCR2/PTPN11/GBP5/TRIB1/PTPN22/CADM1/IFI16/SYT11/OAS1/PYHIN1/CLEC7A/PARP1/AKIRIN2/OASL/AHR/TBK1/BANF1/ATG5/PTPN6/CGAS/APOBEC3F/PAK2/LYN/IL12RB1/IFI35/N4BP1/ZBP1/APOE/TRAF3/KIR2DL4/ISG15/FGL2/GRN/CRTAM/NCR1/HLA-F/DUSP10/FADD/TKFC/GFER/SEC14L1/HLA-G/PTPN1/AIM2/PLSCR1/UBE2K	54
BP	GO:0043123	positive regulation of I-kappaB kinase/NF-kappaB signaling	34/1521	189/18903	7.13293e-06	0.000329043	0.00028721	CD74/HLA-DRB1/GAPDH/CARD16/RHOC/FKBP1A/HMOX1/PELI1/BST2/NDFIP2/CFLAR/RHOA/CD4/WLS/CLEC7A/CASP1/TBK1/UBE2I/TNIP2/TAB2/LAMTOR5/CXXC5/CTNNB1/TRAF5/TERF2IP/PIM2/ATP2C1/TAB3/RBCK1/FADD/MAP3K14/SLC35B2/TRIM8/CANT1	34
BP	GO:0001909	leukocyte mediated cytotoxicity	27/1521	134/18903	7.23208e-06	0.000330926	0.000288853	HLA-DRA/HLA-DRB1/CTSC/LAG3/HLA-A/IL21/LYST/HAVCR2/B2M/RAB27A/CADM1/PRDX1/PTPN6/NCKAP1L/IL12RB1/TUBB/P2RX7/KIR2DL4/ARL8B/CRTAM/NCR1/HLA-F/STXBP2/FADD/GFER/HLA-G/TUSC2	27
BP	GO:0002367	cytokine production involved in immune response	25/1521	120/18903	8.45607e-06	0.000383838	0.000335038	CD74/FOXP3/TNFRSF1B/HLA-A/CLNK/HMOX1/IL10/BST2/B2M/SLAMF1/ACP5/CLEC7A/IL1R1/SASH3/ATG5/TWIST1/SLC7A5/P2RX7/CUEDC2/KIR2DL4/HLA-F/LACC1/HLA-G/HK1/MAPKAPK2	25
BP	GO:0045936	negative regulation of phosphate metabolic process	62/1521	440/18903	1.032e-05	0.00046473	0.000405646	PDE4D/INPP5F/IQGAP1/CBLB/FKBP1A/IFNG/PARK7/PTPRJ/SAMSN1/DUSP16/TRIB1/PTPN22/HSPB1/RGS2/GNAI2/CDKN2A/CD109/CSK/CALM3/PDGFA/PRNP/YWHAB/LDLRAD4/PARP1/UBASH3B/SMYD3/PRDX3/PRKAR1A/BAX/NIBAN1/CORO1C/VPS25/FKBP8/PTPN6/CDKN2C/NCKAP1L/PAK2/LYN/PPP2R1A/ADORA2A/BAK1/TERF2IP/FIS1/PTPA/APOE/STYXL1/MVP/ARPP19/SNX6/KAT2B/PRKAR1B/SPRED2/DYNLL1/MFHAS1/DUSP10/LAX1/GADD45A/PPP2CA/PTPN1/ROCK1/TESK1/TIPRL	62
BP	GO:0010563	negative regulation of phosphorus metabolic process	62/1521	441/18903	1.1089e-05	0.000495427	0.00043244	PDE4D/INPP5F/IQGAP1/CBLB/FKBP1A/IFNG/PARK7/PTPRJ/SAMSN1/DUSP16/TRIB1/PTPN22/HSPB1/RGS2/GNAI2/CDKN2A/CD109/CSK/CALM3/PDGFA/PRNP/YWHAB/LDLRAD4/PARP1/UBASH3B/SMYD3/PRDX3/PRKAR1A/BAX/NIBAN1/CORO1C/VPS25/FKBP8/PTPN6/CDKN2C/NCKAP1L/PAK2/LYN/PPP2R1A/ADORA2A/BAK1/TERF2IP/FIS1/PTPA/APOE/STYXL1/MVP/ARPP19/SNX6/KAT2B/PRKAR1B/SPRED2/DYNLL1/MFHAS1/DUSP10/LAX1/GADD45A/PPP2CA/PTPN1/ROCK1/TESK1/TIPRL	62
BP	GO:0002768	immune response-regulating cell surface receptor signaling pathway	51/1521	341/18903	1.21571e-05	0.000536455	0.000468253	CTLA4/HLA-DRB1/FOXP3/HLA-A/PDE4D/HLA-DPB1/CBLB/PTPRJ/VAV3/PTPN22/HLA-DQB1/BTLA/CD79A/FCRL3/BTNL9/LCP2/CSK/LCK/CD79B/PRNP/CD3D/CLEC7A/CD247/PHPT1/BTNL8/BAX/SLA2/KCNN4/TRBC2/TRAC/LAT2/PTPN6/NCKAP1L/CD276/PAK2/LYN/IGHM/BTN2A2/LIMK1/IGHV5-51/SKAP1/LPXN/BTN2A1/RBCK1/LAX1/HLA-G/WNK1/PLSCR1/KHDRBS1/STOML2/RFTN1	51
BP	GO:0045621	positive regulation of lymphocyte differentiation	26/1521	130/18903	1.21965e-05	0.000536455	0.000468253	CD74/HLA-DRA/HLA-DRB1/TOX/FOXP3/ACTB/CD27/IL2RG/IFNG/IL10/RHOA/SASH3/IL7/TNFSF9/CD80/NCKAP1L/IL12RB1/BTN2A2/IL2RA/ZBTB7B/CD86/DUSP10/BAD/MYB/IL4R/HLA-G	26
BP	GO:0002253	activation of immune response	57/1521	397/18903	1.33195e-05	0.000581345	0.000507435	CTLA4/HLA-DRB1/FOXP3/HLA-A/PDE4D/HLA-DPB1/CBLB/CD59/PTPRJ/VAV3/PTPN22/HLA-DQB1/CD79A/FCRL3/BTNL9/LCP2/IFI16/CSK/LCK/CD79B/PYHIN1/PRNP/CD3D/CLEC7A/CD247/PHPT1/BTNL8/TBK1/BAX/SLA2/KCNN4/TRBC2/TRAC/LAT2/PTPN6/CGAS/NCKAP1L/CD276/PAK2/LYN/IGHM/BTN2A2/LIMK1/ZBP1/IGHV5-51/SKAP1/LPXN/BTN2A1/RBCK1/LAX1/AIM2/WNK1/PLSCR1/KHDRBS1/STOML2/C1QB/RFTN1	57
BP	GO:0009132	nucleoside diphosphate metabolic process	26/1521	132/18903	1.61989e-05	0.000701624	0.000612423	GAPDH/PKM/PGAM1/IFNG/ENO1/ENTPD1/TPI1/GPI/ALDOA/EIF6/IGF1/GALK1/MPP1/P2RX7/NUDT7/NME1/NUDT5/AK2/PFKP/NME3/BAD/PFKL/CASK/HK1/PRKAG1/PGM1	26
BP	GO:0045582	positive regulation of T cell differentiation	24/1521	117/18903	1.67288e-05	0.000719085	0.000627663	CD74/HLA-DRA/HLA-DRB1/FOXP3/ACTB/CD27/IL2RG/IFNG/RHOA/SASH3/IL7/TNFSF9/CD80/NCKAP1L/IL12RB1/BTN2A2/IL2RA/ZBTB7B/CD86/DUSP10/BAD/MYB/IL4R/HLA-G	24
BP	GO:0019883	antigen processing and presentation of endogenous antigen	10/1521	26/18903	1.76797e-05	0.000752418	0.000656758	CD74/HLA-DRA/HLA-DRB1/HLA-A/HLA-C/B2M/ATG5/TAP1/HLA-F/HLA-G	10
BP	GO:0030865	cortical cytoskeleton organization	16/1521	61/18903	1.78173e-05	0.000752418	0.000656758	RHOC/RHOA/RAC1/ARF6/TLN1/WDR1/NCKAP1L/RHOG/FMNL3/FMNL1/CALR/ROCK1/RHOD/NCKAP1/CDK5/CAVIN3	16
BP	GO:0005996	monosaccharide metabolic process	40/1521	248/18903	1.79021e-05	0.000752418	0.000656758	GAPDH/PMAIP1/PKM/FAM3C/FABP5/ENO1/TPI1/OAS1/GALM/GPI/NR3C1/ALDOA/FOXO1/GSTO1/IGF1/PCK2/FUT8/GALK1/PGM2L1/MDH2/HECTD4/NUDT5/PDHB/FUOM/DUSP12/FUCA2/ARPP19/BCKDK/KAT2B/AKR1A1/PMM1/G6PC3/PFKP/BAD/SLC25A13/PFKL/TKFC/HK1/PGD/PGM1	40
BP	GO:0001906	cell killing	33/1521	189/18903	1.83866e-05	0.000764684	0.000667465	HLA-DRA/HLA-DRB1/CTSC/GAPDH/LAG3/HLA-A/IL21/LYST/HAVCR2/CD59/IFNG/B2M/RAB27A/CADM1/CLEC7A/ROMO1/PRDX1/PTPN6/NCKAP1L/IL12RB1/TUBB/P2RX7/KIR2DL4/ARL8B/CRTAM/NCR1/HLA-F/STXBP2/FADD/GFER/HLA-G/HMGN2/TUSC2	33
BP	GO:0019058	viral life cycle	48/1521	319/18903	1.84635e-05	0.000764684	0.000667465	TNFRSF4/CD74/HLA-DRB1/MRC1/APOBEC3G/BST2/LY6E/APOBEC3C/SLAMF1/CD4/IFI16/OAS1/OASL/RNASEK/ITGAV/BSG/CHMP2A/SPCS1/APOBEC3D/ITGB1/BANF1/NR5A2/ATG5/LAMTOR5/EPS15/CD80/CHMP1A/APOBEC3F/MX1/VCP/N4BP1/APOE/ARL8B/ISG15/CD86/TNIP1/TRIM59/SNX3/SLC52A2/MVB12A/HACD3/CIITA/FURIN/TRIM8/PLSCR1/NPC1/EIF2AK2/SNF8	48
BP	GO:1902745	positive regulation of lamellipodium organization	12/1521	37/18903	1.95322e-05	0.000803085	0.000700984	CORO1B/ARPC2/RAC1/BRK1/TWF2/CORO1C/ABI2/ACTR3/ACTR2/CDC42/NCKAP1/CYFIP1	12
BP	GO:0007032	endosome organization	21/1521	96/18903	2.00478e-05	0.000818353	0.000714311	STAM/RAB27A/LAPTM4B/PLEKHF1/RNASEK/CHMP2A/SNX10/CORO1C/VPS25/CHMP1A/LAMTOR1/ATP6V1F/PLEKHF2/ATP6V1D/SNX3/ATP6AP1/ATP6V1A/TOM1/STAM2/MVB12A/SNF8	21
BP	GO:0044282	small molecule catabolic process	55/1521	385/18903	2.16755e-05	0.000878477	0.000766792	PKM/APOBEC3G/INPP1/GK/PARK7/APOBEC3C/ENO1/TPI1/SARDH/ADTRP/GALM/MPST/SLC27A2/HIBCH/APOBEC3D/QPRT/ACADVL/PCK2/ECHS1/SHMT2/TWIST1/ETFB/FUT8/GALK1/APOBEC3F/HSD17B10/SNX17/NUDT7/FAH/MGAT1/ETFA/NUDT5/PON3/ABAT/MCCC2/APOE/AKR1C3/HADHB/PEX2/NUDT1/BCKDK/AKR1A1/AUH/ECI1/PFKP/BAD/ABHD2/PFKL/BCKDHA/TKFC/TST/HK1/PGD/MTHFS/GLDC	55
BP	GO:0002260	lymphocyte homeostasis	17/1521	69/18903	2.40073e-05	0.000966079	0.000843256	CD74/FOXP3/PMAIP1/TNFRSF13B/SIT1/FAS/SASH3/BAX/NCKAP1L/LYN/BAK1/BCL2L11/P2RX7/TCIRG1/IL2RA/SLC39A3/FADD	17
BP	GO:0043370	regulation of CD4-positive, alpha-beta T cell differentiation	15/1521	56/18903	2.47003e-05	0.000986968	0.000861489	HLA-DRA/HLA-DRB1/BATF/FOXP3/IL2RG/IFNG/SASH3/IRF4/CD80/NCKAP1L/IL12RB1/ZBTB7B/CD86/MYB/IL4R	15
BP	GO:0090150	establishment of protein localization to membrane	42/1521	270/18903	2.72323e-05	0.00108053	0.000943159	WDR83OS/SRP14/SLC1A1/AKAP5/CSK/NDUFA13/CALM3/PRNP/VAMP5/ROMO1/BAX/RDX/RAB11B/TCAF1/GET3/REEP2/ZDHHC14/ZDHHC24/LYPLA1/RAB8B/SRP9/FIS1/EMC6/TIMM8B/EMC9/HSPA4/ZDHHC12/RAB10/EMC7/ATP2C1/ATP6AP1/MYO1C/TOMM6/PEX19/SRP19/NSF/NPC1/CDK5/SRP68/RTP4/MTX2/RFTN1	42
BP	GO:0048525	negative regulation of viral process	20/1521	91/18903	2.91581e-05	0.00114891	0.00100284	APOBEC3G/BST2/LY6E/APOBEC3C/IFI16/OAS1/OASL/APOBEC3D/BANF1/APOBEC3F/MX1/N4BP1/ISG15/TNIP1/TRIM59/SNX3/CIITA/TRIM8/PLSCR1/EIF2AK2	20
BP	GO:0002228	natural killer cell mediated immunity	18/1521	77/18903	3.00809e-05	0.0011771	0.00102744	LAG3/HLA-A/CLNK/IL21/LYST/HAVCR2/RAB27A/CADM1/PRDX1/PTPN6/TUBB/KIR2DL4/ARL8B/CRTAM/NCR1/HLA-F/GFER/HLA-G	18
BP	GO:0042102	positive regulation of T cell proliferation	22/1521	106/18903	3.0648e-05	0.00119108	0.00103965	FOXP3/HLA-A/HLA-DPA1/HLA-DPB1/IL21/HAVCR2/PTPN22/EBI3/SLAMF1/CD70/SASH3/IGF1/TNFSF9/CD80/HLA-DMB/NCKAP1L/CD276/IL12RB1/IL6ST/IL2RA/CD86/FADD	22
BP	GO:0045071	negative regulation of viral genome replication	15/1521	57/18903	3.105e-05	0.00119849	0.00104612	APOBEC3G/BST2/APOBEC3C/IFI16/OAS1/OASL/APOBEC3D/BANF1/APOBEC3F/MX1/N4BP1/ISG15/TNIP1/PLSCR1/EIF2AK2	15
BP	GO:1903828	negative regulation of protein localization	34/1521	203/18903	3.38132e-05	0.00129632	0.00113152	CD200/UCP2/PTPN11/PARK7/NDFIP2/RAB11FIP1/CSK/ADTRP/ABHD17A/ARF6/AP2M1/FOXO1/CTNNA1/BARD1/LYPLA1/CLTC/SUMO1/TMEM59/APOE/PICALM/OS9/CDT1/SNX3/MFHAS1/PFKL/COMMD1/ABHD17C/OTUD7B/PIM3/SP100/LMAN1/PSMD9/CDK5/TAX1BP3	34
BP	GO:0043254	regulation of protein-containing complex assembly	57/1521	410/18903	3.4205e-05	0.00130254	0.00113694	CXCL13/PFN1/RHOC/SNX9/PTPN11/IFNG/PARK7/COTL1/ARPC2/ARPC1B/GBP5/RHOA/RAC1/BRK1/ARPC5L/ARHGAP18/ARPC4/CLEC7A/LDLRAD4/PARP1/ARF6/TWF2/BAX/RDX/CAPZA2/SSH1/EML2/NCKAP1L/BAK1/BCL2L11/SUMO1/VCP/CLASP1/KANK3/DBNL/HCLS1/APOE/STMP1/SLAIN2/NEK7/TTBK1/TMOD1/FLII/SKAP1/ISG15/CDT1/RALB/CDC42/BMF/SAR1B/CTNNBIP1/SH3GLB1/NCKAP1/TOGARAM1/EIF2AK2/CYFIP1/PLEKHG2	57
BP	GO:0002698	negative regulation of immune effector process	24/1521	122/18903	3.45466e-05	0.00130678	0.00114064	FOXP3/HLA-A/HAVCR2/CD59/HMOX1/IL10/BST2/FCRL3/SLAMF1/ACP5/AHR/TWIST1/PTPN6/NCKAP1L/CUEDC2/ZBTB7B/KIR2DL4/FGL2/GRN/HLA-F/DUSP10/IL4R/GFER/HLA-G	24
BP	GO:2000516	positive regulation of CD4-positive, alpha-beta T cell activation	13/1521	45/18903	3.56604e-05	0.00133998	0.00116962	HLA-DRA/HLA-DRB1/FOXP3/IL2RG/IFNG/SASH3/CD80/NCKAP1L/IL12RB1/ZBTB7B/CD86/MYB/IL4R	13
BP	GO:0035710	CD4-positive, alpha-beta T cell activation	23/1521	115/18903	3.80077e-05	0.00141879	0.00123841	HLA-DRA/HLA-DRB1/TOX/BATF/FOXP3/IL21/CBLB/IL2RG/IFNG/SASH3/IRF4/CD80/NCKAP1L/IL12RB1/TCIRG1/IL2RA/ZBTB7B/CD86/LGALS9C/ZFPM1/MYB/IL4R/STOML2	23
BP	GO:0043281	regulation of cysteine-type endopeptidase activity involved in apoptotic process	34/1521	205/18903	4.15462e-05	0.00154074	0.00134486	PMAIP1/CARD16/CD27/CTSD/PARK7/CFLAR/RHOA/IFI6/SLC1A1/LCK/NDUFA13/CLEC7A/CASP1/FAS/GPI/TP63/PRDX3/BAX/ARL6IP5/PRDX5/LAMTOR5/PAK2/PDCD6/ADORA2A/BAK1/BCL2L11/VCP/FIS1/BAD/GRAMD4/DHCR24/HSPE1/HTRA2/PML	34
BP	GO:0002361	CD4-positive, CD25-positive, alpha-beta regulatory T cell differentiation	6/1521	10/18903	4.25089e-05	0.00156621	0.00136709	HLA-DRA/HLA-DRB1/TOX/FOXP3/IL2RG/IFNG	6
BP	GO:2000514	regulation of CD4-positive, alpha-beta T cell activation	18/1521	79/18903	4.33953e-05	0.00158855	0.00138659	HLA-DRA/HLA-DRB1/BATF/FOXP3/CBLB/IL2RG/IFNG/SASH3/IRF4/CD80/NCKAP1L/IL12RB1/IL2RA/ZBTB7B/CD86/LGALS9C/MYB/IL4R	18
BP	GO:0050777	negative regulation of immune response	32/1521	190/18903	5.08533e-05	0.00184962	0.00161447	CTLA4/HLA-DRB1/FOXP3/HLA-A/PDCD1/HAVCR2/CD59/HMOX1/IL10/SAMSN1/SLAMF1/IFI16/OAS1/PARP1/AHR/BANF1/ATG5/PTPN6/NCKAP1L/LYN/ZBTB7B/KIR2DL4/IL1RL1/ISG15/FGL2/GRN/HLA-F/DUSP10/IL4R/GFER/HLA-G/FURIN	32
BP	GO:0031341	regulation of cell killing	21/1521	102/18903	5.21724e-05	0.0018655	0.00162833	HLA-DRA/HLA-DRB1/LAG3/HLA-A/IL21/HAVCR2/CD59/IFNG/B2M/CADM1/CLEC7A/NCKAP1L/IL12RB1/P2RX7/KIR2DL4/CRTAM/NCR1/HLA-F/FADD/GFER/HLA-G	21
BP	GO:0046635	positive regulation of alpha-beta T cell activation	17/1521	73/18903	5.22762e-05	0.0018655	0.00162833	HLA-DRA/HLA-DRB1/FOXP3/HLA-A/IL2RG/IFNG/PTPN22/EBI3/RHOA/SASH3/CD80/NCKAP1L/IL12RB1/ZBTB7B/CD86/MYB/IL4R	17
BP	GO:0046637	regulation of alpha-beta T cell differentiation	17/1521	73/18903	5.22762e-05	0.0018655	0.00162833	HLA-DRA/HLA-DRB1/BATF/FOXP3/PRDM1/IL2RG/IFNG/RHOA/SASH3/IRF4/CD80/NCKAP1L/IL12RB1/ZBTB7B/CD86/MYB/IL4R	17
BP	GO:0010592	positive regulation of lamellipodium assembly	10/1521	29/18903	5.33002e-05	0.00189016	0.00164985	ARPC2/RAC1/BRK1/TWF2/ABI2/ACTR3/ACTR2/CDC42/NCKAP1/CYFIP1	10
BP	GO:0046638	positive regulation of alpha-beta T cell differentiation	14/1521	53/18903	5.4183e-05	0.00190953	0.00166676	HLA-DRA/HLA-DRB1/FOXP3/IL2RG/IFNG/RHOA/SASH3/CD80/NCKAP1L/IL12RB1/ZBTB7B/CD86/MYB/IL4R	14
BP	GO:0002483	antigen processing and presentation of endogenous peptide antigen	8/1521	19/18903	5.81885e-05	0.00203803	0.00177893	HLA-DRA/HLA-DRB1/HLA-A/HLA-C/B2M/TAP1/HLA-F/HLA-G	8
BP	GO:0006470	protein dephosphorylation	40/1521	261/18903	5.88453e-05	0.00204253	0.00178285	DUSP4/PTPN11/PTPRM/FKBP1A/PTPN7/PTPRJ/DUSP16/PTPN22/FCRL3/GNAI2/CALM3/YWHAB/PHPT1/UBASH3B/CSNK2B/CTTNBP2NL/PPP4C/PPM1G/PPM1M/DAPP1/PIN1/PPP1R7/DUSP23/SSH1/PTPN6/NCKAP1L/PPP2R1A/PTPA/DUSP12/STYXL1/PTPRN2/ARPP19/PPP6R1/MFHAS1/DUSP10/PPP2CA/PTPN1/ROCK1/TIPRL/CTDNEP1	40
BP	GO:0034314	Arp2/3 complex-mediated actin nucleation	13/1521	47/18903	5.90369e-05	0.00204253	0.00178285	CORO1B/ARPC2/ARPC1B/BRK1/ARPC5L/ARPC4/ABI2/ARF1/ACTR3/ACTR2/ARFIP1/NCKAP1/CYFIP1	13
BP	GO:0008154	actin polymerization or depolymerization	33/1521	200/18903	5.94288e-05	0.00204363	0.00178381	PFN1/SNX9/COTL1/ARPC2/ARPC1B/RHOA/RAC1/BRK1/MICAL2/ARPC5L/ARHGAP18/ARPC4/PSTPIP1/ARF6/TWF2/RDX/WDR1/CAPZA2/SSH1/ABI2/NCKAP1L/KANK3/DBNL/HCLS1/PREX1/TMOD1/FLII/LIMA1/MSRB1/GAS7/NCKAP1/CYFIP1/PLEKHG2	33
BP	GO:1903900	regulation of viral life cycle	26/1521	142/18903	6.02762e-05	0.00206028	0.00179835	CD74/HLA-DRB1/APOBEC3G/BST2/LY6E/APOBEC3C/CD4/IFI16/OAS1/OASL/APOBEC3D/BANF1/NR5A2/APOBEC3F/MX1/N4BP1/ISG15/TNIP1/TRIM59/SNX3/HACD3/CIITA/FURIN/TRIM8/PLSCR1/EIF2AK2	26
BP	GO:0042267	natural killer cell mediated cytotoxicity	17/1521	74/18903	6.28396e-05	0.00213504	0.0018636	LAG3/HLA-A/IL21/LYST/HAVCR2/RAB27A/CADM1/PRDX1/PTPN6/TUBB/KIR2DL4/ARL8B/CRTAM/NCR1/HLA-F/GFER/HLA-G	17
BP	GO:0048193	Golgi vesicle transport	44/1521	298/18903	6.39538e-05	0.00215699	0.00188276	CREB3L2/CSK/ARF5/VAMP5/TRAPPC1/TMED9/COPZ1/ARL3/CYTH3/ATP9A/COPE/MYO5A/EPS15/LYPLA1/SCAMP2/YIF1A/LMAN2/PDCD6/RAB8B/VCP/ARF3/USO1/SNX8/KDELR2/RAB10/GABARAPL2/SNAP23/ATP2C1/PEF1/SNX3/TRAPPC5/ANK1/SAR1B/SEC13/SCYL1/TRAPPC4/COMMD1/ERGIC3/VPS54/TRAPPC2L/NSF/LMAN1/TRAPPC2/AP2A1	44
BP	GO:0010506	regulation of autophagy	49/1521	344/18903	6.42459e-05	0.00215699	0.00188276	GAPDH/IFNG/HMOX1/IL10/PARK7/PTPN22/HSPB1/PLEKHF1/IFI16/ORMDL3/VDAC1/ATP6V0E1/TBK1/PSAP/FOXO1/TAB2/SNX5/ATG5/SLC7A5/KEAP1/BCL2L11/TMEM59/TP53INP1/QSOX1/VPS26A/PIK3C2A/GPR137B/CAPN1/SNX6/RNF5/ATP6V1D/PIM2/ATP6V0D1/SREBF2/RALB/TAB3/BMF/BAD/ATP6V1A/TOM1/GPSM1/PARL/ATP6V1E1/ROCK1/HTRA2/SH3GLB1/TRIM8/NPC1/CDK5	49
BP	GO:0016236	macroautophagy	46/1521	317/18903	6.77039e-05	0.00225972	0.00197243	GAPDH/CTSD/HMOX1/STAM/GABARAP/VDAC1/ATP6V0E1/TBK1/CHMP2A/SNX5/ATG5/VPS25/CHMP1A/RNF213/MAP1LC3A/ADPRH/TCIRG1/VCP/TP53INP1/QSOX1/VPS26A/EMC6/ARL8B/CAPN1/SNX6/RNF5/LRBA/SNX14/ATP6V1D/GABARAPL2/SNAPIN/ATP6V0D1/RALB/ATP6V1A/DDRGK1/TOM1/GPSM1/AUP1/STAM2/ATP6V1E1/MVB12A/HTRA2/SH3GLB1/NPC1/CDK5/SNF8	46
BP	GO:2001056	positive regulation of cysteine-type endopeptidase activity	26/1521	143/18903	6.81272e-05	0.00226055	0.00197315	PMAIP1/CTSD/CFLAR/RHOA/SLC1A1/IFI16/LCK/NDUFA13/CLEC7A/CASP1/FAS/BAX/ARL6IP5/PDCD6/BAK1/BCL2L11/VCP/FIS1/TTBK1/BAD/FADD/GRAMD4/HSPE1/HTRA2/AIM2/PML	26
BP	GO:0009135	purine nucleoside diphosphate metabolic process	21/1521	104/18903	7.03015e-05	0.00229248	0.00200102	GAPDH/PKM/PGAM1/IFNG/ENO1/TPI1/GPI/ALDOA/EIF6/IGF1/GALK1/MPP1/P2RX7/AK2/PFKP/BAD/PFKL/CASK/HK1/PRKAG1/PGM1	21
BP	GO:0009179	purine ribonucleoside diphosphate metabolic process	21/1521	104/18903	7.03015e-05	0.00229248	0.00200102	GAPDH/PKM/PGAM1/IFNG/ENO1/TPI1/GPI/ALDOA/EIF6/IGF1/GALK1/MPP1/P2RX7/AK2/PFKP/BAD/PFKL/CASK/HK1/PRKAG1/PGM1	21
BP	GO:0042100	B cell proliferation	21/1521	104/18903	7.03015e-05	0.00229248	0.00200102	TNFRSF4/CTLA4/CD74/IL21/IL10/PELI1/VAV3/CD79A/FCRL3/CD70/MZB1/TNFRSF13B/IKZF3/SASH3/AHR/BAX/IL7/PRLR/NCKAP1L/LYN/CD320	21
BP	GO:0022408	negative regulation of cell-cell adhesion	33/1521	202/18903	7.26025e-05	0.00235398	0.0020547	CTLA4/CD74/HLA-DRB1/LAG3/FOXP3/TIGIT/CBLB/HAVCR2/IL10/PELI1/PTPN22/PRNP/ADTRP/UBASH3B/SDC4/PRKAR1A/RDX/CD80/PTPN6/NCKAP1L/ADORA2A/BTN2A2/ABAT/IL2RA/ZBTB7B/FGL2/CRTAM/CD86/LGALS9C/IL4R/LAX1/HLA-G/WNK1	33
BP	GO:0002460	adaptive immune response based on somatic recombination of immune receptors built from immunoglobulin superfamily domains	52/1521	375/18903	7.94138e-05	0.00254756	0.00222368	CXCL13/CD74/HLA-DRA/HLA-DRB1/CTSC/BATF/FOXP3/TNFRSF1B/HLA-A/HLA-DQA1/HLA-DPA1/HLA-DMA/CD27/HLA-DPB1/HLA-DRB5/HAVCR2/IL10/B2M/HLA-DQB1/EBI3/RAB27A/SLAMF1/CD4/CD70/IL21R/CLEC7A/IL1R1/SASH3/AHR/LTA/SLA2/TRBC2/IRF4/CD80/PTPN6/HLA-DMB/NCKAP1L/IGHM/IL12RB1/P2RX7/TCIRG1/NBN/ZBTB7B/IGHV5-51/IL1RL1/HLA-F/FADD/IL4R/HLA-G/HLA-DQA2/C1QB/RFTN1	52
BP	GO:0019318	hexose metabolic process	36/1521	229/18903	7.94748e-05	0.00254756	0.00222368	GAPDH/PMAIP1/PKM/FAM3C/FABP5/ENO1/TPI1/OAS1/GALM/GPI/NR3C1/ALDOA/FOXO1/IGF1/PCK2/FUT8/GALK1/PGM2L1/MDH2/HECTD4/PDHB/FUOM/DUSP12/FUCA2/ARPP19/BCKDK/KAT2B/PMM1/G6PC3/PFKP/BAD/SLC25A13/PFKL/TKFC/HK1/PGM1	36
BP	GO:0043029	T cell homeostasis	12/1521	42/18903	7.992e-05	0.00254756	0.00222368	FOXP3/PMAIP1/SIT1/FAS/BAX/NCKAP1L/BCL2L11/P2RX7/TCIRG1/IL2RA/SLC39A3/FADD	12
BP	GO:0016311	dephosphorylation	50/1521	357/18903	8.39306e-05	0.00266046	0.00232222	DUSP4/INPP5F/IQGAP1/INPP1/PTPN11/PTPRM/FKBP1A/PTPN7/IFNG/PTPRJ/DUSP16/TNS3/PTPN22/FCRL3/GNAI2/CALM3/YWHAB/ACP5/PHPT1/UBASH3B/CSNK2B/CTTNBP2NL/SGPP2/PPP4C/PPM1G/PPM1M/DAPP1/NT5C/PIN1/PPP1R7/DUSP23/SSH1/PTPN6/NCKAP1L/PPP2R1A/SGPP1/PTPA/DUSP12/STYXL1/PTPRN2/ARPP19/PLPP5/PPP6R1/MFHAS1/DUSP10/PPP2CA/PTPN1/ROCK1/TIPRL/CTDNEP1	50
BP	GO:0010835	regulation of protein ADP-ribosylation	6/1521	11/18903	8.71323e-05	0.0027466	0.00239741	IFNG/BANF1/KAT2B/XRCC1/PNKP/TINF2	6
BP	GO:0043030	regulation of macrophage activation	15/1521	62/18903	8.93543e-05	0.00280108	0.00244497	CD74/CTSC/CST7/CD200/HAVCR2/IL10/SYT11/CCL3/TNIP2/GPR137B/TTBK1/IL1RL1/GRN/MFHAS1/IL4R	15
BP	GO:0050792	regulation of viral process	28/1521	162/18903	9.21725e-05	0.00287355	0.00250822	CD74/HLA-DRB1/APOBEC3G/BST2/LY6E/APOBEC3C/CD4/IFI16/OAS1/OASL/APOBEC3D/BANF1/NR5A2/ATG5/APOBEC3F/MX1/N4BP1/ISG15/TNIP1/TRIM59/SNX3/HACD3/CIITA/FURIN/TRIM8/PLSCR1/EIF2AK2/SNF8	28
BP	GO:0009185	ribonucleoside diphosphate metabolic process	22/1521	114/18903	9.72391e-05	0.00301494	0.00263164	GAPDH/PKM/PGAM1/IFNG/ENO1/TPI1/GPI/ALDOA/EIF6/IGF1/GALK1/MPP1/P2RX7/NUDT5/AK2/PFKP/BAD/PFKL/CASK/HK1/PRKAG1/PGM1	22
BP	GO:0046031	ADP metabolic process	19/1521	92/18903	0.00011171	0.0034448	0.00300684	GAPDH/PKM/PGAM1/IFNG/ENO1/TPI1/GPI/ALDOA/EIF6/IGF1/GALK1/P2RX7/AK2/PFKP/BAD/PFKL/HK1/PRKAG1/PGM1	19
BP	GO:0032543	mitochondrial translation	24/1521	131/18903	0.000112859	0.00346142	0.00302135	MRPS6/NDUFA7/SHMT2/CHCHD1/MRPL57/MRPS12/TUFM/MRPL33/COA3/MRPL28/RPUSD3/MRPL52/MRPL4/AURKAIP1/MRPL36/METTL8/MRPS7/RCC1L/MRPS31/MRPS18A/MRPS16/MRPL34/MRPS23/MRPL58	24
BP	GO:0002819	regulation of adaptive immune response	32/1521	198/18903	0.000114191	0.00348344	0.00304057	HLA-DRA/HLA-DRB1/BATF/FOXP3/TNFRSF1B/HLA-A/HAVCR2/IL10/SAMSN1/B2M/SLAMF1/CD4/CLEC7A/AKIRIN2/IL1R1/SASH3/AHR/LTA/CD80/PTPN6/NCKAP1L/IL12RB1/P2RX7/IL6ST/ZBTB7B/SKAP1/IL1RL1/HLA-F/DUSP10/FADD/IL4R/HLA-G	32
BP	GO:0009615	response to virus	55/1521	409/18903	0.000114896	0.0034862	0.00304297	FOXP3/PMAIP1/APOBEC3G/IL21/LYST/IFNG/BST2/APOBEC3C/PTPN22/HSPB1/TANK/POU2AF1/ENO1/IFI6/IFI16/OAS1/CASP1/OASL/CDK6/TBK1/PSMA2/BAX/APOBEC3D/IRF5/IFNAR2/BANF1/AP1S1/ATG5/LAMTOR5/IRF9/CGAS/APOBEC3F/ARF1/IL12RB1/MX1/ZBP1/IL10RB/TRAF3/ISG15/FGL2/PIM2/FADD/CALR/TKFC/AUP1/SEC14L1/MAP3K14/POLR3K/MLKL/AIM2/PML/TRIM8/PLSCR1/EIF2AK2/RTP4	55
BP	GO:0001776	leukocyte homeostasis	20/1521	100/18903	0.000119059	0.00359331	0.00313647	CD74/FOXP3/PMAIP1/CSF1/TNFRSF13B/SIT1/FAS/SASH3/BAX/NCKAP1L/LYN/BAK1/BCL2L11/P2RX7/TCIRG1/IL2RA/MTHFD1/SLC39A3/FADD/MERTK	20
BP	GO:0051098	regulation of binding	51/1521	372/18903	0.000123731	0.00370587	0.00323472	ACTB/CARD16/CBLB/FKBP1A/IFNG/HMOX1/IL10/CAMK1/PARK7/B2M/CTSZ/CCL23/IFI16/CALM3/PYHIN1/EDF1/PARP1/UBASH3B/CSNK2B/BAX/MBD2/IGF1/TIAM1/TWIST1/LAMTOR5/PIN1/IRF4/CTNNB1/PHLDA2/SUMO1/ITGA4/NME1/CRMP1/APOE/TTBK1/CDT1/SNAPIN/RALB/CDC42/LOX/DERL1/ZFPM1/TAF10/DDRGK1/GPSM1/PPP2CA/SP100/ROCK1/PEX19/CTNNBIP1/CDK5	51
BP	GO:0006090	pyruvate metabolic process	21/1521	108/18903	0.000124095	0.00370587	0.00323472	GAPDH/PKM/PGAM1/IFNG/ENO1/TPI1/VDAC1/GPI/ALDOA/EIF6/IGF1/PCK2/GALK1/P2RX7/PDHB/MPC2/PFKP/PFKL/HK1/PRKAG1/PGM1	21
BP	GO:0048268	clathrin coat assembly	7/1521	16/18903	0.000128643	0.00382158	0.00333572	AP2S1/EPS15/CLTC/CLTA/PIK3C2A/PICALM/FCHO2	7
BP	GO:0016601	Rac protein signal transduction	12/1521	44/18903	0.000131098	0.00387422	0.00338167	GABARAP/RAC1/BRK1/ARF6/TIAM1/ABI2/ELMO1/RHOG/DBNL/HACD3/NCKAP1/CYFIP1	12
BP	GO:0016032	viral process	56/1521	421/18903	0.000133878	0.00393589	0.0034355	TNFRSF4/CD74/HLA-DRB1/MRC1/APOBEC3G/BST2/LY6E/APOBEC3C/SLAMF1/CD4/IFI16/OAS1/CCL3/OASL/RNASEK/ITGAV/BSG/CHMP2A/SPCS1/APOBEC3D/ITGB1/BANF1/NR5A2/ATG5/LAMTOR5/EPS15/FUT8/CD80/CHMP1A/APOBEC3F/MX1/IGF2R/VCP/GALNT1/MGAT1/N4BP1/PSMC3/APOE/ARL8B/ST6GALNAC4/ISG15/CD86/TNIP1/PRMT1/TRIM59/SNX3/SLC52A2/MVB12A/HACD3/CIITA/FURIN/TRIM8/PLSCR1/NPC1/EIF2AK2/SNF8	56
BP	GO:0007042	lysosomal lumen acidification	8/1521	21/18903	0.000135386	0.0039597	0.00345628	RNASEK/ATP6V1F/TCIRG1/ATP6V1D/SNAPIN/GRN/ATP6AP1/ATP6V1A	8
BP	GO:0035456	response to interferon-beta	10/1521	32/18903	0.000137318	0.00399562	0.00348763	BST2/IFI16/OAS1/NDUFA13/PYHIN1/IFNAR2/HTRA2/AIM2/PLSCR1/UBE2K	10
BP	GO:2001233	regulation of apoptotic signaling pathway	51/1521	374/18903	0.000141607	0.00409938	0.00357821	CD74/CTSC/PMAIP1/HMOX1/PARK7/CFLAR/HSPB1/ENO1/PLEKHF1/IFI6/FAIM2/GNAI2/LCK/NDUFA13/RTKN2/FAS/PARP1/PRELID1/TP63/SOD1/BAX/ITGAV/IL7/IGF1/TRAF1/CTNNA1/CTNNB1/PAK2/PLAGL2/PPP2R1A/ADORA2A/BAK1/BCL2L11/NDUFS3/HNRNPK/FIS1/STYXL1/MDM2/MEIS3/RBCK1/BAD/FADD/GRINA/PARL/PTPN1/SP100/HTRA2/PML/PSME3/TXNDC12/SGMS1	51
BP	GO:0002702	positive regulation of production of molecular mediator of immune response	24/1521	133/18903	0.00014402	0.00414806	0.00362069	TNFRSF4/CD74/HLA-A/CLNK/IL21/IL10/B2M/PTPN22/SLAMF1/MZB1/CLEC7A/IL1R1/GPI/SASH3/SLC7A5/P2RX7/KIR2DL4/CD86/HLA-F/LACC1/IL4R/HLA-G/HK1/MAPKAPK2	24
BP	GO:0032956	regulation of actin cytoskeleton organization	50/1521	365/18903	0.000146392	0.0041951	0.00366175	PFN1/IQGAP1/RHOC/SNX9/CORO1B/PAM/BST2/COTL1/ARPC2/ARPC1B/RHOA/NEDD9/RAC1/BRK1/ACTG1/ARPC5L/ARHGAP18/PDGFA/ARPC4/PHPT1/ARF6/SDC4/TWF2/RDX/WDR1/CAPZA2/SSH1/ABI2/NCKAP1L/PAK2/ARF1/CLASP1/KANK3/RHOG/LIMK1/DBNL/HCLS1/TMOD1/FLII/LIMA1/ARFIP1/CDC42/ROCK1/RHOD/TESK1/NCKAP1/PEAK3/CDK5/CYFIP1/PLEKHG2	50
BP	GO:0031334	positive regulation of protein-containing complex assembly	31/1521	192/18903	0.000147607	0.00420866	0.00367359	CXCL13/PFN1/RHOC/SNX9/IFNG/PARK7/ARPC2/GBP5/RHOA/RAC1/BRK1/CLEC7A/ARF6/BAX/NCKAP1L/BAK1/BCL2L11/SUMO1/VCP/CLASP1/STMP1/SLAIN2/NEK7/TTBK1/SKAP1/ISG15/CDT1/BMF/SH3GLB1/NCKAP1/TOGARAM1	31
BP	GO:0046939	nucleotide phosphorylation	20/1521	102/18903	0.000158188	0.00448778	0.00391722	GAPDH/PKM/PGAM1/IFNG/ENO1/TPI1/GPI/ALDOA/EIF6/IGF1/GALK1/P2RX7/NME1/PFKP/NME3/PFKL/HK1/PNKP/PRKAG1/PGM1	20
BP	GO:0061795	Golgi lumen acidification	6/1521	12/18903	0.000162381	0.00458384	0.00400107	RNASEK/SLC9A7/ATP6V1F/ATP6V1D/ATP6AP1/ATP6V1A	6
BP	GO:0001910	regulation of leukocyte mediated cytotoxicity	18/1521	87/18903	0.000163655	0.00459691	0.00401248	HLA-DRA/HLA-DRB1/LAG3/HLA-A/IL21/HAVCR2/B2M/CADM1/NCKAP1L/IL12RB1/P2RX7/KIR2DL4/CRTAM/NCR1/HLA-F/FADD/GFER/HLA-G	18
BP	GO:0016197	endosomal transport	37/1521	247/18903	0.000175921	0.00491712	0.00429198	INPP5F/SNX9/LYST/STAM/LAPTM4B/AKAP5/RAB9A/ARF6/ATP9A/CHMP2A/RAB11B/SNX5/EVI5/CORO1C/VPS25/EPS15/CLTC/CHMP1A/LAMTOR1/SNX17/RAB8B/VCP/VPS26A/SNX8/CMTM6/ARL8B/SNX6/PICALM/RAB10/ARFIP1/SNX3/ATP6AP1/TOM1/VPS54/STAM2/MVB12A/SNF8	37
BP	GO:0045066	regulatory T cell differentiation	11/1521	39/18903	0.000179212	0.00498456	0.00435084	CTLA4/HLA-DRA/HLA-DRB1/TOX/LAG3/FOXP3/IL2RG/IFNG/BTN2A2/DUSP10/HLA-G	11
BP	GO:0007035	vacuolar acidification	10/1521	33/18903	0.000182914	0.00503813	0.00439761	ATP6V0E1/RNASEK/ATP6V1F/TCIRG1/ATP6V1D/SNAPIN/GRN/ATP6V0D1/ATP6AP1/ATP6V1A	10
BP	GO:0050858	negative regulation of antigen receptor-mediated signaling pathway	10/1521	33/18903	0.000182914	0.00503813	0.00439761	CBLB/PTPRJ/PTPN22/FCRL3/PRNP/PHPT1/SLA2/PTPN6/BTN2A2/LPXN	10
BP	GO:0034446	substrate adhesion-dependent cell spreading	21/1521	111/18903	0.000185688	0.00508983	0.00444273	LIMS1/ARPC2/RHOA/ACTN4/NEDD9/RAC1/ITGAV/NTNG2/ILK/CORO1C/AKIP1/ITGA4/PARVB/PREX1/LPXN/CDC42/SRGAP2/MERTK/CALR/RCC2/TESK1	21
BP	GO:0031343	positive regulation of cell killing	15/1521	66/18903	0.000189888	0.00517157	0.00451408	HLA-DRA/HLA-DRB1/LAG3/HLA-A/IL21/IFNG/B2M/CADM1/CLEC7A/IL12RB1/P2RX7/CRTAM/HLA-F/FADD/HLA-G	15
BP	GO:0043367	CD4-positive, alpha-beta T cell differentiation	18/1521	88/18903	0.000190493	0.00517157	0.00451408	HLA-DRA/HLA-DRB1/TOX/BATF/FOXP3/IL21/IL2RG/IFNG/SASH3/IRF4/CD80/NCKAP1L/IL12RB1/ZBTB7B/CD86/ZFPM1/MYB/IL4R	18
BP	GO:0046365	monosaccharide catabolic process	12/1521	46/18903	0.00020806	0.00562157	0.00490687	PKM/ENO1/TPI1/GALM/FUT8/GALK1/NUDT5/PFKP/BAD/PFKL/TKFC/HK1	12
BP	GO:0070585	protein localization to mitochondrion	23/1521	128/18903	0.000209453	0.00563239	0.00491631	NDUFA13/CALM3/ROMO1/BAX/ATP5IF1/AIP/FIS1/TIMM8B/HSPA4/TOMM34/MTCH2/ISG15/SREBF2/PARL/TOMM6/HK1/UBE2L3/HTRA2/SH3GLB1/LMAN1/NPEPPS/MTX2/TIMM17A	23
BP	GO:0030041	actin filament polymerization	28/1521	170/18903	0.000214987	0.00575393	0.0050224	PFN1/SNX9/COTL1/ARPC2/ARPC1B/RHOA/RAC1/ARPC5L/ARHGAP18/ARPC4/PSTPIP1/ARF6/TWF2/RDX/CAPZA2/SSH1/NCKAP1L/KANK3/DBNL/HCLS1/PREX1/TMOD1/FLII/MSRB1/GAS7/NCKAP1/CYFIP1/PLEKHG2	28
BP	GO:0110053	regulation of actin filament organization	40/1521	278/18903	0.000234747	0.0062533	0.00545828	PFN1/RHOC/SNX9/CORO1B/COTL1/ARPC2/ARPC1B/RHOA/RAC1/BRK1/ACTG1/ARPC5L/ARHGAP18/ARPC4/ARF6/SDC4/TWF2/RDX/WDR1/CAPZA2/SSH1/ABI2/NCKAP1L/PAK2/ARF1/CLASP1/KANK3/LIMK1/DBNL/HCLS1/TMOD1/FLII/LIMA1/ARFIP1/CDC42/ROCK1/TESK1/NCKAP1/CYFIP1/PLEKHG2	40
BP	GO:0035308	negative regulation of protein dephosphorylation	10/1521	34/18903	0.000240588	0.00637896	0.00556797	FKBP1A/GNAI2/YWHAB/NCKAP1L/PTPA/STYXL1/ARPP19/MFHAS1/ROCK1/TIPRL	10
BP	GO:0016052	carbohydrate catabolic process	26/1521	155/18903	0.000264542	0.00698145	0.00609386	GAPDH/PKM/PGAM1/IFNG/GK/ENO1/TPI1/GALM/GPI/ALDOA/EIF6/IGF1/FUT8/GALK1/P2RX7/NUDT5/PFKP/BAD/NAGA/PFKL/TKFC/HK1/PGD/PRKAG1/GUSB/PGM1	26
BP	GO:0007162	negative regulation of cell adhesion	43/1521	308/18903	0.000273731	0.00719051	0.00627634	CTLA4/CD74/HLA-DRB1/LAG3/FOXP3/TIGIT/CBLB/HAVCR2/PTPN11/IL10/PELI1/PTPN22/RHOA/ACTN4/CDKN2A/PRNP/ADTRP/UBASH3B/SDC4/PRKAR1A/RDX/CORO1C/CD80/PTPN6/NCKAP1L/ADORA2A/BTN2A2/ATP5F1B/ABAT/IL2RA/ZBTB7B/FGL2/CRTAM/CD86/LGALS9C/LPXN/ADAM10/IL4R/LAX1/CASK/HLA-G/RCC2/WNK1	43
BP	GO:0006096	glycolytic process	17/1521	83/18903	0.000279504	0.00730642	0.00637751	GAPDH/PKM/PGAM1/IFNG/ENO1/TPI1/GPI/ALDOA/EIF6/IGF1/GALK1/P2RX7/PFKP/PFKL/HK1/PRKAG1/PGM1	17
BP	GO:1901857	positive regulation of cellular respiration	6/1521	13/18903	0.000281034	0.00730642	0.00637751	IFNG/PARK7/PRELID1/ISCU/VCP/IL10RB	6
BP	GO:0045591	positive regulation of regulatory T cell differentiation	8/1521	23/18903	0.000282007	0.00730642	0.00637751	HLA-DRA/HLA-DRB1/FOXP3/IL2RG/IFNG/BTN2A2/DUSP10/HLA-G	8
BP	GO:0072593	reactive oxygen species metabolic process	35/1521	235/18903	0.000290458	0.00749118	0.00653878	PMAIP1/PARK7/CFLAR/RHOA/RAB27A/RAC1/IFI6/GNAI2/SLC1A1/NCF4/NDUFA13/ACP5/CLEC7A/VDAC1/ROMO1/PRDX1/NDUFC2/SOD1/PRDX3/FOXO1/EIF6/ATP5IF1/PRDX5/ATG5/CD177/NDUFS3/P2RX7/PON3/AKR1C3/PREX1/MPV17/SLC5A3/PARL/GADD45A/TUSC2	35
BP	GO:0002224	toll-like receptor signaling pathway	22/1521	123/18903	0.000304677	0.00779635	0.00680516	HAVCR2/PELI1/PTPN22/FCRL3/MAPKAPK3/OAS1/TNIP3/GPR108/WDFY1/TNIP2/IRF4/LYN/PIK3AP1/IFI35/TRAF3/TNIP1/NINJ1/MFHAS1/GRAMD4/MAPKAPK2/IRAK2/RFTN1	22
BP	GO:0033108	mitochondrial respiratory chain complex assembly	19/1521	99/18903	0.000305039	0.00779635	0.00680516	NDUFA13/NDUFC2/NDUFC1/NDUFAF3/NDUFB3/NDUFA6/COX20/NDUFAB1/NDUFS3/NDUFB1/COA3/NDUFS8/STMP1/NDUFB8/NDUFS7/NDUFA2/COX16/SDHAF1/COA4	19
BP	GO:0034138	toll-like receptor 3 signaling pathway	7/1521	18/18903	0.000309984	0.00785201	0.00685374	HAVCR2/PELI1/PTPN22/OAS1/WDFY1/TNIP2/RFTN1	7
BP	GO:0061620	glycolytic process through glucose-6-phosphate	7/1521	18/18903	0.000309984	0.00785201	0.00685374	PKM/ENO1/TPI1/GALK1/PFKP/PFKL/HK1	7
BP	GO:0006757	ATP generation from ADP	17/1521	84/18903	0.00032456	0.00818469	0.00714412	GAPDH/PKM/PGAM1/IFNG/ENO1/TPI1/GPI/ALDOA/EIF6/IGF1/GALK1/P2RX7/PFKP/PFKL/HK1/PRKAG1/PGM1	17
BP	GO:0002377	immunoglobulin production	33/1521	219/18903	0.000344214	0.00864191	0.00754321	TNFRSF4/HLA-DRA/HLA-DRB1/BATF/FOXP3/HLA-DQA1/HLA-DPA1/HLA-DMA/HLA-DPB1/HLA-DRB5/IL21/IL10/B2M/HLA-DQB1/FCRL3/MZB1/TRAV19/GPI/TRAV9-2/SASH3/TRAV38-1/TRAV38-2DV8/HLA-DMB/CGAS/NBN/TRAV14DV4/CD86/IL4R/TRAV2/YY1/IGLV2-14/IGKV3-15/HLA-DQA2	33
BP	GO:0006165	nucleoside diphosphate phosphorylation	19/1521	100/18903	0.000348664	0.00868565	0.0075814	GAPDH/PKM/PGAM1/IFNG/ENO1/TPI1/GPI/ALDOA/EIF6/IGF1/GALK1/P2RX7/NME1/PFKP/NME3/PFKL/HK1/PRKAG1/PGM1	19
BP	GO:0002832	negative regulation of response to biotic stimulus	21/1521	116/18903	0.000349018	0.00868565	0.0075814	FOXP3/HLA-A/CARD16/HAVCR2/TRIB1/IFI16/OAS1/PARP1/AHR/BANF1/ATG5/KIR2DL4/ISG15/FGL2/GRN/HLA-F/DUSP10/TKFC/GFER/SEC14L1/HLA-G	21
BP	GO:0051656	establishment of organelle localization	56/1521	437/18903	0.000351412	0.00870704	0.00760007	GEM/MYO1E/CLNK/MYO7A/IFNG/HMOX1/STAM/RAB27A/ACTN4/SYT11/TRAPPC1/TMED9/SDC4/ATP9A/CHMP2A/EIF6/ITGB1/RAB11B/MYO5A/LAT2/MREG/CTNNB1/CHMP1A/LYN/PDCD6/ITGA4/TCIRG1/HSBP1/CLASP1/KIF3B/PICALM/KAT2B/CDT1/SNAPIN/SNAP23/CDC42/LMNB1/PEF1/MYO5C/TRAPPC5/MYO1C/STXBP2/SAR1B/IL4R/NUSAP1/TRAPPC4/GPSM1/WDR11/TRAPPC2L/TESK1/KXD1/TRAPPC2/CDK5/KIF3A/SNF8/LMNB2	56
BP	GO:0019320	hexose catabolic process	11/1521	42/18903	0.00036578	0.00902364	0.00787641	PKM/ENO1/TPI1/GALM/FUT8/GALK1/PFKP/BAD/PFKL/TKFC/HK1	11
BP	GO:0043280	positive regulation of cysteine-type endopeptidase activity involved in apoptotic process	22/1521	125/18903	0.000384951	0.00945545	0.00825333	PMAIP1/CTSD/CFLAR/RHOA/SLC1A1/LCK/NDUFA13/CLEC7A/CASP1/FAS/BAX/ARL6IP5/PDCD6/BAK1/BCL2L11/VCP/FIS1/BAD/GRAMD4/HSPE1/HTRA2/PML	22
BP	GO:1903241	U2-type prespliceosome assembly	8/1521	24/18903	0.000393352	0.00962017	0.0083971	SNRPB/SF3B2/SF3B4/SF3B6/SNRPE/SNRPD1/SNRPD3/SF3B5	8
BP	GO:0033209	tumor necrosis factor-mediated signaling pathway	20/1521	109/18903	0.000398284	0.00962776	0.00840372	TNFRSF18/TNFRSF4/TNFRSF1B/CARD16/LIMS1/ACTN4/CD70/CASP1/FAS/CDIP1/COMMD7/ILK/TRAF1/SPPL2A/TRAF5/TXNDC17/TRAF3/CASP4/AIM2/UBE2K	20
BP	GO:0008064	regulation of actin polymerization or depolymerization	26/1521	159/18903	0.000398517	0.00962776	0.00840372	PFN1/SNX9/COTL1/ARPC2/ARPC1B/RHOA/BRK1/ARPC5L/ARHGAP18/ARPC4/ARF6/TWF2/RDX/WDR1/CAPZA2/SSH1/NCKAP1L/KANK3/DBNL/HCLS1/TMOD1/FLII/LIMA1/NCKAP1/CYFIP1/PLEKHG2	26
BP	GO:0051607	defense response to virus	42/1521	304/18903	0.000400224	0.00962776	0.00840372	FOXP3/PMAIP1/APOBEC3G/IL21/LYST/IFNG/BST2/APOBEC3C/PTPN22/TANK/IFI6/IFI16/OAS1/CASP1/OASL/TBK1/APOBEC3D/IRF5/IFNAR2/ATG5/IRF9/CGAS/APOBEC3F/IL12RB1/MX1/ZBP1/IL10RB/TRAF3/ISG15/FGL2/FADD/TKFC/SEC14L1/MAP3K14/POLR3K/MLKL/AIM2/PML/TRIM8/PLSCR1/EIF2AK2/RTP4	42
BP	GO:0045589	regulation of regulatory T cell differentiation	10/1521	36/18903	0.000402097	0.00962776	0.00840372	CTLA4/HLA-DRA/HLA-DRB1/LAG3/FOXP3/IL2RG/IFNG/BTN2A2/DUSP10/HLA-G	10
BP	GO:0051051	negative regulation of transport	60/1521	479/18903	0.000402146	0.00962776	0.00840372	CD74/TNFRSF1B/GEM/CD200/UCP2/TBC1D4/PTPN11/OAZ1/HMOX1/FABP5/PARK7/THADA/NDFIP2/RAB11FIP1/RGS2/RAC1/GNAI2/SYT11/CSK/CALM3/ADTRP/VDAC1/ARF6/ISCU/ATP9A/CTTNBP2NL/ITGAV/FOXO1/ARL6IP5/GSTO1/ATG5/TWIST1/BARD1/LYPLA1/CAB39/NCKAP1L/SUMO1/FIS1/ABAT/APOE/RAP1A/PICALM/OS9/SREBF2/ARFIP1/HLA-F/SNX3/PFKL/COMMD1/RIN3/PXK/NPSR1/PIM3/SP100/LMAN1/WNK1/PLSCR1/PSMD9/CDK5/CYFIP1	60
BP	GO:0002474	antigen processing and presentation of peptide antigen via MHC class I	9/1521	30/18903	0.000417249	0.00994735	0.00868268	HLA-A/HLA-C/B2M/MFSD6/TAP1/HLA-F/SAR1B/CALR/HLA-G	9
BP	GO:0140546	defense response to symbiont	42/1521	305/18903	0.0004289	0.0101823	0.00888781	FOXP3/PMAIP1/APOBEC3G/IL21/LYST/IFNG/BST2/APOBEC3C/PTPN22/TANK/IFI6/IFI16/OAS1/CASP1/OASL/TBK1/APOBEC3D/IRF5/IFNAR2/ATG5/IRF9/CGAS/APOBEC3F/IL12RB1/MX1/ZBP1/IL10RB/TRAF3/ISG15/FGL2/FADD/TKFC/SEC14L1/MAP3K14/POLR3K/MLKL/AIM2/PML/TRIM8/PLSCR1/EIF2AK2/RTP4	42
BP	GO:0048872	homeostasis of number of cells	41/1521	296/18903	0.000442073	0.0104368	0.00910987	CD74/FOXP3/PMAIP1/ADGRG1/PTPN11/HMOX1/B2M/CSF1/TNFRSF13B/SIT1/FAS/GPI/PRDX1/CDK6/SASH3/SOD1/BAX/IL7/ATP5IF1/NCKAP1L/LYN/BAK1/BCL2L11/P2RX7/TCIRG1/IL2RA/HCLS1/ZNHIT1/ISG15/SFXN1/MTHFD1/SLC39A3/PRMT1/MFHAS1/ZFPM1/FADD/MERTK/MYB/VPS54/DNASE2/SLC25A38	41
BP	GO:0002286	T cell activation involved in immune response	21/1521	118/18903	0.000443295	0.0104368	0.00910987	CD74/HLA-DRA/HLA-DRB1/BATF/FOXP3/IL21/HAVCR2/IFNG/RAB27A/IRF4/CD80/HLA-DMB/NCKAP1L/IL12RB1/ITGAL/ZBTB7B/FGL2/CD86/ZFPM1/MYB/IL4R	21
BP	GO:0045622	regulation of T-helper cell differentiation	11/1521	43/18903	0.000456178	0.0106677	0.00931145	HLA-DRA/HLA-DRB1/BATF/FOXP3/IRF4/CD80/IL12RB1/ZBTB7B/CD86/MYB/IL4R	11
BP	GO:0061615	glycolytic process through fructose-6-phosphate	7/1521	19/18903	0.000456865	0.0106677	0.00931145	PKM/ENO1/TPI1/GALK1/PFKP/PFKL/HK1	7
BP	GO:0030183	B cell differentiation	25/1521	152/18903	0.000466889	0.0108571	0.00947676	RBPJ/HDAC9/CD27/ITM2A/IL21/IL2RG/IL10/PTPRJ/CD79A/FCRL3/POU2AF1/CD79B/IKZF3/BAX/IL7/ITGB1/PIK3R3/PTPN6/NCKAP1L/BAK1/ITGA4/TCIRG1/BAD/SLC39A7/YY1	25
BP	GO:0002703	regulation of leukocyte mediated immunity	35/1521	241/18903	0.00046959	0.0108753	0.00949268	HLA-DRA/HLA-DRB1/LAG3/FOXP3/TNFRSF1B/HLA-A/CLNK/IL21/HAVCR2/HMOX1/IL10/BST2/B2M/CADM1/SLAMF1/CLEC7A/IL1R1/SASH3/AHR/LTA/CD177/PTPN6/NCKAP1L/LYN/IL12RB1/P2RX7/KIR2DL4/CRTAM/NCR1/HLA-F/STXBP2/FADD/IL4R/GFER/HLA-G	35
BP	GO:0002720	positive regulation of cytokine production involved in immune response	16/1521	79/18903	0.000476996	0.0110019	0.0096032	CD74/HLA-A/CLNK/B2M/SLAMF1/CLEC7A/IL1R1/SASH3/SLC7A5/P2RX7/KIR2DL4/HLA-F/LACC1/HLA-G/HK1/MAPKAPK2	16
BP	GO:0043388	positive regulation of DNA binding	13/1521	57/18903	0.000482221	0.0110774	0.00966907	IFNG/PARK7/CALM3/PYHIN1/EDF1/PARP1/IGF1/TWIST1/LAMTOR5/IRF4/CTNNB1/NME1/DDRGK1	13
BP	GO:0031349	positive regulation of defense response	42/1521	307/18903	0.000491808	0.0112285	0.00980093	CTSC/LAG3/CLNK/IL21/HAVCR2/IFNG/PARK7/GBP5/CADM1/IFI16/PYHIN1/CCL3/CLEC7A/CASP1/AKIRIN2/TBK1/LTA/MGST2/CGAS/PAK2/LYN/IFI35/IL6ST/ZBP1/MAPK13/KIR2DL4/C2CD4B/TTBK1/IL1RL1/GRN/CASP4/CRTAM/TNIP1/HLA-F/NINJ1/CREB3L3/FADD/HLA-G/AIM2/PLSCR1/C2CD4A/UBE2K	42
BP	GO:1902903	regulation of supramolecular fiber organization	50/1521	384/18903	0.000492754	0.0112285	0.00980093	PFN1/RHOC/SNX9/CORO1B/PARK7/COTL1/ARPC2/ARPC1B/RHOA/RAC1/BRK1/ACTG1/ARPC5L/ARHGAP18/ARPC4/ARF6/SDC4/TWF2/RDX/BMERB1/WDR1/CAPZA2/SSH1/EML2/ABI2/NCKAP1L/PAK2/ARF1/CLASP1/KANK3/LIMK1/DBNL/HCLS1/APOE/SLAIN2/TPX2/TMOD1/FLII/LIMA1/PFDN6/ARFIP1/CDC42/ROCK1/PFDN1/TESK1/NCKAP1/TOGARAM1/CYFIP1/PLEKHG2/PFDN2	50
BP	GO:0045069	regulation of viral genome replication	17/1521	87/18903	0.000499422	0.0113349	0.00989382	APOBEC3G/BST2/APOBEC3C/IFI16/OAS1/OASL/APOBEC3D/BANF1/NR5A2/APOBEC3F/MX1/N4BP1/ISG15/TNIP1/HACD3/PLSCR1/EIF2AK2	17
BP	GO:0002706	regulation of lymphocyte mediated immunity	28/1521	179/18903	0.000511122	0.0115212	0.0100565	HLA-DRA/HLA-DRB1/LAG3/FOXP3/TNFRSF1B/HLA-A/CLNK/IL21/HAVCR2/IL10/B2M/CADM1/SLAMF1/IL1R1/SASH3/AHR/LTA/PTPN6/NCKAP1L/IL12RB1/P2RX7/KIR2DL4/CRTAM/NCR1/HLA-F/FADD/GFER/HLA-G	28
BP	GO:0006734	NADH metabolic process	10/1521	37/18903	0.000511694	0.0115212	0.0100565	PKM/ENO1/TPI1/PCK2/MDH2/VCP/MDH1/PFKP/PFKL/HK1	10
BP	GO:0006006	glucose metabolic process	29/1521	188/18903	0.000518545	0.0116294	0.0101508	GAPDH/PMAIP1/PKM/FAM3C/FABP5/ENO1/TPI1/OAS1/GALM/GPI/NR3C1/FOXO1/IGF1/PCK2/PGM2L1/MDH2/HECTD4/PDHB/DUSP12/ARPP19/BCKDK/KAT2B/G6PC3/PFKP/BAD/SLC25A13/PFKL/HK1/PGM1	29
BP	GO:0030832	regulation of actin filament length	26/1521	162/18903	0.000535053	0.0118767	0.0103668	PFN1/SNX9/COTL1/ARPC2/ARPC1B/RHOA/BRK1/ARPC5L/ARHGAP18/ARPC4/ARF6/TWF2/RDX/WDR1/CAPZA2/SSH1/NCKAP1L/KANK3/DBNL/HCLS1/TMOD1/FLII/LIMA1/NCKAP1/CYFIP1/PLEKHG2	26
BP	GO:0032469	endoplasmic reticulum calcium ion homeostasis	8/1521	25/18903	0.000537948	0.0118767	0.0103668	THADA/BAX/TMCO1/BAK1/FIS1/KCTD17/GRINA/PML	8
BP	GO:0050860	negative regulation of T cell receptor signaling pathway	8/1521	25/18903	0.000537948	0.0118767	0.0103668	CBLB/PTPRJ/PTPN22/PRNP/PHPT1/SLA2/PTPN6/BTN2A2	8
BP	GO:2000679	positive regulation of transcription regulatory region DNA binding	8/1521	25/18903	0.000537948	0.0118767	0.0103668	IFNG/PARK7/PARP1/IGF1/TWIST1/LAMTOR5/CTNNB1/DDRGK1	8
BP	GO:0001916	positive regulation of T cell mediated cytotoxicity	9/1521	31/18903	0.000546339	0.011927	0.0104107	HLA-DRA/HLA-DRB1/HLA-A/B2M/IL12RB1/P2RX7/HLA-F/FADD/HLA-G	9
BP	GO:0002507	tolerance induction	9/1521	31/18903	0.000546339	0.011927	0.0104107	FOXP3/PDCD1/CBLB/HAVCR2/ICOS/PHLPP1/LYN/IL2RA/HLA-G	9
BP	GO:0045089	positive regulation of innate immune response	24/1521	145/18903	0.000546533	0.011927	0.0104107	LAG3/CLNK/IL21/HAVCR2/GBP5/CADM1/IFI16/PYHIN1/CLEC7A/AKIRIN2/TBK1/CGAS/PAK2/LYN/IFI35/ZBP1/KIR2DL4/CRTAM/HLA-F/FADD/HLA-G/AIM2/PLSCR1/UBE2K	24
BP	GO:0006509	membrane protein ectodomain proteolysis	11/1521	44/18903	0.000564538	0.0122727	0.0107124	TNFRSF1B/SNX9/IFNG/IL10/SPPL2A/P2RX7/APOE/ADAM10/ROCK1/PSEN2/FURIN	11
BP	GO:0032970	regulation of actin filament-based process	52/1521	406/18903	0.000568109	0.0123032	0.0107391	PFN1/PDE4D/IQGAP1/RHOC/SNX9/CORO1B/PAM/BST2/COTL1/ARPC2/ARPC1B/RHOA/NEDD9/RAC1/BRK1/ACTG1/ARPC5L/ARHGAP18/PDGFA/ARPC4/PHPT1/ARF6/SDC4/TWF2/RDX/WDR1/CAPZA2/SSH1/ABI2/NCKAP1L/PAK2/ARF1/SUMO1/CLASP1/KANK3/RHOG/LIMK1/DBNL/HCLS1/TMOD1/FLII/LIMA1/ARFIP1/CDC42/ROCK1/RHOD/TESK1/NCKAP1/PEAK3/CDK5/CYFIP1/PLEKHG2	52
BP	GO:0001933	negative regulation of protein phosphorylation	45/1521	338/18903	0.000573078	0.0123637	0.0107918	PDE4D/INPP5F/CBLB/IFNG/PARK7/PTPRJ/SAMSN1/DUSP16/TRIB1/PTPN22/HSPB1/RGS2/CDKN2A/CD109/CALM3/PRNP/LDLRAD4/UBASH3B/SMYD3/PRKAR1A/BAX/NIBAN1/CORO1C/VPS25/FKBP8/PTPN6/CDKN2C/PAK2/LYN/PPP2R1A/ADORA2A/BAK1/TERF2IP/APOE/MVP/SNX6/KAT2B/PRKAR1B/SPRED2/DUSP10/LAX1/GADD45A/PPP2CA/PTPN1/TESK1	45
BP	GO:0031529	ruffle organization	13/1521	58/18903	0.000576389	0.012388	0.010813	PFN1/CORO1B/RAC1/ARF6/SNX10/RDX/CORO1C/TCIRG1/RHOG/DBNL/LIMA1/RCC2/CYFIP1	13
BP	GO:0001913	T cell mediated cytotoxicity	12/1521	51/18903	0.000583115	0.0124383	0.010857	HLA-DRA/HLA-DRB1/CTSC/HLA-A/B2M/RAB27A/NCKAP1L/IL12RB1/P2RX7/HLA-F/FADD/HLA-G	12
BP	GO:0002715	regulation of natural killer cell mediated immunity	12/1521	51/18903	0.000583115	0.0124383	0.010857	LAG3/HLA-A/CLNK/IL21/HAVCR2/CADM1/KIR2DL4/CRTAM/NCR1/HLA-F/GFER/HLA-G	12
BP	GO:0045657	positive regulation of monocyte differentiation	5/1521	10/18903	0.000598623	0.0127213	0.011104	CD74/HLA-DRB1/CD4/CSF1/CTNNBIP1	5
BP	GO:0030032	lamellipodium assembly	15/1521	73/18903	0.000603872	0.012785	0.0111595	ARPC2/VAV3/RAC1/BRK1/TWF2/ITGB1/ABI2/PARVB/ACTR3/ACTR2/CDC42/SRGAP2/RHOD/NCKAP1/CYFIP1	15
BP	GO:0051101	regulation of DNA binding	21/1521	121/18903	0.000626117	0.0132066	0.0115276	IFNG/HMOX1/PARK7/IFI16/CALM3/PYHIN1/EDF1/PARP1/CSNK2B/IGF1/TWIST1/LAMTOR5/IRF4/CTNNB1/SUMO1/NME1/CDT1/TAF10/DDRGK1/SP100/CTNNBIP1	21
BP	GO:0002456	T cell mediated immunity	20/1521	113/18903	0.000645149	0.0135577	0.011834	HLA-DRA/HLA-DRB1/CTSC/FOXP3/TNFRSF1B/HLA-A/B2M/RAB27A/SLAMF1/CD70/IL1R1/SASH3/AHR/NCKAP1L/IL12RB1/P2RX7/HLA-F/FADD/HLA-G/RFTN1	20
BP	GO:0002643	regulation of tolerance induction	7/1521	20/18903	0.000654326	0.0136494	0.0119141	FOXP3/PDCD1/CBLB/HAVCR2/PHLPP1/IL2RA/HLA-G	7
BP	GO:1990182	exosomal secretion	7/1521	20/18903	0.000654326	0.0136494	0.0119141	IFNG/STAM/RAB27A/SDC4/ATP9A/CHMP2A/SNF8	7
BP	GO:0001912	positive regulation of leukocyte mediated cytotoxicity	13/1521	59/18903	0.000685623	0.014095	0.012303	HLA-DRA/HLA-DRB1/LAG3/HLA-A/IL21/B2M/CADM1/IL12RB1/P2RX7/CRTAM/HLA-F/FADD/HLA-G	13
BP	GO:0010257	NADH dehydrogenase complex assembly	13/1521	59/18903	0.000685623	0.014095	0.012303	NDUFA13/NDUFC2/NDUFC1/NDUFAF3/NDUFB3/NDUFA6/NDUFAB1/NDUFS3/NDUFB1/NDUFS8/NDUFB8/NDUFS7/NDUFA2	13
BP	GO:0032981	mitochondrial respiratory chain complex I assembly	13/1521	59/18903	0.000685623	0.014095	0.012303	NDUFA13/NDUFC2/NDUFC1/NDUFAF3/NDUFB3/NDUFA6/NDUFAB1/NDUFS3/NDUFB1/NDUFS8/NDUFB8/NDUFS7/NDUFA2	13
BP	GO:0045010	actin nucleation	13/1521	59/18903	0.000685623	0.014095	0.012303	CORO1B/ARPC2/ARPC1B/BRK1/ARPC5L/ARPC4/ABI2/ARF1/ACTR3/ACTR2/ARFIP1/NCKAP1/CYFIP1	13
BP	GO:0030890	positive regulation of B cell proliferation	11/1521	45/18903	0.00069354	0.0142063	0.0124002	TNFRSF4/CD74/IL21/PELI1/VAV3/FCRL3/SASH3/IL7/PRLR/NCKAP1L/CD320	11
BP	GO:0002274	myeloid leukocyte activation	34/1521	237/18903	0.000701216	0.0142521	0.0124401	CD74/CTSC/BATF/CST7/RBPJ/CD200/CLNK/HAVCR2/IFNG/HMOX1/IL10/SLAMF1/LCP2/CSF1/SYT11/CCL3/TNIP2/CD177/LAT2/IRF4/PTPN6/LYN/IFI35/GPR137B/PREX1/TTBK1/IL1RL1/SNAP23/GRN/ADAM10/MFHAS1/STXBP2/IL4R/PLSCR1	34
BP	GO:0002381	immunoglobulin production involved in immunoglobulin-mediated immune response	15/1521	74/18903	0.000701979	0.0142521	0.0124401	HLA-DRA/HLA-DRB1/BATF/FOXP3/HLA-DQA1/HLA-DPA1/HLA-DMA/HLA-DPB1/HLA-DRB5/IL10/B2M/HLA-DQB1/HLA-DMB/NBN/HLA-DQA2	15
BP	GO:0051452	intracellular pH reduction	12/1521	52/18903	0.000703309	0.0142521	0.0124401	ATP6V0E1/RNASEK/SLC9A7/ATP6V1F/TCIRG1/ATP6V1D/SNAPIN/GRN/ATP6V0D1/ATP6AP1/ATP6V1A/SLC12A5	12
BP	GO:0002517	T cell tolerance induction	6/1521	15/18903	0.000712129	0.0143284	0.0125068	FOXP3/CBLB/ICOS/PHLPP1/IL2RA/HLA-G	6
BP	GO:0045579	positive regulation of B cell differentiation	6/1521	15/18903	0.000712129	0.0143284	0.0125068	CD27/IL2RG/IL10/IL7/NCKAP1L/BAD	6
BP	GO:0042176	regulation of protein catabolic process	47/1521	361/18903	0.000717189	0.0143793	0.0125511	TNFRSF1B/SNX9/CBLB/IFNG/OAZ1/IL10/PARK7/TRIB1/RNF19A/LAPTM4B/GABARAP/PSME2/NDUFA13/SUMO2/FOXO1/RDX/PIN1/RBX1/BARD1/PSMC5/KEAP1/SUMO1/VCP/N4BP1/PSMC3/PSMD1/APOE/PSMC2/MDM2/GABARAPL2/PSMC4/SNX3/PSMD2/ZFAND2A/PSMD14/DDRGK1/COMMD1/DESI1/ROCK1/FURIN/NSF/PSMD3/ATRAID/RNF14/SNF8/PSME3/UBE2K	47
BP	GO:0035751	regulation of lysosomal lumen pH	8/1521	26/18903	0.00072268	0.0144383	0.0126027	RNASEK/ATP6V1F/TCIRG1/ATP6V1D/SNAPIN/GRN/ATP6AP1/ATP6V1A	8
BP	GO:0042326	negative regulation of phosphorylation	49/1521	381/18903	0.000736209	0.014657	0.0127936	PDE4D/INPP5F/CBLB/IFNG/PARK7/PTPRJ/SAMSN1/DUSP16/TRIB1/PTPN22/HSPB1/RGS2/CDKN2A/CD109/CSK/CALM3/PRNP/LDLRAD4/UBASH3B/SMYD3/PRDX3/PRKAR1A/BAX/NIBAN1/CORO1C/VPS25/FKBP8/PTPN6/CDKN2C/PAK2/LYN/PPP2R1A/ADORA2A/BAK1/TERF2IP/APOE/MVP/SNX6/KAT2B/PRKAR1B/SPRED2/DYNLL1/DUSP10/LAX1/GADD45A/PPP2CA/PTPN1/ROCK1/TESK1	49
BP	GO:1901224	positive regulation of NIK/NF-kappaB signaling	14/1521	67/18903	0.000761862	0.0150753	0.0131587	CD27/LIMS1/HAVCR2/RHOA/ACTN4/RTKN2/ILK/NFAT5/IFI35/TERF2IP/CD86/RBCK1/CALR/EIF2AK2	14
BP	GO:1903829	positive regulation of protein localization	56/1521	451/18903	0.000762534	0.0150753	0.0131587	HLA-DRB1/IFNG/OAZ1/CAMK1/PARK7/NEDD9/AKAP5/SYT11/PYHIN1/WLS/PRNP/ORMDL3/STAC/CD247/PARP1/ABHD17A/ARF6/RDX/ITGB1/IGF1/TCAF1/ACSL4/CLSTN3/PCK2/KCNN4/NPTN/LAMTOR5/CCT6A/ADORA2A/P2RX7/B3GAT3/RHOG/FIS1/ABAT/HCLS1/GPR137B/KIF20B/CDT1/MPC2/SREBF2/ATP2C1/MYO1C/BAD/SAR1B/DDRGK1/ERGIC3/SLC5A3/ABHD17C/UBE2L3/HTRA2/SH3GLB1/TESK1/TRIM8/PSMD9/CDK5/NPEPPS	56
BP	GO:0072655	establishment of protein localization to mitochondrion	21/1521	123/18903	0.000781495	0.0153558	0.0134035	NDUFA13/CALM3/ROMO1/BAX/ATP5IF1/AIP/FIS1/TIMM8B/HSPA4/TOMM34/SREBF2/PARL/TOMM6/HK1/UBE2L3/HTRA2/SH3GLB1/LMAN1/NPEPPS/MTX2/TIMM17A	21
BP	GO:0030833	regulation of actin filament polymerization	23/1521	140/18903	0.00078484	0.0153558	0.0134035	PFN1/SNX9/COTL1/ARPC2/ARPC1B/RHOA/ARPC5L/ARHGAP18/ARPC4/ARF6/TWF2/RDX/CAPZA2/SSH1/NCKAP1L/KANK3/DBNL/HCLS1/TMOD1/FLII/NCKAP1/CYFIP1/PLEKHG2	23
BP	GO:0034341	response to interferon-gamma	23/1521	140/18903	0.00078484	0.0153558	0.0134035	CD74/GAPDH/MRC1/HLA-DPA1/IFNG/GBP2/BST2/GBP5/CD58/CCL23/ACTG1/CCL15/CCL3/CASP1/IL12RB1/GBP4/ACTR3/ACTR2/CDC42/MYO1C/CCL18/SP100/CIITA	23
BP	GO:0002711	positive regulation of T cell mediated immunity	13/1521	60/18903	0.000811772	0.0158282	0.0138158	HLA-DRA/HLA-DRB1/FOXP3/HLA-A/B2M/SLAMF1/IL1R1/SASH3/IL12RB1/P2RX7/HLA-F/FADD/HLA-G	13
BP	GO:0046006	regulation of activated T cell proliferation	11/1521	46/18903	0.00084612	0.0164414	0.0143511	FOXP3/SLAMF1/PRNP/PRKAR1A/IGF1/TNFSF9/IL12RB1/BTN2A2/IL2RA/CRTAM/FADD	11
BP	GO:0022900	electron transport chain	27/1521	176/18903	0.000864664	0.0167444	0.0146156	PARK7/COX8A/COX5A/NDUFC2/ISCU/NDUFA4/NDUFC1/NDUFA7/NDUFS6/ETFB/NDUFB3/CHCHD2/NDUFA6/NDUFAB1/NDUFS3/COX5B/NDUFB1/ETFA/NDUFV2/NDUFS8/CYC1/NDUFB8/NDUFS7/NDUFA2/UQCRC1/SLC25A13/GLDC	27
BP	GO:0001782	B cell homeostasis	9/1521	33/18903	0.000902694	0.0173623	0.015155	CD74/FOXP3/TNFRSF13B/SASH3/BAX/NCKAP1L/LYN/BAK1/BCL2L11	9
BP	GO:0045577	regulation of B cell differentiation	9/1521	33/18903	0.000902694	0.0173623	0.015155	CD27/IL2RG/IL10/FCRL3/IKZF3/IL7/PTPN6/NCKAP1L/BAD	9
BP	GO:0009083	branched-chain amino acid catabolic process	7/1521	21/18903	0.000913795	0.0173989	0.0151869	HIBCH/ECHS1/HSD17B10/MCCC2/BCKDK/AUH/BCKDHA	7
BP	GO:0097049	motor neuron apoptotic process	7/1521	21/18903	0.000913795	0.0173989	0.0151869	RHOA/SLC1A1/FAS/BAX/FADD/VPS54/ROCK1	7
BP	GO:0097734	extracellular exosome biogenesis	7/1521	21/18903	0.000913795	0.0173989	0.0151869	IFNG/STAM/RAB27A/SDC4/ATP9A/CHMP2A/SNF8	7
BP	GO:0051604	protein maturation	44/1521	336/18903	0.000924986	0.0175531	0.0153215	CST7/CARD16/FKBP1A/SRGN/CTSZ/SEC11A/ENO1/PHEX/PCSK1N/IFI16/TSPAN5/SERPINH1/PRNP/ADAMTS3/IL1R2/CASP1/PARP1/SEC11C/SPCS1/AIP/CIAO2B/TSPAN17/TESC/NDUFAB1/NAA50/BAK1/P2RX7/TMEM208/KAT2B/SNAPIN/CASP4/ADAM10/BAD/FADD/MAGEF1/CALR/ECEL1/CIAO2A/DHCR24/PARL/HTRA2/PSEN2/FURIN/STOML2	44
BP	GO:0050864	regulation of B cell activation	30/1521	204/18903	0.000937659	0.0177343	0.0154796	TNFRSF4/CTLA4/CD74/FOXP3/CD27/IL21/IL2RG/IL10/PELI1/SAMSN1/VAV3/FCRL3/MZB1/TNFRSF13B/IKZF3/AKIRIN2/SASH3/AHR/IL7/TNIP2/PRLR/TRBC2/PTPN6/NCKAP1L/SH3KBP1/LYN/IGHM/CD320/IGHV5-51/BAD	30
BP	GO:0042832	defense response to protozoan	8/1521	27/18903	0.00095521	0.0178873	0.0156132	BATF/LYST/IL10/GBP2/CLEC7A/IRF4/GBP4/IL4R	8
BP	GO:0048207	vesicle targeting, rough ER to cis-Golgi	8/1521	27/18903	0.00095521	0.0178873	0.0156132	TRAPPC1/PDCD6/PEF1/TRAPPC5/SAR1B/TRAPPC4/TRAPPC2L/TRAPPC2	8
BP	GO:0048208	COPII vesicle coating	8/1521	27/18903	0.00095521	0.0178873	0.0156132	TRAPPC1/PDCD6/PEF1/TRAPPC5/SAR1B/TRAPPC4/TRAPPC2L/TRAPPC2	8
BP	GO:0097581	lamellipodium organization	17/1521	92/18903	0.000970832	0.0181201	0.0158164	CORO1B/ARPC2/VAV3/RAC1/BRK1/TWF2/ITGB1/CORO1C/ABI2/PARVB/ACTR3/ACTR2/CDC42/SRGAP2/RHOD/NCKAP1/CYFIP1	17
BP	GO:0030866	cortical actin cytoskeleton organization	10/1521	40/18903	0.000997552	0.0185577	0.0161984	ARF6/TLN1/NCKAP1L/FMNL3/FMNL1/CALR/ROCK1/NCKAP1/CDK5/CAVIN3	10
BP	GO:1902743	regulation of lamellipodium organization	12/1521	54/18903	0.00100635	0.0186602	0.0162878	CORO1B/ARPC2/RAC1/BRK1/TWF2/CORO1C/ABI2/ACTR3/ACTR2/CDC42/NCKAP1/CYFIP1	12
BP	GO:0046632	alpha-beta T cell differentiation	20/1521	117/18903	0.0010144	0.0187481	0.0163646	HLA-DRA/HLA-DRB1/TOX/BATF/FOXP3/PRDM1/IL21/IL2RG/IFNG/RHOA/SASH3/IRF4/CD80/NCKAP1L/IL12RB1/ZBTB7B/CD86/ZFPM1/MYB/IL4R	20
BP	GO:0048563	post-embryonic animal organ morphogenesis	5/1521	11/18903	0.00102487	0.0187694	0.0163832	MYO7A/BAX/HMGN1/BAK1/BCL2L11	5
BP	GO:0042269	regulation of natural killer cell mediated cytotoxicity	11/1521	47/18903	0.00102547	0.0187694	0.0163832	LAG3/HLA-A/IL21/HAVCR2/CADM1/KIR2DL4/CRTAM/NCR1/HLA-F/GFER/HLA-G	11
BP	GO:0072583	clathrin-dependent endocytosis	11/1521	47/18903	0.00102547	0.0187694	0.0163832	INPP5F/AP2M1/AP2S1/CLTC/CLTB/CLTA/ITGA4/BMP2K/PICALM/FCHO2/AP2A1	11
BP	GO:0002221	pattern recognition receptor signaling pathway	28/1521	187/18903	0.00102982	0.0187885	0.0163998	HAVCR2/PELI1/PTPN22/FCRL3/MAPKAPK3/OAS1/TNIP3/CASP1/OASL/GPR108/WDFY1/TNIP2/IRF4/LYN/PIK3AP1/IFI35/TRAF3/TNIP1/NINJ1/MFHAS1/GRAMD4/LACC1/TKFC/SEC14L1/MAPKAPK2/IRAK2/AIM2/RFTN1	28
BP	GO:0006735	NADH regeneration	6/1521	16/18903	0.00106222	0.0191019	0.0166733	PKM/ENO1/TPI1/PFKP/PFKL/HK1	6
BP	GO:0042159	lipoprotein catabolic process	6/1521	16/18903	0.00106222	0.0191019	0.0166733	CTSD/ABHD17A/LYPLA1/LYPLA2/APOE/ABHD17C	6
BP	GO:0061621	canonical glycolysis	6/1521	16/18903	0.00106222	0.0191019	0.0166733	PKM/ENO1/TPI1/PFKP/PFKL/HK1	6
BP	GO:0061718	glucose catabolic process to pyruvate	6/1521	16/18903	0.00106222	0.0191019	0.0166733	PKM/ENO1/TPI1/PFKP/PFKL/HK1	6
BP	GO:0097191	extrinsic apoptotic signaling pathway	32/1521	224/18903	0.00106383	0.0191019	0.0166733	TNFRSF1B/PMAIP1/CD27/IFNG/HMOX1/PARK7/CFLAR/GABARAP/CD70/IFI6/FAIM2/NDUFA13/FAS/BAX/ITGAV/IL7/IGF1/TRAF1/CTNNA1/PAK2/PPP2R1A/BAK1/BCL2L11/P2RX7/SGPP1/RBCK1/BAD/FADD/SP100/HTRA2/PML/PSME3	32
BP	GO:0030003	cellular cation homeostasis	60/1521	499/18903	0.00112409	0.0200959	0.017541	PDE4D/VDR/FKBP1A/IFNG/HMOX1/THADA/CCL23/SLC1A1/CCL15/LCK/CALM3/CCL3/PRNP/ATP6V0E1/UBASH3B/ISCU/RNASEK/SOD1/ATOX1/BAX/RYR1/SLC9A7/ANXA6/GSTO1/ATG5/NPTN/PTPN6/TMCO1/LYN/ATP6V1F/BAK1/ARF1/P2RX7/TCIRG1/ATP5F1B/JSRP1/ATP1A4/FIS1/APOE/TMEM64/ATP13A3/SLC30A3/SLC31A2/ATP6V1D/SNAPIN/GRN/ATP6V0D1/KCTD17/ATP2C1/ATP6AP1/SLC39A7/GRINA/CALR/LACC1/ATP6V1A/SLC12A5/SLC4A2/NPSR1/PML/STOML2	60
BP	GO:2001235	positive regulation of apoptotic signaling pathway	22/1521	135/18903	0.00112628	0.0200959	0.017541	CTSC/PMAIP1/PARK7/PLEKHF1/LCK/FAS/TP63/SOD1/BAX/CTNNA1/PAK2/PLAGL2/PPP2R1A/ADORA2A/BCL2L11/FIS1/STYXL1/RBCK1/BAD/FADD/HTRA2/PML	22
BP	GO:0071346	cellular response to interferon-gamma	20/1521	118/18903	0.00113095	0.020116	0.0175585	GAPDH/MRC1/HLA-DPA1/IFNG/GBP2/GBP5/CD58/CCL23/ACTG1/CCL15/CCL3/CASP1/IL12RB1/GBP4/ACTR3/ACTR2/CDC42/MYO1C/CCL18/SP100	20
BP	GO:0048199	vesicle targeting, to, from or within Golgi	9/1521	34/18903	0.00114105	0.0202323	0.01766	TRAPPC1/TMED9/PDCD6/PEF1/TRAPPC5/SAR1B/TRAPPC4/TRAPPC2L/TRAPPC2	9
BP	GO:0002294	CD4-positive, alpha-beta T cell differentiation involved in immune response	14/1521	70/18903	0.00119928	0.0211984	0.0185033	HLA-DRA/HLA-DRB1/BATF/FOXP3/IL21/IFNG/IRF4/CD80/IL12RB1/ZBTB7B/CD86/ZFPM1/MYB/IL4R	14
BP	GO:0001914	regulation of T cell mediated cytotoxicity	10/1521	41/18903	0.0012255	0.0215278	0.0187909	HLA-DRA/HLA-DRB1/HLA-A/B2M/NCKAP1L/IL12RB1/P2RX7/HLA-F/FADD/HLA-G	10
BP	GO:0032509	endosome transport via multivesicular body sorting pathway	10/1521	41/18903	0.0012255	0.0215278	0.0187909	LYST/STAM/LAPTM4B/CHMP2A/VPS25/CHMP1A/VCP/STAM2/MVB12A/SNF8	10
BP	GO:0035305	negative regulation of dephosphorylation	11/1521	48/18903	0.00123505	0.0215621	0.0188208	IQGAP1/FKBP1A/GNAI2/YWHAB/NCKAP1L/PTPA/STYXL1/ARPP19/MFHAS1/ROCK1/TIPRL	11
BP	GO:0071985	multivesicular body sorting pathway	11/1521	48/18903	0.00123505	0.0215621	0.0188208	LYST/STAM/RAB27A/LAPTM4B/CHMP2A/VPS25/CHMP1A/VCP/STAM2/MVB12A/SNF8	11
BP	GO:0001562	response to protozoan	8/1521	28/18903	0.00124396	0.0216511	0.0188984	BATF/LYST/IL10/GBP2/CLEC7A/IRF4/GBP4/IL4R	8
BP	GO:0002708	positive regulation of lymphocyte mediated immunity	20/1521	119/18903	0.00125877	0.0218417	0.0190648	HLA-DRA/HLA-DRB1/LAG3/FOXP3/HLA-A/CLNK/IL21/B2M/CADM1/SLAMF1/IL1R1/SASH3/LTA/IL12RB1/P2RX7/KIR2DL4/CRTAM/HLA-F/FADD/HLA-G	20
BP	GO:0032623	interleukin-2 production	13/1521	63/18903	0.0013125	0.0225924	0.0197201	LAG3/FOXP3/PDE4D/HAVCR2/CD4/PRNP/CLEC7A/HDAC7/SASH3/IRF4/CD80/CD86/STOML2	13
BP	GO:0032663	regulation of interleukin-2 production	13/1521	63/18903	0.0013125	0.0225924	0.0197201	LAG3/FOXP3/PDE4D/HAVCR2/CD4/PRNP/CLEC7A/HDAC7/SASH3/IRF4/CD80/CD86/STOML2	13
BP	GO:1901222	regulation of NIK/NF-kappaB signaling	19/1521	111/18903	0.00131767	0.0225924	0.0197201	CD27/LIMS1/HAVCR2/PTPN22/RHOA/ACTN4/RTKN2/HDAC7/PRDX1/NDUFC2/ILK/NFAT5/AKIP1/IFI35/TERF2IP/CD86/RBCK1/CALR/EIF2AK2	19
BP	GO:0035966	response to topologically incorrect protein	25/1521	163/18903	0.00132194	0.0225924	0.0197201	HSPB1/CREB3L2/RHBDD2/SERPINH1/AKIRIN2/BAX/SERP2/BAK1/BCL2L11/VCP/HSPA4/SDF2L1/RNF5/DNAJB4/OS9/ATF6B/DERL1/CREB3L3/DDRGK1/AUP1/PTPN1/HSPE1/JKAMP/EIF2AK2/FAF2	25
BP	GO:0140053	mitochondrial gene expression	25/1521	163/18903	0.00132194	0.0225924	0.0197201	MRPS6/NDUFA7/SHMT2/CHCHD1/HSD17B10/MRPL57/MRPS12/TUFM/MRPL33/COA3/MRPL28/RPUSD3/MRPL52/MRPL4/AURKAIP1/MRPL36/METTL8/MRPS7/RCC1L/MRPS31/MRPS18A/MRPS16/MRPL34/MRPS23/MRPL58	25
BP	GO:2001242	regulation of intrinsic apoptotic signaling pathway	26/1521	172/18903	0.00132839	0.0225933	0.0197209	CD74/PMAIP1/PARK7/HSPB1/ENO1/PLEKHF1/LCK/NDUFA13/RTKN2/PARP1/SOD1/BAX/PLAGL2/BCL2L11/NDUFS3/HNRNPK/FIS1/STYXL1/MDM2/BAD/GRINA/PARL/PTPN1/HTRA2/TXNDC12/SGMS1	26
BP	GO:1903050	regulation of proteolysis involved in protein catabolic process	32/1521	227/18903	0.00132995	0.0225933	0.0197209	CTSC/PARK7/TRIB1/RNF19A/GABARAP/PSME2/PYHIN1/SUMO2/ATP5IF1/RBX1/PSMC5/KEAP1/SUMO1/VCP/N4BP1/PSMC3/APOE/PSMC2/MDM2/GABARAPL2/PSMC4/PDCL3/MAGEF1/ZFAND2A/PSMD14/DDRGK1/COMMD1/DESI1/PML/RNF14/PSME3/UBE2K	32
BP	GO:0050764	regulation of phagocytosis	18/1521	103/18903	0.00136768	0.0231647	0.0202197	IL2RB/IL2RG/IFNG/PTPRJ/SIRPG/RAB27A/SYT11/CSK/CLEC7A/SOD1/ITGAV/ATG5/NCKAP1L/LMAN2/SNX3/MERTK/CALR/PLSCR1	18
BP	GO:0002287	alpha-beta T cell activation involved in immune response	14/1521	71/18903	0.00138522	0.0233226	0.0203575	HLA-DRA/HLA-DRB1/BATF/FOXP3/IL21/IFNG/IRF4/CD80/IL12RB1/ZBTB7B/CD86/ZFPM1/MYB/IL4R	14
BP	GO:0002293	alpha-beta T cell differentiation involved in immune response	14/1521	71/18903	0.00138522	0.0233226	0.0203575	HLA-DRA/HLA-DRB1/BATF/FOXP3/IL21/IFNG/IRF4/CD80/IL12RB1/ZBTB7B/CD86/ZFPM1/MYB/IL4R	14
BP	GO:0001836	release of cytochrome c from mitochondria	12/1521	56/18903	0.00141071	0.0236212	0.0206181	PMAIP1/IFI6/PRELID1/BAX/IGF1/BAK1/BCL2L11/GGCT/FIS1/BMF/BAD/PARL	12
BP	GO:0043393	regulation of protein binding	29/1521	200/18903	0.00141128	0.0236212	0.0206181	ACTB/CARD16/CBLB/FKBP1A/IL10/CAMK1/PARK7/B2M/CTSZ/CCL23/UBASH3B/BAX/TIAM1/PIN1/PHLDA2/ITGA4/CRMP1/APOE/TTBK1/SNAPIN/RALB/CDC42/LOX/DERL1/ZFPM1/PPP2CA/ROCK1/CTNNBIP1/CDK5	29
BP	GO:0002292	T cell differentiation involved in immune response	15/1521	79/18903	0.00141995	0.0236965	0.0206838	HLA-DRA/HLA-DRB1/BATF/FOXP3/IL21/IFNG/IRF4/CD80/IL12RB1/ZBTB7B/FGL2/CD86/ZFPM1/MYB/IL4R	15
BP	GO:0002719	negative regulation of cytokine production involved in immune response	9/1521	35/18903	0.00142777	0.0237572	0.0207368	FOXP3/HMOX1/IL10/BST2/SLAMF1/ACP5/TWIST1/CUEDC2/HLA-F	9
BP	GO:0006909	phagocytosis	41/1521	314/18903	0.0014329	0.0237728	0.0207504	IL2RB/LYST/MYO7A/IL2RG/IFNG/PTPRJ/VAV3/SIRPG/RAB27A/SLAMF1/RAC1/SYT11/NCF4/CSK/CLEC7A/ICAM3/SOD1/ITGAV/ITGB1/ATG5/CORO1C/TRBC2/ELMO1/NCKAP1L/LMAN2/LYN/IGHM/ADORA2A/P2RX7/RHOG/LIMK1/ITGAL/ARL8B/IGHV5-51/CDC42/SNX3/ELMO2/MERTK/CALR/PLSCR1/TUSC2	41
BP	GO:0002822	regulation of adaptive immune response based on somatic recombination of immune receptors built from immunoglobulin superfamily domains	27/1521	182/18903	0.00144146	0.0238449	0.0208134	HLA-DRA/HLA-DRB1/BATF/FOXP3/TNFRSF1B/HLA-A/HAVCR2/IL10/B2M/SLAMF1/CD4/CLEC7A/IL1R1/SASH3/AHR/LTA/CD80/PTPN6/NCKAP1L/IL12RB1/P2RX7/ZBTB7B/IL1RL1/HLA-F/FADD/IL4R/HLA-G	27
BP	GO:0051224	negative regulation of protein transport	21/1521	129/18903	0.00146255	0.0241236	0.0210566	CD200/UCP2/PTPN11/PARK7/NDFIP2/RAB11FIP1/CSK/ADTRP/FOXO1/BARD1/LYPLA1/SUMO1/APOE/OS9/SNX3/PFKL/PIM3/SP100/LMAN1/PSMD9/CDK5	21
BP	GO:0050798	activated T cell proliferation	11/1521	49/18903	0.00147858	0.0243173	0.0212257	FOXP3/SLAMF1/PRNP/PRKAR1A/IGF1/TNFSF9/IL12RB1/BTN2A2/IL2RA/CRTAM/FADD	11
BP	GO:0051348	negative regulation of transferase activity	37/1521	276/18903	0.0014926	0.0243617	0.0212645	CBLB/IFNG/PARK7/PTPRJ/DUSP16/TRIB1/PTPN22/HSPB1/RGS2/CDKN2A/CSK/ORMDL3/PHPT1/UBASH3B/SMYD3/PRDX3/PRKAR1A/CORO1C/VPS25/PTPN6/CDKN2C/PAK2/LYN/ADORA2A/LIMK1/APOE/MVP/SNX6/KAT2B/PRKAR1B/BUB3/DUSP10/LAX1/GADD45A/PTPN1/TESK1/BUB1B	37
BP	GO:0010591	regulation of lamellipodium assembly	10/1521	42/18903	0.00149416	0.0243617	0.0212645	ARPC2/RAC1/BRK1/TWF2/ABI2/ACTR3/ACTR2/CDC42/NCKAP1/CYFIP1	10
BP	GO:0034142	toll-like receptor 4 signaling pathway	10/1521	42/18903	0.00149416	0.0243617	0.0212645	PELI1/PTPN22/OAS1/TNIP3/WDFY1/LYN/PIK3AP1/IFI35/NINJ1/MFHAS1	10
BP	GO:0032271	regulation of protein polymerization	29/1521	201/18903	0.00152551	0.0246969	0.0215571	PFN1/SNX9/COTL1/ARPC2/ARPC1B/RHOA/RAC1/ARPC5L/ARHGAP18/ARPC4/ARF6/TWF2/RDX/CAPZA2/SSH1/EML2/NCKAP1L/CLASP1/KANK3/DBNL/HCLS1/SLAIN2/TTBK1/TMOD1/FLII/NCKAP1/TOGARAM1/CYFIP1/PLEKHG2	29
BP	GO:0019885	antigen processing and presentation of endogenous peptide antigen via MHC class I	6/1521	17/18903	0.0015306	0.0246969	0.0215571	HLA-A/HLA-C/B2M/TAP1/HLA-F/HLA-G	6
BP	GO:1903541	regulation of exosomal secretion	6/1521	17/18903	0.0015306	0.0246969	0.0215571	IFNG/STAM/SDC4/ATP9A/CHMP2A/SNF8	6
[truncated: 303 more rows]

## Sheet: CD4+ T_Cells branch S1--->S2|S3
Table S4: Gene Expression Signatures During CD4+ T Cells Pseudotime Progression
[truncated: 17,729 more rows]

[truncated: 1 more sheets: CD4+ T_Cells branch S3--->S4|S5]
