# Supplementary material for: Single‐Cell RNA Sequencing of Thyroid Tissues Reveals Pathogenesis of Graves' Disease
Source: Adv Sci (Weinh). 2025 Oct 23;13(1):e08449. doi: 10.1002/advs.202508449 (PMC12767108; doi:10.1002/advs.202508449)
Supplement: Supplementary file 2 — Supporting Information [file ADVS-13-e08449-s002.zip › Supplementary Table 5 Signature Genes of Three a├a─T Cells Subpopulations.xlsx]

## Sheet: markers for3 γδT subpopulations
Table S5: Signaturer Genes of Three γδ T Cells Subpopulations
Gene	p_val	avg_log2FC	pct.1	pct.2	p_val_adj	Cluster
ZNF683	1.95314e-129	1.13404	0.94	0.613	6.00727e-125	Sub-0
CD7	7.00023e-112	0.789444	0.987	0.9	2.15306e-107	Sub-0
CTSW	2.77784e-68	0.729009	0.922	0.759	8.5438e-64	Sub-0
XCL1	5.90529e-68	0.799043	0.899	0.636	1.81629e-63	Sub-0
TNFRSF18	2.37023e-40	0.862665	0.352	0.114	7.29013e-36	Sub-0
IFITM2	1.68622e-39	0.481646	0.98	0.923	5.1863e-35	Sub-0
S100A4	4.42053e-34	0.410176	0.926	0.724	1.35962e-29	Sub-0
XCL2	1.70263e-32	0.813172	0.639	0.39	5.23679e-28	Sub-0
IL2RB	1.89604e-32	0.636933	0.699	0.508	5.83164e-28	Sub-0
LINC02446	3.38097e-28	0.759961	0.555	0.356	1.03988e-23	Sub-0
IFITM3	1.05274e-27	0.621338	0.567	0.356	3.2379e-23	Sub-0
IFITM1	8.16321e-27	0.357136	0.988	0.967	2.51076e-22	Sub-0
SRGAP3	1.31278e-26	0.618548	0.37	0.171	4.03772e-22	Sub-0
HOPX	4.83768e-26	0.65262	0.509	0.298	1.48793e-21	Sub-0
CTSD	1.4434e-25	0.438611	0.773	0.612	4.43946e-21	Sub-0
SEPTIN11	4.03273e-25	0.628734	0.418	0.228	1.24035e-20	Sub-0
CLIC1	3.98491e-24	0.390566	0.891	0.783	1.22564e-19	Sub-0
RAC2	6.89683e-24	0.348289	0.959	0.898	2.12126e-19	Sub-0
VIM	3.21662e-23	0.381309	0.947	0.862	9.89335e-19	Sub-0
CD52	2.97374e-22	0.345853	0.945	0.881	9.14633e-18	Sub-0
IL32	6.29455e-22	0.350924	0.977	0.928	1.93602e-17	Sub-0
KLRC2	1.32129e-21	0.481085	0.775	0.62	4.06388e-17	Sub-0
ACTB	3.40642e-21	0.262393	1	1	1.04771e-16	Sub-0
CTSA	2.14534e-20	0.524168	0.567	0.394	6.59842e-16	Sub-0
TSPO	2.26534e-18	0.405394	0.537	0.355	6.9675e-14	Sub-0
LAT2	2.16569e-16	0.449678	0.303	0.155	6.66101e-12	Sub-0
CD63	2.16983e-16	0.366515	0.722	0.562	6.67375e-12	Sub-0
SH3BGRL3	2.81273e-15	0.283541	0.966	0.915	8.65111e-11	Sub-0
PABPC1	8.85679e-15	0.252109	0.98	0.963	2.72408e-10	Sub-0
LINC01871	1.70767e-14	0.500488	0.319	0.185	5.25229e-10	Sub-0
CD99	1.74179e-14	0.27954	0.889	0.803	5.35723e-10	Sub-0
MATK	6.77881e-14	0.384904	0.693	0.58	2.08496e-09	Sub-0
ACTN4	9.10713e-14	0.407851	0.476	0.332	2.80108e-09	Sub-0
ABCB1	1.39388e-13	0.461599	0.361	0.225	4.28715e-09	Sub-0
NCR3	2.51617e-13	0.351057	0.45	0.294	7.73898e-09	Sub-0
ALOX5AP	5.82434e-13	0.344676	0.426	0.28	1.79139e-08	Sub-0
TRG-AS1	8.90501e-13	0.382248	0.641	0.512	2.73891e-08	Sub-0
AREG	3.32602e-12	0.457095	0.671	0.575	1.02298e-07	Sub-0
FCRL6	3.70087e-12	0.332613	0.511	0.372	1.13828e-07	Sub-0
CASS4	4.2164e-12	0.399403	0.329	0.204	1.29684e-07	Sub-0
ZYX	8.59473e-12	0.339623	0.552	0.413	2.64348e-07	Sub-0
NIBAN1	1.25464e-11	0.412011	0.431	0.297	3.85889e-07	Sub-0
CRIP1	1.35773e-11	0.338013	0.731	0.585	4.17598e-07	Sub-0
ITGB2	2.22657e-11	0.254656	0.843	0.756	6.84825e-07	Sub-0
AGTRAP	2.22701e-11	0.326513	0.312	0.191	6.8496e-07	Sub-0
KLRC3	4.75649e-11	0.312114	0.487	0.346	1.46295e-06	Sub-0
SLC9A3R1	5.6471e-11	0.317053	0.628	0.492	1.73688e-06	Sub-0
TIMP1	1.18351e-10	0.373992	0.267	0.158	3.64011e-06	Sub-0
RIN3	3.11462e-10	0.330443	0.397	0.282	9.57964e-06	Sub-0
CXXC5	1.42658e-09	0.318273	0.254	0.151	4.38775e-05	Sub-0
JAZF1	2.91329e-09	0.3454	0.351	0.247	8.96041e-05	Sub-0
KLRC4	3.06271e-09	0.349922	0.464	0.351	9.41997e-05	Sub-0
FLT3LG	3.34177e-09	0.374358	0.384	0.273	0.000102783	Sub-0
SH3BP1	3.63158e-09	0.316236	0.418	0.305	0.000111697	Sub-0
ITGB7	4.64411e-09	0.327559	0.399	0.285	0.000142839	Sub-0
GYPC	9.7468e-09	0.293856	0.735	0.632	0.000299782	Sub-0
SPINT2	1.50841e-08	0.299132	0.355	0.246	0.00046394	Sub-0
PTPN22	2.03099e-08	0.285132	0.559	0.441	0.000624671	Sub-0
CXCR3	2.57756e-08	0.260197	0.562	0.448	0.00079278	Sub-0
PLP2	3.07867e-08	0.277861	0.514	0.41	0.000946906	Sub-0
TRDV1	4.4295e-08	0.472102	0.491	0.418	0.00136238	Sub-0
LAIR1	4.66942e-08	0.303865	0.307	0.21	0.00143617	Sub-0
ECH1	1.12977e-07	0.277318	0.477	0.371	0.00347482	Sub-0
STAM	1.14602e-07	0.29815	0.259	0.171	0.00352482	Sub-0
RGS1	1.26805e-07	0.402562	0.556	0.459	0.00390015	Sub-0
TPST2	1.29644e-07	0.276441	0.499	0.39	0.00398745	Sub-0
MGAT5	1.88805e-07	0.297246	0.407	0.308	0.00580709	Sub-0
SOCS3	2.55088e-07	0.287076	0.606	0.504	0.00784573	Sub-0
GLUL	2.69288e-07	0.270089	0.396	0.288	0.00828249	Sub-0
APOBEC3G	4.23305e-07	0.263979	0.521	0.408	0.0130196	Sub-0
PLCH2	8.73734e-07	0.316589	0.345	0.259	0.0268734	Sub-0
PIM1	9.29626e-07	0.323261	0.475	0.388	0.0285925	Sub-0
GZMK	1.65281e-208	2.32782	0.67	0.114	5.08354e-204	Sub-1
SELL	8.24864e-150	1.89521	0.499	0.082	2.53703e-145	Sub-1
KLF2	6.63455e-57	1.1986	0.84	0.6	2.04059e-52	Sub-1
KLRG1	5.87428e-50	0.939381	0.409	0.149	1.80675e-45	Sub-1
IL7R	1.37484e-34	0.641649	0.956	0.851	4.22859e-30	Sub-1
IFNG-AS1	3.33137e-31	0.785128	0.529	0.302	1.02463e-26	Sub-1
MCUB	1.4355e-28	0.745639	0.44	0.238	4.41518e-24	Sub-1
FCRL3	4.64949e-28	0.776948	0.446	0.238	1.43004e-23	Sub-1
GZMM	7.14853e-26	0.678101	0.564	0.356	2.19867e-21	Sub-1
TCF7	2.15584e-23	0.600549	0.703	0.551	6.63072e-19	Sub-1
RIPOR2	6.6527e-20	0.619877	0.641	0.493	2.04617e-15	Sub-1
PLAC8	2.78735e-19	0.656591	0.374	0.218	8.57305e-15	Sub-1
ETS1	1.20891e-18	0.450396	0.91	0.832	3.71823e-14	Sub-1
CXCR4	1.95017e-18	0.373684	0.974	0.939	5.99814e-14	Sub-1
CMC1	2.71336e-18	0.810383	0.346	0.199	8.34548e-14	Sub-1
LYST	1.23804e-17	0.626679	0.486	0.326	3.80785e-13	Sub-1
KLF3	1.62029e-16	0.655782	0.287	0.153	4.98351e-12	Sub-1
FCMR	2.88216e-16	0.548821	0.527	0.389	8.86467e-12	Sub-1
CD74	2.09646e-15	0.440671	0.845	0.77	6.44808e-11	Sub-1
SMAP2	2.17516e-15	0.38592	0.895	0.853	6.69015e-11	Sub-1
SH2D1A	1.58757e-14	0.563933	0.282	0.155	4.8829e-10	Sub-1
TNFSF8	2.02495e-14	0.561084	0.6	0.469	6.22814e-10	Sub-1
EPB41	1.32851e-13	0.516606	0.505	0.364	4.0861e-09	Sub-1
ARID5B	2.39013e-13	0.496562	0.645	0.53	7.35131e-09	Sub-1
GIMAP4	8.11042e-12	0.508335	0.44	0.315	2.49452e-07	Sub-1
ATM	8.31948e-12	0.45891	0.591	0.492	2.55882e-07	Sub-1
DUSP2	2.13376e-11	0.329879	0.945	0.924	6.5628e-07	Sub-1
SMCHD1	4.43859e-11	0.4088	0.79	0.727	1.36518e-06	Sub-1
GIMAP7	1.00901e-10	0.560269	0.451	0.334	3.1034e-06	Sub-1
RASA3	1.22357e-10	0.46334	0.376	0.26	3.76333e-06	Sub-1
IKZF3	2.64702e-10	0.44437	0.413	0.294	8.14143e-06	Sub-1
LTB	4.6765e-10	0.410006	0.698	0.617	1.43835e-05	Sub-1
ERN1	5.27557e-10	0.322282	0.269	0.161	1.62261e-05	Sub-1
CST7	1.25478e-09	0.443174	0.718	0.637	3.85931e-05	Sub-1
DNAJB1	1.35794e-09	0.412035	0.932	0.889	4.17662e-05	Sub-1
NFKBIA	1.96691e-09	0.388398	0.89	0.853	6.04961e-05	Sub-1
BCL11B	2.93041e-09	0.475752	0.506	0.409	9.01308e-05	Sub-1
CHD7	1.01896e-08	0.461821	0.374	0.273	0.000313403	Sub-1
BACH2	1.32742e-08	0.463372	0.593	0.511	0.000408275	Sub-1
SORL1	5.70343e-08	0.410778	0.313	0.222	0.0017542	Sub-1
LYAR	7.29188e-08	0.398443	0.53	0.441	0.00224276	Sub-1
RAPGEF2	1.17324e-07	0.440672	0.252	0.167	0.00360854	Sub-1
GLCCI1	1.33406e-07	0.363381	0.381	0.284	0.00410316	Sub-1
KDM6B	1.47716e-07	0.368559	0.505	0.418	0.00454329	Sub-1
SARAF	3.30495e-07	0.25287	0.959	0.945	0.010165	Sub-1
NFKB2	4.39606e-07	0.3855	0.35	0.267	0.013521	Sub-1
KLRD1	7.90585e-07	0.306417	0.757	0.698	0.024316	Sub-1
NUCB2	1.48909e-06	0.308404	0.702	0.648	0.0457999	Sub-1
PRDM1	3.01679e-161	1.43006	0.337	0.013	9.27876e-157	Sub-2
GZMA	1.06069e-112	1.46055	0.287	0.018	3.26236e-108	Sub-2
CCL4	2.07679e-96	3.1988	0.58	0.133	6.38759e-92	Sub-2
CCL4L2	2.40395e-66	1.77734	0.287	0.04	7.39383e-62	Sub-2
RORA	3.02175e-45	0.944472	0.33	0.078	9.294e-41	Sub-2
GLIPR1	2.56095e-35	0.938868	0.423	0.146	7.8767e-31	Sub-2
HLA-DRB1	1.44991e-32	1.09705	0.337	0.107	4.4595e-28	Sub-2
PRF1	3.64047e-31	0.902971	0.417	0.161	1.1197e-26	Sub-2
CCL5	1.00234e-29	0.876709	0.943	0.813	3.08291e-25	Sub-2
LGALS1	1.96658e-28	1.12214	0.417	0.171	6.04861e-24	Sub-2
THEMIS	7.46199e-19	0.673214	0.33	0.139	2.29508e-14	Sub-2
SYTL3	5.84126e-18	0.910745	0.553	0.341	1.7966e-13	Sub-2
CYTOR	9.16233e-17	0.774374	0.38	0.19	2.81806e-12	Sub-2
AUTS2	6.10095e-13	0.474517	0.253	0.11	1.87647e-08	Sub-2
ANXA1	1.6348e-12	0.626159	0.667	0.466	5.02816e-08	Sub-2
S100A10	1.33043e-11	0.561246	0.78	0.645	4.09199e-07	Sub-2
GZMK	1.92683e-11	0.704743	0.347	0.187	5.92635e-07	Sub-2
PBX4	3.68069e-11	0.455388	0.25	0.117	1.13207e-06	Sub-2
CAPG	1.06511e-10	0.579859	0.377	0.222	3.27595e-06	Sub-2
ATXN1	2.36642e-10	0.478035	0.38	0.217	7.27841e-06	Sub-2
SP140	1.16662e-09	0.433314	0.373	0.218	3.58818e-05	Sub-2
HOPX	2.75797e-09	0.450761	0.617	0.443	8.48269e-05	Sub-2
JAML	5.87297e-09	0.433909	0.267	0.141	0.000180635	Sub-2
GNLY	1.58844e-08	0.734531	0.37	0.23	0.000488557	Sub-2
ANKRD28	2.00583e-08	0.62626	0.29	0.166	0.000616933	Sub-2
PTGER4	3.56136e-08	0.384544	0.497	0.324	0.00109537	Sub-2
ITGAE	5.10609e-08	0.448776	0.303	0.18	0.00157048	Sub-2
LINC01934	5.19758e-08	0.434348	0.37	0.224	0.00159862	Sub-2
FOXO1	5.20371e-08	0.400494	0.33	0.198	0.0016005	Sub-2
HLA-DPA1	9.60271e-08	0.3975	0.397	0.253	0.0029535	Sub-2
DUSP5	1.02423e-07	0.519261	0.33	0.201	0.00315024	Sub-2
ANXA2	1.60784e-07	0.410768	0.333	0.205	0.00494522	Sub-2
LINC01138	1.78655e-07	0.408242	0.537	0.402	0.00549488	Sub-2
TC2N	2.73047e-07	0.497443	0.423	0.288	0.00839809	Sub-2
S100A6	3.82015e-07	0.547406	0.783	0.729	0.0117496	Sub-2
PYHIN1	5.57346e-07	0.455631	0.353	0.23	0.0171423	Sub-2
SLC7A5	6.6375e-07	0.367301	0.303	0.185	0.020415	Sub-2
PLAAT3	9.00257e-07	0.364789	0.283	0.171	0.0276892	Sub-2
UBC	1.35959e-06	0.31934	0.967	0.976	0.0418169	Sub-2
