# Supplementary material for: Single‐Cell RNA Sequencing of Thyroid Tissues Reveals Pathogenesis of Graves' Disease
Source: Adv Sci (Weinh). 2025 Oct 23;13(1):e08449. doi: 10.1002/advs.202508449 (PMC12767108; doi:10.1002/advs.202508449)
Supplement: Supplementary file 2 — Supporting Information [file ADVS-13-e08449-s002.zip › Supplementary Table 6 Pathway Analysis for NK Cell Subset DEGs.xlsx]

## Sheet: trNK-KEGG
Table S5： KEGG and GO Enrichment Analysis of DEGs in Each NK Cells Subtype
category	subcategory	ID	Description	GeneRatio	BgRatio	pvalue	p.adjust	qvalue	geneID	Count
Human Diseases	Infectious disease: viral	hsa05162	Measles	8/78	139/9437	1.78182e-05	0.00223222	0.00160829	IL2RB/HSPA1B/HSPA1A/JUN/PIK3R1/FOS/CBLB/NFKB1	8
Organismal Systems	Development and regeneration	hsa04380	Osteoclast differentiation	8/78	143/9437	2.19009e-05	0.00223222	0.00160829	FOSB/JUNB/SYK/JUN/PIK3R1/FOS/SOCS1/NFKB1	8
Environmental Information Processing	Signal transduction	hsa04010	MAPK signaling pathway	11/78	300/9437	3.2508e-05	0.00223222	0.00160829	DUSP4/NR4A1/AREG/DUSP1/HSPA1B/HSPA1A/JUN/FOS/RASA1/NFKB1/DUSP6	11
Organismal Systems	Immune system	hsa04612	Antigen processing and presentation	6/78	81/9437	5.20622e-05	0.0026812	0.00193178	KLRC1/KIR2DL4/HSPA1B/HSPA1A/HSP90AB1/KLRC2	6
Organismal Systems	Immune system	hsa04658	Th1 and Th2 cell differentiation	6/78	93/9437	0.000113053	0.00436819	0.00314724	IL2RB/RBPJ/JUN/FOS/NFKB1/GATA3	6
Organismal Systems	Immune system	hsa04657	IL-17 signaling pathway	6/78	95/9437	0.000127229	0.00436819	0.00314724	FOSB/HSP90AB1/TRAF5/JUN/FOS/NFKB1	6
Organismal Systems	Immune system	hsa04659	Th17 cell differentiation	6/78	109/9437	0.000270543	0.0070918	0.00510957	IL2RB/HSP90AB1/JUN/FOS/NFKB1/GATA3	6
Human Diseases	Cancer: overview	hsa05203	Viral carcinogenesis	8/78	205/9437	0.00027541	0.0070918	0.00510957	SYK/TRAF5/RBPJ/JUN/PIK3R1/NFKB1/DDX3X/REL	8
Human Diseases	Cardiovascular disease	hsa05417	Lipid and atherosclerosis	8/78	216/9437	0.000391784	0.00894702	0.00644624	HSPA1B/HSPA1A/HSP90AB1/JUN/PIK3R1/FOS/NFKB1/HSPD1	8
Environmental Information Processing	Signal transduction	hsa04668	TNF signaling pathway	6/78	119/9437	0.000434321	0.00894702	0.00644624	JUNB/TRAF5/JUN/PIK3R1/FOS/NFKB1	6
Organismal Systems	Immune system	hsa04650	Natural killer cell mediated cytotoxicity	6/78	134/9437	0.000814709	0.0131067	0.00944324	KLRC1/KIR2DL4/SYK/LAT2/PIK3R1/KLRC2	6
Human Diseases	Cancer: overview	hsa05235	PD-L1 expression and PD-1 checkpoint pathway in cancer	5/78	90/9437	0.000861224	0.0131067	0.00944324	JUN/PIK3R1/FOS/EML4/NFKB1	5
Organismal Systems	Immune system	hsa04662	B cell receptor signaling pathway	5/78	91/9437	0.000905472	0.0131067	0.00944324	SYK/JUN/PIK3R1/FOS/NFKB1	5
Organismal Systems	Endocrine system	hsa04915	Estrogen signaling pathway	6/78	139/9437	0.000986539	0.0131067	0.00944324	HSPA1B/HSPA1A/HSP90AB1/JUN/PIK3R1/FOS	6
Organismal Systems	Immune system	hsa04062	Chemokine signaling pathway	7/78	193/9437	0.00104059	0.0131067	0.00944324	XCL1/CXCR6/CXCR3/CXCR4/XCL2/PIK3R1/NFKB1	7
Human Diseases	Cardiovascular disease	hsa05418	Fluid shear stress and atherosclerosis	6/78	142/9437	0.00110227	0.0131067	0.00944324	DUSP1/HSP90AB1/JUN/PIK3R1/FOS/NFKB1	6
Human Diseases	Infectious disease: viral	hsa05167	Kaposi sarcoma-associated herpesvirus infection	7/78	196/9437	0.00113853	0.0131067	0.00944324	SYK/ZFP36/JUN/PIK3R1/FOS/CLEC2B/NFKB1	7
Human Diseases	Infectious disease: bacterial	hsa05134	Legionellosis	4/78	56/9437	0.00114524	0.0131067	0.00944324	HSPA1B/HSPA1A/NFKB1/HSPD1	4
Environmental Information Processing	Signaling molecules and interaction	hsa04061	Viral protein interaction with cytokine and cytokine receptor	5/78	100/9437	0.00138376	0.0147851	0.0106525	XCL1/CXCR3/IL2RB/CXCR4/XCL2	5
Human Diseases	Infectious disease: viral	hsa05169	Epstein-Barr virus infection	7/78	204/9437	0.00143545	0.0147851	0.0106525	CD44/SYK/TRAF5/RBPJ/JUN/PIK3R1/NFKB1	7
Organismal Systems	Immune system	hsa04625	C-type lectin receptor signaling pathway	5/78	105/9437	0.00171885	0.0168611	0.0121483	SYK/JUN/PIK3R1/CBLB/NFKB1	5
Human Diseases	Infectious disease: viral	hsa05170	Human immunodeficiency virus 1 infection	7/78	213/9437	0.00183855	0.0172155	0.0124036	CXCR4/TRAF5/APOBEC3G/JUN/PIK3R1/FOS/NFKB1	7
Human Diseases	Infectious disease: viral	hsa05166	Human T-cell leukemia virus 1 infection	7/78	224/9437	0.00244524	0.0219008	0.0157793	IL2RB/EGR1/ZFP36/JUN/PIK3R1/FOS/NFKB1	7
Organismal Systems	Endocrine system	hsa04917	Prolactin signaling pathway	4/78	71/9437	0.00275955	0.0233625	0.0168324	PIK3R1/FOS/SOCS1/NFKB1	4
Genetic Information Processing	Folding, sorting and degradation	hsa04141	Protein processing in endoplasmic reticulum	6/78	171/9437	0.00283525	0.0233625	0.0168324	HSPA1B/HSPA1A/HSP90AB1/DNAJA1/DNAJB1/HSPH1	6
Organismal Systems	Immune system	hsa04660	T cell receptor signaling pathway	5/78	122/9437	0.00330996	0.0262251	0.0188949	JUN/PIK3R1/FOS/CBLB/NFKB1	5
Human Diseases	Cancer: overview	hsa05206	MicroRNAs in cancer	8/78	320/9437	0.00477116	0.0364022	0.0262274	SPRY2/CD44/ABCB1/PDCD4/ZEB1/PIK3R1/SOCS1/NFKB1	8
Cellular Processes	Cell growth and death	hsa04210	Apoptosis	5/78	137/9437	0.00542087	0.0390338	0.0281235	JUN/PIK3R1/FOS/NFKB1/TUBA1A	5
Environmental Information Processing	Signal transduction	hsa04012	ErbB signaling pathway	4/78	86/9437	0.00549505	0.0390338	0.0281235	AREG/JUN/PIK3R1/CBLB	4
Human Diseases	Cancer: specific types	hsa05210	Colorectal cancer	4/78	87/9437	0.0057243	0.0393068	0.0283202	AREG/JUN/PIK3R1/FOS	4

## Sheet: trNK-GO
Table S6： KEGG and GO Enrichment Analysis of DEGs in Each NK Cells Subtype
ONTOLOGY	ID	Description	GeneRatio	BgRatio	pvalue	p.adjust	qvalue	geneID	Count
BP	GO:0001819	positive regulation of cytokine production	18/131	486/18903	7.17351e-09	9.90086e-06	7.50932e-06	XCL1/RGCC/KIR2DL4/PDE4B/CLNK/EGR1/TMIGD2/HSPA1B/HSPA1A/CRTAM/SYK/PIK3R1/SLC7A5/PTPN22/DDX3X/ZBTB20/HSPD1/GATA3	18
BP	GO:0046634	regulation of alpha-beta T cell activation	10/131	115/18903	7.27202e-09	9.90086e-06	7.50932e-06	ZNF683/XCL1/JUNB/CRTAM/SYK/CBLB/SOCS1/HSPH1/PTPN22/GATA3	10
BP	GO:1903131	mononuclear cell differentiation	17/131	473/18903	3.01784e-08	2.43314e-05	1.84542e-05	ZNF683/KLRC1/ZFP36L2/EGR1/JUNB/CRTAM/SYK/RBPJ/JUN/ZEB1/PIK3R1/FOS/SOCS1/PTPN22/ITM2A/EOMES/GATA3	17
BP	GO:0046631	alpha-beta T cell activation	11/131	174/18903	3.57421e-08	2.43314e-05	1.84542e-05	ZNF683/XCL1/JUNB/CRTAM/SYK/CBLB/SOCS1/HSPH1/PTPN22/EOMES/GATA3	11
BP	GO:0050863	regulation of T cell activation	15/131	376/18903	5.3812e-08	2.70984e-05	2.05528e-05	ZNF683/IGFBP2/XCL1/TMIGD2/JUNB/CRTAM/SYK/LGALS3/ZEB1/CBLB/SOCS1/HSPH1/PTPN22/HSPD1/GATA3	15
BP	GO:0002697	regulation of immune effector process	15/131	379/18903	5.97099e-08	2.70984e-05	2.05528e-05	ZNF683/KLRC1/XCL1/KIR2DL4/CLNK/CD96/JUNB/CRTAM/SYK/LGALS3/KLRC2/SLC7A5/PTPN22/HSPD1/GATA3	15
BP	GO:0071356	cellular response to tumor necrosis factor	12/131	234/18903	8.46449e-08	3.29269e-05	2.49734e-05	XCL1/TNFRSF18/ZFP36L2/HSPA1B/HSPA1A/XCL2/SYK/TRAF5/ZFP36/FOS/NFKB1/GATA3	12
BP	GO:0050900	leukocyte migration	15/131	398/18903	1.12856e-07	3.84133e-05	2.91346e-05	XCL1/PDE4B/CD9/ITGA1/TNFRSF18/CXCR3/DUSP1/CXCR4/XCL2/CRTAM/SYK/LGALS3/PIK3R1/CKLF/GATA3	15
BP	GO:0030217	T cell differentiation	13/131	296/18903	1.45849e-07	4.41274e-05	3.34685e-05	ZNF683/KLRC1/ZFP36L2/EGR1/JUNB/CRTAM/SYK/ZEB1/PIK3R1/SOCS1/PTPN22/EOMES/GATA3	13
BP	GO:0034612	response to tumor necrosis factor	12/131	254/18903	2.06157e-07	5.22718e-05	3.96456e-05	XCL1/TNFRSF18/ZFP36L2/HSPA1B/HSPA1A/XCL2/SYK/TRAF5/ZFP36/FOS/NFKB1/GATA3	12
BP	GO:0030098	lymphocyte differentiation	15/131	419/18903	2.18886e-07	5.22718e-05	3.96456e-05	ZNF683/KLRC1/ZFP36L2/EGR1/JUNB/CRTAM/SYK/RBPJ/ZEB1/PIK3R1/SOCS1/PTPN22/ITM2A/EOMES/GATA3	15
BP	GO:0007162	negative regulation of cell adhesion	13/131	308/18903	2.30357e-07	5.22718e-05	3.96456e-05	XCL1/RGCC/CD9/TBCD/DUSP1/CASK/CRTAM/LGALS3/PIK3R1/CBLB/RASA1/SOCS1/PTPN22	13
BP	GO:0006458	de novo' protein folding	6/131	41/18903	3.63826e-07	7.62075e-05	5.77997e-05	HSPA1B/HSPA1A/DNAJB1/HSPH1/HSPD1/HSPE1	6
BP	GO:0045936	negative regulation of phosphate metabolic process	15/131	440/18903	4.08262e-07	7.62767e-05	5.78522e-05	SPRY2/SPRY1/LDLRAD4/DUSP1/MGAT5/PDCD4/SAMSN1/LGALS3/JUN/DNAJA1/CBLB/SOCS1/PTPN22/PPP1R16B/DUSP6	15
BP	GO:0010563	negative regulation of phosphorus metabolic process	15/131	441/18903	4.2018e-07	7.62767e-05	5.78522e-05	SPRY2/SPRY1/LDLRAD4/DUSP1/MGAT5/PDCD4/SAMSN1/LGALS3/JUN/DNAJA1/CBLB/SOCS1/PTPN22/PPP1R16B/DUSP6	15
BP	GO:0006986	response to unfolded protein	9/131	141/18903	6.04904e-07	0.000102947	7.80804e-05	HSPA1B/HSPA1A/HSP90AB1/PIK3R1/DNAJA1/DNAJB1/HSPH1/HSPD1/HSPE1	9
BP	GO:0036037	CD8-positive, alpha-beta T cell activation	5/131	27/18903	1.05745e-06	0.000169379	0.000128465	XCL1/CRTAM/SOCS1/PTPN22/EOMES	5
BP	GO:0044344	cellular response to fibroblast growth factor stimulus	8/131	114/18903	1.27583e-06	0.000193005	0.000146385	SPRY2/SPRY1/CD44/NR4A1/ZFP36L2/KDM5B/ZFP36/GATA3	8
BP	GO:0002715	regulation of natural killer cell mediated immunity	6/131	51/18903	1.37693e-06	0.000197335	0.000149669	KLRC1/KIR2DL4/CLNK/CD96/CRTAM/KLRC2	6
BP	GO:0022407	regulation of cell-cell adhesion	15/131	490/18903	1.57111e-06	0.000213472	0.000161908	IGFBP2/XCL1/RGCC/CD9/CD44/TMIGD2/CRTAM/SYK/LGALS3/CBLB/SOCS1/HSPH1/PTPN22/HSPD1/GATA3	15
BP	GO:0032609	interferon-gamma production	8/131	119/18903	1.76625e-06	0.000213472	0.000161908	XCL1/PDE4B/CD96/CRTAM/SLC7A5/PTPN22/HSPD1/GATA3	8
BP	GO:0032649	regulation of interferon-gamma production	8/131	119/18903	1.76625e-06	0.000213472	0.000161908	XCL1/PDE4B/CD96/CRTAM/SLC7A5/PTPN22/HSPD1/GATA3	8
BP	GO:0019221	cytokine-mediated signaling pathway	15/131	496/18903	1.82569e-06	0.000213472	0.000161908	XCL1/CXCR6/CD44/TNFRSF18/PLP2/CXCR3/IL2RB/EGR1/HSPA1B/CXCR4/HSPA1A/XCL2/SYK/TRAF5/SOCS1	15
BP	GO:0071774	response to fibroblast growth factor	8/131	120/18903	1.8815e-06	0.000213472	0.000161908	SPRY2/SPRY1/CD44/NR4A1/ZFP36L2/KDM5B/ZFP36/GATA3	8
BP	GO:0035966	response to topologically incorrect protein	9/131	163/18903	2.03419e-06	0.000221564	0.000168046	HSPA1B/HSPA1A/HSP90AB1/PIK3R1/DNAJA1/DNAJB1/HSPH1/HSPD1/HSPE1	9
BP	GO:1903037	regulation of leukocyte cell-cell adhesion	13/131	377/18903	2.23424e-06	0.000231173	0.000175333	IGFBP2/XCL1/CD44/TMIGD2/CRTAM/SYK/LGALS3/CBLB/SOCS1/HSPH1/PTPN22/HSPD1/GATA3	13
BP	GO:0060326	cell chemotaxis	12/131	319/18903	2.2922e-06	0.000231173	0.000175333	XCL1/CXCR6/PDE4B/ITGA1/NR4A1/CXCR3/DUSP1/CXCR4/XCL2/SYK/LGALS3/CKLF	12
BP	GO:0051085	chaperone cofactor-dependent protein refolding	5/131	32/18903	2.56548e-06	0.000249493	0.000189228	HSPA1B/HSPA1A/DNAJB1/HSPH1/HSPE1	5
BP	GO:0002683	negative regulation of immune system process	14/131	449/18903	2.89562e-06	0.000271889	0.000206215	KLRC1/XCL1/KIR2DL4/CLNK/DUSP1/CD96/CRTAM/SAMSN1/SYK/LGALS3/PIK3R1/CBLB/SOCS1/PTPN22	14
BP	GO:0006457	protein folding	10/131	223/18903	3.54775e-06	0.000319506	0.00024233	TBCD/HSPA1B/HSPA1A/RANBP2/HSP90AB1/DNAJA1/DNAJB1/HSPH1/HSPD1/HSPE1	10
BP	GO:0043407	negative regulation of MAP kinase activity	6/131	60/18903	3.63741e-06	0.000319506	0.00024233	SPRY2/SPRY1/DUSP1/PDCD4/DNAJA1/PTPN22	6
BP	GO:0001933	negative regulation of protein phosphorylation	12/131	338/18903	4.15604e-06	0.000353653	0.000268229	SPRY2/SPRY1/LDLRAD4/DUSP1/PDCD4/SAMSN1/JUN/DNAJA1/CBLB/SOCS1/PTPN22/DUSP6	12
BP	GO:0002706	regulation of lymphocyte mediated immunity	9/131	179/18903	4.39398e-06	0.00036257	0.000274992	KLRC1/XCL1/KIR2DL4/CLNK/CD96/CRTAM/KLRC2/HSPD1/GATA3	9
BP	GO:0051084	de novo' post-translational protein folding	5/131	37/18903	5.40116e-06	0.000432569	0.000328083	HSPA1B/HSPA1A/DNAJB1/HSPH1/HSPE1	5
BP	GO:0030101	natural killer cell activation	7/131	99/18903	5.72924e-06	0.000445735	0.000338068	ZNF683/KLRC1/CLNK/IL2RB/KLRC2/PTPN22/GATA3	7
BP	GO:1903706	regulation of hemopoiesis	13/131	413/18903	6.0339e-06	0.000450345	0.000341565	ZNF683/ZFP36L2/HSPA1B/HSPA1A/JUNB/CRTAM/SYK/ZFP36/ZEB1/PIK3R1/FOS/SOCS1/GATA3	13
BP	GO:0007159	leukocyte cell-cell adhesion	13/131	414/18903	6.19318e-06	0.000450345	0.000341565	IGFBP2/XCL1/CD44/TMIGD2/CRTAM/SYK/LGALS3/CBLB/SOCS1/HSPH1/PTPN22/HSPD1/GATA3	13
BP	GO:0002366	leukocyte activation involved in immune response	11/131	293/18903	6.28466e-06	0.000450345	0.000341565	ZNF683/CLNK/JUNB/SYK/LGALS3/LAT2/KLRC2/ITM2A/EOMES/HSPD1/GATA3	11
BP	GO:0031341	regulation of cell killing	7/131	102/18903	6.9858e-06	0.000474038	0.000359534	KLRC1/XCL1/KIR2DL4/HSP90AB1/CRTAM/SYK/KLRC2	7
BP	GO:0002703	regulation of leukocyte mediated immunity	10/131	241/18903	7.05049e-06	0.000474038	0.000359534	KLRC1/XCL1/KIR2DL4/CLNK/CD96/CRTAM/SYK/KLRC2/HSPD1/GATA3	10
BP	GO:0002263	cell activation involved in immune response	11/131	297/18903	7.14551e-06	0.000474038	0.000359534	ZNF683/CLNK/JUNB/SYK/LGALS3/LAT2/KLRC2/ITM2A/EOMES/HSPD1/GATA3	11
BP	GO:0097529	myeloid leukocyte migration	10/131	242/18903	7.31163e-06	0.000474038	0.000359534	XCL1/PDE4B/CD9/ITGA1/DUSP1/XCL2/SYK/LGALS3/PIK3R1/CKLF	10
BP	GO:2001185	regulation of CD8-positive, alpha-beta T cell activation	4/131	19/18903	7.87666e-06	0.000498794	0.000378311	XCL1/CRTAM/SOCS1/PTPN22	4
BP	GO:0030593	neutrophil chemotaxis	7/131	106/18903	9.00996e-06	0.000557594	0.000422908	XCL1/PDE4B/ITGA1/XCL2/SYK/LGALS3/CKLF	7
BP	GO:0032814	regulation of natural killer cell activation	5/131	42/18903	1.02521e-05	0.000620366	0.000470518	ZNF683/KLRC1/CLNK/KLRC2/PTPN22	5
BP	GO:0043087	regulation of GTPase activity	12/131	376/18903	1.21947e-05	0.000721874	0.000547506	XCL1/SPRY2/SPRY1/RAB3GAP1/RGS1/XCL2/CBLB/RASA1/RAPGEF6/ARHGAP9/RASGEF1B/RALGAPA1	12
BP	GO:0042326	negative regulation of phosphorylation	12/131	381/18903	1.39103e-05	0.000785314	0.000595623	SPRY2/SPRY1/LDLRAD4/DUSP1/PDCD4/SAMSN1/JUN/DNAJA1/CBLB/SOCS1/PTPN22/DUSP6	12
BP	GO:0002699	positive regulation of immune effector process	10/131	261/18903	1.41316e-05	0.000785314	0.000595623	XCL1/KIR2DL4/CLNK/CRTAM/SYK/KLRC2/SLC7A5/PTPN22/HSPD1/GATA3	10
BP	GO:0006470	protein dephosphorylation	10/131	261/18903	1.41316e-05	0.000785314	0.000595623	DUSP4/ITGA1/DUSP1/MGAT5/HSP90AB1/LGALS3/PTPN22/PPP1R2/PPP1R16B/DUSP6	10
BP	GO:0002228	natural killer cell mediated immunity	6/131	77/18903	1.56463e-05	0.000852096	0.000646273	KLRC1/KIR2DL4/CLNK/CD96/CRTAM/KLRC2	6
BP	GO:0002720	positive regulation of cytokine production involved in immune response	6/131	79/18903	1.8137e-05	0.000952913	0.000722738	XCL1/KIR2DL4/CLNK/SYK/SLC7A5/GATA3	6
BP	GO:0002718	regulation of cytokine production involved in immune response	7/131	118/18903	1.81974e-05	0.000952913	0.000722738	XCL1/KIR2DL4/CLNK/CD96/SYK/SLC7A5/GATA3	7
BP	GO:0002708	positive regulation of lymphocyte mediated immunity	7/131	119/18903	1.92243e-05	0.000985487	0.000747444	XCL1/KIR2DL4/CLNK/CRTAM/KLRC2/HSPD1/GATA3	7
BP	GO:0071560	cellular response to transforming growth factor beta stimulus	10/131	271/18903	1.95433e-05	0.000985487	0.000747444	XCL1/SPRY2/SPRY1/ZFP36L2/LDLRAD4/HSPA1A/HSP90AB1/JUN/ZEB1/FOS	10
BP	GO:0002367	cytokine production involved in immune response	7/131	120/18903	2.02987e-05	0.00100497	0.00076222	XCL1/KIR2DL4/CLNK/CD96/SYK/SLC7A5/GATA3	7
BP	GO:0051250	negative regulation of lymphocyte activation	8/131	166/18903	2.06825e-05	0.00100569	0.000762763	XCL1/CLNK/CRTAM/SAMSN1/LGALS3/CBLB/SOCS1/PTPN22	8
BP	GO:1903039	positive regulation of leukocyte cell-cell adhesion	10/131	275/18903	2.21606e-05	0.00105865	0.000802937	IGFBP2/XCL1/CD44/TMIGD2/SYK/SOCS1/HSPH1/PTPN22/HSPD1/GATA3	10
BP	GO:0001837	epithelial to mesenchymal transition	8/131	169/18903	2.35315e-05	0.00108328	0.000821615	RGCC/SPRY2/SPRY1/LDLRAD4/PDCD4/RBPJ/EOMES/GATA3	8
BP	GO:0071559	response to transforming growth factor beta	10/131	277/18903	2.35784e-05	0.00108328	0.000821615	XCL1/SPRY2/SPRY1/ZFP36L2/LDLRAD4/HSPA1A/HSP90AB1/JUN/ZEB1/FOS	10
BP	GO:0050866	negative regulation of cell activation	9/131	221/18903	2.38696e-05	0.00108328	0.000821615	XCL1/CD9/CLNK/CRTAM/SAMSN1/LGALS3/CBLB/SOCS1/PTPN22	9
BP	GO:0070371	ERK1 and ERK2 cascade	11/131	340/18903	2.51933e-05	0.00112461	0.000852965	XCL1/DUSP4/SPRY2/SPRY1/CD44/ZFP36L2/XCL2/SYK/JUN/PTPN22/DUSP6	11
BP	GO:0071621	granulocyte chemotaxis	7/131	130/18903	3.4041e-05	0.00145358	0.00110247	XCL1/PDE4B/ITGA1/XCL2/SYK/LGALS3/CKLF	7
BP	GO:1990266	neutrophil migration	7/131	130/18903	3.4041e-05	0.00145358	0.00110247	XCL1/PDE4B/ITGA1/XCL2/SYK/LGALS3/CKLF	7
BP	GO:0042026	protein refolding	4/131	27/18903	3.41642e-05	0.00145358	0.00110247	HSPA1B/HSPA1A/DNAJA1/HSPD1	4
BP	GO:2000271	positive regulation of fibroblast apoptotic process	3/131	10/18903	3.767e-05	0.00156239	0.001185	BTG1/STK17A/STK17B	3
BP	GO:0010586	miRNA metabolic process	6/131	90/18903	3.81771e-05	0.00156239	0.001185	EGR1/AGO2/JUN/FOS/NFKB1/GATA3	6
BP	GO:0043409	negative regulation of MAPK cascade	8/131	181/18903	3.84429e-05	0.00156239	0.001185	DUSP4/SPRY2/SPRY1/DUSP1/PDCD4/DNAJA1/PTPN22/DUSP6	8
BP	GO:0002702	positive regulation of production of molecular mediator of immune response	7/131	133/18903	3.94042e-05	0.00157772	0.00119663	XCL1/KIR2DL4/CLNK/SYK/SLC7A5/PTPN22/GATA3	7
BP	GO:0042129	regulation of T cell proliferation	8/131	182/18903	3.99791e-05	0.00157772	0.00119663	IGFBP2/XCL1/TMIGD2/CRTAM/SYK/LGALS3/CBLB/PTPN22	8
BP	GO:2000630	positive regulation of miRNA metabolic process	5/131	56/18903	4.25986e-05	0.00165708	0.00125682	EGR1/JUN/FOS/NFKB1/GATA3	5
BP	GO:0002831	regulation of response to biotic stimulus	11/131	361/18903	4.3501e-05	0.00166836	0.00126537	KLRC1/KIR2DL4/CLNK/CD96/CRTAM/SYK/APOBEC3G/KLRC2/SOCS1/PTPN22/HSPD1	11
BP	GO:0030595	leukocyte chemotaxis	9/131	240/18903	4.55053e-05	0.00169741	0.0012874	XCL1/PDE4B/ITGA1/DUSP1/CXCR4/XCL2/SYK/LGALS3/CKLF	9
BP	GO:0045088	regulation of innate immune response	9/131	240/18903	4.55053e-05	0.00169741	0.0012874	KLRC1/KIR2DL4/CLNK/CD96/CRTAM/SYK/KLRC2/SOCS1/PTPN22	9
BP	GO:0009266	response to temperature stimulus	8/131	186/18903	4.66465e-05	0.00171647	0.00130186	HSPA1B/CXCR4/HSPA1A/HSP90AB1/FOS/DNAJA1/DNAJB1/HSPD1	8
BP	GO:0002700	regulation of production of molecular mediator of immune response	8/131	187/18903	4.8451e-05	0.00174883	0.0013264	XCL1/KIR2DL4/CLNK/CD96/SYK/SLC7A5/PTPN22/GATA3	8
BP	GO:0035304	regulation of protein dephosphorylation	6/131	94/18903	4.88104e-05	0.00174883	0.0013264	ITGA1/MGAT5/HSP90AB1/LGALS3/PPP1R2/PPP1R16B	6
BP	GO:0010968	regulation of microtubule nucleation	3/131	11/18903	5.15337e-05	0.00179905	0.00136449	PDE4DIP/HSPA1B/HSPA1A	3
BP	GO:0090084	negative regulation of inclusion body assembly	3/131	11/18903	5.15337e-05	0.00179905	0.00136449	HSPA1B/HSPA1A/DNAJB1	3
BP	GO:0002705	positive regulation of leukocyte mediated immunity	7/131	140/18903	5.46551e-05	0.00186905	0.00141758	XCL1/KIR2DL4/CLNK/CRTAM/KLRC2/HSPD1/GATA3	7
BP	GO:0043666	regulation of phosphoprotein phosphatase activity	5/131	59/18903	5.49115e-05	0.00186905	0.00141758	ITGA1/MGAT5/HSP90AB1/LGALS3/PPP1R2	5
BP	GO:1990868	response to chemokine	6/131	98/18903	6.16931e-05	0.00204866	0.00155381	XCL1/CXCR6/CXCR3/DUSP1/CXCR4/XCL2	6
BP	GO:1990869	cellular response to chemokine	6/131	98/18903	6.16931e-05	0.00204866	0.00155381	XCL1/CXCR6/CXCR3/DUSP1/CXCR4/XCL2	6
BP	GO:0050870	positive regulation of T cell activation	9/131	251/18903	6.43322e-05	0.00211056	0.00160076	IGFBP2/XCL1/TMIGD2/SYK/SOCS1/HSPH1/PTPN22/HSPD1/GATA3	9
BP	GO:1903320	regulation of protein modification by small protein conjugation or removal	9/131	252/18903	6.6329e-05	0.00215017	0.0016308	SPRY2/EGR1/HSPA1B/HSPA1A/HSP90AB1/DNAJA1/CBLB/PTPN22/DDX3X	9
BP	GO:0002717	positive regulation of natural killer cell mediated immunity	4/131	32/18903	6.81495e-05	0.0021578	0.00163659	KIR2DL4/CLNK/CRTAM/KLRC2	4
BP	GO:0080111	DNA demethylation	4/131	32/18903	6.81495e-05	0.0021578	0.00163659	APOBEC3G/TET2/EOMES/GATA3	4
BP	GO:0070372	regulation of ERK1 and ERK2 cascade	10/131	315/18903	6.97231e-05	0.00218225	0.00165513	XCL1/DUSP4/SPRY2/SPRY1/CD44/XCL2/SYK/JUN/PTPN22/DUSP6	10
BP	GO:0002695	negative regulation of leukocyte activation	8/131	198/18903	7.24515e-05	0.00224188	0.00170036	XCL1/CLNK/CRTAM/SAMSN1/LGALS3/CBLB/SOCS1/PTPN22	8
BP	GO:1902105	regulation of leukocyte differentiation	10/131	317/18903	7.3486e-05	0.00224834	0.00170526	ZNF683/ZFP36L2/JUNB/CRTAM/SYK/ZEB1/PIK3R1/FOS/SOCS1/GATA3	10
BP	GO:0032481	positive regulation of type I interferon production	5/131	63/18903	7.54065e-05	0.00228146	0.00173038	SYK/PTPN22/DDX3X/ZBTB20/HSPD1	5
BP	GO:0022408	negative regulation of cell-cell adhesion	8/131	202/18903	8.33236e-05	0.00247606	0.00187797	XCL1/RGCC/CD9/CRTAM/LGALS3/CBLB/SOCS1/PTPN22	8
BP	GO:0022409	positive regulation of cell-cell adhesion	10/131	322/18903	8.36569e-05	0.00247606	0.00187797	IGFBP2/XCL1/CD44/TMIGD2/SYK/SOCS1/HSPH1/PTPN22/HSPD1/GATA3	10
BP	GO:0007178	transmembrane receptor protein serine/threonine kinase signaling pathway	11/131	390/18903	8.69161e-05	0.00254487	0.00193016	SPRY2/SPRY1/LDLRAD4/EGR1/HSPA1A/HSP90AB1/PDCD4/RBPJ/JUN/ZEB1/FOS	11
BP	GO:0070424	regulation of nucleotide-binding oligomerization domain containing signaling pathway	3/131	13/18903	8.84222e-05	0.00256142	0.00194271	HSPA1B/HSPA1A/PTPN22	3
BP	GO:0032479	regulation of type I interferon production	6/131	105/18903	9.06693e-05	0.0025718	0.00195058	SYK/PTPN22/DDX3X/REL/ZBTB20/HSPD1	6
BP	GO:0032606	type I interferon production	6/131	105/18903	9.06693e-05	0.0025718	0.00195058	SYK/PTPN22/DDX3X/REL/ZBTB20/HSPD1	6
BP	GO:0002443	leukocyte mediated immunity	12/131	463/18903	9.21513e-05	0.00258689	0.00196203	KLRC1/XCL1/KIR2DL4/CLNK/TRDC/CD96/CRTAM/SYK/LAT2/KLRC2/HSPD1/GATA3	12
BP	GO:0071674	mononuclear cell migration	8/131	206/18903	9.55167e-05	0.002654	0.00201293	XCL1/DUSP1/CXCR4/XCL2/CRTAM/LGALS3/CKLF/GATA3	8
BP	GO:0071900	regulation of protein serine/threonine kinase activity	11/131	395/18903	9.72902e-05	0.00267597	0.00202959	RGCC/SPRY2/SPRY1/DUSP1/HSP90AB1/PDCD4/SYK/DNAJA1/PTPN22/DDX3X/CCNH	11
BP	GO:0002285	lymphocyte activation involved in immune response	8/131	207/18903	9.87855e-05	0.00268993	0.00204018	ZNF683/JUNB/LGALS3/KLRC2/ITM2A/EOMES/HSPD1/GATA3	8
BP	GO:0051251	positive regulation of lymphocyte activation	11/131	400/18903	0.000108706	0.00288566	0.00218864	IGFBP2/XCL1/TRDC/TMIGD2/SYK/KLRC2/SOCS1/HSPH1/PTPN22/HSPD1/GATA3	11
BP	GO:0031396	regulation of protein ubiquitination	8/131	210/18903	0.000109153	0.00288566	0.00218864	SPRY2/HSPA1B/HSPA1A/HSP90AB1/DNAJA1/CBLB/PTPN22/DDX3X	8
BP	GO:0045619	regulation of lymphocyte differentiation	8/131	210/18903	0.000109153	0.00288566	0.00218864	ZNF683/ZFP36L2/JUNB/CRTAM/SYK/ZEB1/SOCS1/GATA3	8
BP	GO:0002440	production of molecular mediator of immune response	10/131	333/18903	0.00011031	0.00288821	0.00219057	XCL1/KIR2DL4/CLNK/TMIGD2/CD96/SYK/SLC7A5/PTPN22/HSPD1/GATA3	10
BP	GO:0042098	T cell proliferation	8/131	212/18903	0.000116553	0.00300637	0.00228019	IGFBP2/XCL1/TMIGD2/CRTAM/SYK/LGALS3/CBLB/PTPN22	8
BP	GO:0097530	granulocyte migration	7/131	158/18903	0.000117031	0.00300637	0.00228019	XCL1/PDE4B/ITGA1/XCL2/SYK/LGALS3/CKLF	7
BP	GO:0035510	DNA dealkylation	4/131	37/18903	0.000121855	0.00310104	0.00235199	APOBEC3G/TET2/EOMES/GATA3	4
BP	GO:0050821	protein stabilization	8/131	214/18903	0.000124362	0.00313554	0.00237816	HIP1/HSPA1B/HSPA1A/HSP90AB1/PIK3R1/CCNH/HSPD1/ATP1B3	8
BP	GO:0030099	myeloid cell differentiation	11/131	407/18903	0.000126599	0.00316265	0.00239872	HSPA1B/HSPA1A/JUNB/RBPJ/ZFP36/JUN/PIK3R1/FOS/SOCS1/TET2/GATA3	11
BP	GO:0007179	transforming growth factor beta receptor signaling pathway	8/131	216/18903	0.0001326	0.00325323	0.00246742	SPRY2/SPRY1/LDLRAD4/HSPA1A/HSP90AB1/JUN/ZEB1/FOS	8
BP	GO:0061077	chaperone-mediated protein folding	5/131	71/18903	0.000133635	0.00325323	0.00246742	HSPA1B/HSPA1A/DNAJB1/HSPH1/HSPE1	5
BP	GO:0002768	immune response-regulating cell surface receptor signaling pathway	10/131	341/18903	0.000133935	0.00325323	0.00246742	KLRC1/PDE4B/TRDC/SYK/LGALS3/LAT2/CBLB/KLRC2/PTPN22/GATA3	10
BP	GO:0043254	regulation of protein-containing complex assembly	11/131	410/18903	0.000135004	0.00325323	0.00246742	COTL1/PDE4DIP/CAPG/TBCD/LDLRAD4/HSPA1B/HSPA1A/SYK/LGALS3/RASA1/DDX3X	11
BP	GO:1900153	positive regulation of nuclear-transcribed mRNA catabolic process, deadenylation-dependent decay	3/131	15/18903	0.000139251	0.00332614	0.00252271	ZFP36L2/ZFP36/AGO2	3
BP	GO:0035914	skeletal muscle cell differentiation	5/131	72/18903	0.000142816	0.00338163	0.0025648	NR4A1/EGR1/FOS/MAFF/EOMES	5
BP	GO:0050678	regulation of epithelial cell proliferation	11/131	414/18903	0.000146946	0.00343367	0.00260428	RGCC/NR4A1/AREG/CASK/RBPJ/KDM5B/ZFP36/JUN/ZEB1/PPP1R16B/GATA3	11
BP	GO:0030856	regulation of epithelial cell differentiation	7/131	164/18903	0.000147536	0.00343367	0.00260428	SPRY2/SPRY1/BTG1/ZFP36/ZEB1/MAFF/GATA3	7
BP	GO:0046635	positive regulation of alpha-beta T cell activation	5/131	73/18903	0.000152472	0.00348892	0.00264618	XCL1/SYK/SOCS1/HSPH1/PTPN22	5
BP	GO:0046637	regulation of alpha-beta T cell differentiation	5/131	73/18903	0.000152472	0.00348892	0.00264618	ZNF683/JUNB/SYK/SOCS1/GATA3	5
BP	GO:0070661	leukocyte proliferation	10/131	348/18903	0.000157987	0.00358499	0.00271904	IGFBP2/XCL1/TMIGD2/JUNB/CRTAM/SYK/LGALS3/CBLB/PTPN22/HSPD1	10
BP	GO:0070988	demethylation	5/131	74/18903	0.00016262	0.00362962	0.00275289	KDM5B/APOBEC3G/TET2/EOMES/GATA3	5
BP	GO:2000628	regulation of miRNA metabolic process	5/131	74/18903	0.00016262	0.00362962	0.00275289	EGR1/JUN/FOS/NFKB1/GATA3	5
BP	GO:0046632	alpha-beta T cell differentiation	6/131	117/18903	0.00016468	0.00364376	0.00276361	ZNF683/JUNB/SYK/SOCS1/EOMES/GATA3	6
BP	GO:0140467	integrated stress response signaling	4/131	40/18903	0.000165929	0.00364376	0.00276361	JUNB/JUN/FOS/CEBPD	4
BP	GO:0043508	negative regulation of JUN kinase activity	3/131	16/18903	0.000170518	0.00368509	0.00279496	PDCD4/DNAJA1/PTPN22	3
BP	GO:0070431	nucleotide-binding oligomerization domain containing 2 signaling pathway	3/131	16/18903	0.000170518	0.00368509	0.00279496	HSPA1B/HSPA1A/PTPN22	3
BP	GO:0010719	negative regulation of epithelial to mesenchymal transition	4/131	41/18903	0.000182886	0.00392125	0.00297408	SPRY2/SPRY1/LDLRAD4/GATA3	4
BP	GO:0016311	dephosphorylation	10/131	357/18903	0.000194181	0.00413089	0.00313308	DUSP4/ITGA1/DUSP1/MGAT5/HSP90AB1/LGALS3/PTPN22/PPP1R2/PPP1R16B/DUSP6	10
BP	GO:0032729	positive regulation of interferon-gamma production	5/131	77/18903	0.000196179	0.00414105	0.00314079	PDE4B/CRTAM/SLC7A5/PTPN22/HSPD1	5
BP	GO:0090083	regulation of inclusion body assembly	3/131	17/18903	0.00020601	0.00430112	0.00326219	HSPA1B/HSPA1A/DNAJB1	3
BP	GO:0071901	negative regulation of protein serine/threonine kinase activity	6/131	122/18903	0.000206921	0.00430112	0.00326219	SPRY2/SPRY1/DUSP1/PDCD4/DNAJA1/PTPN22	6
BP	GO:0002685	regulation of leukocyte migration	8/131	231/18903	0.000209907	0.00433013	0.00328419	XCL1/CD9/TNFRSF18/CXCR3/DUSP1/XCL2/LGALS3/PIK3R1	8
BP	GO:0009410	response to xenobiotic stimulus	11/131	432/18903	0.000212469	0.00435003	0.00329929	IGFBP2/PDE4B/FOSB/CD69/CXCR4/ABCB1/HSP90AB1/JUN/FOS/GATA3/DUSP6	11
BP	GO:2000514	regulation of CD4-positive, alpha-beta T cell activation	5/131	79/18903	0.000221321	0.00449745	0.0034111	XCL1/JUNB/CBLB/SOCS1/GATA3	5
BP	GO:1901184	regulation of ERBB signaling pathway	5/131	80/18903	0.000234776	0.00473553	0.00359167	ITGA1/AREG/HIP1/RBPJ/CBLB	5
BP	GO:0046640	regulation of alpha-beta T cell proliferation	4/131	44/18903	0.000241251	0.00481682	0.00365332	XCL1/SYK/CBLB/PTPN22	4
BP	GO:0002449	lymphocyte mediated immunity	10/131	367/18903	0.000242344	0.00481682	0.00365332	KLRC1/XCL1/KIR2DL4/CLNK/TRDC/CD96/CRTAM/KLRC2/HSPD1/GATA3	10
BP	GO:0060602	branch elongation of an epithelium	3/131	18/18903	0.000245962	0.00485329	0.00368098	SPRY2/SPRY1/AREG	3
BP	GO:0045580	regulation of T cell differentiation	7/131	179/18903	0.000252676	0.00494991	0.00375427	ZNF683/JUNB/CRTAM/SYK/ZEB1/SOCS1/GATA3	7
BP	GO:0062208	positive regulation of pattern recognition receptor signaling pathway	4/131	45/18903	0.000263375	0.00506843	0.00384416	HSPA1B/HSPA1A/PTPN22/DDX3X	4
BP	GO:0001818	negative regulation of cytokine production	10/131	371/18903	0.000264235	0.00506843	0.00384416	XCL1/RGCC/CD96/HSP90AB1/PDCD4/ZFP36/NFKB1/PTPN22/REL/GATA3	10
BP	GO:0050670	regulation of lymphocyte proliferation	8/131	239/18903	0.000264311	0.00506843	0.00384416	IGFBP2/XCL1/TMIGD2/CRTAM/SYK/LGALS3/CBLB/PTPN22	8
BP	GO:0050868	negative regulation of T cell activation	6/131	128/18903	0.000268418	0.00511121	0.00387661	XCL1/CRTAM/LGALS3/CBLB/SOCS1/PTPN22	6
BP	GO:0046651	lymphocyte proliferation	9/131	305/18903	0.000278861	0.00527318	0.00399945	IGFBP2/XCL1/TMIGD2/CRTAM/SYK/LGALS3/CBLB/PTPN22/HSPD1	9
BP	GO:0010837	regulation of keratinocyte proliferation	4/131	46/18903	0.00028692	0.00538815	0.00408665	AREG/CASK/ZFP36/ZEB1	4
BP	GO:0010921	regulation of phosphatase activity	5/131	84/18903	0.000294915	0.00547482	0.00415238	ITGA1/MGAT5/HSP90AB1/LGALS3/PPP1R2	5
BP	GO:0032944	regulation of mononuclear cell proliferation	8/131	243/18903	0.000295556	0.00547482	0.00415238	IGFBP2/XCL1/TMIGD2/CRTAM/SYK/LGALS3/CBLB/PTPN22	8
BP	GO:0002696	positive regulation of leukocyte activation	11/131	450/18903	0.000301263	0.00554283	0.00420397	IGFBP2/XCL1/TRDC/TMIGD2/SYK/KLRC2/SOCS1/HSPH1/PTPN22/HSPD1/GATA3	11
BP	GO:0042269	regulation of natural killer cell mediated cytotoxicity	4/131	47/18903	0.000311937	0.0056252	0.00426644	KLRC1/KIR2DL4/CRTAM/KLRC2	4
BP	GO:0046633	alpha-beta T cell proliferation	4/131	47/18903	0.000311937	0.0056252	0.00426644	XCL1/SYK/CBLB/PTPN22	4
BP	GO:1902895	positive regulation of miRNA transcription	4/131	47/18903	0.000311937	0.0056252	0.00426644	EGR1/JUN/FOS/GATA3	4
BP	GO:0043405	regulation of MAP kinase activity	7/131	186/18903	0.000319015	0.00571498	0.00433454	SPRY2/SPRY1/DUSP1/PDCD4/SYK/DNAJA1/PTPN22	7
BP	GO:0002429	immune response-activating cell surface receptor signaling pathway	9/131	312/18903	0.000329342	0.00575882	0.00436779	PDE4B/TRDC/SYK/LGALS3/LAT2/CBLB/KLRC2/PTPN22/GATA3	9
BP	GO:0002757	immune response-activating signal transduction	9/131	312/18903	0.000329342	0.00575882	0.00436779	PDE4B/TRDC/SYK/LGALS3/LAT2/CBLB/KLRC2/PTPN22/GATA3	9
BP	GO:0032943	mononuclear cell proliferation	9/131	312/18903	0.000329342	0.00575882	0.00436779	IGFBP2/XCL1/TMIGD2/CRTAM/SYK/LGALS3/CBLB/PTPN22/HSPD1	9
BP	GO:0035303	regulation of dephosphorylation	6/131	133/18903	0.000329921	0.00575882	0.00436779	ITGA1/MGAT5/HSP90AB1/LGALS3/PPP1R2/PPP1R16B	6
BP	GO:0002716	negative regulation of natural killer cell mediated immunity	3/131	20/18903	0.000340157	0.00582546	0.00441833	KLRC1/KIR2DL4/CD96	3
BP	GO:0042985	negative regulation of amyloid precursor protein biosynthetic process	3/131	20/18903	0.000340157	0.00582546	0.00441833	ITM2C/AGO2/ITM2A	3
BP	GO:2000269	regulation of fibroblast apoptotic process	3/131	20/18903	0.000340157	0.00582546	0.00441833	BTG1/STK17A/STK17B	3
BP	GO:0001910	regulation of leukocyte mediated cytotoxicity	5/131	87/18903	0.000347182	0.0058719	0.00445355	KLRC1/XCL1/KIR2DL4/CRTAM/KLRC2	5
BP	GO:0071277	cellular response to calcium ion	5/131	87/18903	0.000347182	0.0058719	0.00445355	CPNE7/FOSB/JUNB/JUN/FOS	5
BP	GO:0001906	cell killing	7/131	189/18903	0.000351416	0.00590683	0.00448004	KLRC1/XCL1/KIR2DL4/HSP90AB1/CRTAM/SYK/KLRC2	7
BP	GO:0050777	negative regulation of immune response	7/131	190/18903	0.000362785	0.0060605	0.0045966	KLRC1/XCL1/KIR2DL4/CD96/SAMSN1/SYK/LGALS3	7
BP	GO:0048762	mesenchymal cell differentiation	8/131	252/18903	0.000376991	0.00622149	0.0047187	RGCC/SPRY2/SPRY1/LDLRAD4/PDCD4/RBPJ/EOMES/GATA3	8
BP	GO:0050851	antigen receptor-mediated signaling pathway	8/131	252/18903	0.000376991	0.00622149	0.0047187	PDE4B/TRDC/SYK/LGALS3/LAT2/CBLB/PTPN22/GATA3	8
BP	GO:0070098	chemokine-mediated signaling pathway	5/131	90/18903	0.000406173	0.00666271	0.00505334	XCL1/CXCR6/CXCR3/CXCR4/XCL2	5
BP	GO:0050867	positive regulation of cell activation	11/131	467/18903	0.000412085	0.0067192	0.00509619	IGFBP2/XCL1/TRDC/TMIGD2/SYK/KLRC2/SOCS1/HSPH1/PTPN22/HSPD1/GATA3	11
BP	GO:0050852	T cell receptor signaling pathway	6/131	139/18903	0.000417739	0.00675996	0.0051271	PDE4B/TRDC/LGALS3/CBLB/PTPN22/GATA3	6
BP	GO:0046700	heterocycle catabolic process	11/131	468/18903	0.000419549	0.00675996	0.0051271	PDE4B/ZFP36L2/HSPA1B/PDE7A/HSPA1A/TRAF5/ZFP36/AGO2/APOBEC3G/TENT5C/TET2	11
BP	GO:0032873	negative regulation of stress-activated MAPK cascade	4/131	51/18903	0.000427797	0.00681223	0.00516675	DUSP1/PDCD4/DNAJA1/PTPN22	4
BP	GO:0070303	negative regulation of stress-activated protein kinase signaling cascade	4/131	51/18903	0.000427797	0.00681223	0.00516675	DUSP1/PDCD4/DNAJA1/PTPN22	4
BP	GO:0031647	regulation of protein stability	9/131	325/18903	0.000443165	0.00701592	0.00532123	HIP1/HSPA1B/HSPA1A/HSP90AB1/CTSA/PIK3R1/CCNH/HSPD1/ATP1B3	9
BP	GO:0002253	activation of immune response	10/131	397/18903	0.000450812	0.00709574	0.00538177	RGCC/PDE4B/TRDC/SYK/LGALS3/LAT2/CBLB/KLRC2/PTPN22/GATA3	10
BP	GO:0044270	cellular nitrogen compound catabolic process	11/131	474/18903	0.000466765	0.00728195	0.00552301	PDE4B/ZFP36L2/HSPA1B/PDE7A/HSPA1A/TRAF5/ZFP36/AGO2/APOBEC3G/TENT5C/TET2	11
BP	GO:0051384	response to glucocorticoid	6/131	142/18903	0.000467992	0.00728195	0.00552301	IGFBP2/FOSB/ZFP36L2/AREG/ZFP36/FOS	6
BP	GO:0032271	regulation of protein polymerization	7/131	201/18903	0.000508408	0.00786588	0.00596588	COTL1/PDE4DIP/CAPG/TBCD/HSPA1B/HSPA1A/RASA1	7
BP	GO:0051131	chaperone-mediated protein complex assembly	3/131	23/18903	0.000520469	0.00800699	0.00607292	HSPA1A/HSP90AB1/HSPD1	3
BP	GO:0050673	epithelial cell proliferation	11/131	481/18903	0.000527408	0.00806816	0.00611931	RGCC/NR4A1/AREG/CASK/RBPJ/KDM5B/ZFP36/JUN/ZEB1/PPP1R16B/GATA3	11
BP	GO:0031113	regulation of microtubule polymerization	4/131	54/18903	0.000532776	0.00810474	0.00614705	PDE4DIP/TBCD/HSPA1B/HSPA1A	4
BP	GO:0045785	positive regulation of cell adhesion	11/131	484/18903	0.000555347	0.00840117	0.00637188	IGFBP2/XCL1/CD44/TNFRSF18/TMIGD2/SYK/SOCS1/HSPH1/PTPN22/HSPD1/GATA3	11
BP	GO:0017015	regulation of transforming growth factor beta receptor signaling pathway	6/131	147/18903	0.000562094	0.00840979	0.00637842	SPRY2/SPRY1/LDLRAD4/HSPA1A/HSP90AB1/ZEB1	6
BP	GO:1903038	negative regulation of leukocyte cell-cell adhesion	6/131	147/18903	0.000562094	0.00840979	0.00637842	XCL1/CRTAM/LGALS3/CBLB/SOCS1/PTPN22	6
BP	GO:0043616	keratinocyte proliferation	4/131	55/18903	0.000571502	0.00845976	0.00641632	AREG/CASK/ZFP36/ZEB1	4
BP	GO:0043281	regulation of cysteine-type endopeptidase activity involved in apoptotic process	7/131	205/18903	0.000571647	0.00845976	0.00641632	CD44/NR4A1/HIP1/SYK/DDX3X/HSPD1/HSPE1	7
BP	GO:0070663	regulation of leukocyte proliferation	8/131	269/18903	0.000580504	0.00854439	0.00648051	IGFBP2/XCL1/TMIGD2/CRTAM/SYK/LGALS3/CBLB/PTPN22	8
BP	GO:0090287	regulation of cellular response to growth factor stimulus	9/131	338/18903	0.000587598	0.00857193	0.00650139	SPRY2/SPRY1/LDLRAD4/CASK/HSPA1A/HSP90AB1/RBPJ/ZEB1/GATA3	9
BP	GO:0040037	negative regulation of fibroblast growth factor receptor signaling pathway	3/131	24/18903	0.000591819	0.00857193	0.00650139	SPRY2/SPRY1/GATA3	3
BP	GO:0070841	inclusion body assembly	3/131	24/18903	0.000591819	0.00857193	0.00650139	HSPA1B/HSPA1A/DNAJB1	3
BP	GO:0032496	response to lipopolysaccharide	9/131	339/18903	0.000600142	0.00860098	0.00652343	PDE4B/NR4A1/CD96/PDCD4/ZFP36/FOS/SLC7A5/NFKB1/PTPN22	9
BP	GO:0048545	response to steroid hormone	9/131	339/18903	0.000600142	0.00860098	0.00652343	IGFBP2/FOSB/ZFP36L2/AREG/HSPA1B/HSPA1A/ZFP36/FOS/DNAJA1	9
BP	GO:0019439	aromatic compound catabolic process	11/131	489/18903	0.000604663	0.0086204	0.00653816	PDE4B/ZFP36L2/HSPA1B/PDE7A/HSPA1A/TRAF5/ZFP36/AGO2/APOBEC3G/TENT5C/TET2	11
BP	GO:0002707	negative regulation of lymphocyte mediated immunity	4/131	56/18903	0.000612187	0.00868222	0.00658504	KLRC1/XCL1/KIR2DL4/CD96	4
BP	GO:1903844	regulation of cellular response to transforming growth factor beta stimulus	6/131	150/18903	0.000625232	0.00882128	0.00669052	SPRY2/SPRY1/LDLRAD4/HSPA1A/HSP90AB1/ZEB1	6
BP	GO:0010561	negative regulation of glycoprotein biosynthetic process	3/131	25/18903	0.000669127	0.0092489	0.00701484	ITM2C/AGO2/ITM2A	3
BP	GO:0046641	positive regulation of alpha-beta T cell proliferation	3/131	25/18903	0.000669127	0.0092489	0.00701484	XCL1/SYK/PTPN22	3
BP	GO:0050860	negative regulation of T cell receptor signaling pathway	3/131	25/18903	0.000669127	0.0092489	0.00701484	LGALS3/CBLB/PTPN22	3
BP	GO:0070423	nucleotide-binding oligomerization domain containing signaling pathway	3/131	25/18903	0.000669127	0.0092489	0.00701484	HSPA1B/HSPA1A/PTPN22	3
BP	GO:0009612	response to mechanical stimulus	7/131	211/18903	0.000678088	0.00932542	0.00707288	IGFBP2/FOSB/STRBP/CXCR4/JUN/FOS/NFKB1	7
BP	GO:0051348	negative regulation of transferase activity	8/131	276/18903	0.000686688	0.00939624	0.00712659	SPRY2/SPRY1/DUSP1/PDCD4/ZFP36/DNAJA1/CBLB/PTPN22	8
BP	GO:0016032	viral process	10/131	421/18903	0.000709876	0.00966497	0.00733041	CXCR6/MGAT5/HSPA1B/CXCR4/HSPA1A/HSP90AB1/ZFP36/APOBEC3G/JUN/DDX3X	10
BP	GO:0033598	mammary gland epithelial cell proliferation	3/131	26/18903	0.000752588	0.00990813	0.00751483	AREG/KDM5B/GATA3	3
BP	GO:0035872	nucleotide-binding domain, leucine rich repeat containing receptor signaling pathway	3/131	26/18903	0.000752588	0.00990813	0.00751483	HSPA1B/HSPA1A/PTPN22	3
BP	GO:0035994	response to muscle stretch	3/131	26/18903	0.000752588	0.00990813	0.00751483	JUN/FOS/NFKB1	3
BP	GO:0044346	fibroblast apoptotic process	3/131	26/18903	0.000752588	0.00990813	0.00751483	BTG1/STK17A/STK17B	3
BP	GO:0046629	gamma-delta T cell activation	3/131	26/18903	0.000752588	0.00990813	0.00751483	KLRC1/TRDC/SYK	3
BP	GO:1900151	regulation of nuclear-transcribed mRNA catabolic process, deadenylation-dependent decay	3/131	26/18903	0.000752588	0.00990813	0.00751483	ZFP36L2/ZFP36/AGO2	3
BP	GO:0042113	B cell activation	9/131	350/18903	0.000753207	0.00990813	0.00751483	ZFP36L2/TRDC/SAMSN1/SYK/RBPJ/LAT2/PIK3R1/ITM2A/HSPD1	9
BP	GO:0006469	negative regulation of protein kinase activity	7/131	216/18903	0.000778303	0.010189	0.00772789	SPRY2/SPRY1/DUSP1/PDCD4/DNAJA1/CBLB/PTPN22	7
BP	GO:0034655	nucleobase-containing compound catabolic process	10/131	428/18903	0.000805208	0.0104774	0.00794662	PDE4B/ZFP36L2/HSPA1B/PDE7A/HSPA1A/TRAF5/ZFP36/AGO2/APOBEC3G/TENT5C	10
BP	GO:0043547	positive regulation of GTPase activity	8/131	283/18903	0.000808027	0.0104774	0.00794662	XCL1/RAB3GAP1/RGS1/XCL2/RASA1/RAPGEF6/RASGEF1B/RALGAPA1	8
BP	GO:0002573	myeloid leukocyte differentiation	7/131	218/18903	0.000821527	0.0105534	0.00800423	JUNB/RBPJ/JUN/PIK3R1/FOS/SOCS1/GATA3	7
BP	GO:0044728	DNA methylation or demethylation	5/131	105/18903	0.000821637	0.0105534	0.00800423	APOBEC3G/FOS/TET2/EOMES/GATA3	5
BP	GO:0003401	axis elongation	3/131	27/18903	0.000842391	0.0106196	0.00805444	SPRY2/SPRY1/AREG	3
BP	GO:0032753	positive regulation of interleukin-4 production	3/131	27/18903	0.000842391	0.0106196	0.00805444	SYK/SLC7A5/GATA3	3
BP	GO:0042983	amyloid precursor protein biosynthetic process	3/131	27/18903	0.000842391	0.0106196	0.00805444	ITM2C/AGO2/ITM2A	3
BP	GO:0042984	regulation of amyloid precursor protein biosynthetic process	3/131	27/18903	0.000842391	0.0106196	0.00805444	ITM2C/AGO2/ITM2A	3
BP	GO:1902893	regulation of miRNA transcription	4/131	61/18903	0.000846915	0.0106274	0.00806038	EGR1/JUN/FOS/GATA3	4
BP	GO:0042102	positive regulation of T cell proliferation	5/131	106/18903	0.000857581	0.0107119	0.00812445	IGFBP2/XCL1/TMIGD2/SYK/PTPN22	5
BP	GO:0010717	regulation of epithelial to mesenchymal transition	5/131	107/18903	0.000894684	0.0110954	0.00841533	RGCC/SPRY2/SPRY1/LDLRAD4/GATA3	5
BP	GO:0043506	regulation of JUN kinase activity	4/131	62/18903	0.000900509	0.0110954	0.00841533	PDCD4/SYK/DNAJA1/PTPN22	4
BP	GO:0061614	miRNA transcription	4/131	62/18903	0.000900509	0.0110954	0.00841533	EGR1/JUN/FOS/GATA3	4
BP	GO:0002237	response to molecule of bacterial origin	9/131	360/18903	0.00091871	0.0112687	0.00854675	PDE4B/NR4A1/CD96/PDCD4/ZFP36/FOS/SLC7A5/NFKB1/PTPN22	9
BP	GO:0032102	negative regulation of response to external stimulus	10/131	436/18903	0.00092684	0.0113103	0.00857834	KLRC1/KIR2DL4/CD9/DUSP1/CASK/CD96/SYK/ZFP36/NFKB1/GATA3	10
BP	GO:0031342	negative regulation of cell killing	3/131	28/18903	0.000938721	0.0113103	0.00857834	KLRC1/KIR2DL4/HSP90AB1	3
BP	GO:0032703	negative regulation of interleukin-2 production	3/131	28/18903	0.000938721	0.0113103	0.00857834	XCL1/ZFP36/GATA3	3
BP	GO:1903019	negative regulation of glycoprotein metabolic process	3/131	28/18903	0.000938721	0.0113103	0.00857834	ITM2C/AGO2/ITM2A	3
BP	GO:0032623	interleukin-2 production	4/131	63/18903	0.000956448	0.0114228	0.00866367	XCL1/PDE4B/ZFP36/GATA3	4
BP	GO:0032663	regulation of interleukin-2 production	4/131	63/18903	0.000956448	0.0114228	0.00866367	XCL1/PDE4B/ZFP36/GATA3	4
BP	GO:0033209	tumor necrosis factor-mediated signaling pathway	5/131	109/18903	0.000972461	0.0115634	0.00877026	TNFRSF18/HSPA1B/HSPA1A/SYK/TRAF5	5
BP	GO:0031960	response to corticosteroid	6/131	165/18903	0.00102772	0.0121673	0.00922829	IGFBP2/FOSB/ZFP36L2/AREG/ZFP36/FOS	6
BP	GO:0010812	negative regulation of cell-substrate adhesion	4/131	66/18903	0.00113889	0.0133099	0.0100949	TBCD/CASK/PIK3R1/RASA1	4
BP	GO:0031343	positive regulation of cell killing	4/131	66/18903	0.00113889	0.0133099	0.0100949	XCL1/CRTAM/SYK/KLRC2	4
BP	GO:0034605	cellular response to heat	4/131	66/18903	0.00113889	0.0133099	0.0100949	HSPA1B/HSPA1A/HSP90AB1/DNAJB1	4
BP	GO:0009408	response to heat	5/131	114/18903	0.00118884	0.0138342	0.0104926	HSPA1B/HSPA1A/HSP90AB1/DNAJA1/DNAJB1	5
BP	GO:0035710	CD4-positive, alpha-beta T cell activation	5/131	115/18903	0.00123607	0.0143226	0.010863	XCL1/JUNB/CBLB/SOCS1/GATA3	5
BP	GO:2000116	regulation of cysteine-type endopeptidase activity	7/131	235/18903	0.00127061	0.0146292	0.0110955	CD44/NR4A1/HIP1/SYK/DDX3X/HSPD1/HSPE1	7
BP	GO:0002704	negative regulation of leukocyte mediated immunity	4/131	68/18903	0.00127327	0.0146292	0.0110955	KLRC1/XCL1/KIR2DL4/CD96	4
BP	GO:0007160	cell-matrix adhesion	7/131	238/18903	0.00136669	0.0156366	0.0118596	ITGAE/ITGA1/CD44/CASK/CD96/PIK3R1/RASA1	7
BP	GO:0031116	positive regulation of microtubule polymerization	3/131	32/18903	0.00139283	0.015869	0.0120359	PDE4DIP/HSPA1B/HSPA1A	3
BP	GO:0051403	stress-activated MAPK cascade	7/131	239/18903	0.00139996	0.0158837	0.012047	DUSP1/PDCD4/TRAF5/ZFP36/DNAJA1/NFKB1/PTPN22	7
BP	GO:0014823	response to activity	4/131	70/18903	0.00141836	0.0160257	0.0121547	CXCR4/ZEB1/FOS/SLC7A5	4
BP	GO:0033673	negative regulation of kinase activity	7/131	240/18903	0.00143385	0.016122	0.0122277	SPRY2/SPRY1/DUSP1/PDCD4/DNAJA1/CBLB/PTPN22	7
BP	GO:1902903	regulation of supramolecular fiber organization	9/131	384/18903	0.00143872	0.016122	0.0122277	RGCC/COTL1/PDE4DIP/CAPG/TBCD/HSPA1B/HSPA1A/PIK3R1/RASA1	9
BP	GO:0002548	monocyte chemotaxis	4/131	71/18903	0.00149506	0.0166846	0.0126545	XCL1/DUSP1/XCL2/LGALS3	4
BP	GO:0050858	negative regulation of antigen receptor-mediated signaling pathway	3/131	33/18903	0.0015244	0.0168738	0.012798	LGALS3/CBLB/PTPN22	3
BP	GO:0071353	cellular response to interleukin-4	3/131	33/18903	0.0015244	0.0168738	0.012798	XCL1/HSP90AB1/GATA3	3
BP	GO:0060485	mesenchyme development	8/131	313/18903	0.00153786	0.0169538	0.0128586	RGCC/SPRY2/SPRY1/LDLRAD4/PDCD4/RBPJ/EOMES/GATA3	8
BP	GO:0045446	endothelial cell differentiation	5/131	121/18903	0.00154914	0.0170093	0.0129007	BTG1/CXCR4/RBPJ/ZEB1/PPP1R16B	5
BP	GO:0045444	fat cell differentiation	7/131	244/18903	0.00157588	0.0172334	0.0130707	NR4A1/ZFP36L2/ZFP36/ARL4A/SOCS1/CEBPD/GATA3	7
BP	GO:0002698	negative regulation of immune effector process	5/131	122/18903	0.0016065	0.017498	0.0132714	KLRC1/XCL1/KIR2DL4/CD96/LGALS3	5
BP	GO:0031098	stress-activated protein kinase signaling cascade	7/131	246/18903	0.00165089	0.0178336	0.013526	DUSP1/PDCD4/TRAF5/ZFP36/DNAJA1/NFKB1/PTPN22	7
BP	GO:0035308	negative regulation of protein dephosphorylation	3/131	34/18903	0.00166351	0.0178336	0.013526	MGAT5/LGALS3/PPP1R16B	3
BP	GO:0035335	peptidyl-tyrosine dephosphorylation	3/131	34/18903	0.00166351	0.0178336	0.013526	DUSP1/PTPN22/DUSP6	3
BP	GO:0060317	cardiac epithelial to mesenchymal transition	3/131	34/18903	0.00166351	0.0178336	0.013526	SPRY1/PDCD4/RBPJ	3
BP	GO:0031330	negative regulation of cellular catabolic process	7/131	247/18903	0.00168942	0.0180403	0.0136827	HSP90AB1/TRAF5/CTSA/ZFP36/SLC7A5/TENT5C/PTPN22	7
BP	GO:0072676	lymphocyte migration	5/131	124/18903	0.00172588	0.0183156	0.0138915	XCL1/XCL2/CRTAM/CKLF/GATA3	5
BP	GO:0006402	mRNA catabolic process	7/131	248/18903	0.00172865	0.0183156	0.0138915	ZFP36L2/HSPA1B/HSPA1A/TRAF5/ZFP36/AGO2/TENT5C	7
BP	GO:0042058	regulation of epidermal growth factor receptor signaling pathway	4/131	74/18903	0.00174244	0.0183192	0.0138942	ITGA1/AREG/HIP1/CBLB	4
BP	GO:0042267	natural killer cell mediated cytotoxicity	4/131	74/18903	0.00174244	0.0183192	0.0138942	KLRC1/KIR2DL4/CRTAM/KLRC2	4
BP	GO:0043280	positive regulation of cysteine-type endopeptidase activity involved in apoptotic process	5/131	125/18903	0.00178796	0.0187254	0.0142023	HIP1/SYK/DDX3X/HSPD1/HSPE1	5
BP	GO:0032633	interleukin-4 production	3/131	35/18903	0.00181031	0.0188148	0.0142701	SYK/SLC7A5/GATA3	3
BP	GO:0032673	regulation of interleukin-4 production	3/131	35/18903	0.00181031	0.0188148	0.0142701	SYK/SLC7A5/GATA3	3
BP	GO:0038127	ERBB signaling pathway	5/131	126/18903	0.00185165	0.0191713	0.0145405	ITGA1/AREG/HIP1/RBPJ/CBLB	5
BP	GO:0031112	positive regulation of microtubule polymerization or depolymerization	3/131	36/18903	0.00196495	0.0201149	0.0152562	PDE4DIP/HSPA1B/HSPA1A	3
BP	GO:0070306	lens fiber cell differentiation	3/131	36/18903	0.00196495	0.0201149	0.0152562	SPRY2/SPRY1/KDM5B	3
BP	GO:0070670	response to interleukin-4	3/131	36/18903	0.00196495	0.0201149	0.0152562	XCL1/HSP90AB1/GATA3	3
BP	GO:0006304	DNA modification	5/131	128/18903	0.00198401	0.020234	0.0153465	APOBEC3G/FOS/TET2/EOMES/GATA3	5
BP	GO:0002833	positive regulation of response to biotic stimulus	6/131	188/18903	0.00199935	0.0203143	0.0154074	KIR2DL4/CLNK/CRTAM/SYK/KLRC2/HSPD1	6
BP	GO:0051409	response to nitrosative stress	2/131	10/18903	0.00206811	0.0209348	0.015878	DNAJA1/DUSP6	2
BP	GO:0070373	negative regulation of ERK1 and ERK2 cascade	4/131	78/18903	0.00211464	0.0213266	0.0161752	DUSP4/SPRY2/SPRY1/DUSP6	4
BP	GO:0043299	leukocyte degranulation	4/131	79/18903	0.00221562	0.0222457	0.0168723	CLNK/SYK/LAT2/KLRC2	4
BP	GO:0031334	positive regulation of protein-containing complex assembly	6/131	192/18903	0.00222212	0.0222457	0.0168723	PDE4DIP/HSPA1B/HSPA1A/SYK/LGALS3/DDX3X	6
BP	GO:0048839	inner ear development	6/131	193/18903	0.00228062	0.0227478	0.0172531	SPRY2/RBPJ/ZEB1/TTC39C/CEBPD/GATA3	6
BP	GO:0007020	microtubule nucleation	3/131	38/18903	0.00229833	0.0227509	0.0172555	PDE4DIP/HSPA1B/HSPA1A	3
BP	GO:0040036	regulation of fibroblast growth factor receptor signaling pathway	3/131	38/18903	0.00229833	0.0227509	0.0172555	SPRY2/SPRY1/GATA3	3
BP	GO:0071216	cellular response to biotic stimulus	7/131	261/18903	0.00230601	0.0227509	0.0172555	PDE4B/PDCD4/SYK/ZFP36/SLC7A5/NFKB1/PTPN22	7
BP	GO:0001909	leukocyte mediated cytotoxicity	5/131	134/18903	0.00242264	0.0238154	0.0180628	KLRC1/XCL1/KIR2DL4/CRTAM/KLRC2	5
BP	GO:0032350	regulation of hormone metabolic process	3/131	39/18903	0.00247735	0.0240922	0.0182728	EGR1/NFKB1/GATA3	3
BP	GO:0043618	regulation of transcription from RNA polymerase II promoter in response to stress	3/131	39/18903	0.00247735	0.0240922	0.0182728	EGR1/RBPJ/JUN	3
BP	GO:0046329	negative regulation of JNK cascade	3/131	39/18903	0.00247735	0.0240922	0.0182728	PDCD4/DNAJA1/PTPN22	3
BP	GO:0051386	regulation of neurotrophin TRK receptor signaling pathway	2/131	11/18903	0.00251624	0.0242969	0.018428	SPRY2/SPRY1	2
BP	GO:0061418	regulation of transcription from RNA polymerase II promoter in response to hypoxia	2/131	11/18903	0.00251624	0.0242969	0.018428	EGR1/RBPJ	2
BP	GO:0050730	regulation of peptidyl-tyrosine phosphorylation	7/131	266/18903	0.00256393	0.0246699	0.0187109	CD44/TNFRSF18/AREG/SAMSN1/SYK/CBLB/SOCS1	7
BP	GO:0002819	regulation of adaptive immune response	6/131	198/18903	0.00259077	0.0248403	0.0188402	KLRC1/XCL1/JUNB/SAMSN1/HSPD1/GATA3	6
BP	GO:0001953	negative regulation of cell-matrix adhesion	3/131	40/18903	0.00266476	0.0253711	0.0192428	CASK/PIK3R1/RASA1	3
BP	GO:1901186	positive regulation of ERBB signaling pathway	3/131	40/18903	0.00266476	0.0253711	0.0192428	AREG/HIP1/RBPJ	3
BP	GO:0031397	negative regulation of protein ubiquitination	4/131	84/18903	0.00277074	0.0262882	0.0199383	SPRY2/HSPA1B/HSPA1A/DNAJA1	4
BP	GO:0003158	endothelium development	5/131	139/18903	0.00283882	0.0268406	0.0203573	BTG1/CXCR4/RBPJ/ZEB1/PPP1R16B	5
BP	GO:0032733	positive regulation of interleukin-10 production	3/131	41/18903	0.0028607	0.0269539	0.0204432	XCL1/SYK/HSPD1	3
BP	GO:0046785	microtubule polymerization	4/131	85/18903	0.00289217	0.0271565	0.0205969	PDE4DIP/TBCD/HSPA1B/HSPA1A	4
BP	GO:0031348	negative regulation of defense response	7/131	272/18903	0.00290214	0.0271565	0.0205969	KLRC1/KIR2DL4/CD96/SYK/ZFP36/NFKB1/GATA3	7
BP	GO:0034154	toll-like receptor 7 signaling pathway	2/131	12/18903	0.00300581	0.0280302	0.0212596	PTPN22/DDX3X	2
BP	GO:0002088	lens development in camera-type eye	4/131	86/18903	0.0030172	0.0280404	0.0212673	SPRY2/SPRY1/KDM5B/GATA3	4
BP	GO:0031110	regulation of microtubule polymerization or depolymerization	4/131	87/18903	0.00314588	0.0291368	0.0220989	PDE4DIP/TBCD/HSPA1B/HSPA1A	4
BP	GO:2001056	positive regulation of cysteine-type endopeptidase activity	5/131	143/18903	0.00320721	0.0296042	0.0224534	HIP1/SYK/DDX3X/HSPD1/HSPE1	5
BP	GO:0071364	cellular response to epidermal growth factor stimulus	3/131	43/18903	0.00327865	0.0301613	0.0228759	ZFP36L2/ZFP36/FOS	3
BP	GO:0044703	multi-organism reproductive process	6/131	209/18903	0.00338368	0.0310228	0.0235293	IGFBP2/FOSB/JUNB/AGO2/FOS/MAFF	6
BP	GO:0045089	positive regulation of innate immune response	5/131	145/18903	0.00340379	0.031062	0.023559	KIR2DL4/CLNK/CRTAM/SYK/KLRC2	5
BP	GO:0002709	regulation of T cell mediated immunity	4/131	89/18903	0.00341437	0.031062	0.023559	KLRC1/XCL1/HSPD1/GATA3	4
BP	GO:0051258	protein polymerization	7/131	281/18903	0.00347244	0.031062	0.023559	COTL1/PDE4DIP/CAPG/TBCD/HSPA1B/HSPA1A/RASA1	7
BP	GO:0032689	negative regulation of interferon-gamma production	3/131	44/18903	0.00350089	0.031062	0.023559	XCL1/CD96/GATA3	3
BP	GO:0050856	regulation of T cell receptor signaling pathway	3/131	44/18903	0.00350089	0.031062	0.023559	LGALS3/CBLB/PTPN22	3
BP	GO:0050671	positive regulation of lymphocyte proliferation	5/131	146/18903	0.00350527	0.031062	0.023559	IGFBP2/XCL1/TMIGD2/SYK/PTPN22	5
BP	GO:0009214	cyclic nucleotide catabolic process	2/131	13/18903	0.00353625	0.031062	0.023559	PDE4B/PDE7A	2
BP	GO:0035745	T-helper 2 cell cytokine production	2/131	13/18903	0.00353625	0.031062	0.023559	XCL1/GATA3	2
BP	GO:0042492	gamma-delta T cell differentiation	2/131	13/18903	0.00353625	0.031062	0.023559	KLRC1/SYK	2
BP	GO:0060213	positive regulation of nuclear-transcribed mRNA poly(A) tail shortening	2/131	13/18903	0.00353625	0.031062	0.023559	ZFP36/AGO2	2
BP	GO:1903265	positive regulation of tumor necrosis factor-mediated signaling pathway	2/131	13/18903	0.00353625	0.031062	0.023559	HSPA1B/HSPA1A	2
BP	GO:2000551	regulation of T-helper 2 cell cytokine production	2/131	13/18903	0.00353625	0.031062	0.023559	XCL1/GATA3	2
BP	GO:2000562	negative regulation of CD4-positive, alpha-beta T cell proliferation	2/131	13/18903	0.00353625	0.031062	0.023559	XCL1/CBLB	2
BP	GO:0051592	response to calcium ion	5/131	147/18903	0.0036089	0.0315982	0.0239657	CPNE7/FOSB/JUNB/JUN/FOS	5
BP	GO:0002687	positive regulation of leukocyte migration	5/131	148/18903	0.00371472	0.0323651	0.0245473	XCL1/TNFRSF18/XCL2/LGALS3/PIK3R1	5
BP	GO:0043620	regulation of DNA-templated transcription in response to stress	3/131	45/18903	0.00373215	0.0323651	0.0245473	EGR1/RBPJ/JUN	3
BP	GO:0046636	negative regulation of alpha-beta T cell activation	3/131	45/18903	0.00373215	0.0323651	0.0245473	XCL1/CBLB/SOCS1	3
BP	GO:0032946	positive regulation of mononuclear cell proliferation	5/131	149/18903	0.00382274	0.0330455	0.0250634	IGFBP2/XCL1/TMIGD2/SYK/PTPN22	5
BP	GO:0030010	establishment of cell polarity	5/131	150/18903	0.003933	0.033891	0.0257047	SPRY2/SPRY1/HSP90AB1/CRTAM/GATA3	5
BP	GO:0046006	regulation of activated T cell proliferation	3/131	46/18903	0.00397251	0.0340162	0.0257996	IGFBP2/TMIGD2/CRTAM	3
BP	GO:0060443	mammary gland morphogenesis	3/131	46/18903	0.00397251	0.0340162	0.0257996	AREG/KDM5B/NFKB1	3
BP	GO:0043374	CD8-positive, alpha-beta T cell differentiation	2/131	14/18903	0.00410696	0.0349477	0.0265061	SOCS1/EOMES	2
BP	GO:1902947	regulation of tau-protein kinase activity	2/131	14/18903	0.00410696	0.0349477	0.0265061	EGR1/HSP90AB1	2
BP	GO:0090092	regulation of transmembrane receptor protein serine/threonine kinase signaling pathway	7/131	290/18903	0.00412457	0.0349882	0.0265368	SPRY2/SPRY1/LDLRAD4/HSPA1A/HSP90AB1/RBPJ/ZEB1	7
BP	GO:0044706	multi-multicellular organism process	6/131	218/18903	0.0041567	0.035073	0.0266011	IGFBP2/FOSB/JUNB/AGO2/FOS/MAFF	6
BP	GO:0030183	B cell differentiation	5/131	152/18903	0.00416032	0.035073	0.0266011	ZFP36L2/SYK/RBPJ/PIK3R1/ITM2A	5
BP	GO:0045646	regulation of erythrocyte differentiation	3/131	47/18903	0.00422209	0.0352674	0.0267486	HSPA1B/HSPA1A/ZFP36	3
BP	GO:0070849	response to epidermal growth factor	3/131	47/18903	0.00422209	0.0352674	0.0267486	ZFP36L2/ZFP36/FOS	3
BP	GO:0031589	cell-substrate adhesion	8/131	369/18903	0.00422224	0.0352674	0.0267486	ITGAE/ITGA1/CD44/TBCD/CASK/CD96/PIK3R1/RASA1	8
BP	GO:0043583	ear development	6/131	221/18903	0.0044413	0.0369837	0.0280503	SPRY2/RBPJ/ZEB1/TTC39C/CEBPD/GATA3	6
BP	GO:1903321	negative regulation of protein modification by small protein conjugation or removal	4/131	96/18903	0.00447631	0.0370874	0.028129	SPRY2/HSPA1B/HSPA1A/DNAJA1	4
BP	GO:0035305	negative regulation of dephosphorylation	3/131	48/18903	0.004481	0.0370874	0.028129	MGAT5/LGALS3/PPP1R16B	3
BP	GO:2001236	regulation of extrinsic apoptotic signaling pathway	5/131	155/18903	0.0045187	0.0372861	0.0282797	ITM2C/HSPA1B/HSPA1A/LGALS3/DDX3X	5
BP	GO:0071222	cellular response to lipopolysaccharide	6/131	222/18903	0.00453929	0.0373428	0.0283227	PDE4B/PDCD4/ZFP36/SLC7A5/NFKB1/PTPN22	6
BP	GO:0070374	positive regulation of ERK1 and ERK2 cascade	6/131	223/18903	0.00463887	0.0375943	0.0285134	XCL1/SPRY2/CD44/XCL2/JUN/PTPN22	6
BP	GO:0002836	positive regulation of response to tumor cell	2/131	15/18903	0.00471738	0.0375943	0.0285134	CRTAM/HSPD1	2
BP	GO:0002839	positive regulation of immune response to tumor cell	2/131	15/18903	0.00471738	0.0375943	0.0285134	CRTAM/HSPD1	2
BP	GO:0032352	positive regulation of hormone metabolic process	2/131	15/18903	0.00471738	0.0375943	0.0285134	EGR1/GATA3	2
BP	GO:0033599	regulation of mammary gland epithelial cell proliferation	2/131	15/18903	0.00471738	0.0375943	0.0285134	KDM5B/GATA3	2
BP	GO:0060211	regulation of nuclear-transcribed mRNA poly(A) tail shortening	2/131	15/18903	0.00471738	0.0375943	0.0285134	ZFP36/AGO2	2
BP	GO:0070262	peptidyl-serine dephosphorylation	2/131	15/18903	0.00471738	0.0375943	0.0285134	DUSP1/PPP1R16B	2
BP	GO:0090280	positive regulation of calcium ion import	2/131	15/18903	0.00471738	0.0375943	0.0285134	CASK/LGALS3	2
BP	GO:1901722	regulation of cell proliferation involved in kidney development	2/131	15/18903	0.00471738	0.0375943	0.0285134	EGR1/GATA3	2
BP	GO:0050679	positive regulation of epithelial cell proliferation	6/131	224/18903	0.00474004	0.0375943	0.0285134	NR4A1/AREG/RBPJ/KDM5B/JUN/PPP1R16B	6
BP	GO:0097191	extrinsic apoptotic signaling pathway	6/131	224/18903	0.00474004	0.0375943	0.0285134	ITM2C/HSPA1B/HSPA1A/LGALS3/PIK3R1/DDX3X	6
BP	GO:0035307	positive regulation of protein dephosphorylation	3/131	49/18903	0.00474933	0.0375943	0.0285134	ITGA1/HSP90AB1/PPP1R16B	3
BP	GO:0050798	activated T cell proliferation	3/131	49/18903	0.00474933	0.0375943	0.0285134	IGFBP2/TMIGD2/CRTAM	3
BP	GO:0006401	RNA catabolic process	7/131	299/18903	0.00486573	0.038404	0.0291276	ZFP36L2/HSPA1B/HSPA1A/TRAF5/ZFP36/AGO2/TENT5C	7
BP	GO:0030512	negative regulation of transforming growth factor beta receptor signaling pathway	4/131	99/18903	0.00499257	0.039178	0.0297146	SPRY2/SPRY1/LDLRAD4/HSPA1A	4
BP	GO:2001237	negative regulation of extrinsic apoptotic signaling pathway	4/131	99/18903	0.00499257	0.039178	0.0297146	HSPA1B/HSPA1A/LGALS3/DDX3X	4
BP	GO:0018108	peptidyl-tyrosine phosphorylation	8/131	380/18903	0.00502665	0.0393321	0.0298315	CD44/TNFRSF18/AREG/MATK/SAMSN1/SYK/CBLB/SOCS1	8
BP	GO:0032103	positive regulation of response to external stimulus	9/131	464/18903	0.0050641	0.0395116	0.0299676	XCL1/KIR2DL4/CLNK/CXCR4/XCL2/PDCD4/CRTAM/SYK/KLRC2	9
BP	GO:0034620	cellular response to unfolded protein	4/131	100/18903	0.00517316	0.0402224	0.0305067	HSPA1B/HSPA1A/PIK3R1/HSPD1	4
BP	GO:0018212	peptidyl-tyrosine modification	8/131	382/18903	0.00518474	0.0402224	0.0305067	CD44/TNFRSF18/AREG/MATK/SAMSN1/SYK/CBLB/SOCS1	8
BP	GO:0046580	negative regulation of Ras protein signal transduction	3/131	51/18903	0.00531464	0.041051	0.0311352	SPRY2/SPRY1/RASA1	3
BP	GO:2001243	negative regulation of intrinsic apoptotic signaling pathway	4/131	101/18903	0.00535807	0.041051	0.0311352	CD44/HSPA1A/DNAJA1/DDX3X	4
BP	GO:0010820	positive regulation of T cell chemotaxis	2/131	16/18903	0.00536693	0.041051	0.0311352	XCL1/XCL2	2
BP	GO:0046642	negative regulation of alpha-beta T cell proliferation	2/131	16/18903	0.00536693	0.041051	0.0311352	XCL1/CBLB	2
BP	GO:1900044	regulation of protein K63-linked ubiquitination	2/131	16/18903	0.00536693	0.041051	0.0311352	PTPN22/DDX3X	2
BP	GO:0043303	mast cell degranulation	3/131	52/18903	0.00561181	0.0428038	0.0324646	CLNK/SYK/LAT2	3
BP	GO:0060560	developmental growth involved in morphogenesis	6/131	233/18903	0.00572527	0.0431848	0.0327536	SPRY2/SPRY1/AREG/CXCR4/HSP90AB1/KDM5B	6
BP	GO:2001234	negative regulation of apoptotic signaling pathway	6/131	233/18903	0.00572527	0.0431848	0.0327536	CD44/HSPA1B/HSPA1A/LGALS3/DNAJA1/DDX3X	6
BP	GO:0007519	skeletal muscle tissue development	5/131	164/18903	0.00572541	0.0431848	0.0327536	NR4A1/EGR1/FOS/MAFF/EOMES	5
BP	GO:0032677	regulation of interleukin-8 production	4/131	103/18903	0.00574106	0.0431848	0.0327536	HSPA1B/HSPA1A/SYK/PTPN22	4
BP	GO:0042472	inner ear morphogenesis	4/131	103/18903	0.00574106	0.0431848	0.0327536	SPRY2/ZEB1/TTC39C/GATA3	4
BP	GO:0071219	cellular response to molecule of bacterial origin	6/131	234/18903	0.00584331	0.0438329	0.0332451	PDE4B/PDCD4/ZFP36/SLC7A5/NFKB1/PTPN22	6
BP	GO:0006606	protein import into nucleus	5/131	165/18903	0.00587221	0.0439286	0.0333177	RANBP2/HSP90AB1/SYK/PIK3R1/CBLB	5
BP	GO:0032637	interleukin-8 production	4/131	104/18903	0.00593923	0.0443083	0.0336057	HSPA1B/HSPA1A/SYK/PTPN22	4
BP	GO:0010819	regulation of T cell chemotaxis	2/131	17/18903	0.00605505	0.0444418	0.033707	XCL1/XCL2	2
BP	GO:0051412	response to corticosterone	2/131	17/18903	0.00605505	0.0444418	0.033707	FOSB/FOS	2
BP	GO:0061158	3'-UTR-mediated mRNA destabilization	2/131	17/18903	0.00605505	0.0444418	0.033707	ZFP36L2/ZFP36	2
BP	GO:1902916	positive regulation of protein polyubiquitination	2/131	17/18903	0.00605505	0.0444418	0.033707	PTPN22/DDX3X	2
BP	GO:1905288	vascular associated smooth muscle cell apoptotic process	2/131	17/18903	0.00605505	0.0444418	0.033707	PDCD4/SLC7A5	2
BP	GO:1905459	regulation of vascular associated smooth muscle cell apoptotic process	2/131	17/18903	0.00605505	0.0444418	0.033707	PDCD4/SLC7A5	2
BP	GO:0001959	regulation of cytokine-mediated signaling pathway	5/131	167/18903	0.00617374	0.04507	0.0341834	HSPA1B/CXCR4/HSPA1A/SYK/SOCS1	5
BP	GO:0070665	positive regulation of leukocyte proliferation	5/131	167/18903	0.00617374	0.04507	0.0341834	IGFBP2/XCL1/TMIGD2/SYK/PTPN22	5
BP	GO:0002274	myeloid leukocyte activation	6/131	237/18903	0.00620811	0.0451582	0.0342503	CLNK/SYK/RBPJ/JUN/LAT2/HSPD1	6
BP	GO:0002279	mast cell activation involved in immune response	3/131	54/18903	0.00623558	0.0451582	0.0342503	CLNK/SYK/LAT2	3
BP	GO:0030857	negative regulation of epithelial cell differentiation	3/131	54/18903	0.00623558	0.0451582	0.0342503	SPRY2/SPRY1/ZEB1	3
BP	GO:0002262	myeloid cell homeostasis	5/131	169/18903	0.00648602	0.0467234	0.0354374	PDE4B/HSPA1B/HSPA1A/ZFP36/GATA3	5
BP	GO:0051170	import into nucleus	5/131	169/18903	0.00648602	0.0467234	0.0354374	RANBP2/HSP90AB1/SYK/PIK3R1/CBLB	5
BP	GO:0062207	regulation of pattern recognition receptor signaling pathway	4/131	107/18903	0.00656096	0.0470244	0.0356658	HSPA1B/HSPA1A/PTPN22/DDX3X	4
BP	GO:0002448	mast cell mediated immunity	3/131	55/18903	0.00656235	0.0470244	0.0356658	CLNK/SYK/LAT2	3
BP	GO:0002830	positive regulation of type 2 immune response	2/131	18/18903	0.00678119	0.048212	0.0365664	XCL1/GATA3	2
BP	GO:0003159	morphogenesis of an endothelium	2/131	18/18903	0.00678119	0.048212	0.0365664	CXCR4/RBPJ	2
BP	GO:0061154	endothelial tube morphogenesis	2/131	18/18903	0.00678119	0.048212	0.0365664	CXCR4/RBPJ	2
BP	GO:0045055	regulated exocytosis	6/131	242/18903	0.00685261	0.0485437	0.036818	CLNK/RAB3GAP1/CASK/SYK/LAT2/KLRC2	6
BP	GO:0019058	viral life cycle	7/131	319/18903	0.00686856	0.0485437	0.036818	CXCR6/HSPA1B/CXCR4/HSPA1A/HSP90AB1/APOBEC3G/DDX3X	7
BP	GO:0010559	regulation of glycoprotein biosynthetic process	3/131	56/18903	0.00689916	0.0485437	0.036818	ITM2C/AGO2/ITM2A	3
BP	GO:0043370	regulation of CD4-positive, alpha-beta T cell differentiation	3/131	56/18903	0.00689916	0.0485437	0.036818	JUNB/SOCS1/GATA3	3
BP	GO:0007254	JNK cascade	5/131	172/18903	0.00697499	0.0489508	0.0371268	PDCD4/TRAF5/DNAJA1/NFKB1/PTPN22	5
CC	GO:0009897	external side of plasma membrane	15/132	462/19869	4.48453e-07	0.000103144	9.39392e-05	KLRC1/CXCR6/ITGAE/CD9/ITGA1/TNFRSF18/TRDC/CXCR3/IL2RB/CD69/CXCR4/ABCB1/KLRC2/SLC7A5/CLEC2B	15
CC	GO:0016234	inclusion body	5/132	76/19869	0.000151861	0.0137893	0.0125587	SFMBT2/HSPA1B/HSPA1A/RANBP2/HSP90AB1	5
CC	GO:1904813	ficolin-1-rich granule lumen	6/132	124/19869	0.000180454	0.0137893	0.0125587	COTL1/HSPA1B/HSPA1A/HSP90AB1/YPEL5/DDX3X	6
CC	GO:0101002	ficolin-1-rich granule	7/132	185/19869	0.000239814	0.0137893	0.0125587	COTL1/HSPA1B/HSPA1A/HSP90AB1/LGALS3/YPEL5/DDX3X	7
MF	GO:0140662	ATP-dependent protein folding chaperone	6/132	41/18432	4.40491e-07	0.000103503	8.17859e-05	HSPA1B/HSPA1A/HSP90AB1/HSPH1/HSPD1/HSPE1	6
MF	GO:0044183	protein folding chaperone	7/132	68/18432	5.54976e-07	0.000103503	8.17859e-05	HSPA1B/HSPA1A/HSP90AB1/DNAJB1/HSPH1/HSPD1/HSPE1	7
MF	GO:0019956	chemokine binding	5/132	33/18432	3.52693e-06	0.000438515	0.000346506	CXCR6/PLP2/CXCR3/CXCR4/ZFP36	5
MF	GO:0031625	ubiquitin protein ligase binding	11/132	299/18432	1.03508e-05	0.000848043	0.000670106	GABARAPL1/HSPA1B/CXCR4/HSPA1A/ABCB1/HSP90AB1/TRAF5/JUN/DNAJA1/PTPN22/HSPD1	11
MF	GO:0140375	immune receptor activity	8/132	148/18432	1.13679e-05	0.000848043	0.000670106	KLRC1/CXCR6/KIR2DL4/CD44/CXCR3/IL2RB/CXCR4/KLRC2	8
MF	GO:0044389	ubiquitin-like protein ligase binding	11/132	318/18432	1.83791e-05	0.000990269	0.00078249	GABARAPL1/HSPA1B/CXCR4/HSPA1A/ABCB1/HSP90AB1/TRAF5/JUN/DNAJA1/PTPN22/HSPD1	11
MF	GO:0001784	phosphotyrosine residue binding	5/132	46/18432	1.89064e-05	0.000990269	0.00078249	SAMSN1/SYK/PIK3R1/CBLB/RASA1	5
MF	GO:0019957	C-C chemokine binding	4/132	24/18432	2.38939e-05	0.000990269	0.00078249	CXCR6/CXCR3/CXCR4/ZFP36	4
MF	GO:0070412	R-SMAD binding	4/132	24/18432	2.38939e-05	0.000990269	0.00078249	RGCC/LDLRAD4/JUN/FOS	4
MF	GO:0051082	unfolded protein binding	7/132	124/18432	3.09222e-05	0.0011534	0.000911391	HSPA1B/HSPA1A/HSP90AB1/DNAJA1/DNAJB1/HSPD1/HSPE1	7
MF	GO:0008330	protein tyrosine/threonine phosphatase activity	3/132	10/18432	4.15275e-05	0.00140816	0.0011127	DUSP4/DUSP1/DUSP6	3
MF	GO:0045309	protein phosphorylated amino acid binding	5/132	58/18432	5.90026e-05	0.001834	0.00144919	SAMSN1/SYK/PIK3R1/CBLB/RASA1	5
MF	GO:0017017	MAP kinase tyrosine/serine/threonine phosphatase activity	3/132	13/18432	9.74271e-05	0.00279541	0.00220887	DUSP4/DUSP1/DUSP6	3
MF	GO:0001228	DNA-binding transcription activator activity, RNA polymerase II-specific	12/132	468/18432	0.000138608	0.00369292	0.00291806	FOSB/NR4A1/EGR1/JUNB/RBPJ/JUN/FOS/MAFF/NFKB1/REL/CEBPD/GATA3	12
MF	GO:0001216	DNA-binding transcription activator activity	12/132	472/18432	0.000150026	0.00373064	0.00294787	FOSB/NR4A1/EGR1/JUNB/RBPJ/JUN/FOS/MAFF/NFKB1/REL/CEBPD/GATA3	12
MF	GO:0005096	GTPase activator activity	9/132	275/18432	0.000164819	0.00384235	0.00303614	SRGAP3/RAB3GAP1/RGS1/TBCD/RANBP2/JUN/RASA1/ARHGAP9/RALGAPA1	9
MF	GO:0031072	heat shock protein binding	6/132	124/18432	0.000269382	0.00561117	0.00443383	HSPA1B/HSPA1A/HSP90AB1/ZFP36/DNAJA1/DNAJB1	6
MF	GO:0033549	MAP kinase phosphatase activity	3/132	18/18432	0.00027078	0.00561117	0.00443383	DUSP4/DUSP1/DUSP6	3
MF	GO:0019207	kinase regulator activity	8/132	246/18432	0.000399064	0.00783425	0.00619046	RGCC/SPRY2/AREG/HSP90AB1/PIK3R1/SOCS1/DDX3X/CCNH	8
MF	GO:0004864	protein phosphatase inhibitor activity	4/132	50/18432	0.000448422	0.00836308	0.00660833	MGAT5/PPP1R14B/LGALS3/PPP1R2	4
MF	GO:0051219	phosphoprotein binding	5/132	92/18432	0.000521516	0.00926312	0.00731953	SAMSN1/SYK/PIK3R1/CBLB/RASA1	5
MF	GO:0019212	phosphatase inhibitor activity	4/132	53/18432	0.0005608	0.00928447	0.00733639	MGAT5/PPP1R14B/LGALS3/PPP1R2	4
MF	GO:0016493	C-C chemokine receptor activity	3/132	23/18432	0.000572501	0.00928447	0.00733639	CXCR6/CXCR3/CXCR4	3
MF	GO:0019955	cytokine binding	6/132	144/18432	0.000598439	0.00930074	0.00734925	CXCR6/PLP2/CXCR3/IL2RB/CXCR4/ZFP36	6
MF	GO:0019888	protein phosphatase regulator activity	5/132	96/18432	0.000633615	0.00945353	0.00746999	MGAT5/PPP1R14B/LGALS3/PPP1R2/PPP1R16B	5
MF	GO:0004896	cytokine receptor activity	5/132	97/18432	0.000664259	0.00952956	0.00753006	CXCR6/CD44/CXCR3/IL2RB/CXCR4	5
MF	GO:0030695	GTPase regulator activity	11/132	488/18432	0.000778619	0.0102874	0.00812889	SRGAP3/RAB3GAP1/RGS1/TBCD/RANBP2/JUN/RASA1/RAPGEF6/ARHGAP9/RASGEF1B/RALGAPA1	11
MF	GO:0060589	nucleoside-triphosphatase regulator activity	11/132	488/18432	0.000778619	0.0102874	0.00812889	SRGAP3/RAB3GAP1/RGS1/TBCD/RANBP2/JUN/RASA1/RAPGEF6/ARHGAP9/RASGEF1B/RALGAPA1	11
MF	GO:0001637	G protein-coupled chemoattractant receptor activity	3/132	26/18432	0.000827405	0.0102874	0.00812889	CXCR6/CXCR3/CXCR4	3
MF	GO:0004950	chemokine receptor activity	3/132	26/18432	0.000827405	0.0102874	0.00812889	CXCR6/CXCR3/CXCR4	3
MF	GO:0001671	ATPase activator activity	3/132	27/18432	0.000925979	0.011085	0.00875916	DNAJA1/DNAJB1/ATP1B3	3
MF	GO:0051087	chaperone binding	5/132	105/18432	0.000950994	0.011085	0.00875916	TBCD/DNAJA1/DNAJB1/HSPD1/HSPE1	5
MF	GO:0019887	protein kinase regulator activity	7/132	218/18432	0.000993899	0.0112341	0.00887693	RGCC/SPRY2/AREG/HSP90AB1/SOCS1/DDX3X/CCNH	7
MF	GO:0019208	phosphatase regulator activity	5/132	114/18432	0.00137375	0.0150708	0.0119086	MGAT5/PPP1R14B/LGALS3/PPP1R2/PPP1R16B	5
MF	GO:0023023	MHC protein complex binding	3/132	36/18432	0.00215666	0.0222381	0.0175721	KLRC1/HSP90AB1/KLRC2	3
MF	GO:0003725	double-stranded RNA binding	4/132	76/18432	0.00216481	0.0222381	0.0175721	STRBP/HSP90AB1/AGO2/HSPD1	4
MF	GO:0030957	Tat protein binding	2/132	10/18432	0.00220593	0.0222381	0.0175721	GABARAPL1/DNAJA1	2
MF	GO:0046332	SMAD binding	4/132	78/18432	0.00238057	0.0233672	0.0184643	RGCC/LDLRAD4/JUN/FOS	4
MF	GO:0048487	beta-tubulin binding	3/132	40/18432	0.00292278	0.0279538	0.0220885	TBCD/GABARAPL1/EML4	3
MF	GO:0140776	protein-containing complex destabilizing activity	2/132	12/18432	0.00320515	0.029888	0.0236169	HSPA1B/HSPA1A	2
MF	GO:0005126	cytokine receptor binding	7/132	273/18432	0.00354616	0.0322614	0.0254923	XCL1/XCL2/SYK/TRAF5/PIK3R1/CKLF/GATA3	7
MF	GO:0061629	RNA polymerase II-specific DNA-binding transcription factor binding	8/132	350/18432	0.00374329	0.033244	0.0262687	NR4A1/GABARAPL1/RBPJ/JUN/FOS/DNAJA1/EOMES/GATA3	8
MF	GO:0008138	protein tyrosine/serine/threonine phosphatase activity	3/132	44/18432	0.00383731	0.0332864	0.0263022	DUSP4/DUSP1/DUSP6	3
MF	GO:0140678	molecular function inhibitor activity	4/132	93/18432	0.00448817	0.0380474	0.0300643	HSPA1A/RASA1/DNAJB1/PPP1R2	4
MF	GO:0042578	phosphoric ester hydrolase activity	8/132	365/18432	0.00480856	0.0398001	0.0314492	DUSP4/PDE4B/PLCH2/DUSP1/PFKFB3/PDE7A/PTPN22/DUSP6	8
MF	GO:0015026	coreceptor activity	3/132	48/18432	0.00490833	0.0398001	0.0314492	CXCR6/TMIGD2/CXCR4	3
MF	GO:0008009	chemokine activity	3/132	49/18432	0.00520138	0.041279	0.0326178	XCL1/XCL2/CKLF	3
MF	GO:0004725	protein tyrosine phosphatase activity	4/132	98/18432	0.00540295	0.0419854	0.033176	DUSP4/DUSP1/PTPN22/DUSP6	4
MF	GO:0005159	insulin-like growth factor receptor binding	2/132	16/18432	0.00571938	0.0426666	0.0337143	PIK3R1/SOCS1	2
MF	GO:0046935	1-phosphatidylinositol-3-kinase regulator activity	2/132	16/18432	0.00571938	0.0426666	0.0337143	PIK3R1/SOCS1	2
MF	GO:0004115	3',5'-cyclic-AMP phosphodiesterase activity	2/132	17/18432	0.00645172	0.0462787	0.0365685	PDE4B/PDE7A	2
MF	GO:0004865	protein serine/threonine phosphatase inhibitor activity	2/132	17/18432	0.00645172	0.0462787	0.0365685	PPP1R14B/PPP1R2	2

## Sheet: CD56dim NK-KEGG
Table S6： KEGG and GO Enrichment Analysis of DEGs in Each NK Cells Subtype
category	subcategory	ID	Description	GeneRatio	BgRatio	pvalue	p.adjust	qvalue	geneID	Count
Organismal Systems	Immune system	hsa04650	Natural killer cell mediated cytotoxicity	10/30	134/9437	5.60593e-12	5.54987e-10	4.48474e-10	FCGR3A/FCER1G/PRF1/GZMB/CD247/TYROBP/SH2D1B/ITGB2/NCR3/ICAM2	10
Organismal Systems	Immune system	hsa04062	Chemokine signaling pathway	6/30	193/9437	2.66981e-05	0.00132155	0.00106792	CX3CR1/CCL3/GNG2/CCL4L2/LYN/FGR	6

## Sheet: CD56dim NK-GO
Table S6： KEGG and GO Enrichment Analysis of DEGs in Each NK Cells Subtype
ONTOLOGY	ID	Description	GeneRatio	BgRatio	pvalue	p.adjust	qvalue	geneID	Count
BP	GO:0002443	leukocyte mediated immunity	19/59	463/18903	9.68801e-17	1.57043e-13	1.12177e-13	SPON2/FCGR3A/FCER1G/PRF1/GZMB/TYROBP/NKG7/CX3CR1/SH2D1B/ITGB2/CCL3/NCR3/CD160/LYN/CD300A/FGR/HAVCR2/TRBC1/SLC15A4	19
BP	GO:0002366	leukocyte activation involved in immune response	13/59	293/18903	4.89017e-12	3.13451e-09	2.23901e-09	FCGR3A/FCER1G/TYROBP/NKG7/CX3CR1/SH2D1B/ITGB2/CCL3/LYN/CD300A/FGR/HAVCR2/SLC15A4	13
BP	GO:0002263	cell activation involved in immune response	13/59	297/18903	5.80106e-12	3.13451e-09	2.23901e-09	FCGR3A/FCER1G/TYROBP/NKG7/CX3CR1/SH2D1B/ITGB2/CCL3/LYN/CD300A/FGR/HAVCR2/SLC15A4	13
BP	GO:0002275	myeloid cell activation involved in immune response	9/59	96/18903	1.5617e-11	6.32879e-09	4.52071e-09	FCER1G/TYROBP/CX3CR1/ITGB2/CCL3/LYN/CD300A/FGR/HAVCR2	9
BP	GO:0002444	myeloid leukocyte mediated immunity	9/59	107/18903	4.20666e-11	1.3638e-08	9.74174e-09	SPON2/FCGR3A/TYROBP/CX3CR1/ITGB2/CCL3/LYN/CD300A/FGR	9
BP	GO:0031349	positive regulation of defense response	12/59	307/18903	1.5388e-10	3.64169e-08	2.60129e-08	TYROBP/NKG7/CYBA/SH2D1B/CCL3/PYHIN1/TXK/NCR3/CD160/LYN/HAVCR2/SLC15A4	12
BP	GO:0002274	myeloid leukocyte activation	11/59	237/18903	1.5726e-10	3.64169e-08	2.60129e-08	FCGR3A/FCER1G/TYROBP/CST7/CX3CR1/ITGB2/CCL3/LYN/CD300A/FGR/HAVCR2	11
BP	GO:0002703	regulation of leukocyte mediated immunity	11/59	241/18903	1.88025e-10	3.80987e-08	2.72142e-08	TYROBP/CX3CR1/SH2D1B/ITGB2/NCR3/CD160/LYN/CD300A/FGR/HAVCR2/SLC15A4	11
BP	GO:0002833	positive regulation of response to biotic stimulus	10/59	188/18903	3.0674e-10	4.76145e-08	3.40114e-08	TYROBP/CYBA/SH2D1B/PYHIN1/TXK/NCR3/CD160/LYN/HAVCR2/SLC15A4	10
BP	GO:0001909	leukocyte mediated cytotoxicity	9/59	134/18903	3.20861e-10	4.76145e-08	3.40114e-08	FCGR3A/PRF1/GZMB/TYROBP/NKG7/CX3CR1/NCR3/CD160/HAVCR2	9
BP	GO:0001906	cell killing	10/59	189/18903	3.23109e-10	4.76145e-08	3.40114e-08	FCGR3A/PRF1/GZMB/TYROBP/GNLY/NKG7/CX3CR1/NCR3/CD160/HAVCR2	10
BP	GO:0002768	immune response-regulating cell surface receptor signaling pathway	12/59	341/18903	5.12612e-10	6.92453e-08	4.94626e-08	FCGR3A/FCER1G/CD247/TYROBP/TXK/NCR3/CD160/CD38/LYN/CD300A/FGR/TRBC1	12
BP	GO:0045089	positive regulation of innate immune response	9/59	145/18903	6.49363e-10	8.09706e-08	5.7838e-08	TYROBP/SH2D1B/PYHIN1/TXK/NCR3/CD160/LYN/HAVCR2/SLC15A4	9
BP	GO:0032103	positive regulation of response to external stimulus	13/59	464/18903	1.43874e-09	1.66586e-07	1.18994e-07	TYROBP/NKG7/CYBA/CX3CR1/SH2D1B/CCL3/PYHIN1/TXK/NCR3/CD160/LYN/HAVCR2/SLC15A4	13
BP	GO:0002697	regulation of immune effector process	12/59	379/18903	1.70065e-09	1.83783e-07	1.31278e-07	SPON2/TYROBP/CX3CR1/SH2D1B/ITGB2/NCR3/CD160/LYN/CD300A/FGR/HAVCR2/SLC15A4	12
BP	GO:0002253	activation of immune response	12/59	397/18903	2.86892e-09	2.58753e-07	1.8483e-07	FCER1G/CD247/TYROBP/PYHIN1/TXK/NCR3/CD160/CD38/LYN/CD300A/FGR/TRBC1	12
BP	GO:0002429	immune response-activating cell surface receptor signaling pathway	11/59	312/18903	2.87326e-09	2.58753e-07	1.8483e-07	FCER1G/CD247/TYROBP/TXK/NCR3/CD160/CD38/LYN/CD300A/FGR/TRBC1	11
BP	GO:0002757	immune response-activating signal transduction	11/59	312/18903	2.87326e-09	2.58753e-07	1.8483e-07	FCER1G/CD247/TYROBP/TXK/NCR3/CD160/CD38/LYN/CD300A/FGR/TRBC1	11
BP	GO:0045088	regulation of innate immune response	10/59	240/18903	3.28786e-09	2.80507e-07	2.00368e-07	TYROBP/SH2D1B/PYHIN1/TXK/NCR3/CD160/LYN/FGR/HAVCR2/SLC15A4	10
BP	GO:0002228	natural killer cell mediated immunity	7/59	77/18903	4.05426e-09	3.28598e-07	2.3472e-07	FCGR3A/GZMB/NKG7/SH2D1B/NCR3/CD160/HAVCR2	7
BP	GO:0043299	leukocyte degranulation	7/59	79/18903	4.86348e-09	3.75415e-07	2.68162e-07	FCGR3A/NKG7/ITGB2/CCL3/LYN/CD300A/FGR	7
BP	GO:0002831	regulation of response to biotic stimulus	11/59	361/18903	1.30538e-08	9.61826e-07	6.87041e-07	TYROBP/CYBA/SH2D1B/PYHIN1/TXK/NCR3/CD160/LYN/FGR/HAVCR2/SLC15A4	11
BP	GO:0002449	lymphocyte mediated immunity	11/59	367/18903	1.54683e-08	1.09018e-06	7.78725e-07	FCGR3A/FCER1G/PRF1/GZMB/NKG7/SH2D1B/NCR3/CD160/HAVCR2/TRBC1/SLC15A4	11
BP	GO:0050867	positive regulation of cell activation	12/59	467/18903	1.75444e-08	1.18497e-06	8.46438e-07	FCGR3A/TYROBP/ITGB2/CCL3/PLEK/CD160/CD38/LYN/FGR/HAVCR2/TRBC1/ZBTB16	12
BP	GO:0002886	regulation of myeloid leukocyte mediated immunity	6/59	60/18903	3.12856e-08	2.02856e-06	1.44902e-06	TYROBP/CX3CR1/ITGB2/LYN/CD300A/FGR	6
BP	GO:0042116	macrophage activation	7/59	109/18903	4.65023e-08	2.89924e-06	2.07095e-06	FCGR3A/TYROBP/CST7/CX3CR1/ITGB2/CCL3/HAVCR2	7
BP	GO:0038094	Fc-gamma receptor signaling pathway	5/59	33/18903	5.52922e-08	3.31803e-06	2.3701e-06	FCGR3A/FCER1G/CD247/LYN/FGR	5
BP	GO:0045055	regulated exocytosis	9/59	242/18903	5.73134e-08	3.31803e-06	2.3701e-06	FCGR3A/NKG7/ITGB2/CCL3/PLEK/LYN/CTBP2/CD300A/FGR	9
BP	GO:0002699	positive regulation of immune effector process	9/59	261/18903	1.09323e-07	6.048e-06	4.32014e-06	SPON2/TYROBP/SH2D1B/ITGB2/NCR3/CD160/LYN/CD300A/FGR	9
BP	GO:0042267	natural killer cell mediated cytotoxicity	6/59	74/18903	1.11931e-07	6.048e-06	4.32014e-06	FCGR3A/GZMB/NKG7/NCR3/CD160/HAVCR2	6
BP	GO:0002696	positive regulation of leukocyte activation	11/59	450/18903	1.23188e-07	6.44153e-06	4.60124e-06	FCGR3A/TYROBP/ITGB2/CCL3/CD160/CD38/LYN/FGR/HAVCR2/TRBC1/ZBTB16	11
BP	GO:0002347	response to tumor cell	5/59	43/18903	2.18977e-07	1.10926e-05	7.92353e-06	PRF1/NKG7/CD160/ABI3/HAVCR2	5
BP	GO:0001819	positive regulation of cytokine production	11/59	486/18903	2.66222e-07	1.30771e-05	9.34111e-06	SPON2/FCGR3A/FCER1G/TYROBP/CYBA/CCL3/PYHIN1/TXK/CD160/FGR/HAVCR2	11
BP	GO:0001774	microglial cell activation	5/59	47/18903	3.45641e-07	1.60081e-05	1.14347e-05	TYROBP/CST7/CX3CR1/ITGB2/CCL3	5
BP	GO:0036230	granulocyte activation	5/59	47/18903	3.45641e-07	1.60081e-05	1.14347e-05	FCER1G/TYROBP/ITGB2/CCL3/CD300A	5
BP	GO:0002269	leukocyte activation involved in inflammatory response	5/59	50/18903	4.74019e-07	2.1344e-05	1.52462e-05	TYROBP/CST7/CX3CR1/ITGB2/CCL3	5
BP	GO:0006909	phagocytosis	9/59	314/18903	5.20474e-07	2.28024e-05	1.62879e-05	SPON2/FCER1G/TYROBP/CYBA/ITGB2/LYN/CD300A/FGR/TRBC1	9
BP	GO:0030101	natural killer cell activation	6/59	99/18903	6.37516e-07	2.71951e-05	1.94257e-05	FCGR3A/TYROBP/NKG7/NCR3/FGR/HAVCR2	6
BP	GO:0061900	glial cell activation	5/59	54/18903	7.00824e-07	2.91291e-05	2.08072e-05	TYROBP/CST7/CX3CR1/ITGB2/CCL3	5
BP	GO:0031341	regulation of cell killing	6/59	102/18903	7.60599e-07	3.04065e-05	2.17196e-05	PRF1/TYROBP/CX3CR1/NCR3/CD160/HAVCR2	6
BP	GO:0038093	Fc receptor signaling pathway	5/59	55/18903	7.69073e-07	3.04065e-05	2.17196e-05	FCGR3A/FCER1G/CD247/LYN/FGR	5
BP	GO:0032760	positive regulation of tumor necrosis factor production	6/59	105/18903	9.02502e-07	3.48323e-05	2.4881e-05	SPON2/FCGR3A/TYROBP/CYBA/CCL3/HAVCR2	6
BP	GO:1903557	positive regulation of tumor necrosis factor superfamily cytokine production	6/59	109/18903	1.12474e-06	4.23999e-05	3.02866e-05	SPON2/FCGR3A/TYROBP/CYBA/CCL3/HAVCR2	6
BP	GO:0002418	immune response to tumor cell	4/59	27/18903	1.42353e-06	5.24441e-05	3.74613e-05	PRF1/NKG7/CD160/HAVCR2	4
BP	GO:0032640	tumor necrosis factor production	7/59	184/18903	1.64375e-06	5.79242e-05	4.13758e-05	SPON2/FCGR3A/TYROBP/CYBA/CX3CR1/CCL3/HAVCR2	7
BP	GO:0032680	regulation of tumor necrosis factor production	7/59	184/18903	1.64375e-06	5.79242e-05	4.13758e-05	SPON2/FCGR3A/TYROBP/CYBA/CX3CR1/CCL3/HAVCR2	7
BP	GO:0071706	tumor necrosis factor superfamily cytokine production	7/59	189/18903	1.96537e-06	6.56187e-05	4.6872e-05	SPON2/FCGR3A/TYROBP/CYBA/CX3CR1/CCL3/HAVCR2	7
BP	GO:1903555	regulation of tumor necrosis factor superfamily cytokine production	7/59	189/18903	1.96537e-06	6.56187e-05	4.6872e-05	SPON2/FCGR3A/TYROBP/CYBA/CX3CR1/CCL3/HAVCR2	7
BP	GO:0006887	exocytosis	9/59	369/18903	1.98354e-06	6.56187e-05	4.6872e-05	FCGR3A/NKG7/ITGB2/CCL3/PLEK/LYN/CTBP2/CD300A/FGR	9
BP	GO:0042742	defense response to bacterium	9/59	382/18903	2.63431e-06	8.54043e-05	6.10051e-05	SPON2/FCER1G/PLAC8/GNLY/CYBA/CD160/FGR/HAVCR2/TRBC1	9
BP	GO:0150076	neuroinflammatory response	5/59	73/18903	3.18135e-06	0.000101117	7.22289e-05	TYROBP/CST7/CX3CR1/ITGB2/CCL3	5
BP	GO:0002423	natural killer cell mediated immune response to tumor cell	3/59	10/18903	3.41234e-06	0.000106373	7.59832e-05	NKG7/CD160/HAVCR2	3
BP	GO:0001910	regulation of leukocyte mediated cytotoxicity	5/59	87/18903	7.56966e-06	0.000231517	0.000165375	TYROBP/CX3CR1/NCR3/CD160/HAVCR2	5
BP	GO:0042119	neutrophil activation	4/59	41/18903	7.95097e-06	0.000238676	0.000170489	FCER1G/TYROBP/ITGB2/CD300A	4
BP	GO:0032814	regulation of natural killer cell activation	4/59	42/18903	8.7675e-06	0.000258402	0.000184579	FCGR3A/TYROBP/FGR/HAVCR2	4
BP	GO:0002683	negative regulation of immune system process	9/59	449/18903	9.73891e-06	0.000281907	0.000201368	TYROBP/CST7/CX3CR1/CCL3/CD160/LYN/CD300A/FGR/HAVCR2	9
BP	GO:0050851	antigen receptor-mediated signaling pathway	7/59	252/18903	1.301e-05	0.000369985	0.000264284	CD247/TXK/CD160/CD38/LYN/CD300A/TRBC1	7
BP	GO:0043300	regulation of leukocyte degranulation	4/59	49/18903	1.63283e-05	0.000456348	0.000325973	ITGB2/LYN/CD300A/FGR	4
BP	GO:0046631	alpha-beta T cell activation	6/59	174/18903	1.67824e-05	0.00046109	0.00032936	CD247/NKG7/CD160/CD300A/TRBC1/ZBTB16	6
BP	GO:0002715	regulation of natural killer cell mediated immunity	4/59	51/18903	1.91693e-05	0.00051789	0.000369934	SH2D1B/NCR3/CD160/HAVCR2	4
BP	GO:0006968	cellular defense response	4/59	52/18903	2.07185e-05	0.000541688	0.000386933	PRF1/TYROBP/GNLY/CX3CR1	4
BP	GO:0010543	regulation of platelet activation	4/59	52/18903	2.07185e-05	0.000541688	0.000386933	FCER1G/PLEK/TXK/LYN	4
BP	GO:0002448	mast cell mediated immunity	4/59	55/18903	2.59194e-05	0.000653457	0.00046677	SPON2/LYN/CD300A/FGR	4
BP	GO:0002281	macrophage activation involved in immune response	3/59	19/18903	2.7009e-05	0.000653457	0.00046677	TYROBP/CX3CR1/HAVCR2	3
BP	GO:0002283	neutrophil activation involved in immune response	3/59	19/18903	2.7009e-05	0.000653457	0.00046677	FCER1G/TYROBP/ITGB2	3
BP	GO:0030889	negative regulation of B cell proliferation	3/59	19/18903	2.7009e-05	0.000653457	0.00046677	TYROBP/LYN/CD300A	3
BP	GO:0032930	positive regulation of superoxide anion generation	3/59	19/18903	2.7009e-05	0.000653457	0.00046677	TYROBP/CYBA/ITGB2	3
BP	GO:0051251	positive regulation of lymphocyte activation	8/59	400/18903	3.23564e-05	0.00077132	0.000550961	FCGR3A/TYROBP/CD160/CD38/LYN/HAVCR2/TRBC1/ZBTB16	8
BP	GO:0002695	negative regulation of leukocyte activation	6/59	198/18903	3.47635e-05	0.00081669	0.000583369	TYROBP/CST7/LYN/CD300A/FGR/HAVCR2	6
BP	GO:0002224	toll-like receptor signaling pathway	5/59	123/18903	4.06332e-05	0.000937908	0.000669956	CYBA/LYN/CD300A/HAVCR2/SLC15A4	5
BP	GO:0050864	regulation of B cell activation	6/59	204/18903	4.10805e-05	0.000937908	0.000669956	TYROBP/CD38/LYN/CD300A/TRBC1/SLC15A4	6
BP	GO:0032928	regulation of superoxide anion generation	3/59	22/18903	4.26396e-05	0.000959982	0.000685724	TYROBP/CYBA/ITGB2	3
BP	GO:0032612	interleukin-1 production	5/59	130/18903	5.29413e-05	0.00115395	0.00082428	TYROBP/CX3CR1/CCL3/PYHIN1/HAVCR2	5
BP	GO:0032652	regulation of interleukin-1 production	5/59	130/18903	5.29413e-05	0.00115395	0.00082428	TYROBP/CX3CR1/CCL3/PYHIN1/HAVCR2	5
BP	GO:0031343	positive regulation of cell killing	4/59	66/18903	5.33909e-05	0.00115395	0.00082428	PRF1/TYROBP/NCR3/CD160	4
BP	GO:0030888	regulation of B cell proliferation	4/59	67/18903	5.6649e-05	0.00120826	0.000863074	TYROBP/CD38/LYN/CD300A	4
BP	GO:0019835	cytolysis	3/59	25/18903	6.32598e-05	0.00133174	0.000951274	PRF1/GZMB/NKG7	3
BP	GO:0050866	negative regulation of cell activation	6/59	221/18903	6.41156e-05	0.00133245	0.000951784	TYROBP/CST7/LYN/CD300A/FGR/HAVCR2	6
BP	GO:2000379	positive regulation of reactive oxygen species metabolic process	4/59	71/18903	7.11476e-05	0.00145988	0.0010428	AKR1C3/TYROBP/CYBA/ITGB2	4
BP	GO:0050852	T cell receptor signaling pathway	5/59	139/18903	7.27908e-05	0.00147492	0.00105355	CD247/TXK/CD160/CD300A/TRBC1	5
BP	GO:0002705	positive regulation of leukocyte mediated immunity	5/59	140/18903	7.53077e-05	0.00150708	0.00107652	TYROBP/SH2D1B/ITGB2/NCR3/CD160	5
BP	GO:0032732	positive regulation of interleukin-1 production	4/59	74/18903	8.36692e-05	0.001654	0.00118147	TYROBP/CCL3/PYHIN1/HAVCR2	4
BP	GO:0034121	regulation of toll-like receptor signaling pathway	4/59	77/18903	9.77221e-05	0.00190534	0.001361	CYBA/LYN/CD300A/SLC15A4	4
BP	GO:0050670	regulation of lymphocyte proliferation	6/59	239/18903	9.87347e-05	0.00190534	0.001361	FCGR3A/TYROBP/CD38/LYN/CD300A/HAVCR2	6
BP	GO:0097529	myeloid leukocyte migration	6/59	242/18903	0.000105727	0.00201628	0.00144025	FCER1G/CX3CR1/ITGB2/CCL3/LYN/CD300A	6
BP	GO:0032944	regulation of mononuclear cell proliferation	6/59	243/18903	0.000108144	0.00203839	0.00145604	FCGR3A/TYROBP/CD38/LYN/CD300A/HAVCR2	6
BP	GO:0002717	positive regulation of natural killer cell mediated immunity	3/59	32/18903	0.000134319	0.00247421	0.00176735	SH2D1B/NCR3/CD160	3
BP	GO:0043304	regulation of mast cell degranulation	3/59	32/18903	0.000134319	0.00247421	0.00176735	LYN/CD300A/FGR	3
BP	GO:0002431	Fc receptor mediated stimulatory signaling pathway	3/59	33/18903	0.000147423	0.00268509	0.00191798	FCER1G/LYN/FGR	3
BP	GO:0050672	negative regulation of lymphocyte proliferation	4/59	87/18903	0.000157048	0.00282861	0.0020205	TYROBP/LYN/CD300A/HAVCR2	4
BP	GO:0033006	regulation of mast cell activation involved in immune response	3/59	34/18903	0.000161332	0.0028426	0.00203049	LYN/CD300A/FGR	3
BP	GO:0090322	regulation of superoxide metabolic process	3/59	34/18903	0.000161332	0.0028426	0.00203049	TYROBP/CYBA/ITGB2	3
BP	GO:0032945	negative regulation of mononuclear cell proliferation	4/59	88/18903	0.000164145	0.00286107	0.00204369	TYROBP/LYN/CD300A/HAVCR2	4
BP	GO:0051250	negative regulation of lymphocyte activation	5/59	166/18903	0.000167834	0.00289425	0.00206739	TYROBP/LYN/CD300A/FGR/HAVCR2	5
BP	GO:0018108	peptidyl-tyrosine phosphorylation	7/59	380/18903	0.000174219	0.00297273	0.00212345	SH2D1B/ITGB2/HIPK2/TXK/LYN/CD300A/FGR	7
BP	GO:0018212	peptidyl-tyrosine modification	7/59	382/18903	0.000179922	0.00303805	0.00217011	SH2D1B/ITGB2/HIPK2/TXK/LYN/CD300A/FGR	7
BP	GO:0070663	regulation of leukocyte proliferation	6/59	269/18903	0.000188097	0.00314336	0.00224533	FCGR3A/TYROBP/CD38/LYN/CD300A/HAVCR2	6
BP	GO:0050869	negative regulation of B cell activation	3/59	36/18903	0.000191646	0.00316999	0.00226435	TYROBP/LYN/CD300A	3
BP	GO:0070664	negative regulation of leukocyte proliferation	4/59	96/18903	0.000229539	0.00375841	0.00268466	TYROBP/LYN/CD300A/HAVCR2	4
BP	GO:0002706	regulation of lymphocyte mediated immunity	5/59	179/18903	0.000238309	0.00386298	0.00275936	SH2D1B/NCR3/CD160/HAVCR2/SLC15A4	5
BP	GO:0002221	pattern recognition receptor signaling pathway	5/59	187/18903	0.000291672	0.00466801	0.0033344	CYBA/LYN/CD300A/HAVCR2/SLC15A4	5
BP	GO:0007159	leukocyte cell-cell adhesion	7/59	414/18903	0.000293731	0.00466801	0.0033344	CX3CR1/ITGB2/CD160/LYN/CD300A/HAVCR2/ZBTB16	7
BP	GO:0050764	regulation of phagocytosis	4/59	103/18903	0.000300581	0.0047305	0.00337904	FCER1G/CYBA/CD300A/FGR	4
BP	GO:0042100	B cell proliferation	4/59	104/18903	0.00031188	0.0048454	0.00346112	TYROBP/CD38/LYN/CD300A	4
BP	GO:0050777	negative regulation of immune response	5/59	190/18903	0.00031386	0.0048454	0.00346112	CD160/LYN/CD300A/FGR/HAVCR2	5
BP	GO:0042554	superoxide anion generation	3/59	43/18903	0.000326149	0.00498762	0.0035627	TYROBP/CYBA/ITGB2	3
BP	GO:0062207	regulation of pattern recognition receptor signaling pathway	4/59	107/18903	0.000347607	0.00526608	0.00376161	CYBA/LYN/CD300A/SLC15A4	4
BP	GO:0032526	response to retinoic acid	4/59	108/18903	0.000360141	0.00540545	0.00386116	IGFBP7/CD38/LYN/IGF2R	4
BP	GO:0046651	lymphocyte proliferation	6/59	305/18903	0.000368997	0.00548756	0.00391981	FCGR3A/TYROBP/CD38/LYN/CD300A/HAVCR2	6
BP	GO:0033003	regulation of mast cell activation	3/59	45/18903	0.000373357	0.00550192	0.00393007	LYN/CD300A/FGR	3
BP	GO:0032611	interleukin-1 beta production	4/59	111/18903	0.000399684	0.00578471	0.00413207	TYROBP/CX3CR1/CCL3/PYHIN1	4
BP	GO:0032651	regulation of interleukin-1 beta production	4/59	111/18903	0.000399684	0.00578471	0.00413207	TYROBP/CX3CR1/CCL3/PYHIN1	4
BP	GO:0032943	mononuclear cell proliferation	6/59	312/18903	0.000416235	0.00597095	0.0042651	FCGR3A/TYROBP/CD38/LYN/CD300A/HAVCR2	6
BP	GO:0032815	negative regulation of natural killer cell activation	2/59	10/18903	0.000424099	0.0059769	0.00426935	FGR/HAVCR2	2
BP	GO:0042269	regulation of natural killer cell mediated cytotoxicity	3/59	47/18903	0.000424752	0.0059769	0.00426935	NCR3/CD160/HAVCR2	3
BP	GO:0007229	integrin-mediated signaling pathway	4/59	113/18903	0.000427711	0.0059769	0.00426935	ITGB2/PLEK/TXK/FGR	4
BP	GO:1901654	response to ketone	5/59	205/18903	0.000444618	0.00616005	0.00440018	IGFBP7/AKR1C3/CYBA/GNG2/CD38	5
BP	GO:0002285	lymphocyte activation involved in immune response	5/59	207/18903	0.000464748	0.00638438	0.00456042	FCGR3A/FCER1G/NKG7/HAVCR2/SLC15A4	5
BP	GO:1903829	positive regulation of protein localization	7/59	451/18903	0.000491143	0.00669027	0.00477892	GZMB/CD247/TYROBP/ITGB2/ABHD17A/PYHIN1/CD38	7
BP	GO:0043320	natural killer cell degranulation	2/59	11/18903	0.000517303	0.0069879	0.00499152	FCGR3A/NKG7	2
BP	GO:0043303	mast cell degranulation	3/59	52/18903	0.000572538	0.00767011	0.00547883	LYN/CD300A/FGR	3
BP	GO:0002887	negative regulation of myeloid leukocyte mediated immunity	2/59	12/18903	0.000619518	0.00797014	0.00569314	CX3CR1/CD300A	2
BP	GO:0034135	regulation of toll-like receptor 2 signaling pathway	2/59	12/18903	0.000619518	0.00797014	0.00569314	CYBA/LYN	2
BP	GO:0034154	toll-like receptor 7 signaling pathway	2/59	12/18903	0.000619518	0.00797014	0.00569314	HAVCR2/SLC15A4	2
BP	GO:1900272	negative regulation of long-term synaptic potentiation	2/59	12/18903	0.000619518	0.00797014	0.00569314	TYROBP/CX3CR1	2
BP	GO:1903977	positive regulation of glial cell migration	2/59	12/18903	0.000619518	0.00797014	0.00569314	CX3CR1/CCL3	2
BP	GO:0071222	cellular response to lipopolysaccharide	5/59	222/18903	0.000638452	0.00810186	0.00578723	SPON2/CX3CR1/CCL3/LYN/HAVCR2	5
BP	GO:0002279	mast cell activation involved in immune response	3/59	54/18903	0.000639752	0.00810186	0.00578723	LYN/CD300A/FGR	3
BP	GO:2000179	positive regulation of neural precursor cell proliferation	3/59	55/18903	0.000675165	0.00848405	0.00606023	CX3CR1/ADGRG1/LYN	3
BP	GO:0050832	defense response to fungus	3/59	56/18903	0.000711806	0.00887567	0.00633997	SPON2/GNLY/CX3CR1	3
BP	GO:0050853	B cell receptor signaling pathway	4/59	130/18903	0.000725424	0.00897307	0.00640955	CD38/LYN/CD300A/TRBC1	4
BP	GO:0002357	defense response to tumor cell	2/59	13/18903	0.000730688	0.00897307	0.00640955	PRF1/ABI3	2
BP	GO:0070661	leukocyte proliferation	6/59	348/18903	0.000738843	0.00900184	0.00643009	FCGR3A/TYROBP/CD38/LYN/CD300A/HAVCR2	6
BP	GO:0008037	cell recognition	5/59	230/18903	0.000748962	0.00900184	0.00643009	SPON2/PRF1/NCR3/HAVCR2/TRBC1	5
BP	GO:0008347	glial cell migration	3/59	57/18903	0.00074969	0.00900184	0.00643009	CX3CR1/CCL3/ADGRG1	3
BP	GO:0042113	B cell activation	6/59	350/18903	0.000761219	0.00907305	0.00648096	TYROBP/CD38/LYN/CD300A/TRBC1/SLC15A4	6
BP	GO:0030168	platelet activation	4/59	133/18903	0.000790079	0.00934831	0.00667758	FCER1G/PLEK/TXK/LYN	4
BP	GO:0071219	cellular response to molecule of bacterial origin	5/59	234/18903	0.000809305	0.0095064	0.00679051	SPON2/CX3CR1/CCL3/LYN/HAVCR2	5
BP	GO:0001912	positive regulation of leukocyte mediated cytotoxicity	3/59	59/18903	0.000829259	0.00967072	0.00690788	TYROBP/NCR3/CD160	3
BP	GO:0030595	leukocyte chemotaxis	5/59	240/18903	0.000906541	0.0104964	0.00749771	FCER1G/CX3CR1/ITGB2/CCL3/LYN	5
BP	GO:0032233	positive regulation of actin filament bundle assembly	3/59	62/18903	0.000958358	0.0109401	0.00781463	PLEK/MTSS1/RHOC	3
BP	GO:0043030	regulation of macrophage activation	3/59	62/18903	0.000958358	0.0109401	0.00781463	CST7/CCL3/HAVCR2	3
BP	GO:0001771	immunological synapse formation	2/59	15/18903	0.000979677	0.0109521	0.0078232	PRF1/HAVCR2	2
BP	GO:1900426	positive regulation of defense response to bacterium	2/59	15/18903	0.000979677	0.0109521	0.0078232	CYBA/HAVCR2	2
BP	GO:1902563	regulation of neutrophil activation	2/59	15/18903	0.000979677	0.0109521	0.0078232	ITGB2/CD300A	2
BP	GO:0032731	positive regulation of interleukin-1 beta production	3/59	63/18903	0.00100405	0.0111478	0.00796294	TYROBP/CCL3/PYHIN1	3
BP	GO:0002218	activation of innate immune response	3/59	64/18903	0.00105111	0.0115908	0.00827941	TYROBP/PYHIN1/LYN	3
BP	GO:0002460	adaptive immune response based on somatic recombination of immune receptors built from immunoglobulin superfamily domains	6/59	375/18903	0.00108768	0.0118557	0.00846866	FCGR3A/FCER1G/PRF1/HAVCR2/TRBC1/SLC15A4	6
BP	GO:1903305	regulation of regulated secretory pathway	4/59	145/18903	0.00108976	0.0118557	0.00846866	ITGB2/LYN/CD300A/FGR	4
BP	GO:0048385	regulation of retinoic acid receptor signaling pathway	2/59	16/18903	0.00111739	0.0119999	0.00857164	AKR1C3/CTBP2	2
BP	GO:1903037	regulation of leukocyte cell-cell adhesion	6/59	377/18903	0.00111782	0.0119999	0.00857164	ITGB2/CD160/LYN/CD300A/HAVCR2/ZBTB16	6
BP	GO:0097305	response to alcohol	5/59	253/18903	0.00114685	0.0121771	0.00869823	IGFBP7/AKR1C3/CYBA/CCL3/GNG2	5
BP	GO:0050854	regulation of antigen receptor-mediated signaling pathway	3/59	66/18903	0.00114935	0.0121771	0.00869823	CD160/LYN/CD300A	3
BP	GO:0009620	response to fungus	3/59	67/18903	0.00120057	0.0125239	0.0089459	SPON2/GNLY/CX3CR1	3
BP	GO:0045576	mast cell activation	3/59	67/18903	0.00120057	0.0125239	0.0089459	LYN/CD300A/FGR	3
BP	GO:2000377	regulation of reactive oxygen species metabolic process	4/59	149/18903	0.00120526	0.0125239	0.0089459	AKR1C3/TYROBP/CYBA/ITGB2	4
BP	GO:0002704	negative regulation of leukocyte mediated immunity	3/59	68/18903	0.00125321	0.0129392	0.0092426	CX3CR1/CD300A/HAVCR2	3
BP	GO:0034134	toll-like receptor 2 signaling pathway	2/59	17/18903	0.00126383	0.0129663	0.00926193	CYBA/LYN	2
BP	GO:0071216	cellular response to biotic stimulus	5/59	261/18903	0.00131649	0.0134216	0.00958714	SPON2/CX3CR1/CCL3/LYN/HAVCR2	5
BP	GO:0008360	regulation of cell shape	4/59	154/18903	0.00136137	0.0137924	0.00985202	ITGB2/CCL3/FGR/RHOC	4
BP	GO:0006978	DNA damage response, signal transduction by p53 class mediator resulting in transcription of p21 class mediator	2/59	18/18903	0.00141896	0.0142067	0.010148	PYHIN1/HIPK2	2
BP	GO:0002548	monocyte chemotaxis	3/59	71/18903	0.00141979	0.0142067	0.010148	CX3CR1/CCL3/LYN	3
BP	GO:0050900	leukocyte migration	6/59	398/18903	0.00147461	0.0146647	0.0104751	FCER1G/CX3CR1/ITGB2/CCL3/LYN/CD300A	6
BP	GO:0097530	granulocyte migration	4/59	158/18903	0.00149604	0.0147871	0.0105625	FCER1G/ITGB2/CCL3/CD300A	4
BP	GO:0034162	toll-like receptor 9 signaling pathway	2/59	19/18903	0.00158272	0.0154554	0.0110399	HAVCR2/SLC15A4	2
BP	GO:0042772	DNA damage response, signal transduction resulting in transcription	2/59	19/18903	0.00158272	0.0154554	0.0110399	PYHIN1/HIPK2	2
BP	GO:0006801	superoxide metabolic process	3/59	74/18903	0.00159967	0.0155273	0.0110913	TYROBP/CYBA/ITGB2	3
BP	GO:1903039	positive regulation of leukocyte cell-cell adhesion	5/59	275/18903	0.00165711	0.0159891	0.0114212	ITGB2/CD160/LYN/HAVCR2/ZBTB16	5
BP	GO:0002837	regulation of immune response to tumor cell	2/59	20/18903	0.00175506	0.0162568	0.0116124	CD160/HAVCR2	2
BP	GO:0002888	positive regulation of myeloid leukocyte mediated immunity	2/59	20/18903	0.00175506	0.0162568	0.0116124	TYROBP/ITGB2	2
BP	GO:0035455	response to interferon-alpha	2/59	20/18903	0.00175506	0.0162568	0.0116124	IFITM2/PYHIN1	2
BP	GO:0071379	cellular response to prostaglandin stimulus	2/59	20/18903	0.00175506	0.0162568	0.0116124	AKR1C3/GNG2	2
BP	GO:1903975	regulation of glial cell migration	2/59	20/18903	0.00175506	0.0162568	0.0116124	CX3CR1/CCL3	2
BP	GO:1903978	regulation of microglial cell activation	2/59	20/18903	0.00175506	0.0162568	0.0116124	CST7/CCL3	2
BP	GO:2000010	positive regulation of protein localization to cell surface	2/59	20/18903	0.00175506	0.0162568	0.0116124	CD247/TYROBP	2
BP	GO:0032729	positive regulation of interferon-gamma production	3/59	77/18903	0.00179322	0.0165159	0.0117975	TXK/CD160/HAVCR2	3
BP	GO:0070665	positive regulation of leukocyte proliferation	4/59	167/18903	0.00183255	0.0167829	0.0119881	FCGR3A/CD38/LYN/HAVCR2	4
BP	GO:0002437	inflammatory response to antigenic stimulus	3/59	79/18903	0.00193003	0.0175314	0.0125228	FCGR3A/LYN/FGR	3
BP	GO:0002834	regulation of response to tumor cell	2/59	21/18903	0.00193592	0.0175314	0.0125228	CD160/HAVCR2	2
BP	GO:0002223	stimulatory C-type lectin receptor signaling pathway	2/59	22/18903	0.00212524	0.0187229	0.013374	TYROBP/LYN	2
BP	GO:0071404	cellular response to low-density lipoprotein particle stimulus	2/59	22/18903	0.00212524	0.0187229	0.013374	FCER1G/ITGB2	2
BP	GO:1900424	regulation of defense response to bacterium	2/59	22/18903	0.00212524	0.0187229	0.013374	CYBA/HAVCR2	2
BP	GO:1990840	response to lectin	2/59	22/18903	0.00212524	0.0187229	0.013374	TYROBP/LYN	2
BP	GO:1990858	cellular response to lectin	2/59	22/18903	0.00212524	0.0187229	0.013374	TYROBP/LYN	2
BP	GO:0032635	interleukin-6 production	4/59	176/18903	0.00221834	0.019268	0.0137633	SPON2/TYROBP/CYBA/HAVCR2	4
BP	GO:0032675	regulation of interleukin-6 production	4/59	176/18903	0.00221834	0.019268	0.0137633	SPON2/TYROBP/CYBA/HAVCR2	4
BP	GO:0140029	exocytic process	3/59	83/18903	0.00222278	0.019268	0.0137633	PLEK/LYN/CTBP2	3
BP	GO:0048872	homeostasis of number of cells	5/59	296/18903	0.0022841	0.0195201	0.0139434	CX3CR1/HIPK2/ADGRG1/LYN/SLC15A4	5
BP	GO:0032418	lysosome localization	3/59	84/18903	0.00230003	0.0195201	0.0139434	LYN/CD300A/FGR	3
BP	GO:0051851	modulation by host of symbiont process	3/59	84/18903	0.00230003	0.0195201	0.0139434	CX3CR1/CCL3/IGF2R	3
BP	GO:1990849	vacuolar localization	3/59	84/18903	0.00230003	0.0195201	0.0139434	LYN/CD300A/FGR	3
BP	GO:0072677	eosinophil migration	2/59	23/18903	0.00232299	0.0196123	0.0140092	CCL3/CD300A	2
BP	GO:0035458	cellular response to interferon-beta	2/59	24/18903	0.0025291	0.0209167	0.014941	IFITM2/PYHIN1	2
BP	GO:0038095	Fc-epsilon receptor signaling pathway	2/59	24/18903	0.0025291	0.0209167	0.014941	FCER1G/LYN	2
BP	GO:0050855	regulation of B cell receptor signaling pathway	2/59	24/18903	0.0025291	0.0209167	0.014941	LYN/CD300A	2
BP	GO:2000353	positive regulation of endothelial cell apoptotic process	2/59	24/18903	0.0025291	0.0209167	0.014941	AKR1C3/CD160	2
BP	GO:0009266	response to temperature stimulus	4/59	186/18903	0.00270907	0.0221256	0.0158045	IGFBP7/PLAC8/LYN/UCP2	4
BP	GO:0001911	negative regulation of leukocyte mediated cytotoxicity	2/59	25/18903	0.00274352	0.0221256	0.0158045	CX3CR1/HAVCR2	2
BP	GO:0032816	positive regulation of natural killer cell activation	2/59	25/18903	0.00274352	0.0221256	0.0158045	FCGR3A/TYROBP	2
BP	GO:0043302	positive regulation of leukocyte degranulation	2/59	25/18903	0.00274352	0.0221256	0.0158045	ITGB2/FGR	2
BP	GO:1902993	positive regulation of amyloid precursor protein catabolic process	2/59	25/18903	0.00274352	0.0221256	0.0158045	GSAP/LYN	2
BP	GO:0070098	chemokine-mediated signaling pathway	3/59	90/18903	0.00279855	0.022347	0.0159627	CX3CR1/CCL3/LYN	3
BP	GO:2000177	regulation of neural precursor cell proliferation	3/59	90/18903	0.00279855	0.022347	0.0159627	CX3CR1/ADGRG1/LYN	3
BP	GO:0007565	female pregnancy	4/59	189/18903	0.0028697	0.0228029	0.0162883	IGFBP7/CD38/UCP2/HAVCR2	4
BP	GO:1901216	positive regulation of neuron death	3/59	91/18903	0.00288759	0.0228331	0.0163099	TYROBP/ITGB2/CCL3	3
BP	GO:0002433	immune response-regulating cell surface receptor signaling pathway involved in phagocytosis	2/59	26/18903	0.0029662	0.0231164	0.0165122	LYN/FGR	2
BP	GO:0038096	Fc-gamma receptor signaling pathway involved in phagocytosis	2/59	26/18903	0.0029662	0.0231164	0.0165122	LYN/FGR	2
BP	GO:1905523	positive regulation of macrophage migration	2/59	26/18903	0.0029662	0.0231164	0.0165122	CX3CR1/CCL3	2
BP	GO:0031099	regeneration	4/59	192/18903	0.00303675	0.023553	0.0168241	PTPN12/TXK/UCP2/IGF2R	4
BP	GO:0060326	cell chemotaxis	5/59	319/18903	0.00315268	0.0243357	0.0173832	FCER1G/CX3CR1/ITGB2/CCL3/LYN	5
BP	GO:0032753	positive regulation of interleukin-4 production	2/59	27/18903	0.00319708	0.0244456	0.0174617	FCER1G/HAVCR2	2
BP	GO:0045954	positive regulation of natural killer cell mediated cytotoxicity	2/59	27/18903	0.00319708	0.0244456	0.0174617	NCR3/CD160	2
BP	GO:0045638	negative regulation of myeloid cell differentiation	3/59	95/18903	0.00326114	0.0248183	0.017728	CCL3/LYN/ZBTB16	3
BP	GO:0022409	positive regulation of cell-cell adhesion	5/59	322/18903	0.00328139	0.0248557	0.0177547	ITGB2/CD160/LYN/HAVCR2/ZBTB16	5
BP	GO:1901214	regulation of neuron death	5/59	325/18903	0.00341385	0.0257389	0.0183855	TYROBP/CX3CR1/ITGB2/CCL3/HIPK2	5
BP	GO:0031342	negative regulation of cell killing	2/59	28/18903	0.00343613	0.0257869	0.0184198	CX3CR1/HAVCR2	2
BP	GO:1990868	response to chemokine	3/59	98/18903	0.00355988	0.0264705	0.0189081	CX3CR1/CCL3/LYN	3
BP	GO:1990869	cellular response to chemokine	3/59	98/18903	0.00355988	0.0264705	0.0189081	CX3CR1/CCL3/LYN	3
BP	GO:0032755	positive regulation of interleukin-6 production	3/59	99/18903	0.00366305	0.0270163	0.019298	SPON2/TYROBP/CYBA	3
BP	GO:0034123	positive regulation of toll-like receptor signaling pathway	2/59	29/18903	0.00368328	0.0270163	0.019298	CYBA/SLC15A4	2
BP	GO:0090025	regulation of monocyte chemotaxis	2/59	29/18903	0.00368328	0.0270163	0.019298	CX3CR1/LYN	2
BP	GO:0045785	positive regulation of cell adhesion	6/59	484/18903	0.00390776	0.0285337	0.0203819	ITGB2/ADGRG1/CD160/LYN/HAVCR2/ZBTB16	6
BP	GO:0043032	positive regulation of macrophage activation	2/59	30/18903	0.00393848	0.0286291	0.02045	CCL3/HAVCR2	2
BP	GO:0019722	calcium-mediated signaling	4/59	208/18903	0.00404117	0.0292444	0.0208895	FCGR3A/CX3CR1/CCL3/PLEK	4
BP	GO:0032496	response to lipopolysaccharide	5/59	339/18903	0.00408351	0.0294194	0.0210145	SPON2/CX3CR1/CCL3/LYN/HAVCR2	5
BP	GO:0044703	multi-organism reproductive process	4/59	209/18903	0.00411055	0.0294832	0.0210601	IGFBP7/CD38/UCP2/HAVCR2	4
BP	GO:0022407	regulation of cell-cell adhesion	6/59	490/18903	0.00414919	0.0294846	0.0210611	ITGB2/CD160/LYN/CD300A/HAVCR2/ZBTB16	6
BP	GO:0002220	innate immune response activating cell surface receptor signaling pathway	2/59	31/18903	0.00420169	0.0294846	0.0210611	TYROBP/LYN	2
BP	GO:0002507	tolerance induction	2/59	31/18903	0.00420169	0.0294846	0.0210611	LYN/HAVCR2	2
BP	GO:0034694	response to prostaglandin	2/59	31/18903	0.00420169	0.0294846	0.0210611	AKR1C3/GNG2	2
BP	GO:0048384	retinoic acid receptor signaling pathway	2/59	31/18903	0.00420169	0.0294846	0.0210611	AKR1C3/CTBP2	2
BP	GO:0017157	regulation of exocytosis	4/59	213/18903	0.00439613	0.0303367	0.0216698	ITGB2/LYN/CD300A/FGR	4
BP	GO:0019221	cytokine-mediated signaling pathway	6/59	496/18903	0.00440154	0.0303367	0.0216698	FCER1G/CX3CR1/CCL3/IFITM2/TXK/LYN	6
BP	GO:0030593	neutrophil chemotaxis	3/59	106/18903	0.0044366	0.0303367	0.0216698	FCER1G/ITGB2/CCL3	3
BP	GO:0045637	regulation of myeloid cell differentiation	4/59	214/18903	0.00446957	0.0303367	0.0216698	TYROBP/CCL3/LYN/ZBTB16	4
BP	GO:0002758	innate immune response-activating signal transduction	2/59	32/18903	0.00447285	0.0303367	0.0216698	TYROBP/LYN	2
BP	GO:0002862	negative regulation of inflammatory response to antigenic stimulus	2/59	32/18903	0.00447285	0.0303367	0.0216698	LYN/FGR	2
BP	GO:0035456	response to interferon-beta	2/59	32/18903	0.00447285	0.0303367	0.0216698	IFITM2/PYHIN1	2
BP	GO:0043552	positive regulation of phosphatidylinositol 3-kinase activity	2/59	32/18903	0.00447285	0.0303367	0.0216698	LYN/FGR	2
BP	GO:0016064	immunoglobulin mediated immune response	4/59	215/18903	0.00454383	0.0306898	0.021922	FCGR3A/FCER1G/TRBC1/SLC15A4	4
BP	GO:0032231	regulation of actin filament bundle assembly	3/59	108/18903	0.00467439	0.0314406	0.0224583	PLEK/MTSS1/RHOC	3
BP	GO:0050858	negative regulation of antigen receptor-mediated signaling pathway	2/59	33/18903	0.00475191	0.0315706	0.0225511	CD160/CD300A	2
BP	GO:0019724	B cell mediated immunity	4/59	218/18903	0.00477161	0.0315706	0.0225511	FCGR3A/FCER1G/TRBC1/SLC15A4	4
BP	GO:0043523	regulation of neuron apoptotic process	4/59	218/18903	0.00477161	0.0315706	0.0225511	TYROBP/CX3CR1/CCL3/HIPK2	4
BP	GO:0044706	multi-multicellular organism process	4/59	218/18903	0.00477161	0.0315706	0.0225511	IGFBP7/CD38/UCP2/HAVCR2	4
BP	GO:0002323	natural killer cell activation involved in immune response	2/59	34/18903	0.00503882	0.0330685	0.0236211	FCGR3A/NKG7	2
BP	GO:0055094	response to lipoprotein particle	2/59	34/18903	0.00503882	0.0330685	0.0236211	FCER1G/ITGB2	2
BP	GO:0002237	response to molecule of bacterial origin	5/59	360/18903	0.00525764	0.0343081	0.0245066	SPON2/CX3CR1/CCL3/LYN/HAVCR2	5
BP	GO:0007596	blood coagulation	4/59	225/18903	0.00533277	0.0343081	0.0245066	FCER1G/PLEK/TXK/LYN	4
BP	GO:0032633	interleukin-4 production	2/59	35/18903	0.00533353	0.0343081	0.0245066	FCER1G/HAVCR2	2
BP	GO:0032673	regulation of interleukin-4 production	2/59	35/18903	0.00533353	0.0343081	0.0245066	FCER1G/HAVCR2	2
BP	GO:0070528	protein kinase C signaling	2/59	35/18903	0.00533353	0.0343081	0.0245066	PLEK/ADGRG1	2
BP	GO:0046634	regulation of alpha-beta T cell activation	3/59	115/18903	0.00556687	0.0356676	0.0254777	CD160/CD300A/ZBTB16	3
BP	GO:0010922	positive regulation of phosphatase activity	2/59	36/18903	0.00563599	0.0358272	0.0255917	PLEK/CD300A	2
BP	GO:0090218	positive regulation of lipid kinase activity	2/59	36/18903	0.00563599	0.0358272	0.0255917	LYN/FGR	2
BP	GO:0051702	biological process involved in interaction with symbiont	3/59	116/18903	0.00570212	0.036106	0.0257908	CX3CR1/CCL3/IGF2R	3
BP	GO:0050817	coagulation	4/59	230/18903	0.00575964	0.036204	0.0258608	FCER1G/PLEK/TXK/LYN	4
BP	GO:0070997	neuron death	5/59	368/18903	0.00576226	0.036204	0.0258608	TYROBP/CX3CR1/ITGB2/CCL3/HIPK2	5
BP	GO:0002685	regulation of leukocyte migration	4/59	231/18903	0.00584768	0.036458	0.0260423	CX3CR1/CCL3/LYN/CD300A	4
BP	GO:0007599	hemostasis	4/59	231/18903	0.00584768	0.036458	0.0260423	FCER1G/PLEK/TXK/LYN	4
BP	GO:0071402	cellular response to lipoprotein particle stimulus	2/59	37/18903	0.00594616	0.03693	0.0263794	FCER1G/ITGB2	2
BP	GO:0002708	positive regulation of lymphocyte mediated immunity	3/59	119/18903	0.00611969	0.0375758	0.0268407	SH2D1B/NCR3/CD160	3
BP	GO:0032609	interferon-gamma production	3/59	119/18903	0.00611969	0.0375758	0.0268407	TXK/CD160/HAVCR2	3
BP	GO:0032649	regulation of interferon-gamma production	3/59	119/18903	0.00611969	0.0375758	0.0268407	TXK/CD160/HAVCR2	3
BP	GO:0072593	reactive oxygen species metabolic process	4/59	235/18903	0.00620881	0.0379792	0.0271289	AKR1C3/TYROBP/CYBA/ITGB2	4
BP	GO:0051897	positive regulation of protein kinase B signaling	3/59	120/18903	0.00626283	0.0381656	0.027262	AKR1C3/CX3CR1/CCL3	3
BP	GO:0050863	regulation of T cell activation	5/59	376/18903	0.00630027	0.03825	0.0273223	CD160/LYN/CD300A/HAVCR2/ZBTB16	5
BP	GO:0002698	negative regulation of immune effector process	3/59	122/18903	0.00655512	0.0395013	0.0282161	CX3CR1/CD300A/HAVCR2	3
BP	GO:0002761	regulation of myeloid leukocyte differentiation	3/59	122/18903	0.00655512	0.0395013	0.0282161	TYROBP/CCL3/LYN	3
BP	GO:0071675	regulation of mononuclear cell migration	3/59	123/18903	0.00670426	0.0402504	0.0287512	CX3CR1/CCL3/LYN	3
BP	GO:0051209	release of sequestered calcium ion into cytosol	3/59	124/18903	0.00685542	0.041006	0.029291	CYBA/CCL3/LYN	3
BP	GO:0051283	negative regulation of sequestering of calcium ion	3/59	125/18903	0.0070086	0.0417682	0.0298354	CYBA/CCL3/LYN	3
BP	GO:0034122	negative regulation of toll-like receptor signaling pathway	2/59	41/18903	0.00726286	0.0424098	0.0302937	LYN/CD300A	2
BP	GO:0034331	cell junction maintenance	2/59	41/18903	0.00726286	0.0424098	0.0302937	CTBP2/MTSS1	2
BP	GO:0150077	regulation of neuroinflammatory response	2/59	41/18903	0.00726286	0.0424098	0.0302937	CST7/CCL3	2
BP	GO:2000008	regulation of protein localization to cell surface	2/59	41/18903	0.00726286	0.0424098	0.0302937	CD247/TYROBP	2
BP	GO:0002688	regulation of leukocyte chemotaxis	3/59	127/18903	0.00732104	0.0424098	0.0302937	CX3CR1/CCL3/LYN	3
BP	GO:0006911	phagocytosis, engulfment	3/59	127/18903	0.00732104	0.0424098	0.0302937	ITGB2/CD300A/TRBC1	3
BP	GO:0051282	regulation of sequestering of calcium ion	3/59	127/18903	0.00732104	0.0424098	0.0302937	CYBA/CCL3/LYN	3
BP	GO:0050878	regulation of body fluid levels	5/59	390/18903	0.00732556	0.0424098	0.0302937	FCER1G/CYBA/PLEK/TXK/LYN	5
BP	GO:0050870	positive regulation of T cell activation	4/59	251/18903	0.00780165	0.0447065	0.0319342	CD160/LYN/HAVCR2/ZBTB16	4
BP	GO:0071621	granulocyte chemotaxis	3/59	130/18903	0.00780502	0.0447065	0.0319342	FCER1G/ITGB2/CCL3	3
BP	GO:1990266	neutrophil migration	3/59	130/18903	0.00780502	0.0447065	0.0319342	FCER1G/ITGB2/CCL3	3
BP	GO:1904037	positive regulation of epithelial cell apoptotic process	2/59	43/18903	0.00796614	0.0453337	0.0323823	AKR1C3/CD160	2
BP	GO:0051208	sequestering of calcium ion	3/59	131/18903	0.00797045	0.0453337	0.0323823	CYBA/CCL3/LYN	3
BP	GO:0051402	neuron apoptotic process	4/59	255/18903	0.00823815	0.0466925	0.0333528	TYROBP/CX3CR1/CCL3/HIPK2	4
BP	GO:0050856	regulation of T cell receptor signaling pathway	2/59	44/18903	0.00832885	0.0468787	0.0334859	CD160/CD300A	2
BP	GO:1905521	regulation of macrophage migration	2/59	44/18903	0.00832885	0.0468787	0.0334859	CX3CR1/CCL3	2
BP	GO:0006904	vesicle docking involved in exocytosis	2/59	45/18903	0.00869888	0.0484152	0.0345834	PLEK/CTBP2	2
BP	GO:0031295	T cell costimulation	2/59	45/18903	0.00869888	0.0484152	0.0345834	CD160/LYN	2
BP	GO:0062208	positive regulation of pattern recognition receptor signaling pathway	2/59	45/18903	0.00869888	0.0484152	0.0345834	CYBA/SLC15A4	2
BP	GO:0030099	myeloid cell differentiation	5/59	407/18903	0.00872131	0.0484152	0.0345834	TYROBP/CCL3/HIPK2/LYN/ZBTB16	5
BP	GO:0099024	plasma membrane invagination	3/59	136/18903	0.00882869	0.048844	0.0348897	ITGB2/CD300A/TRBC1	3
BP	GO:0031640	killing of cells of another organism	2/59	46/18903	0.00907617	0.0498728	0.0356246	PRF1/GNLY	2
BP	GO:1900271	regulation of long-term synaptic potentiation	2/59	46/18903	0.00907617	0.0498728	0.0356246	TYROBP/CX3CR1	2
CC	GO:0044194	cytolytic granule	4/61	13/19869	5.63007e-08	9.74002e-06	7.17093e-06	PRF1/GZMB/GNLY/NKG7	4
CC	GO:0030667	secretory granule membrane	8/61	313/19869	4.94548e-06	0.000427784	0.000314949	FCER1G/TYROBP/CYBA/ITGB2/CD38/CD300A/IGF2R/SLC15A4	8
CC	GO:0070821	tertiary granule membrane	4/61	73/19869	7.46882e-05	0.00430702	0.00317097	FCER1G/CYBA/ITGB2/CD300A	4
CC	GO:0101003	ficolin-1-rich granule membrane	3/61	61/19869	0.000872984	0.0377565	0.0277976	FCER1G/ITGB2/CD300A	3
MF	GO:0004713	protein tyrosine kinase activity	5/58	138/18432	7.28832e-05	0.0113136	0.0094525	HIPK2/TXK/LYN/FGR/IGF2R	5
MF	GO:0140375	immune receptor activity	5/58	148/18432	0.000101468	0.0113136	0.0094525	FCGR3A/KLRF1/FCER1G/CX3CR1/CD160	5
MF	GO:0004715	non-membrane spanning protein tyrosine kinase activity	3/58	45/18432	0.000381982	0.028394	0.0237231	TXK/LYN/FGR	3
MF	GO:0019864	IgG binding	2/58	11/18432	0.000525564	0.028741	0.024013	FCGR3A/FCER1G	2
MF	GO:0017124	SH3 domain binding	4/58	125/18432	0.000644417	0.028741	0.024013	CYBA/PTPN12/LYN/ABI3	4
MF	GO:0032393	MHC class I receptor activity	2/58	17/18432	0.0012839	0.0477182	0.0398684	KLRF1/CD160	2

## Sheet: CD56bright NK-KEGG
Table S6： KEGG and GO Enrichment Analysis of DEGs in Each NK Cells Subtype
category	subcategory	ID	Description	GeneRatio	BgRatio	pvalue	p.adjust	qvalue	geneID	Count
Environmental Information Processing	Signal transduction	hsa04668	TNF signaling pathway	10/73	119/9437	2.21091e-08	4.06808e-06	2.60655e-06	IL18R1/NFKB1/ICAM1/FOS/NFKBIA/BCL3/TNFAIP3/SOCS3/MAP3K8/PIK3R1	10
Human Diseases	Infectious disease: bacterial	hsa05134	Legionellosis	7/73	56/9437	2.11934e-07	1.9498e-05	1.2493e-05	NFKB1/IL18/NFKBIA/HSPD1/HSPA1B/HSPA1A/HSPA6	7
Organismal Systems	Immune system	hsa04658	Th1 and Th2 cell differentiation	8/73	93/9437	5.21775e-07	3.20022e-05	2.05048e-05	IL12RB2/MAML3/NFKB1/FOS/NFKBIA/MAML2/GATA3/IL2RB	8
Human Diseases	Cardiovascular disease	hsa05417	Lipid and atherosclerosis	11/73	216/9437	7.17576e-07	3.30085e-05	2.11496e-05	NFKB1/IL18/ICAM1/FOS/NFKBIA/HSP90AB1/HSPD1/HSPA1B/HSPA1A/PIK3R1/HSPA6	11
Human Diseases	Infectious disease: viral	hsa05162	Measles	9/73	139/9437	1.09874e-06	4.04337e-05	2.59072e-05	NFKB1/FOS/NFKBIA/TNFAIP3/IL2RB/HSPA1B/HSPA1A/PIK3R1/HSPA6	9
Human Diseases	Immune disease	hsa05321	Inflammatory bowel disease	6/73	66/9437	1.09508e-05	0.000335825	0.000215174	IL12RB2/IL18R1/NFKB1/IL18/IL18RAP/GATA3	6
Organismal Systems	Development and regeneration	hsa04380	Osteoclast differentiation	8/73	143/9437	1.33816e-05	0.000351745	0.000225375	TEC/NFKB1/FOS/NFKBIA/FOSB/SOCS3/SOCS1/PIK3R1	8
Organismal Systems	Immune system	hsa04659	Th17 cell differentiation	7/73	109/9437	1.9667e-05	0.000452342	0.00028983	NFKB1/FOS/NFKBIA/HSP90AB1/GATA3/HIF1A/IL2RB	7
Organismal Systems	Immune system	hsa04612	Antigen processing and presentation	6/73	81/9437	3.57001e-05	0.000729869	0.00046765	KLRC1/KIR2DL4/HSP90AB1/HSPA1B/HSPA1A/HSPA6	6
Organismal Systems	Immune system	hsa04657	IL-17 signaling pathway	6/73	95/9437	8.77946e-05	0.00161542	0.00103505	NFKB1/FOS/NFKBIA/FOSB/TNFAIP3/HSP90AB1	6
Environmental Information Processing	Signaling molecules and interaction	hsa04061	Viral protein interaction with cytokine and cytokine receptor	6/73	100/9437	0.00011681	0.00195391	0.00125193	XCL1/IL18R1/XCL2/IL18/IL18RAP/IL2RB	6
Human Diseases	Cancer: overview	hsa05202	Transcriptional misregulation in cancer	8/73	201/9437	0.000151224	0.00228121	0.00146165	RUNX2/NFKB1/NFKBIZ/FUT8/ZEB1/REL/IL2RB/NR4A3	8
Human Diseases	Cancer: specific types	hsa05215	Prostate cancer	6/73	106/9437	0.000161173	0.00228121	0.00146165	TCF7/NFKB1/NFKBIA/HSP90AB1/ZEB1/PIK3R1	6
Organismal Systems	Endocrine system	hsa04917	Prolactin signaling pathway	5/73	71/9437	0.000211119	0.00267336	0.0017129	NFKB1/FOS/SOCS3/SOCS1/PIK3R1	5
Human Diseases	Infectious disease: parasitic	hsa05145	Toxoplasmosis	6/73	112/9437	0.000217937	0.00267336	0.0017129	NFKB1/NFKBIA/HSPA1B/HSPA1A/SOCS1/HSPA6	6
Organismal Systems	Endocrine system	hsa04928	Parathyroid hormone synthesis, secretion and action	6/73	115/9437	0.000251686	0.00289438	0.00185452	RUNX2/FOS/SGK1/PDE4B/EGR1/GATA3	6
Human Diseases	Infectious disease: viral	hsa05166	Human T-cell leukemia virus 1 infection	8/73	224/9437	0.000316893	0.00335565	0.00215007	NFKB1/ICAM1/FOS/NFKBIA/EGR1/IL2RB/PIK3R1/EGR2	8
Genetic Information Processing	Folding, sorting and degradation	hsa04141	Protein processing in endoplasmic reticulum	7/73	171/9437	0.000338048	0.00335565	0.00215007	HSP90AB1/DNAJA1/PPP1R15A/HSPA1B/HSPA1A/HSPH1/HSPA6	7
Organismal Systems	Immune system	hsa04660	T cell receptor signaling pathway	6/73	122/9437	0.000346507	0.00335565	0.00215007	TEC/NFKB1/FOS/NFKBIA/MAP3K8/PIK3R1	6
Environmental Information Processing	Signaling molecules and interaction	hsa04060	Cytokine-cytokine receptor interaction	9/73	298/9437	0.000455155	0.00418699	0.00268274	XCL1/IL12RB2/IL7R/IL18R1/XCL2/TNFRSF18/IL18/IL18RAP/IL2RB	9
Environmental Information Processing	Signal transduction	hsa04010	MAPK signaling pathway	9/73	300/9437	0.000477863	0.00418699	0.00268274	AREG/NFKB1/FOS/NR4A1/DUSP2/HSPA1B/HSPA1A/MAP3K8/HSPA6	9
Human Diseases	Cancer: specific types	hsa05210	Colorectal cancer	5/73	87/9437	0.000544432	0.00455343	0.00291753	TCF7/AREG/FOS/PIK3R1/PMAIP1	5
Human Diseases	Cancer: overview	hsa05235	PD-L1 expression and PD-1 checkpoint pathway in cancer	5/73	90/9437	0.000636052	0.0049311	0.00315952	NFKB1/FOS/NFKBIA/HIF1A/PIK3R1	5
Cellular Processes	Cell growth and death	hsa04210	Apoptosis	6/73	137/9437	0.000643188	0.0049311	0.00315952	NFKB1/FOS/NFKBIA/LMNA/PIK3R1/PMAIP1	6
Organismal Systems	Endocrine system	hsa04915	Estrogen signaling pathway	6/73	139/9437	0.00069428	0.0051099	0.00327408	FOS/HSP90AB1/HSPA1B/HSPA1A/PIK3R1/HSPA6	6
Human Diseases	Infectious disease: viral	hsa05167	Kaposi sarcoma-associated herpesvirus infection	7/73	196/9437	0.000766068	0.00542141	0.00347367	TCF7/NFKB1/ICAM1/FOS/NFKBIA/HIF1A/PIK3R1	7
Human Diseases	Cancer: overview	hsa05203	Viral carcinogenesis	7/73	205/9437	0.000997502	0.00679779	0.00435557	NFKB1/GSN/NFKBIA/REL/PIK3R1/PMAIP1/EGR2	7
Organismal Systems	Immune system	hsa04625	C-type lectin receptor signaling pathway	5/73	105/9437	0.0012777	0.0083128	0.00532628	NFKB1/NFKBIA/BCL3/PIK3R1/EGR2	5
Organismal Systems	Aging	hsa04213	Longevity regulating pathway - multiple species	4/73	62/9437	0.00131017	0.0083128	0.00532628	HSPA1B/HSPA1A/PIK3R1/HSPA6	4
Organismal Systems	Immune system	hsa04620	Toll-like receptor signaling pathway	5/73	109/9437	0.00150942	0.0092578	0.00593177	NFKB1/FOS/NFKBIA/MAP3K8/PIK3R1	5
Environmental Information Processing	Signal transduction	hsa04151	PI3K-Akt signaling pathway	9/73	362/9437	0.00180541	0.0103166	0.00661018	IL7R/AREG/NFKB1/NR4A1/SGK1/THEM4/HSP90AB1/IL2RB/PIK3R1	9
Human Diseases	Cancer: specific types	hsa05221	Acute myeloid leukemia	4/73	68/9437	0.00184717	0.0103166	0.00661018	TCF7/NFKB1/PIM2/PIK3R1	4
Environmental Information Processing	Signal transduction	hsa04630	JAK-STAT signaling pathway	6/73	168/9437	0.00185026	0.0103166	0.00661018	IL12RB2/IL7R/SOCS3/IL2RB/SOCS1/PIK3R1	6
Human Diseases	Infectious disease: viral	hsa05164	Influenza A	6/73	173/9437	0.0021461	0.0116142	0.00744157	NFKB1/IL18/ICAM1/NFKBIA/SOCS3/PIK3R1	6
Human Diseases	Infectious disease: bacterial	hsa05132	Salmonella infection	7/73	251/9437	0.00316594	0.0166438	0.0106642	TCF7/NFKB1/IL18/FOS/NFKBIA/HSP90AB1/RHOB	7
Human Diseases	Infectious disease: bacterial	hsa05135	Yersinia infection	5/73	138/9437	0.0042136	0.0215362	0.0137989	NFKB1/IL18/FOS/NFKBIA/PIK3R1	5
Human Diseases	Cardiovascular disease	hsa05418	Fluid shear stress and atherosclerosis	5/73	142/9437	0.00475643	0.0234749	0.0150411	NFKB1/ICAM1/FOS/HSP90AB1/PIK3R1	5
Human Diseases	Infectious disease: viral	hsa05169	Epstein-Barr virus infection	6/73	204/9437	0.00484807	0.0234749	0.0150411	NFKB1/ICAM1/CD44/NFKBIA/TNFAIP3/PIK3R1	6
Organismal Systems	Immune system	hsa04662	B cell receptor signaling pathway	4/73	91/9437	0.00530591	0.025033	0.0160395	NFKB1/FOS/NFKBIA/PIK3R1	4
Human Diseases	Endocrine and metabolic disease	hsa04930	Type II diabetes mellitus	3/73	47/9437	0.00564302	0.0259579	0.0166321	SOCS3/SOCS1/PIK3R1	3
Organismal Systems	Immune system	hsa04640	Hematopoietic cell lineage	4/73	100/9437	0.00739035	0.0331665	0.0212508	IL7R/CD55/CD44/CD2	4
Human Diseases	Endocrine and metabolic disease	hsa04933	AGE-RAGE signaling pathway in diabetic complications	4/73	101/9437	0.00765084	0.033518	0.0214761	NFKB1/ICAM1/EGR1/PIK3R1	4
Human Diseases	Infectious disease: parasitic	hsa05142	Chagas disease	4/73	103/9437	0.00818985	0.035045	0.0224544	NFKB1/FOS/NFKBIA/PIK3R1	4
Human Diseases	Infectious disease: viral	hsa05161	Hepatitis B	5/73	163/9437	0.00844651	0.0353218	0.0226318	NFKB1/FOS/NFKBIA/PIK3R1/EGR2	5
Environmental Information Processing	Signal transduction	hsa04064	NF-kappa B signaling pathway	4/73	105/9437	0.00875327	0.0357911	0.0229325	NFKB1/ICAM1/NFKBIA/TNFAIP3	4
Human Diseases	Endocrine and metabolic disease	hsa04931	Insulin resistance	4/73	109/9437	0.009955	0.03982	0.025514	NFKB1/NFKBIA/SOCS3/PIK3R1	4

## Sheet: CD56bright NK-GO
Table S6： KEGG and GO Enrichment Analysis of DEGs in Each NK Cells Subtype
ONTOLOGY	ID	Description	GeneRatio	BgRatio	pvalue	p.adjust	qvalue	geneID	Count
BP	GO:0030217	T cell differentiation	18/113	296/18903	1.69273e-13	4.44849e-10	3.34269e-10	GPR183/TCF7/RUNX2/IL7R/KLRC1/IL18R1/IL18/CRTAM/NFKBIZ/EGR1/BCL3/ZFP36L2/CD83/ZEB1/GATA3/CD2/SOCS1/PIK3R1	18
BP	GO:0001819	positive regulation of cytokine production	21/113	486/18903	1.05143e-12	1.38158e-09	1.03815e-09	XCL1/IL12RB2/KIR2DL4/IL18R1/IL18/CD55/TXK/CRTAM/PDE4B/EGR1/BCL3/CD83/GATA3/HSPD1/HIF1A/IRF8/HSPA1B/HSPA1A/NR4A3/CD2/PIK3R1	21
BP	GO:1903131	mononuclear cell differentiation	20/113	473/18903	5.75458e-12	2.79191e-09	2.0979e-09	GPR183/TCF7/RUNX2/IL7R/KLRC1/IL18R1/IL18/FOS/CRTAM/NFKBIZ/EGR1/BCL3/ZFP36L2/CD83/ZEB1/GATA3/IRF8/CD2/SOCS1/PIK3R1	20
BP	GO:0030098	lymphocyte differentiation	19/113	419/18903	6.15706e-12	2.79191e-09	2.0979e-09	GPR183/TCF7/RUNX2/IL7R/KLRC1/IL18R1/IL18/CRTAM/NFKBIZ/EGR1/BCL3/ZFP36L2/CD83/ZEB1/GATA3/IRF8/CD2/SOCS1/PIK3R1	19
BP	GO:0032609	interferon-gamma production	12/113	119/18903	6.37421e-12	2.79191e-09	2.0979e-09	XCL1/IL12RB2/IL18R1/IL18/TXK/CRTAM/PDE4B/BCL3/GATA3/HSPD1/IRF8/CD2	12
BP	GO:0032649	regulation of interferon-gamma production	12/113	119/18903	6.37421e-12	2.79191e-09	2.0979e-09	XCL1/IL12RB2/IL18R1/IL18/TXK/CRTAM/PDE4B/BCL3/GATA3/HSPD1/IRF8/CD2	12
BP	GO:0032729	positive regulation of interferon-gamma production	10/113	77/18903	3.04863e-11	1.14454e-08	8.60034e-09	IL12RB2/IL18R1/IL18/TXK/CRTAM/PDE4B/BCL3/HSPD1/IRF8/CD2	10
BP	GO:0019221	cytokine-mediated signaling pathway	19/113	496/18903	1.11845e-10	3.6741e-08	2.7608e-08	XCL1/IL12RB2/IL7R/IL18R1/XCL2/TNFRSF18/IL18/TXK/IFITM3/CD44/NFKBIA/EGR1/IL18RAP/TNFAIP3/HIF1A/IL2RB/HSPA1B/HSPA1A/SOCS1	19
BP	GO:1903706	regulation of hemopoiesis	17/113	413/18903	3.94596e-10	1.15222e-07	8.65804e-08	TCF7/IL7R/IL18/FOS/NFKBIA/CRTAM/NFKBIZ/ZFP36L2/CD83/ZEB1/GATA3/HIF1A/HSPA1B/HSPA1A/CD2/SOCS1/PIK3R1	17
BP	GO:0046631	alpha-beta T cell activation	12/113	174/18903	5.57868e-10	1.46608e-07	1.10164e-07	GPR183/XCL1/IL18R1/IL18/CD55/CRTAM/NFKBIZ/BCL3/CD83/GATA3/HSPH1/SOCS1	12
BP	GO:0006986	response to unfolded protein	11/113	141/18903	8.15021e-10	1.94716e-07	1.46314e-07	HSP90AB1/HSPD1/DNAJA1/PPP1R15A/HSPE1/HSPA1B/HSPA1A/HSPH1/PIK3R1/ATF3/HSPA6	11
BP	GO:0001906	cell killing	12/113	189/18903	1.44149e-09	3.15686e-07	2.37213e-07	XCL1/IL7R/KLRC1/KIR2DL4/IL18/ICAM1/CD55/GNLY/CRTAM/HSP90AB1/CD2/LYST	12
BP	GO:0035710	CD4-positive, alpha-beta T cell activation	10/113	115/18903	1.71498e-09	3.46689e-07	2.6051e-07	GPR183/XCL1/IL18R1/IL18/CD55/NFKBIZ/BCL3/CD83/GATA3/SOCS1	10
BP	GO:0007159	leukocyte cell-cell adhesion	16/113	414/18903	3.34743e-09	6.28361e-07	4.72164e-07	SELL/XCL1/IL7R/IL18/ICAM1/CD55/CD44/CRTAM/NFKBIZ/CD83/GATA3/HSPD1/MAP3K8/NR4A3/HSPH1/SOCS1	16
BP	GO:0035966	response to topologically incorrect protein	11/113	163/18903	3.80469e-09	6.66581e-07	5.00884e-07	HSP90AB1/HSPD1/DNAJA1/PPP1R15A/HSPE1/HSPA1B/HSPA1A/HSPH1/PIK3R1/ATF3/HSPA6	11
BP	GO:0002449	lymphocyte mediated immunity	15/113	367/18903	5.0925e-09	8.36443e-07	6.28521e-07	XCL1/IL7R/KLRC1/KIR2DL4/IL18R1/IL18/ICAM1/CD55/CRTAM/BCL3/GATA3/HSPD1/TRDC/CD2/LYST	15
BP	GO:0002460	adaptive immune response based on somatic recombination of immune receptors built from immunoglobulin superfamily domains	15/113	375/18903	6.80796e-09	1.03018e-06	7.74097e-07	BACH2/XCL1/IL7R/KLRC1/IL18R1/IL18/ICAM1/CD55/KLHL6/NFKBIZ/BCL3/TNFAIP3/GATA3/HSPD1/TRDC	15
BP	GO:0050863	regulation of T cell activation	15/113	376/18903	7.056e-09	1.03018e-06	7.74097e-07	TCF7/XCL1/IL7R/IL18/CD55/CRTAM/NFKBIZ/CD83/ZEB1/GATA3/HSPD1/MAP3K8/CD2/HSPH1/SOCS1	15
BP	GO:1903039	positive regulation of leukocyte cell-cell adhesion	13/113	275/18903	1.03519e-08	1.43182e-06	1.0759e-06	XCL1/IL7R/IL18/CD55/CD44/NFKBIZ/CD83/GATA3/HSPD1/MAP3K8/NR4A3/HSPH1/SOCS1	13
BP	GO:0002443	leukocyte mediated immunity	16/113	463/18903	1.62621e-08	2.13684e-06	1.60567e-06	XCL1/IL7R/KLRC1/KIR2DL4/IL18R1/IL18/ICAM1/CD55/CRTAM/BCL3/GATA3/HSPD1/NR4A3/TRDC/CD2/LYST	16
BP	GO:0002456	T cell mediated immunity	9/113	113/18903	2.50902e-08	3.13986e-06	2.35936e-06	XCL1/IL7R/KLRC1/IL18R1/IL18/ICAM1/CD55/GATA3/HSPD1	9
BP	GO:0046634	regulation of alpha-beta T cell activation	9/113	115/18903	2.92618e-08	3.49545e-06	2.62656e-06	XCL1/IL18/CD55/CRTAM/NFKBIZ/CD83/GATA3/HSPH1/SOCS1	9
BP	GO:0045619	regulation of lymphocyte differentiation	11/113	210/18903	5.28804e-08	5.74655e-06	4.31808e-06	TCF7/IL7R/IL18/CRTAM/NFKBIZ/ZFP36L2/CD83/ZEB1/GATA3/CD2/SOCS1	11
BP	GO:0043367	CD4-positive, alpha-beta T cell differentiation	8/113	88/18903	5.48366e-08	5.74655e-06	4.31808e-06	GPR183/IL18R1/IL18/NFKBIZ/BCL3/CD83/GATA3/SOCS1	8
BP	GO:1902105	regulation of leukocyte differentiation	13/113	317/18903	5.54409e-08	5.74655e-06	4.31808e-06	TCF7/IL7R/IL18/FOS/CRTAM/NFKBIZ/ZFP36L2/CD83/ZEB1/GATA3/CD2/SOCS1/PIK3R1	13
BP	GO:1903037	regulation of leukocyte cell-cell adhesion	14/113	377/18903	5.68532e-08	5.74655e-06	4.31808e-06	XCL1/IL7R/IL18/CD55/CD44/CRTAM/NFKBIZ/CD83/GATA3/HSPD1/MAP3K8/NR4A3/HSPH1/SOCS1	14
BP	GO:0002709	regulation of T cell mediated immunity	8/113	89/18903	5.99553e-08	5.83565e-06	4.38503e-06	XCL1/IL7R/KLRC1/IL18R1/IL18/CD55/GATA3/HSPD1	8
BP	GO:0022409	positive regulation of cell-cell adhesion	13/113	322/18903	6.65457e-08	6.24579e-06	4.69322e-06	XCL1/IL7R/IL18/CD55/CD44/NFKBIZ/CD83/GATA3/HSPD1/MAP3K8/NR4A3/HSPH1/SOCS1	13
BP	GO:0002696	positive regulation of leukocyte activation	15/113	450/18903	7.60124e-08	6.8883e-06	5.17602e-06	GPR183/XCL1/IL7R/IL18/CD55/NFKBIZ/CD83/GATA3/HSPD1/MAP3K8/NR4A3/TRDC/CD2/HSPH1/SOCS1	15
BP	GO:0001909	leukocyte mediated cytotoxicity	9/113	134/18903	1.10462e-07	9.67651e-06	7.27114e-06	XCL1/IL7R/KLRC1/KIR2DL4/IL18/ICAM1/CRTAM/CD2/LYST	9
BP	GO:0002706	regulation of lymphocyte mediated immunity	10/113	179/18903	1.20584e-07	9.79227e-06	7.35812e-06	XCL1/IL7R/KLRC1/KIR2DL4/IL18R1/IL18/CD55/CRTAM/GATA3/HSPD1	10
BP	GO:0045580	regulation of T cell differentiation	10/113	179/18903	1.20584e-07	9.79227e-06	7.35812e-06	TCF7/IL7R/IL18/CRTAM/NFKBIZ/CD83/ZEB1/GATA3/CD2/SOCS1	10
BP	GO:0050867	positive regulation of cell activation	15/113	467/18903	1.22962e-07	9.79227e-06	7.35812e-06	GPR183/XCL1/IL7R/IL18/CD55/NFKBIZ/CD83/GATA3/HSPD1/MAP3K8/NR4A3/TRDC/CD2/HSPH1/SOCS1	15
BP	GO:0002822	regulation of adaptive immune response based on somatic recombination of immune receptors built from immunoglobulin superfamily domains	10/113	182/18903	1.40883e-07	1.08895e-05	8.18258e-06	XCL1/IL7R/KLRC1/IL18R1/IL18/CD55/NFKBIZ/TNFAIP3/GATA3/HSPD1	10
BP	GO:0006458	de novo' protein folding	6/113	41/18903	1.51358e-07	1.13648e-05	8.53978e-06	HSPD1/HSPE1/HSPA1B/HSPA1A/HSPH1/HSPA6	6
BP	GO:0071356	cellular response to tumor necrosis factor	11/113	234/18903	1.58662e-07	1.15823e-05	8.70319e-06	XCL1/XCL2/NFKB1/TNFRSF18/FOS/NFKBIA/TNFAIP3/ZFP36L2/GATA3/HSPA1B/HSPA1A	11
BP	GO:0031341	regulation of cell killing	8/113	102/18903	1.74575e-07	1.23995e-05	9.31727e-06	XCL1/IL7R/KLRC1/KIR2DL4/ICAM1/CD55/CRTAM/HSP90AB1	8
BP	GO:0045785	positive regulation of cell adhesion	15/113	484/18903	1.94867e-07	1.34766e-05	1.01266e-05	XCL1/IL7R/TNFRSF18/IL18/CD55/EPHA4/CD44/NFKBIZ/CD83/GATA3/HSPD1/MAP3K8/NR4A3/HSPH1/SOCS1	15
BP	GO:0002703	regulation of leukocyte mediated immunity	11/113	241/18903	2.13413e-07	1.43807e-05	1.0806e-05	XCL1/IL7R/KLRC1/KIR2DL4/IL18R1/IL18/ICAM1/CD55/CRTAM/GATA3/HSPD1	11
BP	GO:0022407	regulation of cell-cell adhesion	15/113	490/18903	2.28194e-07	1.49923e-05	1.12656e-05	XCL1/IL7R/IL18/CD55/CD44/CRTAM/NFKBIZ/CD83/GATA3/HSPD1/FXYD5/MAP3K8/NR4A3/HSPH1/SOCS1	15
BP	GO:0046635	positive regulation of alpha-beta T cell activation	7/113	73/18903	2.66158e-07	1.68259e-05	1.26433e-05	XCL1/IL18/CD55/NFKBIZ/CD83/HSPH1/SOCS1	7
BP	GO:2000516	positive regulation of CD4-positive, alpha-beta T cell activation	6/113	45/18903	2.68907e-07	1.68259e-05	1.26433e-05	XCL1/IL18/CD55/NFKBIZ/CD83/SOCS1	6
BP	GO:0002819	regulation of adaptive immune response	10/113	198/18903	3.08481e-07	1.88532e-05	1.41667e-05	XCL1/IL7R/KLRC1/IL18R1/IL18/CD55/NFKBIZ/TNFAIP3/GATA3/HSPD1	10
BP	GO:0050870	positive regulation of T cell activation	11/113	251/18903	3.20559e-07	1.91461e-05	1.43868e-05	XCL1/IL7R/IL18/CD55/NFKBIZ/CD83/GATA3/HSPD1/MAP3K8/HSPH1/SOCS1	11
BP	GO:0034612	response to tumor necrosis factor	11/113	254/18903	3.60864e-07	2.10744e-05	1.58358e-05	XCL1/XCL2/NFKB1/TNFRSF18/FOS/NFKBIA/TNFAIP3/ZFP36L2/GATA3/HSPA1B/HSPA1A	11
BP	GO:0002726	positive regulation of T cell cytokine production	5/113	26/18903	4.15538e-07	2.37399e-05	1.78387e-05	XCL1/IL18R1/IL18/CD55/GATA3	5
BP	GO:0002697	regulation of immune effector process	13/113	379/18903	4.3318e-07	2.42212e-05	1.82003e-05	XCL1/IL7R/KLRC1/KIR2DL4/IL18R1/IL18/ICAM1/CD55/CRTAM/NFKBIZ/GATA3/HSPD1/NR4A3	13
BP	GO:0002720	positive regulation of cytokine production involved in immune response	7/113	79/18903	4.59775e-07	2.4659e-05	1.85293e-05	XCL1/KIR2DL4/IL18R1/IL18/CD55/GATA3/NR4A3	7
BP	GO:2000514	regulation of CD4-positive, alpha-beta T cell activation	7/113	79/18903	4.59775e-07	2.4659e-05	1.85293e-05	XCL1/IL18/CD55/NFKBIZ/CD83/GATA3/SOCS1	7
BP	GO:0046632	alpha-beta T cell differentiation	8/113	117/18903	5.04069e-07	2.6154e-05	1.96527e-05	GPR183/IL18R1/IL18/NFKBIZ/BCL3/CD83/GATA3/SOCS1	8
BP	GO:0042026	protein refolding	5/113	27/18903	5.07555e-07	2.6154e-05	1.96527e-05	HSPD1/DNAJA1/HSPA1B/HSPA1A/HSPA6	5
BP	GO:0002708	positive regulation of lymphocyte mediated immunity	8/113	119/18903	5.73998e-07	2.9009e-05	2.1798e-05	XCL1/KIR2DL4/IL18R1/IL18/CD55/CRTAM/GATA3/HSPD1	8
BP	GO:0051251	positive regulation of lymphocyte activation	13/113	400/18903	7.95508e-07	3.94452e-05	2.964e-05	GPR183/XCL1/IL7R/IL18/CD55/NFKBIZ/CD83/GATA3/HSPD1/MAP3K8/TRDC/HSPH1/SOCS1	13
BP	GO:2000630	positive regulation of miRNA metabolic process	6/113	56/18903	1.01622e-06	4.94558e-05	3.71622e-05	NFKB1/FOS/EGR1/GATA3/HIF1A/GAS5	6
BP	GO:0051085	chaperone cofactor-dependent protein refolding	5/113	32/18903	1.23627e-06	5.90712e-05	4.43874e-05	HSPE1/HSPA1B/HSPA1A/HSPH1/HSPA6	5
BP	GO:0002711	positive regulation of T cell mediated immunity	6/113	60/18903	1.53682e-06	7.21207e-05	5.41931e-05	XCL1/IL18R1/IL18/CD55/GATA3/HSPD1	6
BP	GO:0009266	response to temperature stimulus	9/113	186/18903	1.76477e-06	8.13654e-05	6.11397e-05	FOS/NFKBIA/HSP90AB1/HSPD1/DNAJA1/HSPA1B/HSPA1A/IER5/HSPA6	9
BP	GO:0002705	positive regulation of leukocyte mediated immunity	8/113	140/18903	1.96992e-06	8.92577e-05	6.70702e-05	XCL1/KIR2DL4/IL18R1/IL18/CD55/CRTAM/GATA3/HSPD1	8
BP	GO:0070431	nucleotide-binding oligomerization domain containing 2 signaling pathway	4/113	16/18903	2.08457e-06	9.28517e-05	6.97708e-05	NFKBIA/TNFAIP3/HSPA1B/HSPA1A	4
BP	GO:0001776	leukocyte homeostasis	7/113	100/18903	2.2904e-06	9.8675e-05	7.41465e-05	GPR183/IL7R/PDE4B/TNFAIP3/HIF1A/SKIL/PMAIP1	7
BP	GO:0034620	cellular response to unfolded protein	7/113	100/18903	2.2904e-06	9.8675e-05	7.41465e-05	HSPD1/PPP1R15A/HSPA1B/HSPA1A/PIK3R1/ATF3/HSPA6	7
BP	GO:2001233	regulation of apoptotic signaling pathway	12/113	374/18903	2.47671e-06	0.000104981	7.88848e-05	ICAM1/TPT1/CD44/TNFAIP3/LMNA/DNAJA1/HIF1A/HSPA1B/HSPA1A/SKIL/PMAIP1/ATF3	12
BP	GO:0051084	de novo' post-translational protein folding	5/113	37/18903	2.61307e-06	0.000109002	8.19068e-05	HSPE1/HSPA1B/HSPA1A/HSPH1/HSPA6	5
BP	GO:0002369	T cell cytokine production	5/113	38/18903	2.9947e-06	0.000121078	9.09808e-05	XCL1/IL18R1/IL18/CD55/GATA3	5
BP	GO:0002724	regulation of T cell cytokine production	5/113	38/18903	2.9947e-06	0.000121078	9.09808e-05	XCL1/IL18R1/IL18/CD55/GATA3	5
BP	GO:0042093	T-helper cell differentiation	6/113	68/18903	3.23207e-06	0.000128695	9.67044e-05	GPR183/IL18R1/IL18/NFKBIZ/BCL3/GATA3	6
BP	GO:0046718	viral entry into host cell	8/113	151/18903	3.46896e-06	0.000136066	0.000102243	ICAM1/CD55/IFITM3/GSN/NCAM1/SLC1A5/HSPA1B/HSPA1A	8
BP	GO:0051701	biological process involved in interaction with host	9/113	203/18903	3.62384e-06	0.000140051	0.000105237	ICAM1/CD55/IFITM3/GSN/NCAM1/HSP90AB1/SLC1A5/HSPA1B/HSPA1A	9
BP	GO:0002699	positive regulation of immune effector process	10/113	261/18903	3.77986e-06	0.000143954	0.00010817	XCL1/KIR2DL4/IL18R1/IL18/CD55/CRTAM/NFKBIZ/GATA3/HSPD1/NR4A3	10
BP	GO:0002294	CD4-positive, alpha-beta T cell differentiation involved in immune response	6/113	70/18903	3.8344e-06	0.000143954	0.00010817	GPR183/IL18R1/IL18/NFKBIZ/BCL3/GATA3	6
BP	GO:0002287	alpha-beta T cell activation involved in immune response	6/113	71/18903	4.16809e-06	0.00015092	0.000113404	GPR183/IL18R1/IL18/NFKBIZ/BCL3/GATA3	6
BP	GO:0002293	alpha-beta T cell differentiation involved in immune response	6/113	71/18903	4.16809e-06	0.00015092	0.000113404	GPR183/IL18R1/IL18/NFKBIZ/BCL3/GATA3	6
BP	GO:2001236	regulation of extrinsic apoptotic signaling pathway	8/113	155/18903	4.21315e-06	0.00015092	0.000113404	ICAM1/TNFAIP3/LMNA/HSPA1B/HSPA1A/SKIL/PMAIP1/ATF3	8
BP	GO:0002285	lymphocyte activation involved in immune response	9/113	207/18903	4.24964e-06	0.00015092	0.000113404	GPR183/IL18R1/IL18/ICAM1/NFKBIZ/BCL3/GATA3/HSPD1/IRF8	9
BP	GO:0035743	CD4-positive, alpha-beta T cell cytokine production	4/113	19/18903	4.3784e-06	0.000153419	0.000115283	XCL1/IL18R1/IL18/GATA3	4
BP	GO:0035914	skeletal muscle cell differentiation	6/113	72/18903	4.52503e-06	0.000156471	0.000117575	MAFF/FOS/NR4A1/EGR1/EGR2/ATF3	6
BP	GO:0044409	entry into host	8/113	158/18903	4.85642e-06	0.000165749	0.000124547	ICAM1/CD55/IFITM3/GSN/NCAM1/SLC1A5/HSPA1B/HSPA1A	8
BP	GO:0042267	natural killer cell mediated cytotoxicity	6/113	74/18903	5.31353e-06	0.000176759	0.00013282	KLRC1/KIR2DL4/IL18/CRTAM/CD2/LYST	6
BP	GO:2000628	regulation of miRNA metabolic process	6/113	74/18903	5.31353e-06	0.000176759	0.00013282	NFKB1/FOS/EGR1/GATA3/HIF1A/GAS5	6
BP	GO:0002824	positive regulation of adaptive immune response based on somatic recombination of immune receptors built from immunoglobulin superfamily domains	7/113	114/18903	5.49682e-06	0.00018057	0.000135685	XCL1/IL18R1/IL18/CD55/NFKBIZ/GATA3/HSPD1	7
BP	GO:0032496	response to lipopolysaccharide	11/113	339/18903	5.98235e-06	0.000194094	0.000145846	IL12RB2/NFKB1/IL18/CD55/FOS/NR4A1/NFKBIA/PDE4B/TNFAIP3/PDCD4/IRF8	11
BP	GO:0009615	response to virus	12/113	409/18903	6.18239e-06	0.000198138	0.000148885	XCL1/NFKB1/IFITM3/TPT1/ITGAX/BCL3/TNFAIP3/GATA3/HIF1A/LYST/PIM2/PMAIP1	12
BP	GO:0002228	natural killer cell mediated immunity	6/113	77/18903	6.7024e-06	0.000212216	0.000159463	KLRC1/KIR2DL4/IL18/CRTAM/CD2/LYST	6
BP	GO:0002286	T cell activation involved in immune response	7/113	118/18903	6.90645e-06	0.000213531	0.000160452	GPR183/IL18R1/IL18/ICAM1/NFKBIZ/BCL3/GATA3	7
BP	GO:0002718	regulation of cytokine production involved in immune response	7/113	118/18903	6.90645e-06	0.000213531	0.000160452	XCL1/KIR2DL4/IL18R1/IL18/CD55/GATA3/NR4A3	7
BP	GO:0062197	cellular response to chemical stress	11/113	345/18903	7.06267e-06	0.000215822	0.000162173	FOS/FUT8/TNFAIP3/KDM6B/DNAJA1/HIF1A/HSPA1B/HSPA1A/NR4A3/GAS5/RHOB	11
BP	GO:0002367	cytokine production involved in immune response	7/113	120/18903	7.71667e-06	0.000227233	0.000170748	XCL1/KIR2DL4/IL18R1/IL18/CD55/GATA3/NR4A3	7
BP	GO:0002821	positive regulation of adaptive immune response	7/113	120/18903	7.71667e-06	0.000227233	0.000170748	XCL1/IL18R1/IL18/CD55/NFKBIZ/GATA3/HSPD1	7
BP	GO:0035967	cellular response to topologically incorrect protein	7/113	120/18903	7.71667e-06	0.000227233	0.000170748	HSPD1/PPP1R15A/HSPA1B/HSPA1A/PIK3R1/ATF3/HSPA6	7
BP	GO:0002292	T cell differentiation involved in immune response	6/113	79/18903	7.78195e-06	0.000227233	0.000170748	GPR183/IL18R1/IL18/NFKBIZ/BCL3/GATA3	6
BP	GO:0097191	extrinsic apoptotic signaling pathway	9/113	224/18903	8.05617e-06	0.000232655	0.000174822	ICAM1/TNFAIP3/LMNA/HSPA1B/HSPA1A/SKIL/PIK3R1/PMAIP1/ATF3	9
BP	GO:0034599	cellular response to oxidative stress	10/113	288/18903	8.99277e-06	0.00025688	0.000193026	FOS/FUT8/TNFAIP3/KDM6B/HIF1A/HSPA1B/HSPA1A/NR4A3/GAS5/RHOB	10
BP	GO:0002366	leukocyte activation involved in immune response	10/113	293/18903	1.0448e-05	0.000294652	0.000221408	GPR183/IL18R1/IL18/ICAM1/NFKBIZ/BCL3/GATA3/HSPD1/IRF8/NR4A3	10
BP	GO:0002237	response to molecule of bacterial origin	11/113	360/18903	1.05393e-05	0.000294652	0.000221408	IL12RB2/NFKB1/IL18/CD55/FOS/NR4A1/NFKBIA/PDE4B/TNFAIP3/PDCD4/IRF8	11
BP	GO:2001234	negative regulation of apoptotic signaling pathway	9/113	233/18903	1.10531e-05	0.000305765	0.000229758	ICAM1/TPT1/CD44/TNFAIP3/LMNA/DNAJA1/HIF1A/HSPA1B/HSPA1A	9
BP	GO:0048872	homeostasis of number of cells	10/113	296/18903	1.14154e-05	0.000312496	0.000234817	GPR183/IL7R/PDE4B/TNFAIP3/GATA3/HIF1A/HSPA1B/HSPA1A/SKIL/PMAIP1	10
BP	GO:0002263	cell activation involved in immune response	10/113	297/18903	1.17546e-05	0.000316945	0.00023816	GPR183/IL18R1/IL18/ICAM1/NFKBIZ/BCL3/GATA3/HSPD1/IRF8/NR4A3	10
BP	GO:0008625	extrinsic apoptotic signaling pathway via death domain receptors	6/113	85/18903	1.18936e-05	0.000316945	0.00023816	ICAM1/TNFAIP3/SKIL/PIK3R1/PMAIP1/ATF3	6
BP	GO:1902041	regulation of extrinsic apoptotic signaling pathway via death domain receptors	5/113	50/18903	1.19397e-05	0.000316945	0.00023816	ICAM1/TNFAIP3/SKIL/PMAIP1/ATF3	5
BP	GO:0097193	intrinsic apoptotic signaling pathway	10/113	298/18903	1.21024e-05	0.000318051	0.000238991	TPT1/CD44/BCL3/DNAJA1/PPP1R15A/HIF1A/HSPA1A/SKIL/PIK3R1/PMAIP1	10
BP	GO:0001910	regulation of leukocyte mediated cytotoxicity	6/113	87/18903	1.36004e-05	0.00035388	0.000265913	XCL1/IL7R/KLRC1/KIR2DL4/ICAM1/CRTAM	6
BP	GO:0070423	nucleotide-binding oligomerization domain containing signaling pathway	4/113	25/18903	1.38996e-05	0.00035812	0.000269099	NFKBIA/TNFAIP3/HSPA1B/HSPA1A	4
BP	GO:0044000	movement in host	8/113	183/18903	1.42531e-05	0.000363663	0.000273264	ICAM1/CD55/IFITM3/GSN/NCAM1/SLC1A5/HSPA1B/HSPA1A	8
BP	GO:0002702	positive regulation of production of molecular mediator of immune response	7/113	133/18903	1.51411e-05	0.000382603	0.000287496	XCL1/KIR2DL4/IL18R1/IL18/CD55/GATA3/NR4A3	7
BP	GO:0044403	biological process involved in symbiotic interaction	10/113	307/18903	1.56542e-05	0.000391801	0.000294408	ICAM1/CD55/IFITM3/GSN/NCAM1/HSP90AB1/HSPD1/SLC1A5/HSPA1B/HSPA1A	10
BP	GO:0035872	nucleotide-binding domain, leucine rich repeat containing receptor signaling pathway	4/113	26/18903	1.63513e-05	0.0004016	0.000301771	NFKBIA/TNFAIP3/HSPA1B/HSPA1A	4
BP	GO:0035994	response to muscle stretch	4/113	26/18903	1.63513e-05	0.0004016	0.000301771	NFKB1/FOS/GSN/NFKBIA	4
BP	GO:0010586	miRNA metabolic process	6/113	90/18903	1.65268e-05	0.000402151	0.000302185	NFKB1/FOS/EGR1/GATA3/HIF1A/GAS5	6
BP	GO:0002707	negative regulation of lymphocyte mediated immunity	5/113	56/18903	2.09205e-05	0.000499809	0.000375568	XCL1/IL7R/KLRC1/KIR2DL4/CD55	5
BP	GO:0043370	regulation of CD4-positive, alpha-beta T cell differentiation	5/113	56/18903	2.09205e-05	0.000499809	0.000375568	IL18/NFKBIZ/CD83/GATA3/SOCS1	5
BP	GO:0034341	response to interferon-gamma	7/113	140/18903	2.11225e-05	0.000500089	0.000375778	XCL1/XCL2/TXK/IFITM3/GSN/IRF8/SOCS1	7
BP	GO:0031342	negative regulation of cell killing	4/113	28/18903	2.21887e-05	0.000520641	0.000391221	IL7R/KLRC1/KIR2DL4/HSP90AB1	4
BP	GO:0050900	leukocyte migration	11/113	398/18903	2.67007e-05	0.000620968	0.000466609	SELL/GPR183/XCL1/XCL2/TNFRSF18/ICAM1/CRTAM/PDE4B/GATA3/LYST/PIK3R1	11
BP	GO:0030101	natural killer cell activation	6/113	99/18903	2.84759e-05	0.000656443	0.000493266	KLRC1/IL18R1/IL18/GATA3/IL2RB/CD2	6
BP	GO:0070673	response to interleukin-18	3/113	11/18903	3.31432e-05	0.000757394	0.000569123	IL18R1/IL18/IL18RAP	3
BP	GO:0032623	interleukin-2 production	5/113	63/18903	3.72371e-05	0.000836403	0.000628491	XCL1/PDE4B/TNFAIP3/CD83/GATA3	5
BP	GO:0032663	regulation of interleukin-2 production	5/113	63/18903	3.72371e-05	0.000836403	0.000628491	XCL1/PDE4B/TNFAIP3/CD83/GATA3	5
BP	GO:0071353	cellular response to interleukin-4	4/113	33/18903	4.33352e-05	0.000965126	0.000725217	TCF7/XCL1/HSP90AB1/GATA3	4
BP	GO:0034605	cellular response to heat	5/113	66/18903	4.66762e-05	0.0010308	0.000774565	HSP90AB1/HSPA1B/HSPA1A/IER5/HSPA6	5
BP	GO:0002704	negative regulation of leukocyte mediated immunity	5/113	68/18903	5.39294e-05	0.00118105	0.000887469	XCL1/IL7R/KLRC1/KIR2DL4/CD55	5
BP	GO:0043372	positive regulation of CD4-positive, alpha-beta T cell differentiation	4/113	35/18903	5.49422e-05	0.00119329	0.000896664	IL18/NFKBIZ/CD83/SOCS1	4
BP	GO:0071222	cellular response to lipopolysaccharide	8/113	222/18903	5.66978e-05	0.00121676	0.000914301	NFKB1/IL18/CD55/NFKBIA/PDE4B/TNFAIP3/PDCD4/IRF8	8
BP	GO:0070424	regulation of nucleotide-binding oligomerization domain containing signaling pathway	3/113	13/18903	5.69488e-05	0.00121676	0.000914301	TNFAIP3/HSPA1B/HSPA1A	3
BP	GO:0002260	lymphocyte homeostasis	5/113	69/18903	5.78674e-05	0.00122096	0.00091746	IL7R/TNFAIP3/HIF1A/SKIL/PMAIP1	5
BP	GO:0006457	protein folding	8/113	223/18903	5.85183e-05	0.00122096	0.00091746	HSP90AB1/HSPD1/DNAJA1/HSPE1/HSPA1B/HSPA1A/HSPH1/HSPA6	8
BP	GO:0006979	response to oxidative stress	11/113	434/18903	5.85394e-05	0.00122096	0.00091746	AREG/FOS/FUT8/TNFAIP3/KDM6B/HIF1A/HSPA1B/HSPA1A/NR4A3/GAS5/RHOB	11
BP	GO:0070670	response to interleukin-4	4/113	36/18903	6.15261e-05	0.00127315	0.000956676	TCF7/XCL1/HSP90AB1/GATA3	4
BP	GO:0009408	response to heat	6/113	114/18903	6.30325e-05	0.00129414	0.000972443	HSP90AB1/DNAJA1/HSPA1B/HSPA1A/IER5/HSPA6	6
BP	GO:0061077	chaperone-mediated protein folding	5/113	71/18903	6.64068e-05	0.00135285	0.00101656	HSPE1/HSPA1B/HSPA1A/HSPH1/HSPA6	5
BP	GO:0002467	germinal center formation	3/113	14/18903	7.21648e-05	0.0014477	0.00108784	KLHL6/BCL3/TNFAIP3	3
BP	GO:1902043	positive regulation of extrinsic apoptotic signaling pathway via death domain receptors	3/113	14/18903	7.21648e-05	0.0014477	0.00108784	SKIL/PMAIP1/ATF3	3
BP	GO:0045582	positive regulation of T cell differentiation	6/113	117/18903	7.28565e-05	0.00145051	0.00108994	IL7R/IL18/NFKBIZ/CD83/GATA3/SOCS1	6
BP	GO:0046637	regulation of alpha-beta T cell differentiation	5/113	73/18903	7.58865e-05	0.00148712	0.00111746	IL18/NFKBIZ/CD83/GATA3/SOCS1	5
BP	GO:0071346	cellular response to interferon-gamma	6/113	118/18903	7.63895e-05	0.00148712	0.00111746	XCL1/XCL2/TXK/GSN/IRF8/SOCS1	6
BP	GO:0042092	type 2 immune response	4/113	38/18903	7.63932e-05	0.00148712	0.00111746	XCL1/IL18/BCL3/GATA3	4
BP	GO:0001818	negative regulation of cytokine production	10/113	371/18903	7.76355e-05	0.00150019	0.00112728	XCL1/NFKB1/SRGN/BCL3/TNFAIP3/CD83/HSP90AB1/REL/GATA3/PDCD4	10
BP	GO:2001242	regulation of intrinsic apoptotic signaling pathway	7/113	172/18903	7.85272e-05	0.00150635	0.0011319	TPT1/CD44/DNAJA1/HIF1A/HSPA1A/SKIL/PMAIP1	7
BP	GO:0071219	cellular response to molecule of bacterial origin	8/113	234/18903	8.19705e-05	0.001561	0.00117297	NFKB1/IL18/CD55/NFKBIA/PDE4B/TNFAIP3/PDCD4/IRF8	8
BP	GO:0032350	regulation of hormone metabolic process	4/113	39/18903	8.47332e-05	0.00160201	0.00120378	NFKB1/EGR1/GATA3/HIF1A	4
BP	GO:0051090	regulation of DNA-binding transcription factor activity	11/113	454/18903	8.74806e-05	0.00164213	0.00123394	XCL1/IL18R1/IL18/NFKBIA/SGK1/IL18RAP/BCL3/TNFAIP3/BHLHE40/HSPA1B/HSPA1A	11
BP	GO:0032352	positive regulation of hormone metabolic process	3/113	15/18903	8.98133e-05	0.00166218	0.001249	EGR1/GATA3/HIF1A	3
BP	GO:0045064	T-helper 2 cell differentiation	3/113	15/18903	8.98133e-05	0.00166218	0.001249	IL18/BCL3/GATA3	3
BP	GO:0018108	peptidyl-tyrosine phosphorylation	10/113	380/18903	9.46257e-05	0.00173899	0.00130672	TEC/IL12RB2/AREG/TNFRSF18/IL18/TXK/EPHA4/CD44/SOCS3/SOCS1	10
BP	GO:0018212	peptidyl-tyrosine modification	10/113	382/18903	9.8802e-05	0.00180314	0.00135492	TEC/IL12RB2/AREG/TNFRSF18/IL18/TXK/EPHA4/CD44/SOCS3/SOCS1	10
BP	GO:0072676	lymphocyte migration	6/113	124/18903	0.000100563	0.00182262	0.00136956	GPR183/XCL1/XCL2/ICAM1/CRTAM/GATA3	6
BP	GO:0032733	positive regulation of interleukin-10 production	4/113	41/18903	0.000103371	0.00186067	0.00139815	XCL1/BCL3/CD83/HSPD1	4
BP	GO:1902107	positive regulation of leukocyte differentiation	7/113	184/18903	0.000119706	0.00212559	0.00159722	IL7R/IL18/FOS/NFKBIZ/CD83/GATA3/SOCS1	7
BP	GO:1903708	positive regulation of hemopoiesis	7/113	184/18903	0.000119706	0.00212559	0.00159722	IL7R/IL18/FOS/NFKBIZ/CD83/GATA3/SOCS1	7
BP	GO:0019058	viral life cycle	9/113	319/18903	0.000127303	0.00224531	0.00168718	ICAM1/CD55/IFITM3/GSN/NCAM1/HSP90AB1/SLC1A5/HSPA1B/HSPA1A	9
BP	GO:0045621	positive regulation of lymphocyte differentiation	6/113	130/18903	0.000130462	0.0022857	0.00171752	IL7R/IL18/NFKBIZ/CD83/GATA3/SOCS1	6
BP	GO:0002700	regulation of production of molecular mediator of immune response	7/113	187/18903	0.000132352	0.00230345	0.00173087	XCL1/KIR2DL4/IL18R1/IL18/CD55/GATA3/NR4A3	7
BP	GO:0031647	regulation of protein stability	9/113	325/18903	0.000146451	0.00253207	0.00190265	EPHA4/GSN/HSP90AB1/LMNA/HSPD1/HSPA1B/HSPA1A/PIM2/PIK3R1	9
BP	GO:0002827	positive regulation of T-helper 1 type immune response	3/113	18/18903	0.000158979	0.00271296	0.00203858	XCL1/IL18R1/IL18	3
BP	GO:0002830	positive regulation of type 2 immune response	3/113	18/18903	0.000158979	0.00271296	0.00203858	XCL1/IL18/GATA3	3
BP	GO:0042088	T-helper 1 type immune response	4/113	46/18903	0.000162785	0.00276	0.00207392	XCL1/IL18R1/IL18/BCL3	4
BP	GO:0030099	myeloid cell differentiation	10/113	407/18903	0.000165708	0.00279154	0.00209762	GPR183/FOS/NFKBIA/GATA3/HIF1A/IRF8/HSPA1B/HSPA1A/SOCS1/PIK3R1	10
BP	GO:0071216	cellular response to biotic stimulus	8/113	261/18903	0.000174096	0.00291416	0.00218977	NFKB1/IL18/CD55/NFKBIA/PDE4B/TNFAIP3/PDCD4/IRF8	8
BP	GO:1902895	positive regulation of miRNA transcription	4/113	47/18903	0.000177113	0.0029459	0.00221361	FOS/EGR1/GATA3/HIF1A	4
BP	GO:2001185	regulation of CD8-positive, alpha-beta T cell activation	3/113	19/18903	0.000187966	0.00307034	0.00230712	XCL1/CRTAM/SOCS1	3
BP	GO:0003158	endothelium development	6/113	139/18903	0.000188099	0.00307034	0.00230712	ICAM1/ITGAX/BTG1/ZEB1/KDM6B/RHOB	6
BP	GO:0050852	T cell receptor signaling pathway	6/113	139/18903	0.000188099	0.00307034	0.00230712	TEC/TXK/NFKBIZ/PDE4B/GATA3/TRDC	6
BP	GO:0048545	response to steroid hormone	9/113	339/18903	0.000200664	0.00325522	0.00244604	AREG/FOS/SGK1/FOSB/ZFP36L2/DNAJA1/HSPA1B/HSPA1A/NR4A3	9
BP	GO:0002768	immune response-regulating cell surface receptor signaling pathway	9/113	341/18903	0.000209623	0.00337968	0.00253957	TEC/KLRC1/TXK/KLHL6/NFKBIZ/PDE4B/GATA3/NR4A3/TRDC	9
BP	GO:0038061	NIK/NF-kappaB signaling	6/113	142/18903	0.000211232	0.00338486	0.00254346	IL18R1/IL18/NFKBIA/BCL3/REL/PDCD4	6
BP	GO:0016032	viral process	10/113	421/18903	0.000217594	0.00344481	0.00258851	ICAM1/CD55/IFITM3/GSN/NCAM1/FUT8/HSP90AB1/SLC1A5/HSPA1B/HSPA1A	10
BP	GO:0043434	response to peptide hormone	10/113	421/18903	0.000217594	0.00344481	0.00258851	AREG/NFKB1/FOS/NR4A1/EGR1/SOCS3/NR4A3/SOCS1/PIK3R1/EGR2	10
BP	GO:0060537	muscle tissue development	10/113	422/18903	0.000221772	0.00348992	0.0026224	MAFF/FOS/NR4A1/EGR1/LMNA/KDM6B/IFRD1/ZFAND5/EGR2/ATF3	10
BP	GO:0071560	cellular response to transforming growth factor beta stimulus	8/113	271/18903	0.000224798	0.00351632	0.00264224	XCL1/FOS/FUT8/ZFP36L2/HSP90AB1/ZEB1/HSPA1A/SKIL	8
BP	GO:0000302	response to reactive oxygen species	7/113	204/18903	0.000226126	0.00351632	0.00264224	AREG/FOS/TNFAIP3/KDM6B/HIF1A/NR4A3/RHOB	7
BP	GO:0042113	B cell activation	9/113	350/18903	0.000254168	0.00392913	0.00295244	GPR183/IL7R/BCL3/TNFAIP3/ZFP36L2/HSPD1/IRF8/TRDC/PIK3R1	9
BP	GO:0071559	response to transforming growth factor beta	8/113	277/18903	0.000260642	0.00400565	0.00300993	XCL1/FOS/FUT8/ZFP36L2/HSP90AB1/ZEB1/HSPA1A/SKIL	8
BP	GO:0046638	positive regulation of alpha-beta T cell differentiation	4/113	53/18903	0.000282867	0.00432194	0.0032476	IL18/NFKBIZ/CD83/SOCS1	4
BP	GO:0071456	cellular response to hypoxia	6/113	151/18903	0.00029434	0.00447124	0.00335979	EPHA4/FOS/EGR1/LMNA/HIF1A/PMAIP1	6
BP	GO:0050821	protein stabilization	7/113	214/18903	0.000302533	0.00456928	0.00343346	EPHA4/HSP90AB1/HSPD1/HSPA1B/HSPA1A/PIM2/PIK3R1	7
BP	GO:2001237	negative regulation of extrinsic apoptotic signaling pathway	5/113	99/18903	0.000319487	0.00479779	0.00360516	ICAM1/TNFAIP3/LMNA/HSPA1B/HSPA1A	5
BP	GO:0051131	chaperone-mediated protein complex assembly	3/113	23/18903	0.000337605	0.00504105	0.00378796	HSP90AB1/HSPD1/HSPA1A	3
BP	GO:2001243	negative regulation of intrinsic apoptotic signaling pathway	5/113	101/18903	0.000350487	0.00520385	0.00391029	TPT1/CD44/DNAJA1/HIF1A/HSPA1A	5
BP	GO:0008630	intrinsic apoptotic signaling pathway in response to DNA damage	5/113	102/18903	0.000366815	0.00541568	0.00406946	TPT1/CD44/BCL3/SKIL/PIK3R1	5
BP	GO:0002823	negative regulation of adaptive immune response based on somatic recombination of immune receptors built from immunoglobulin superfamily domains	4/113	57/18903	0.000374637	0.00550026	0.00413301	XCL1/IL7R/KLRC1/CD55	4
BP	GO:0070233	negative regulation of T cell apoptotic process	3/113	24/18903	0.000384158	0.00560871	0.00421451	IL7R/BCL3/HIF1A	3
BP	GO:0036294	cellular response to decreased oxygen levels	6/113	159/18903	0.000388018	0.00563376	0.00423333	EPHA4/FOS/EGR1/LMNA/HIF1A/PMAIP1	6
BP	GO:0001961	positive regulation of cytokine-mediated signaling pathway	4/113	58/18903	0.000400547	0.00578372	0.00434601	TXK/HIF1A/HSPA1B/HSPA1A	4
BP	GO:1901653	cellular response to peptide	9/113	373/18903	0.000404836	0.00581371	0.00436855	NFKB1/ICAM1/EPHA4/FOS/NR4A1/SOCS3/NR4A3/SOCS1/PIK3R1	9
BP	GO:0001911	negative regulation of leukocyte mediated cytotoxicity	3/113	25/18903	0.000434648	0.00614115	0.0046146	IL7R/KLRC1/KIR2DL4	3
BP	GO:0046641	positive regulation of alpha-beta T cell proliferation	3/113	25/18903	0.000434648	0.00614115	0.0046146	XCL1/IL18/CD55	3
BP	GO:0046885	regulation of hormone biosynthetic process	3/113	25/18903	0.000434648	0.00614115	0.0046146	NFKB1/EGR1/HIF1A	3
BP	GO:0002753	cytoplasmic pattern recognition receptor signaling pathway	4/113	60/18903	0.000456166	0.00636085	0.00477968	NFKBIA/TNFAIP3/HSPA1B/HSPA1A	4
BP	GO:2000351	regulation of endothelial cell apoptotic process	4/113	60/18903	0.000456166	0.00636085	0.00477968	ICAM1/TNFAIP3/GATA3/PDCD4	4
BP	GO:0007519	skeletal muscle tissue development	6/113	164/18903	0.000457458	0.00636085	0.00477968	MAFF/FOS/NR4A1/EGR1/EGR2/ATF3	6
BP	GO:0008637	apoptotic mitochondrial changes	5/113	108/18903	0.000477183	0.00660019	0.00495953	THEM4/LMNA/HSPD1/HSPA1A/PMAIP1	5
BP	GO:1902893	regulation of miRNA transcription	4/113	61/18903	0.000485945	0.00666135	0.00500548	FOS/EGR1/GATA3/HIF1A	4
BP	GO:0046426	negative regulation of receptor signaling pathway via JAK-STAT	3/113	26/18903	0.000489208	0.00666135	0.00500548	BCL3/SOCS3/SOCS1	3
BP	GO:0046629	gamma-delta T cell activation	3/113	26/18903	0.000489208	0.00666135	0.00500548	TCF7/KLRC1/TRDC	3
BP	GO:0033209	tumor necrosis factor-mediated signaling pathway	5/113	109/18903	0.000497767	0.00674295	0.0050668	TNFRSF18/NFKBIA/TNFAIP3/HSPA1B/HSPA1A	5
BP	GO:0001959	regulation of cytokine-mediated signaling pathway	6/113	167/18903	0.000503551	0.00678632	0.00509939	TXK/TNFAIP3/HIF1A/HSPA1B/HSPA1A/SOCS1	6
BP	GO:0002820	negative regulation of adaptive immune response	4/113	62/18903	0.000517083	0.0068541	0.00515032	XCL1/IL7R/KLRC1/CD55	4
BP	GO:0061614	miRNA transcription	4/113	62/18903	0.000517083	0.0068541	0.00515032	FOS/EGR1/GATA3/HIF1A	4
BP	GO:0007163	establishment or maintenance of cell polarity	7/113	234/18903	0.000517298	0.0068541	0.00515032	GSN/CRTAM/HSP90AB1/LMNA/CLASP1/GATA3/RHOB	7
BP	GO:1904035	regulation of epithelial cell apoptotic process	5/113	110/18903	0.000519013	0.0068541	0.00515032	ICAM1/GSN/TNFAIP3/GATA3/PDCD4	5
BP	GO:0051170	import into nucleus	6/113	169/18903	0.000536235	0.00697771	0.00524321	BACH2/NFKBIA/BCL3/HSP90AB1/LMNA/PIK3R1	6
BP	GO:0071347	cellular response to interleukin-1	5/113	111/18903	0.000540933	0.00697771	0.00524321	XCL1/XCL2/NFKB1/EGR1/HIF1A	5
BP	GO:1901222	regulation of NIK/NF-kappaB signaling	5/113	111/18903	0.000540933	0.00697771	0.00524321	IL18R1/IL18/NFKBIA/BCL3/PDCD4	5
BP	GO:0002710	negative regulation of T cell mediated immunity	3/113	27/18903	0.000547971	0.00697771	0.00524321	XCL1/IL7R/KLRC1	3
BP	GO:0036037	CD8-positive, alpha-beta T cell activation	3/113	27/18903	0.000547971	0.00697771	0.00524321	XCL1/CRTAM/SOCS1	3
BP	GO:0042832	defense response to protozoan	3/113	27/18903	0.000547971	0.00697771	0.00524321	BCL3/IRF8/LYST	3
BP	GO:0044342	type B pancreatic cell proliferation	3/113	27/18903	0.000547971	0.00697771	0.00524321	IGFBP4/NR4A1/NR4A3	3
BP	GO:0031663	lipopolysaccharide-mediated signaling pathway	4/113	63/18903	0.000549614	0.00697771	0.00524321	IL18/CD55/NFKBIA/TNFAIP3	4
BP	GO:0007178	transmembrane receptor protein serine/threonine kinase signaling pathway	9/113	390/18903	0.000558256	0.00705336	0.00530005	RUNX2/FOS/EGR1/FUT8/HSP90AB1/ZEB1/PDCD4/HSPA1A/SKIL	9
BP	GO:0002429	immune response-activating cell surface receptor signaling pathway	8/113	312/18903	0.000575048	0.00719631	0.00540747	TEC/TXK/KLHL6/NFKBIZ/PDE4B/GATA3/NR4A3/TRDC	8
BP	GO:0002757	immune response-activating signal transduction	8/113	312/18903	0.000575048	0.00719631	0.00540747	TEC/TXK/KLHL6/NFKBIZ/PDE4B/GATA3/NR4A3/TRDC	8
BP	GO:0007259	receptor signaling pathway via JAK-STAT	6/113	172/18903	0.000588331	0.00732765	0.00550616	IL7R/TNFRSF18/IL18/BCL3/SOCS3/SOCS1	6
BP	GO:0044344	cellular response to fibroblast growth factor stimulus	5/113	114/18903	0.000610883	0.00744717	0.00559597	RUNX2/CD44/NR4A1/ZFP36L2/GATA3	5
BP	GO:0001562	response to protozoan	3/113	28/18903	0.000611065	0.00744717	0.00559597	BCL3/IRF8/LYST	3
BP	GO:0010818	T cell chemotaxis	3/113	28/18903	0.000611065	0.00744717	0.00559597	GPR183/XCL1/XCL2	3
BP	GO:0032703	negative regulation of interleukin-2 production	3/113	28/18903	0.000611065	0.00744717	0.00559597	XCL1/TNFAIP3/GATA3	3
BP	GO:0032613	interleukin-10 production	4/113	65/18903	0.000619	0.00744717	0.00559597	XCL1/BCL3/CD83/HSPD1	4
BP	GO:0032653	regulation of interleukin-10 production	4/113	65/18903	0.000619	0.00744717	0.00559597	XCL1/BCL3/CD83/HSPD1	4
BP	GO:0060760	positive regulation of response to cytokine stimulus	4/113	65/18903	0.000619	0.00744717	0.00559597	TXK/HIF1A/HSPA1B/HSPA1A	4
BP	GO:0050673	epithelial cell proliferation	10/113	481/18903	0.000620597	0.00744717	0.00559597	IGFBP4/RUNX2/AREG/NR4A1/CASK/TNFAIP3/ZEB1/GATA3/HIF1A/NR4A3	10
BP	GO:0002253	activation of immune response	9/113	397/18903	0.000633955	0.00757288	0.00569043	TEC/CD55/TXK/KLHL6/NFKBIZ/PDE4B/GATA3/NR4A3/TRDC	9
BP	GO:0071453	cellular response to oxygen levels	6/113	175/18903	0.000644278	0.00766137	0.00575692	EPHA4/FOS/EGR1/LMNA/HIF1A/PMAIP1	6
BP	GO:0072577	endothelial cell apoptotic process	4/113	66/18903	0.000655924	0.00776473	0.00583459	ICAM1/TNFAIP3/GATA3/PDCD4	4
BP	GO:0045444	fat cell differentiation	7/113	244/18903	0.000662861	0.00778798	0.00585206	NR4A1/ZFP36L2/GATA3/NR4A3/SOCS1/CEBPD/EGR2	7
BP	GO:0060538	skeletal muscle organ development	6/113	176/18903	0.000663816	0.00778798	0.00585206	MAFF/FOS/NR4A1/EGR1/EGR2/ATF3	6
BP	GO:0060759	regulation of response to cytokine stimulus	6/113	179/18903	0.000725197	0.0084703	0.00636477	TXK/TNFAIP3/HIF1A/HSPA1B/HSPA1A/SOCS1	6
BP	GO:0002825	regulation of T-helper 1 type immune response	3/113	30/18903	0.000750748	0.00872994	0.00655987	XCL1/IL18R1/IL18	3
BP	GO:0071774	response to fibroblast growth factor	5/113	120/18903	0.000770895	0.00892473	0.00670624	RUNX2/CD44/NR4A1/ZFP36L2/GATA3	5
BP	GO:0050851	antigen receptor-mediated signaling pathway	7/113	252/18903	0.000801277	0.00919544	0.00690965	TEC/TXK/KLHL6/NFKBIZ/PDE4B/GATA3/TRDC	7
BP	GO:1903320	regulation of protein modification by small protein conjugation or removal	7/113	252/18903	0.000801277	0.00919544	0.00690965	EGR1/TNFAIP3/HSP90AB1/DNAJA1/HIF1A/HSPA1B/HSPA1A	7
BP	GO:0097696	receptor signaling pathway via STAT	6/113	183/18903	0.00081377	0.0092982	0.00698687	IL7R/TNFRSF18/IL18/BCL3/SOCS3/SOCS1	6
BP	GO:0002313	mature B cell differentiation involved in immune response	3/113	31/18903	0.000827583	0.00940884	0.00707001	GPR183/BCL3/IRF8	3
BP	GO:0002698	negative regulation of immune effector process	5/113	122/18903	0.000830613	0.00940884	0.00707001	XCL1/IL7R/KLRC1/KIR2DL4/CD55	5
BP	GO:0050678	regulation of epithelial cell proliferation	9/113	414/18903	0.00085331	0.00958332	0.00720112	RUNX2/AREG/NR4A1/CASK/TNFAIP3/ZEB1/GATA3/HIF1A/NR4A3	9
BP	GO:0050727	regulation of inflammatory response	9/113	414/18903	0.00085331	0.00958332	0.00720112	XCL1/NFKB1/IL18/NFKBIA/NFKBIZ/TNFAIP3/GATA3/SOCS3/PDCD4	9
BP	GO:0002440	production of molecular mediator of immune response	8/113	333/18903	0.000878444	0.00982362	0.00738168	XCL1/KIR2DL4/IL18R1/IL18/CD55/GATA3/HSPD1/NR4A3	8
BP	GO:0010743	regulation of macrophage derived foam cell differentiation	3/113	32/18903	0.000909237	0.0100822	0.00757596	NFKB1/IL18/NFKBIA	3
BP	GO:0031116	positive regulation of microtubule polymerization	3/113	32/18903	0.000909237	0.0100822	0.00757596	CLASP1/HSPA1B/HSPA1A	3
BP	GO:0072678	T cell migration	4/113	73/18903	0.000959338	0.010593	0.00795984	GPR183/XCL1/XCL2/ICAM1	4
BP	GO:0090287	regulation of cellular response to growth factor stimulus	8/113	338/18903	0.000966896	0.0106318	0.00798897	RUNX2/CASK/HSP90AB1/ZEB1/GATA3/HIF1A/HSPA1A/SKIL	8
BP	GO:0050777	negative regulation of immune response	6/113	190/18903	0.000988645	0.0107697	0.00809258	XCL1/IL7R/KLRC1/KIR2DL4/CD55/TNFAIP3	6
BP	GO:0001782	B cell homeostasis	3/113	33/18903	0.000995827	0.0107697	0.00809258	IL7R/TNFAIP3/HIF1A	3
BP	GO:0002828	regulation of type 2 immune response	3/113	33/18903	0.000995827	0.0107697	0.00809258	XCL1/IL18/GATA3	3
BP	GO:1904893	negative regulation of receptor signaling pathway via STAT	3/113	33/18903	0.000995827	0.0107697	0.00809258	BCL3/SOCS3/SOCS1	3
BP	GO:0070371	ERK1 and ERK2 cascade	8/113	340/18903	0.00100422	0.0108159	0.00812732	GPR183/XCL1/XCL2/ICAM1/EPHA4/CD44/ZFP36L2/ATF3	8
BP	GO:0045648	positive regulation of erythrocyte differentiation	3/113	34/18903	0.00108747	0.0116647	0.00876514	HIF1A/HSPA1B/HSPA1A	3
BP	GO:0030522	intracellular receptor signaling pathway	7/113	266/18903	0.00109772	0.0116794	0.00877613	NR4A1/NFKBIA/TNFAIP3/DNAJA1/HSPA1B/HSPA1A/NR4A3	7
BP	GO:0050730	regulation of peptidyl-tyrosine phosphorylation	7/113	266/18903	0.00109772	0.0116794	0.00877613	AREG/TNFRSF18/IL18/EPHA4/CD44/SOCS3/SOCS1	7
BP	GO:0042542	response to hydrogen peroxide	5/113	130/18903	0.00110453	0.0117045	0.00879499	AREG/TNFAIP3/KDM6B/NR4A3/RHOB	5
BP	GO:0070661	leukocyte proliferation	8/113	348/18903	0.00116523	0.0122981	0.00924104	GPR183/XCL1/IL7R/IL18/CD55/CRTAM/TNFAIP3/HSPD1	8
BP	GO:2000352	negative regulation of endothelial cell apoptotic process	3/113	35/18903	0.00118427	0.012449	0.00935445	ICAM1/TNFAIP3/GATA3	3
BP	GO:0032102	negative regulation of response to external stimulus	9/113	436/18903	0.00122526	0.0128286	0.00963969	KLRC1/KIR2DL4/NFKB1/EPHA4/CASK/TNFAIP3/CLASP1/GATA3/SOCS3	9
BP	GO:0031112	positive regulation of microtubule polymerization or depolymerization	3/113	36/18903	0.00128633	0.0134146	0.01008	CLASP1/HSPA1B/HSPA1A	3
BP	GO:0032271	regulation of protein polymerization	6/113	201/18903	0.00132026	0.013714	0.010305	CAPG/COTL1/GSN/CLASP1/HSPA1B/HSPA1A	6
BP	GO:0002335	mature B cell differentiation	3/113	37/18903	0.00139377	0.014262	0.0107168	GPR183/BCL3/IRF8	3
BP	GO:0051385	response to mineralocorticoid	3/113	37/18903	0.00139377	0.014262	0.0107168	FOS/SGK1/FOSB	3
BP	GO:0070229	negative regulation of lymphocyte apoptotic process	3/113	37/18903	0.00139377	0.014262	0.0107168	IL7R/BCL3/HIF1A	3
BP	GO:1904019	epithelial cell apoptotic process	5/113	137/18903	0.00139472	0.014262	0.0107168	ICAM1/GSN/TNFAIP3/GATA3/PDCD4	5
BP	GO:0043281	regulation of cysteine-type endopeptidase activity involved in apoptotic process	6/113	205/18903	0.00145986	0.0148702	0.0111738	CD44/NR4A1/GSN/HSPD1/HSPE1/PMAIP1	6
BP	GO:0002831	regulation of response to biotic stimulus	8/113	361/18903	0.00147031	0.0148857	0.0111854	KLRC1/KIR2DL4/CD55/TXK/CRTAM/TNFAIP3/HSPD1/SOCS1	8
BP	GO:0042509	regulation of tyrosine phosphorylation of STAT protein	4/113	82/18903	0.00147948	0.0148857	0.0111854	TNFRSF18/IL18/SOCS3/SOCS1	4
BP	GO:1905897	regulation of response to endoplasmic reticulum stress	4/113	82/18903	0.00147948	0.0148857	0.0111854	PPP1R15A/HSPA1A/PIK3R1/PMAIP1	4
BP	GO:0071674	mononuclear cell migration	6/113	206/18903	0.00149645	0.0148857	0.0111854	GPR183/XCL1/XCL2/ICAM1/CRTAM/GATA3	6
BP	GO:0002683	negative regulation of immune system process	9/113	449/18903	0.00150054	0.0148857	0.0111854	XCL1/IL7R/KLRC1/KIR2DL4/CD55/CRTAM/TNFAIP3/SOCS1/PIK3R1	9
BP	GO:0007020	microtubule nucleation	3/113	38/18903	0.00150669	0.0148857	0.0111854	CLASP1/HSPA1B/HSPA1A	3
BP	GO:0010742	macrophage derived foam cell differentiation	3/113	38/18903	0.00150669	0.0148857	0.0111854	NFKB1/IL18/NFKBIA	3
BP	GO:1902229	regulation of intrinsic apoptotic signaling pathway in response to DNA damage	3/113	38/18903	0.00150669	0.0148857	0.0111854	TPT1/CD44/SKIL	3
BP	GO:0001915	negative regulation of T cell mediated cytotoxicity	2/113	10/18903	0.00154477	0.0150916	0.0113402	IL7R/KLRC1	2
BP	GO:0046886	positive regulation of hormone biosynthetic process	2/113	10/18903	0.00154477	0.0150916	0.0113402	EGR1/HIF1A	2
BP	GO:2000563	positive regulation of CD4-positive, alpha-beta T cell proliferation	2/113	10/18903	0.00154477	0.0150916	0.0113402	XCL1/CD55	2
BP	GO:0070555	response to interleukin-1	5/113	141/18903	0.00158387	0.0154164	0.0115842	XCL1/XCL2/NFKB1/EGR1/HIF1A	5
BP	GO:0071383	cellular response to steroid hormone stimulus	6/113	209/18903	0.00161045	0.0155301	0.0116697	SGK1/ZFP36L2/DNAJA1/HSPA1B/HSPA1A/NR4A3	6
BP	GO:0031397	negative regulation of protein ubiquitination	4/113	84/18903	0.00161727	0.0155301	0.0116697	TNFAIP3/DNAJA1/HSPA1B/HSPA1A	4
BP	GO:0043618	regulation of transcription from RNA polymerase II promoter in response to stress	3/113	39/18903	0.00162519	0.0155301	0.0116697	EGR1/HIF1A/ATF3	3
BP	GO:0071634	regulation of transforming growth factor beta production	3/113	39/18903	0.00162519	0.0155301	0.0116697	XCL1/HSP90AB1/HIF1A	3
BP	GO:0090077	foam cell differentiation	3/113	39/18903	0.00162519	0.0155301	0.0116697	NFKB1/IL18/NFKBIA	3
BP	GO:0032535	regulation of cellular component size	8/113	367/18903	0.00163102	0.0155301	0.0116697	CAPG/IL7R/COTL1/GSN/TMEM123/HSP90AB1/PPP1R15A/IFRD1	8
BP	GO:0140467	integrated stress response signaling	3/113	40/18903	0.00174936	0.0165968	0.0124712	FOS/PPP1R15A/CEBPD	3
BP	GO:0007260	tyrosine phosphorylation of STAT protein	4/113	86/18903	0.00176374	0.0166133	0.0124836	TNFRSF18/IL18/SOCS3/SOCS1	4
BP	GO:0033077	T cell differentiation in thymus	4/113	86/18903	0.00176374	0.0166133	0.0124836	IL7R/ZFP36L2/ZEB1/GATA3	4
BP	GO:0045637	regulation of myeloid cell differentiation	6/113	214/18903	0.00181499	0.017035	0.0128005	FOS/NFKBIA/HIF1A/HSPA1B/HSPA1A/PIK3R1	6
BP	GO:0032103	positive regulation of response to external stimulus	9/113	464/18903	0.00187797	0.0170429	0.0128064	XCL1/KIR2DL4/XCL2/IL18/TXK/NFKBIA/CRTAM/NFKBIZ/PDCD4	9
BP	GO:0001914	regulation of T cell mediated cytotoxicity	3/113	41/18903	0.00187931	0.0170429	0.0128064	XCL1/IL7R/KLRC1	3
BP	GO:0070232	regulation of T cell apoptotic process	3/113	41/18903	0.00187931	0.0170429	0.0128064	IL7R/BCL3/HIF1A	3
BP	GO:0010968	regulation of microtubule nucleation	2/113	11/18903	0.00188068	0.0170429	0.0128064	HSPA1B/HSPA1A	2
BP	GO:0019062	virion attachment to host cell	2/113	11/18903	0.00188068	0.0170429	0.0128064	ICAM1/HSP90AB1	2
BP	GO:0045793	positive regulation of cell size	2/113	11/18903	0.00188068	0.0170429	0.0128064	TMEM123/HSP90AB1	2
BP	GO:0051133	regulation of NK T cell activation	2/113	11/18903	0.00188068	0.0170429	0.0128064	IL18/HSPH1	2
BP	GO:0061418	regulation of transcription from RNA polymerase II promoter in response to hypoxia	2/113	11/18903	0.00188068	0.0170429	0.0128064	EGR1/HIF1A	2
BP	GO:0090084	negative regulation of inclusion body assembly	2/113	11/18903	0.00188068	0.0170429	0.0128064	HSPA1B/HSPA1A	2
BP	GO:0097278	complement-dependent cytotoxicity	2/113	11/18903	0.00188068	0.0170429	0.0128064	CD55/HSP90AB1	2
BP	GO:0007179	transforming growth factor beta receptor signaling pathway	6/113	216/18903	0.00190211	0.0171778	0.0129078	FOS/FUT8/HSP90AB1/ZEB1/HSPA1A/SKIL	6
BP	GO:0002312	B cell activation involved in immune response	4/113	88/18903	0.00191918	0.0172726	0.012979	GPR183/BCL3/HSPD1/IRF8	4
BP	GO:0002687	positive regulation of leukocyte migration	5/113	148/18903	0.00195937	0.0175741	0.0132056	XCL1/XCL2/TNFRSF18/ICAM1/PIK3R1	5
BP	GO:0071604	transforming growth factor beta production	3/113	42/18903	0.00201512	0.0180127	0.0135352	XCL1/HSP90AB1/HIF1A	3
BP	GO:0030010	establishment of cell polarity	5/113	150/18903	0.00207768	0.0184464	0.013861	GSN/CRTAM/HSP90AB1/CLASP1/GATA3	5
BP	GO:0034614	cellular response to reactive oxygen species	5/113	150/18903	0.00207768	0.0184464	0.013861	FOS/TNFAIP3/KDM6B/NR4A3/RHOB	5
BP	GO:0045622	regulation of T-helper cell differentiation	3/113	43/18903	0.0021569	0.0190853	0.0143411	IL18/NFKBIZ/GATA3	3
BP	GO:0030183	B cell differentiation	5/113	152/18903	0.00220113	0.0194113	0.0145861	GPR183/BCL3/ZFP36L2/IRF8/PIK3R1	5
BP	GO:0072178	nephric duct morphogenesis	2/113	12/18903	0.00224802	0.0197585	0.014847	EPHA4/GATA3	2
BP	GO:0050679	positive regulation of epithelial cell proliferation	6/113	224/18903	0.00228265	0.0199961	0.0150255	RUNX2/AREG/NR4A1/TNFAIP3/HIF1A/NR4A3	6
BP	GO:0046640	regulation of alpha-beta T cell proliferation	3/113	44/18903	0.00230472	0.0201222	0.0151203	XCL1/IL18/CD55	3
BP	GO:0051092	positive regulation of NF-kappaB transcription factor activity	5/113	154/18903	0.00232984	0.0202742	0.0152345	IL18R1/IL18/IL18RAP/HSPA1B/HSPA1A	5
BP	GO:0070301	cellular response to hydrogen peroxide	4/113	93/18903	0.0023488	0.0203718	0.0153078	TNFAIP3/KDM6B/NR4A3/RHOB	4
BP	GO:0046651	lymphocyte proliferation	7/113	305/18903	0.00239083	0.0206681	0.0155304	GPR183/XCL1/IL7R/IL18/CD55/CRTAM/HSPD1	7
BP	GO:0071375	cellular response to peptide hormone stimulus	7/113	306/18903	0.00243495	0.0209805	0.0157652	NFKB1/FOS/NR4A1/SOCS3/NR4A3/SOCS1/PIK3R1	7
BP	GO:0043620	regulation of DNA-templated transcription in response to stress	3/113	45/18903	0.00245867	0.0211157	0.0158668	EGR1/HIF1A/ATF3	3
BP	GO:0031349	positive regulation of defense response	7/113	307/18903	0.0024797	0.0212269	0.0159503	KIR2DL4/IL18/TXK/NFKBIA/CRTAM/NFKBIZ/PDCD4	7
BP	GO:0007162	negative regulation of cell adhesion	7/113	308/18903	0.00252508	0.0215452	0.0161895	XCL1/EPHA4/CRTAM/CASK/FXYD5/SOCS1/PIK3R1	7
BP	GO:0010837	regulation of keratinocyte proliferation	3/113	46/18903	0.00261885	0.0219392	0.0164856	AREG/CASK/ZEB1	3
BP	GO:1903321	negative regulation of protein modification by small protein conjugation or removal	4/113	96/18903	0.00263608	0.0219392	0.0164856	TNFAIP3/DNAJA1/HSPA1B/HSPA1A	4
BP	GO:0035745	T-helper 2 cell cytokine production	2/113	13/18903	0.0026464	0.0219392	0.0164856	XCL1/GATA3	2
BP	GO:0042492	gamma-delta T cell differentiation	2/113	13/18903	0.0026464	0.0219392	0.0164856	TCF7/KLRC1	2
BP	GO:0044650	adhesion of symbiont to host cell	2/113	13/18903	0.0026464	0.0219392	0.0164856	ICAM1/HSP90AB1	2
BP	GO:0051132	NK T cell activation	2/113	13/18903	0.0026464	0.0219392	0.0164856	IL18/HSPH1	2
BP	GO:0070486	leukocyte aggregation	2/113	13/18903	0.0026464	0.0219392	0.0164856	CD44/NR4A3	2
BP	GO:1903265	positive regulation of tumor necrosis factor-mediated signaling pathway	2/113	13/18903	0.0026464	0.0219392	0.0164856	HSPA1B/HSPA1A	2
BP	GO:2000551	regulation of T-helper 2 cell cytokine production	2/113	13/18903	0.0026464	0.0219392	0.0164856	XCL1/GATA3	2
BP	GO:0032943	mononuclear cell proliferation	7/113	312/18903	0.00271304	0.022421	0.0168476	GPR183/XCL1/IL7R/IL18/CD55/CRTAM/HSPD1	7
BP	GO:0042269	regulation of natural killer cell mediated cytotoxicity	3/113	47/18903	0.00278533	0.0228033	0.0171349	KLRC1/KIR2DL4/CRTAM	3
BP	GO:0045646	regulation of erythrocyte differentiation	3/113	47/18903	0.00278533	0.0228033	0.0171349	HIF1A/HSPA1B/HSPA1A	3
BP	GO:0046633	alpha-beta T cell proliferation	3/113	47/18903	0.00278533	0.0228033	0.0171349	XCL1/IL18/CD55	3
BP	GO:0070372	regulation of ERK1 and ERK2 cascade	7/113	315/18903	0.00286094	0.0233495	0.0175454	GPR183/XCL1/XCL2/ICAM1/EPHA4/CD44/ATF3	7
BP	GO:2000116	regulation of cysteine-type endopeptidase activity	6/113	235/18903	0.0028964	0.0235658	0.0177078	CD44/NR4A1/GSN/HSPD1/HSPE1/PMAIP1	6
BP	GO:0032736	positive regulation of interleukin-13 production	2/113	14/18903	0.00307543	0.0248684	0.0186867	IL18/GATA3	2
BP	GO:1902947	regulation of tau-protein kinase activity	2/113	14/18903	0.00307543	0.0248684	0.0186867	EGR1/HSP90AB1	2
BP	GO:0006959	humoral immune response	7/113	320/18903	0.00312111	0.0251404	0.018891	GPR183/CD55/GNLY/BCL3/CD83/GATA3/TRDC	7
BP	GO:0006606	protein import into nucleus	5/113	165/18903	0.00313776	0.0251404	0.018891	NFKBIA/BCL3/HSP90AB1/LMNA/PIK3R1	5
BP	GO:0031960	response to corticosteroid	5/113	165/18903	0.00313776	0.0251404	0.018891	AREG/FOS/SGK1/FOSB/ZFP36L2	5
BP	GO:0045088	regulation of innate immune response	6/113	240/18903	0.003213	0.0256649	0.0192852	KLRC1/KIR2DL4/TXK/CRTAM/TNFAIP3/SOCS1	6
BP	GO:0090102	cochlea development	3/113	50/18903	0.0033234	0.0263864	0.0198273	EPHA4/ZEB1/GATA3	3
BP	GO:2001238	positive regulation of extrinsic apoptotic signaling pathway	3/113	50/18903	0.0033234	0.0263864	0.0198273	SKIL/PMAIP1/ATF3	3
BP	GO:0032677	regulation of interleukin-8 production	4/113	103/18903	0.00339834	0.0268193	0.0201526	BCL3/HSPA1B/HSPA1A/CD2	4
BP	GO:0045639	positive regulation of myeloid cell differentiation	4/113	103/18903	0.00339834	0.0268193	0.0201526	FOS/HIF1A/HSPA1B/HSPA1A	4
BP	GO:0001837	epithelial to mesenchymal transition	5/113	169/18903	0.00347629	0.0268478	0.0201741	EPHA4/CLASP1/GATA3/PDCD4/HIF1A	5
BP	GO:0002262	myeloid cell homeostasis	5/113	169/18903	0.00347629	0.0268478	0.0201741	PDE4B/GATA3/HIF1A/HSPA1B/HSPA1A	5
BP	GO:0001913	T cell mediated cytotoxicity	3/113	51/18903	0.00351589	0.0268478	0.0201741	XCL1/IL7R/KLRC1	3
BP	GO:0002715	regulation of natural killer cell mediated immunity	3/113	51/18903	0.00351589	0.0268478	0.0201741	KLRC1/KIR2DL4/CRTAM	3
BP	GO:0032637	interleukin-8 production	4/113	104/18903	0.00351822	0.0268478	0.0201741	BCL3/HSPA1B/HSPA1A/CD2	4
BP	GO:0046425	regulation of receptor signaling pathway via JAK-STAT	4/113	104/18903	0.00351822	0.0268478	0.0201741	IL7R/BCL3/SOCS3/SOCS1	4
BP	GO:0001768	establishment of T cell polarity	2/113	15/18903	0.00353476	0.0268478	0.0201741	GSN/CRTAM	2
BP	GO:0002836	positive regulation of response to tumor cell	2/113	15/18903	0.00353476	0.0268478	0.0201741	CRTAM/HSPD1	2
BP	GO:0002839	positive regulation of immune response to tumor cell	2/113	15/18903	0.00353476	0.0268478	0.0201741	CRTAM/HSPD1	2
BP	GO:0042532	negative regulation of tyrosine phosphorylation of STAT protein	2/113	15/18903	0.00353476	0.0268478	0.0201741	SOCS3/SOCS1	2
BP	GO:0060330	regulation of response to interferon-gamma	2/113	15/18903	0.00353476	0.0268478	0.0201741	TXK/SOCS1	2
BP	GO:0060334	regulation of interferon-gamma-mediated signaling pathway	2/113	15/18903	0.00353476	0.0268478	0.0201741	TXK/SOCS1	2
BP	GO:1901722	regulation of cell proliferation involved in kidney development	2/113	15/18903	0.00353476	0.0268478	0.0201741	EGR1/GATA3	2
BP	GO:0006913	nucleocytoplasmic transport	7/113	329/18903	0.0036347	0.0274483	0.0206252	BACH2/NFKBIA/BCL3/HSP90AB1/LMNA/PIK3R1/EGR2	7
BP	GO:0051169	nuclear transport	7/113	329/18903	0.0036347	0.0274483	0.0206252	BACH2/NFKBIA/BCL3/HSP90AB1/LMNA/PIK3R1/EGR2	7
BP	GO:0009409	response to cold	3/113	53/18903	0.003921	0.0295254	0.0221861	FOS/NFKBIA/HSPD1	3
BP	GO:0010950	positive regulation of endopeptidase activity	5/113	174/18903	0.00393546	0.0295497	0.0222043	EPHA4/GSN/HSPD1/HSPE1/PMAIP1	5
BP	GO:0001767	establishment of lymphocyte polarity	2/113	16/18903	0.004024	0.0296221	0.0222587	GSN/CRTAM	2
BP	GO:0010820	positive regulation of T cell chemotaxis	2/113	16/18903	0.004024	0.0296221	0.0222587	XCL1/XCL2	2
BP	GO:0043508	negative regulation of JUN kinase activity	2/113	16/18903	0.004024	0.0296221	0.0222587	DNAJA1/PDCD4	2
BP	GO:0044406	adhesion of symbiont to host	2/113	16/18903	0.004024	0.0296221	0.0222587	ICAM1/HSP90AB1	2
BP	GO:0051014	actin filament severing	2/113	16/18903	0.004024	0.0296221	0.0222587	CAPG/GSN	2
BP	GO:0061469	regulation of type B pancreatic cell proliferation	2/113	16/18903	0.004024	0.0296221	0.0222587	NR4A1/NR4A3	2
BP	GO:0072176	nephric duct development	2/113	16/18903	0.004024	0.0296221	0.0222587	EPHA4/GATA3	2
BP	GO:0031113	regulation of microtubule polymerization	3/113	54/18903	0.00413375	0.030345	0.0228019	CLASP1/HSPA1B/HSPA1A	3
BP	GO:0071772	response to BMP	5/113	178/18903	0.00433289	0.0316043	0.0237482	RUNX2/EGR1/GATA3/PDCD4/SKIL	5
BP	GO:0071773	cellular response to BMP stimulus	5/113	178/18903	0.00433289	0.0316043	0.0237482	RUNX2/EGR1/GATA3/PDCD4/SKIL	5
BP	GO:0043616	keratinocyte proliferation	3/113	55/18903	0.00435341	0.0316043	0.0237482	AREG/CASK/ZEB1	3
BP	GO:2000107	negative regulation of leukocyte apoptotic process	3/113	55/18903	0.00435341	0.0316043	0.0237482	IL7R/BCL3/HIF1A	3
BP	GO:0010819	regulation of T cell chemotaxis	2/113	17/18903	0.0045428	0.0326188	0.0245105	XCL1/XCL2	2
BP	GO:0051412	response to corticosterone	2/113	17/18903	0.0045428	0.0326188	0.0245105	FOS/FOSB	2
BP	GO:0055119	relaxation of cardiac muscle	2/113	17/18903	0.0045428	0.0326188	0.0245105	GSN/PDE4B	2
BP	GO:0090083	regulation of inclusion body assembly	2/113	17/18903	0.0045428	0.0326188	0.0245105	HSPA1B/HSPA1A	2
BP	GO:0043331	response to dsRNA	3/113	56/18903	0.00458002	0.0327073	0.024577	NFKB1/NFKBIA/PMAIP1	3
BP	GO:0043551	regulation of phosphatidylinositol 3-kinase activity	3/113	56/18903	0.00458002	0.0327073	0.024577	SOCS3/SOCS1/PIK3R1	3
BP	GO:0043409	negative regulation of MAPK cascade	5/113	181/18903	0.00464918	0.0331113	0.0248805	EPHA4/DUSP2/DNAJA1/PDCD4/ATF3	5
BP	GO:0007229	integrin-mediated signaling pathway	4/113	113/18903	0.00472902	0.0335888	0.0252394	TEC/TXK/ITGAX/FUT8	4
BP	GO:0070231	T cell apoptotic process	3/113	57/18903	0.00481365	0.0340978	0.0256218	IL7R/BCL3/HIF1A	3
BP	GO:1904892	regulation of receptor signaling pathway via STAT	4/113	115/18903	0.00503168	0.0354869	0.0266656	IL7R/BCL3/SOCS3/SOCS1	4
BP	GO:0010803	regulation of tumor necrosis factor-mediated signaling pathway	3/113	58/18903	0.00505436	0.0354869	0.0266656	TNFAIP3/HSPA1B/HSPA1A	3
BP	GO:0048008	platelet-derived growth factor receptor signaling pathway	3/113	58/18903	0.00505436	0.0354869	0.0266656	NR4A3/CSRNP1/ZFAND5	3
BP	GO:0003159	morphogenesis of an endothelium	2/113	18/18903	0.00509077	0.0354869	0.0266656	ITGAX/RHOB	2
BP	GO:0031643	positive regulation of myelination	2/113	18/18903	0.00509077	0.0354869	0.0266656	ITGAX/EGR2	2
BP	GO:0061154	endothelial tube morphogenesis	2/113	18/18903	0.00509077	0.0354869	0.0266656	ITGAX/RHOB	2
BP	GO:0043666	regulation of phosphoprotein phosphatase activity	3/113	59/18903	0.00530222	0.0368631	0.0276997	HSP90AB1/PPP1R15A/PPP1R2	3
BP	GO:0002221	pattern recognition receptor signaling pathway	5/113	187/18903	0.00533055	0.0369622	0.0277742	NFKBIA/TNFAIP3/HSPD1/HSPA1B/HSPA1A	5
BP	GO:0072594	establishment of protein localization to organelle	8/113	449/18903	0.00555782	0.0384139	0.028865	NFKBIA/BCL3/TNFAIP3/HSP90AB1/LMNA/HSPD1/DNAJA1/PIK3R1	8
BP	GO:0032868	response to insulin	6/113	269/18903	0.00558375	0.0384139	0.028865	FOS/EGR1/SOCS3/SOCS1/PIK3R1/EGR2	6
BP	GO:0070663	regulation of leukocyte proliferation	6/113	269/18903	0.00558375	0.0384139	0.028865	GPR183/XCL1/IL18/CD55/CRTAM/TNFAIP3	6
BP	GO:0010744	positive regulation of macrophage derived foam cell differentiation	2/113	19/18903	0.00566758	0.0386867	0.0290701	NFKB1/IL18	2
BP	GO:0036003	positive regulation of transcription from RNA polymerase II promoter in response to stress	2/113	19/18903	0.00566758	0.0386867	0.0290701	HIF1A/ATF3	2
BP	GO:0045953	negative regulation of natural killer cell mediated cytotoxicity	2/113	19/18903	0.00566758	0.0386867	0.0290701	KLRC1/KIR2DL4	2
BP	GO:0043433	negative regulation of DNA-binding transcription factor activity	5/113	190/18903	0.00569648	0.0387833	0.0291426	XCL1/NFKBIA/BCL3/TNFAIP3/BHLHE40	5
BP	GO:0009314	response to radiation	8/113	452/18903	0.00577907	0.0392439	0.0294887	FOS/EGR1/BCL3/GATA3/HIF1A/BHLHE40/PIK3R1/RHOB	8
BP	GO:0034113	heterotypic cell-cell adhesion	3/113	61/18903	0.00581959	0.0394172	0.0296189	ITGAX/CD44/CD2	3
BP	GO:0031348	negative regulation of defense response	6/113	272/18903	0.00588678	0.0397698	0.0298839	KLRC1/KIR2DL4/NFKB1/TNFAIP3/GATA3/SOCS3	6
BP	GO:0031099	regeneration	5/113	192/18903	0.00595008	0.0400944	0.0301278	TEC/TXK/EPHA4/NR4A3/IFRD1	5
BP	GO:0045446	endothelial cell differentiation	4/113	121/18903	0.00601701	0.0404102	0.0303651	ICAM1/BTG1/ZEB1/KDM6B	4
BP	GO:0050731	positive regulation of peptidyl-tyrosine phosphorylation	5/113	193/18903	0.00607982	0.0404102	0.0303651	AREG/TNFRSF18/IL18/EPHA4/CD44	5
BP	GO:0043506	regulation of JUN kinase activity	3/113	62/18903	0.0060892	0.0404102	0.0303651	EPHA4/DNAJA1/PDCD4	3
BP	GO:0046902	regulation of mitochondrial membrane permeability	3/113	62/18903	0.0060892	0.0404102	0.0303651	THEM4/HSPA1A/PMAIP1	3
BP	GO:0070228	regulation of lymphocyte apoptotic process	3/113	62/18903	0.0060892	0.0404102	0.0303651	IL7R/BCL3/HIF1A	3
BP	GO:1904036	negative regulation of epithelial cell apoptotic process	3/113	62/18903	0.0060892	0.0404102	0.0303651	ICAM1/TNFAIP3/GATA3	3
BP	GO:0030278	regulation of ossification	4/113	122/18903	0.00619282	0.0408045	0.0306614	RUNX2/SRGN/HIF1A/EGR2	4
BP	GO:0010952	positive regulation of peptidase activity	5/113	194/18903	0.00621154	0.0408045	0.0306614	EPHA4/GSN/HSPD1/HSPE1/PMAIP1	5
BP	GO:0002716	negative regulation of natural killer cell mediated immunity	2/113	20/18903	0.00627284	0.0408045	0.0306614	KLRC1/KIR2DL4	2
BP	GO:0002837	regulation of immune response to tumor cell	2/113	20/18903	0.00627284	0.0408045	0.0306614	CRTAM/HSPD1	2
BP	GO:0032495	response to muramyl dipeptide	2/113	20/18903	0.00627284	0.0408045	0.0306614	NFKBIA/TNFAIP3	2
BP	GO:0035455	response to interferon-alpha	2/113	20/18903	0.00627284	0.0408045	0.0306614	IFITM3/GATA3	2
BP	GO:0060749	mammary gland alveolus development	2/113	20/18903	0.00627284	0.0408045	0.0306614	AREG/HIF1A	2
BP	GO:0061377	mammary gland lobule development	2/113	20/18903	0.00627284	0.0408045	0.0306614	AREG/HIF1A	2
BP	GO:0032615	interleukin-12 production	3/113	63/18903	0.00636618	0.0410057	0.0308126	NFKB1/HSPD1/IRF8	3
BP	GO:0032655	regulation of interleukin-12 production	3/113	63/18903	0.00636618	0.0410057	0.0308126	NFKB1/HSPD1/IRF8	3
BP	GO:0032757	positive regulation of interleukin-8 production	3/113	63/18903	0.00636618	0.0410057	0.0308126	HSPA1B/HSPA1A/CD2	3
BP	GO:0070059	intrinsic apoptotic signaling pathway in response to endoplasmic reticulum stress	3/113	63/18903	0.00636618	0.0410057	0.0308126	PPP1R15A/HSPA1A/PMAIP1	3
BP	GO:0043280	positive regulation of cysteine-type endopeptidase activity involved in apoptotic process	4/113	125/18903	0.00674068	0.0433118	0.0325454	GSN/HSPD1/HSPE1/PMAIP1	4
BP	GO:0051258	protein polymerization	6/113	281/18903	0.00686807	0.0435241	0.032705	CAPG/COTL1/GSN/CLASP1/HSPA1B/HSPA1A	6
BP	GO:0002834	regulation of response to tumor cell	2/113	21/18903	0.00690622	0.0435241	0.032705	CRTAM/HSPD1	2
BP	GO:0030502	negative regulation of bone mineralization	2/113	21/18903	0.00690622	0.0435241	0.032705	SRGN/HIF1A	2
BP	GO:0032616	interleukin-13 production	2/113	21/18903	0.00690622	0.0435241	0.032705	IL18/GATA3	2
BP	GO:0032656	regulation of interleukin-13 production	2/113	21/18903	0.00690622	0.0435241	0.032705	IL18/GATA3	2
BP	GO:0140131	positive regulation of lymphocyte chemotaxis	2/113	21/18903	0.00690622	0.0435241	0.032705	XCL1/XCL2	2
BP	GO:1901522	positive regulation of transcription from RNA polymerase II promoter involved in cellular response to chemical stimulus	2/113	21/18903	0.00690622	0.0435241	0.032705	RUNX2/HIF1A	2
BP	GO:1903204	negative regulation of oxidative stress-induced neuron death	2/113	21/18903	0.00690622	0.0435241	0.032705	HIF1A/NR4A3	2
BP	GO:0048247	lymphocyte chemotaxis	3/113	65/18903	0.00694243	0.0436476	0.0327978	GPR183/XCL1/XCL2	3
BP	GO:0045862	positive regulation of proteolysis	7/113	372/18903	0.00702661	0.0440714	0.0331162	EPHA4/GSN/HSPD1/HSPE1/HSPA1B/HSPA1A/PMAIP1	7
BP	GO:0030218	erythrocyte differentiation	4/113	128/18903	0.00731975	0.0458007	0.0344157	GATA3/HIF1A/HSPA1B/HSPA1A	4
BP	GO:1901224	positive regulation of NIK/NF-kappaB signaling	3/113	67/18903	0.00754869	0.0469033	0.0352442	IL18R1/IL18/PDCD4	3
BP	GO:0032516	positive regulation of phosphoprotein phosphatase activity	2/113	22/18903	0.00756736	0.0469033	0.0352442	HSP90AB1/PPP1R15A	2
BP	GO:0046597	negative regulation of viral entry into host cell	2/113	22/18903	0.00756736	0.0469033	0.0352442	IFITM3/GSN	2
BP	GO:0072111	cell proliferation involved in kidney development	2/113	22/18903	0.00756736	0.0469033	0.0352442	EGR1/GATA3	2
BP	GO:0042446	hormone biosynthetic process	3/113	68/18903	0.0078632	0.0483946	0.0363647	NFKB1/EGR1/HIF1A	3
BP	GO:0043550	regulation of lipid kinase activity	3/113	68/18903	0.0078632	0.0483946	0.0363647	SOCS3/SOCS1/PIK3R1	3
BP	GO:0046854	phosphatidylinositol phosphate biosynthetic process	3/113	68/18903	0.0078632	0.0483946	0.0363647	SOCS3/SOCS1/PIK3R1	3
BP	GO:0042742	defense response to bacterium	7/113	382/18903	0.00807334	0.0495718	0.0372493	IL7R/IL18/GNLY/BCL3/IRF8/TRDC/LYST	7
BP	GO:0061180	mammary gland epithelium development	3/113	69/18903	0.00818534	0.049992	0.0375651	AREG/GATA3/HIF1A	3
BP	GO:0035739	CD4-positive, alpha-beta T cell proliferation	2/113	23/18903	0.0082559	0.049992	0.0375651	XCL1/CD55	2
BP	GO:0045624	positive regulation of T-helper cell differentiation	2/113	23/18903	0.0082559	0.049992	0.0375651	IL18/NFKBIZ	2
BP	GO:0150146	cell junction disassembly	2/113	23/18903	0.0082559	0.049992	0.0375651	EPHA4/PIK3R1	2
BP	GO:1901673	regulation of mitotic spindle assembly	2/113	23/18903	0.0082559	0.049992	0.0375651	HSPA1B/HSPA1A	2
BP	GO:2000561	regulation of CD4-positive, alpha-beta T cell proliferation	2/113	23/18903	0.0082559	0.049992	0.0375651	XCL1/CD55	2
CC	GO:0009897	external side of plasma membrane	13/112	462/19869	2.05995e-06	0.000440829	0.000396811	IL12RB2/IL7R/KLRC1/TNFRSF18/ICAM1/ITGAX/NCAM1/TMEM123/CD69/CD83/IL2RB/TRDC/CD2	13
CC	GO:0101002	ficolin-1-rich granule	8/112	185/19869	1.01151e-05	0.00108232	0.000974244	COTL1/CD55/ITGAX/GSN/HSP90AB1/HSPA1B/HSPA1A/HSPA6	8
CC	GO:1904813	ficolin-1-rich granule lumen	6/112	124/19869	7.29667e-05	0.00520495	0.00468523	COTL1/GSN/HSP90AB1/HSPA1B/HSPA1A/HSPA6	6
CC	GO:0090575	RNA polymerase II transcription regulator complex	7/112	249/19869	0.000529062	0.0245053	0.0220584	BACH2/TCF7/MAFF/FOS/HIF1A/CEBPD/ATF3	7
CC	GO:0005942	phosphatidylinositol 3-kinase complex	3/112	29/19869	0.000572554	0.0245053	0.0220584	SOCS3/SOCS1/PIK3R1	3
MF	GO:0140662	ATP-dependent protein folding chaperone	7/114	41/18432	5.43134e-09	1.59138e-06	1.36641e-06	HSP90AB1/HSPD1/HSPE1/HSPA1B/HSPA1A/HSPH1/HSPA6	7
MF	GO:0001228	DNA-binding transcription activator activity, RNA polymerase II-specific	15/114	468/18432	1.96108e-07	1.60214e-05	1.37564e-05	RUNX2/MAFF/NFKB1/FOS/NR4A1/EGR1/FOSB/REL/GATA3/HIF1A/NR4A3/CSRNP1/CEBPD/EGR2/ATF3	15
MF	GO:0044183	protein folding chaperone	7/114	68/18432	2.04154e-07	1.60214e-05	1.37564e-05	HSP90AB1/HSPD1/HSPE1/HSPA1B/HSPA1A/HSPH1/HSPA6	7
MF	GO:0001216	DNA-binding transcription activator activity	15/114	472/18432	2.18722e-07	1.60214e-05	1.37564e-05	RUNX2/MAFF/NFKB1/FOS/NR4A1/EGR1/FOSB/REL/GATA3/HIF1A/NR4A3/CSRNP1/CEBPD/EGR2/ATF3	15
MF	GO:0140375	immune receptor activity	8/114	148/18432	3.83599e-06	0.000224789	0.000193011	IL12RB2/IL7R/KLRC1/KIR2DL4/IL18R1/CD44/IL18RAP/IL2RB	8
MF	GO:0001618	virus receptor activity	6/114	77/18432	8.13221e-06	0.000366913	0.000315043	ICAM1/CD55/NCAM1/SLC1A5/HSPA1B/HSPA1A	6
MF	GO:0140272	exogenous protein binding	6/114	78/18432	8.76583e-06	0.000366913	0.000315043	ICAM1/CD55/NCAM1/SLC1A5/HSPA1B/HSPA1A	6
MF	GO:0051082	unfolded protein binding	7/114	124/18432	1.19288e-05	0.000436892	0.000375129	HSP90AB1/HSPD1/DNAJA1/HSPE1/HSPA1B/HSPA1A/HSPA6	7
MF	GO:0004896	cytokine receptor activity	6/114	97/18432	3.06616e-05	0.000998206	0.000857091	IL12RB2/IL7R/IL18R1/CD44/IL18RAP/IL2RB	6
MF	GO:0001217	DNA-binding transcription repressor activity	10/114	327/18432	3.58672e-05	0.00103863	0.000891801	BACH2/TCF7/NFKB1/SATB1/ZEB1/GATA3/IRF8/BHLHE40/SKIL/ATF3	10
MF	GO:0140297	DNA-binding transcription factor binding	12/114	476/18432	3.8993e-05	0.00103863	0.000891801	RUNX2/FOS/TPT1/NR4A1/NFKBIA/BCL3/GATA3/DNAJA1/HIF1A/BHLHE40/NR4A3/EGR2	12
MF	GO:0031625	ubiquitin protein ligase binding	9/114	299/18432	0.000100852	0.00246247	0.00211436	NFKBIA/HSP90AB1/HSPD1/DNAJA1/HIF1A/HSPA1B/HSPA1A/EGR2/HSPA6	9
MF	GO:0031072	heat shock protein binding	6/114	124/18432	0.00012105	0.0025466	0.00218659	HSP90AB1/DNAJA1/HIF1A/HSPA1B/HSPA1A/HSPA6	6
MF	GO:0046935	1-phosphatidylinositol-3-kinase regulator activity	3/114	16/18432	0.00012168	0.0025466	0.00218659	SOCS3/SOCS1/PIK3R1	3
MF	GO:0044389	ubiquitin-like protein ligase binding	9/114	318/18432	0.000160463	0.00313439	0.00269128	NFKBIA/HSP90AB1/HSPD1/DNAJA1/HIF1A/HSPA1B/HSPA1A/EGR2/HSPA6	9
MF	GO:0001227	DNA-binding transcription repressor activity, RNA polymerase II-specific	9/114	323/18432	0.000180303	0.00330179	0.00283502	BACH2/NFKB1/SATB1/ZEB1/GATA3/IRF8/BHLHE40/SKIL/ATF3	9
MF	GO:0035014	phosphatidylinositol 3-kinase regulator activity	3/114	19/18432	0.00020772	0.00358012	0.00307401	SOCS3/SOCS1/PIK3R1	3
MF	GO:0070888	E-box binding	4/114	49/18432	0.000237266	0.00386216	0.00331617	ZEB1/GATA3/HIF1A/BHLHE40	4
MF	GO:0061629	RNA polymerase II-specific DNA-binding transcription factor binding	9/114	350/18432	0.000326229	0.00503079	0.0043196	FOS/NR4A1/NFKBIA/GATA3/DNAJA1/HIF1A/BHLHE40/NR4A3/EGR2	9
MF	GO:0051787	misfolded protein binding	3/114	29/18432	0.000748802	0.01097	0.00941915	HSPA1B/HSPA1A/HSPA6	3
MF	GO:0042826	histone deacetylase binding	5/114	128/18432	0.00119813	0.0167168	0.0143536	BCL3/HSP90AB1/HIF1A/HSPA1B/HSPA1A	5
MF	GO:0140776	protein-containing complex destabilizing activity	2/114	12/18432	0.00240333	0.0320079	0.027483	HSPA1B/HSPA1A	2
MF	GO:0035259	nuclear glucocorticoid receptor binding	2/114	13/18432	0.00282884	0.036037	0.0309425	NR4A1/NR4A3	2
MF	GO:0071837	HMG box domain binding	2/114	14/18432	0.00328701	0.0401289	0.034456	GATA3/EGR2	2
MF	GO:0003953	NAD+ nucleosidase activity	2/114	16/18432	0.00429968	0.0449931	0.0386324	IL18R1/IL18RAP	2
MF	GO:0005159	insulin-like growth factor receptor binding	2/114	16/18432	0.00429968	0.0449931	0.0386324	SOCS1/PIK3R1	2
MF	GO:0050135	NAD(P)+ nucleosidase activity	2/114	16/18432	0.00429968	0.0449931	0.0386324	IL18R1/IL18RAP	2
MF	GO:0061809	NAD+ nucleotidase, cyclic ADP-ribose generating	2/114	16/18432	0.00429968	0.0449931	0.0386324	IL18R1/IL18RAP	2
