# Supplementary material for: Single‐Cell RNA Sequencing of Thyroid Tissues Reveals Pathogenesis of Graves' Disease
Source: Adv Sci (Weinh). 2025 Oct 23;13(1):e08449. doi: 10.1002/advs.202508449 (PMC12767108; doi:10.1002/advs.202508449)
Supplement: Supplementary file 2 — Supporting Information [file ADVS-13-e08449-s002.zip › Supplementary Table 7 Differentially Expressed Genes in TFCs.xlsx]

## Sheet: TFCs---GD vs Control
Table S7: Differentially Expressed Genes Between TFCs in GD and Control Groups
Gene	p_val	avg_log2FC	pct.1	pct.2	p_val_adj
SAMD11	0	0.958398	0.239	0.002	0
BMP8A	0	0.765133	0.457	0.283	0
PRDX1	0	0.789539	0.903	0.821	0
TSPAN1	0	0.577047	0.695	0.584	0
AGBL4	0	-0.763481	0.219	0.384	0
DIO1	0	1.25572	0.514	0.265	0
AL603840.1	0	-0.566064	0.031	0.176	0
PLPP3	0	-1.15103	0.676	0.857	0
JUN	0	-0.950476	0.773	0.905	0
WLS	0	-0.419051	0.087	0.235	0
CCN1	0	-1.14088	0.577	0.768	0
S100A13	0	0.447372	0.861	0.781	0
S100A1	0	1.40102	0.746	0.577	0
CRABP2	0	-0.41224	0.026	0.174	0
RGS16	0	-0.896465	0.285	0.53	0
NUCKS1	0	-0.529289	0.699	0.781	0
ATF3	0	-0.864277	0.376	0.594	0
RYR2	0	-1.07544	0.262	0.493	0
TPO	0	0.608276	0.953	0.949	0
ID2	0	-0.620772	0.395	0.564	0
SRSF7	0	-0.532354	0.485	0.619	0
EFEMP1	0	-0.591659	0.472	0.618	0
CAPG	0	0.716584	0.744	0.605	0
IGKC	0	-2.33925	0.025	0.189	0
ECRG4	0	-0.635317	0.626	0.735	0
MALL	0	0.906497	0.366	0.163	0
RND3	0	-0.362318	0.034	0.152	0
PLA2R1	0	-0.888763	0.462	0.661	0
EPHA4	0	-0.615283	0.108	0.277	0
PTMA	0	-0.27153	0.936	0.934	0
RHOA	0	0.604984	0.845	0.735	0
TCTA	0	0.533474	0.501	0.341	0
TKT	0	0.784652	0.75	0.602	0
PTPRG	0	-0.789189	0.171	0.328	0
FRMD4B	0	-1.1244	0.42	0.661	0
ABI3BP	0	-0.507447	0.175	0.352	0
NFKBIZ	0	-0.811472	0.255	0.478	0
CCDC80	0	-0.541899	0.158	0.326	0
MLF1	0	-0.580143	0.193	0.365	0
ARAP2	0	-0.729646	0.329	0.479	0
PALLD	0	-0.60059	0.451	0.612	0
GPM6A	0	-0.551488	0.115	0.26	0
ANKRD37	0	-0.604591	0.194	0.362	0
EGR1	0	-0.990853	0.49	0.785	0
HBEGF	0	-0.3775	0.05	0.173	0
NDFIP1	0	0.445027	0.797	0.704	0
KCTD16	0	-0.719777	0.016	0.192	0
PPP2R2B	0	-0.784199	0.105	0.278	0
GPX3	0	0.487404	0.946	0.908	0
SPARC	0	-0.561896	0.23	0.447	0
AC022217.3	0	-0.63536	0.128	0.271	0
COL23A1	0	-0.648201	0.308	0.507	0
IER3	0	-0.892963	0.171	0.435	0
HSPA1B	0	-1.29902	0.6	0.684	0
KCNQ5	0	-1.05428	0.115	0.345	0
SNHG5	0	-0.559377	0.744	0.819	0
CD24	0	0.423599	0.931	0.89	0
ENPP1	0	-0.876923	0.231	0.453	0
CCN2	0	-0.0134638	0.484	0.706	0
SGK1	0	-0.599839	0.278	0.473	0
PPP1R14C	0	-0.669476	0.398	0.58	0
AKAP12	0	-0.644118	0.163	0.324	0
SYNE1	0	-0.810637	0.552	0.693	0
AL589693.1	0	-0.955203	0.303	0.511	0
EZR	0	0.622958	0.841	0.707	0
CLDN3	0	-0.704558	0.703	0.76	0
GNAI1	0	0.559337	0.371	0.195	0
ZNF804B	0	-1.2331	0.56	0.813	0
DPP6	0	-1.00785	0.355	0.57	0
SFRP1	0	0.688995	0.183	0.022	0
PDE7A	0	-0.627747	0.231	0.39	0
SULF1	0	-0.619229	0.098	0.28	0
SLC26A7	0	-0.871786	0.802	0.95	0
SDC2	0	-0.526927	0.716	0.818	0
CPQ	0	-0.566893	0.774	0.875	0
ZFPM2	0	-0.840898	0.285	0.446	0
TNFRSF11B	0	0.594346	0.563	0.413	0
TG	0	1.19615	0.997	0.999	0
ARC	0	-0.483256	0.023	0.135	0
DNAJA1	0	-0.818349	0.527	0.684	0
FAM189A2	0	-0.766654	0.342	0.555	0
NTRK2	0	-0.52969	0.616	0.751	0
NR4A3	0	-0.847389	0.062	0.241	0
KLF4	0	-0.875232	0.122	0.351	0
CLIC3	0	0.741797	0.836	0.75	0
AKR1C1	0	0.38584	0.106	0.023	0
VIM	0	0.45237	0.961	0.937	0
VSTM4	0	-0.567718	0.108	0.298	0
PRKG1	0	-1.02949	0.396	0.586	0
EGR2	0	-0.739912	0.171	0.355	0
ENTPD1	0	0.435414	0.175	0.039	0
TALDO1	0	0.776485	0.733	0.591	0
HTATIP2	0	0.500728	0.454	0.291	0
C11orf74	0	0.580872	0.562	0.38	0
TSPAN18	0	0.40332	0.149	0.009	0
CHST1	0	-0.348622	0.056	0.196	0
MDK	0	-0.425552	0.15	0.309	0
FTH1	0	0.758002	0.96	0.938	0
FKBP2	0	0.581739	0.816	0.638	0
GSTP1	0	0.599759	0.909	0.854	0
CRYAB	0	-0.870161	0.718	0.788	0
H2AFX	0	-0.449485	0.152	0.301	0
ARF3	0	0.470243	0.513	0.361	0
NR4A1	0	-1.39257	0.341	0.587	0
HSD17B6	0	0.523477	0.431	0.228	0
ANKS1B	0	-0.822241	0.323	0.473	0
TMEM233	0	0.706836	0.273	0.057	0
HSPH1	0	-0.941728	0.318	0.478	0
PCDH9	0	-0.673886	0.036	0.183	0
NKX2-1	0	0.479751	0.816	0.729	0
AL691403.1	0	-0.472756	0.124	0.273	0
FOS	0	-0.814115	0.642	0.879	0
SLC25A29	0	-0.554852	0.665	0.78	0
HSP90AA1	0	-0.73744	0.809	0.875	0
CKB	0	1.00971	0.78	0.628	0
CRIP1	0	-0.807736	0.508	0.652	0
SNHG14	0	-0.614945	0.534	0.682	0
KNSTRN	0	0.659985	0.321	0.137	0
IVD	0	0.506776	0.623	0.483	0
SEMA6D	0	0.612235	0.227	0.066	0
ANXA2	0	0.627096	0.76	0.664	0
NMB	0	1.00568	0.502	0.334	0
SOCS1	0	-0.483136	0.092	0.258	0
NUPR1	0	0.439481	0.838	0.745	0
ALDOA	0	0.524259	0.831	0.621	0
NQO1	0	1.336	0.477	0.257	0
LRRC75A	0	-1.22607	0.021	0.185	0
ERVE-1	0	0.467049	0.367	0.215	0
KRT19	0	-0.611793	0.078	0.279	0
ARL4D	0	-0.712646	0.388	0.546	0
SOX9	0	-0.522966	0.334	0.487	0
FOXJ1	0	-0.367886	0.029	0.145	0
MYL12B	0	0.449021	0.859	0.775	0
CDH2	0	0.24296	0.106	0.02	0
PLEKHJ1	0	0.630413	0.523	0.37	0
ANGPTL4	0	-0.381058	0.073	0.212	0
JUNB	0	-1.26912	0.485	0.725	0
IER2	0	-1.26111	0.545	0.783	0
DNAJB1	0	-1.47591	0.414	0.653	0
SERTAD1	0	-0.961034	0.231	0.463	0
BCAM	0	-0.855938	0.467	0.655	0
FOSB	0	-1.40759	0.384	0.738	0
PPP1R15A	0	-0.873632	0.35	0.557	0
FTL	0	0.79833	0.935	0.91	0
UBE2S	0	-0.61697	0.196	0.375	0
CPXM1	0	-0.517295	0.082	0.265	0
SNX5	0	0.482273	0.712	0.587	0
MAP1LC3A	0	0.50345	0.569	0.428	0
MAFB	0	-0.798798	0.452	0.633	0
NFATC2	0	-0.99429	0.081	0.228	0
GNAS	0	0.623801	0.964	0.938	0
COL9A3	0	1.27759	0.324	0.132	0
U2AF1L5	0	0.282538	0.118	0.029	0
FP671120.4	0	1.37166	0.863	0.571	0
FP236383.3	0	1.19032	0.996	0.749	0
PCP4	0	-0.82357	0.535	0.737	0
IGLC2	0	-1.28116	0.004	0.098	0
YWHAH	0	0.777239	0.447	0.267	0
SCUBE1	0	0.164148	0.064	0.004	0
APOO	0	0.461919	0.772	0.614	0
MAOA	0	0.564077	0.714	0.576	0
TCEAL2	0	-0.653135	0.212	0.447	0
BEX1	0	-0.738272	0.092	0.329	0
TSC22D3	0	0.574207	0.653	0.504	0
PAK3	0	-0.654416	0.192	0.395	0
LONRF3	0	-0.774944	0.201	0.357	0
LGALS3	5.9213e-308	0.482725	0.44	0.286	1.82121e-303
RORA	4.37182e-305	-0.787371	0.446	0.586	1.34464e-300
HEXIM1	9.89658e-305	-0.444496	0.113	0.255	3.04389e-300
UBE2M	1.62592e-304	0.415579	0.298	0.161	5.00083e-300
DAZAP2	2.5607e-304	0.430873	0.741	0.613	7.87594e-300
ALDH3A2	8.87863e-304	0.484867	0.512	0.37	2.7308e-299
SOX4	1.24048e-303	-0.557558	0.257	0.413	3.81533e-299
COX4I1	3.07778e-302	0.359766	0.882	0.801	9.46631e-298
CCNI	2.05991e-301	0.420727	0.853	0.793	6.33565e-297
CTSF	9.75039e-299	-0.37122	0.161	0.315	2.99893e-294
ARIH1	1.0263e-298	-0.888022	0.322	0.466	3.1566e-294
DDIT4	2.48691e-298	-0.463864	0.15	0.298	7.64899e-294
SLIT2	4.13168e-298	-0.541229	0.028	0.132	1.27078e-293
NFIA	4.40774e-297	-0.586495	0.63	0.744	1.35569e-292
GADD45B	6.86501e-296	-0.675948	0.56	0.656	2.11147e-291
TRA2A	3.17044e-295	-0.574069	0.37	0.521	9.75132e-291
TSHR	1.27798e-294	-0.443521	0.896	0.943	3.93069e-290
TMSB10	6.07525e-294	0.478482	0.887	0.833	1.86857e-289
CTSB	1.30626e-293	0.55112	0.921	0.881	4.01767e-289
EEF2	1.11697e-292	0.361509	0.904	0.846	3.43547e-288
ODC1	1.46596e-292	-0.562236	0.317	0.462	4.50885e-288
CSRNP1	2.45331e-292	-0.550284	0.199	0.344	7.54564e-288
TSC22D2	6.06827e-292	-0.710983	0.186	0.333	1.86642e-287
TLE4	6.07768e-292	-0.517272	0.134	0.277	1.86931e-287
DYNLT1	1.33106e-291	0.549921	0.661	0.547	4.09395e-287
GNB2	1.41063e-291	0.464909	0.641	0.508	4.33867e-287
EDN3	2.57202e-291	-0.329302	0.068	0.193	7.91076e-287
RBFOX2	3.45801e-291	-0.394862	0.719	0.788	1.06358e-286
EXT1	9.27518e-291	-0.775354	0.233	0.38	2.85277e-286
MAML2	4.33076e-289	-0.651274	0.298	0.452	1.33201e-284
ZBTB20	5.39401e-289	-0.579931	0.638	0.771	1.65904e-284
IGFBP5	1.08024e-288	-0.322159	0.492	0.679	3.32249e-284
ATP1B1	8.84275e-286	-0.439057	0.761	0.826	2.71977e-281
INTS6	9.67883e-286	-0.887095	0.204	0.346	2.97692e-281
LERFS	1.34907e-285	-0.281215	0.044	0.156	4.14934e-281
GABARAP	4.82528e-285	0.364744	0.862	0.78	1.48411e-280
ZSWIM6	9.5809e-284	-0.90165	0.257	0.402	2.9468e-279
RARRES2	3.10143e-283	-0.400236	0.109	0.245	9.53906e-279
CYSTM1	7.09447e-283	0.47126	0.736	0.642	2.18205e-278
CNTN5	1.89343e-282	-0.767335	0.155	0.293	5.82362e-278
STC1	2.74999e-282	-0.340239	0.03	0.131	8.45814e-278
MYO1E	1.14843e-281	-0.851383	0.204	0.351	3.53222e-277
IGHG4	1.9794e-281	-1.05204	0.008	0.092	6.08803e-277
PDE4C	7.68462e-280	-0.596138	0.02	0.112	2.36356e-275
SGMS2	1.95132e-278	-0.679231	0.154	0.293	6.00166e-274
DLGAP2	4.44535e-278	-0.389805	0.026	0.124	1.36726e-273
TCF7L2	5.45421e-277	-0.578591	0.253	0.402	1.67755e-272
NUFIP2	1.58049e-276	-0.60696	0.295	0.443	4.86111e-272
MIDN	1.87909e-276	-0.419137	0.137	0.275	5.77951e-272
TMBIM6	2.00071e-272	0.398386	0.842	0.794	6.15357e-268
FBXO7	2.23985e-272	0.423369	0.663	0.541	6.88909e-268
SNAI1	2.40032e-272	-0.31654	0.08	0.204	7.38267e-268
TXNL1	2.22331e-271	0.433779	0.812	0.72	6.83823e-267
CTNNA1	1.17864e-269	0.373062	0.663	0.536	3.62513e-265
DOK5	1.78498e-269	-0.257601	0.026	0.123	5.49005e-265
MYADM	9.04856e-269	-0.617687	0.297	0.436	2.78307e-264
GLS	1.45865e-266	-0.797544	0.389	0.528	4.48638e-262
H3F3B	2.16769e-266	-0.372606	0.878	0.875	6.66718e-262
RCAN2	8.00771e-266	0.299159	0.243	0.119	2.46293e-261
SVIL	1.41552e-265	-0.529988	0.408	0.553	4.35371e-261
MAGI1	1.13701e-264	-0.68004	0.411	0.543	3.49709e-260
MAFF	1.55437e-263	-0.595725	0.093	0.216	4.78077e-259
PTPRD	1.79406e-263	-0.440556	0.033	0.132	5.51798e-259
CPVL	3.92678e-263	-0.435466	0.53	0.641	1.20776e-258
CUX2	7.50759e-263	-0.38254	0.022	0.113	2.30911e-258
CDO1	1.60268e-262	-0.159612	0.005	0.08	4.92935e-258
P4HB	1.80455e-262	0.415306	0.764	0.669	5.55026e-258
HIST1H1C	4.0307e-262	0.567314	0.524	0.388	1.23972e-257
SLC2A3	1.55017e-260	-0.348081	0.04	0.143	4.76787e-256
ADAMTSL4-AS1	2.98055e-259	-0.545829	0.049	0.153	9.16728e-255
FAM177A1	1.49325e-258	0.446731	0.545	0.417	4.59279e-254
TBC1D4	2.38822e-258	-0.619344	0.326	0.466	7.34546e-254
DDX5	2.56385e-258	-0.386438	0.817	0.844	7.88565e-254
GRINA	1.0749e-257	0.490177	0.661	0.538	3.30606e-253
ATP5F1B	2.23406e-256	0.46185	0.782	0.678	6.8713e-252
CLTC	1.50993e-255	0.406403	0.561	0.424	4.64409e-251
KIAA1217	4.07333e-255	-0.483546	0.548	0.686	1.25283e-250
PPP1R10	5.74908e-255	-0.546757	0.366	0.5	1.76824e-250
TRA2B	6.04279e-254	-0.479807	0.48	0.602	1.85858e-249
EDF1	3.88094e-253	0.368446	0.847	0.76	1.19366e-248
COPG1	5.01206e-253	0.419451	0.411	0.275	1.54156e-248
IMMP2L	4.96289e-252	-0.6268	0.453	0.582	1.52644e-247
MAN1A1	7.75192e-250	-0.398171	0.052	0.157	2.38426e-245
SLC26A4	2.57953e-249	-0.42984	0.647	0.754	7.93385e-245
PIK3R3	3.59853e-249	-0.665772	0.137	0.262	1.1068e-244
STX12	8.91309e-249	0.387578	0.585	0.452	2.7414e-244
BICC1	4.50449e-248	-0.314304	0.011	0.089	1.38545e-243
DNAJB4	5.17792e-246	-0.724716	0.405	0.52	1.59257e-241
RNF144B	1.21169e-245	-0.563111	0.352	0.488	3.7268e-241
ID4	1.34711e-245	-0.372907	0.883	0.893	4.14329e-241
KIZ-AS1	1.38489e-245	-0.352699	0.01	0.085	4.2595e-241
SLC14A2	1.70325e-245	0.272451	0.06	0.007	5.23869e-241
MLLT1	5.00811e-244	-0.357953	0.122	0.25	1.54035e-239
NR3C2	7.18892e-242	-0.763163	0.322	0.45	2.2111e-237
WWOX	1.46864e-241	-0.604775	0.512	0.629	4.51709e-237
CRIM1	8.6203e-241	-0.613192	0.194	0.328	2.65135e-236
CCSER1	2.72384e-240	-0.720283	0.254	0.383	8.37772e-236
CAPNS1	9.49719e-240	0.405716	0.693	0.586	2.92105e-235
HEBP1	1.393e-239	0.387442	0.725	0.624	4.28444e-235
JUP	1.25648e-238	0.421417	0.601	0.484	3.86454e-234
SEC62	3.18393e-236	-0.306838	0.766	0.794	9.79282e-232
MYL12A	1.0205e-235	0.370073	0.763	0.671	3.13874e-231
ARF1	2.50509e-234	0.365396	0.787	0.689	7.7049e-230
UNC5C	1.08082e-233	-0.680524	0.394	0.517	3.32427e-229
CCNL1	5.22722e-231	-0.468079	0.38	0.517	1.60774e-226
UPK3BL1	1.72549e-230	-0.416945	0.045	0.14	5.3071e-226
PLPP2	2.10875e-230	-0.242533	0.078	0.192	6.48589e-226
LINC01004	4.94019e-230	-0.576866	0.08	0.189	1.51945e-225
RSRP1	7.36233e-230	-0.43863	0.458	0.584	2.26443e-225
CERT1	4.25395e-229	0.334338	0.52	0.383	1.30839e-224
SNHG25	2.38043e-228	-0.416284	0.118	0.237	7.32147e-224
FOLR1	4.30239e-228	-0.418949	0.318	0.46	1.32329e-223
UCP2	9.27878e-228	0.474582	0.442	0.316	2.85387e-223
MDH2	1.10594e-227	0.441071	0.632	0.525	3.40153e-223
ABCC3	1.82181e-227	0.177778	0.078	0.017	5.60336e-223
TMEM141	6.21698e-227	0.41233	0.657	0.551	1.91216e-222
GNG5	7.25803e-227	0.376351	0.787	0.693	2.23235e-222
VASN	1.4887e-226	-0.328223	0.131	0.254	4.57881e-222
CRISPLD1	1.82558e-226	-0.25975	0.038	0.129	5.61495e-222
ELF3	2.80013e-226	-0.284088	0.08	0.19	8.61235e-222
ODF3B	3.31402e-226	0.390982	0.324	0.198	1.01929e-221
TSPYL2	2.38666e-225	-0.447916	0.194	0.325	7.34065e-221
AJM1	3.03954e-225	0.32818	0.236	0.126	9.34871e-221
ERBB4	4.33418e-225	-0.710591	0.232	0.355	1.33306e-220
LRRC4C	8.04576e-225	-0.566508	0.08	0.187	2.47463e-220
RMST	1.247e-224	-0.311301	0.596	0.728	3.83538e-220
KLF10	1.9652e-224	-0.38003	0.177	0.305	6.04435e-220
NPC2	8.07844e-224	0.366362	0.845	0.783	2.48468e-219
HDLBP	1.27899e-223	0.370284	0.665	0.548	3.93379e-219
SHROOM3	4.3352e-222	-0.574469	0.202	0.331	1.33338e-217
MAGI2	4.69516e-222	-0.687655	0.204	0.326	1.44409e-217
SOX5	1.04017e-221	-0.606998	0.169	0.293	3.19924e-217
EPDR1	6.32931e-221	0.314167	0.268	0.153	1.9467e-216
TACC1	2.60612e-220	-0.43506	0.169	0.297	8.01565e-216
SYBU	2.49228e-219	0.259809	0.146	0.059	7.66552e-215
SERINC2	1.89477e-218	0.337892	0.301	0.181	5.82773e-214
SNHG12	4.83328e-217	-0.33477	0.117	0.233	1.48657e-212
PDIA6	2.25823e-216	0.392649	0.805	0.741	6.94564e-212
POLG2	4.82268e-216	-0.562738	0.114	0.225	1.48331e-211
HSPA1A	9.69858e-216	-1.0287	0.61	0.666	2.98299e-211
AGR3	1.27641e-215	-0.250905	0.03	0.115	3.92585e-211
SSR3	1.5555e-215	0.375899	0.652	0.547	4.78424e-211
TMEM50B	1.59282e-215	0.385929	0.645	0.539	4.89902e-211
TUBB4B	4.89192e-215	-0.463156	0.57	0.64	1.50461e-210
ISCU	9.67911e-215	0.391424	0.744	0.656	2.977e-210
CLK1	1.70765e-214	-0.439089	0.303	0.433	5.25222e-210
CEMIP2	1.73244e-214	-0.648054	0.143	0.26	5.32846e-210
TCTN3	7.58506e-213	0.528995	0.399	0.283	2.33294e-208
PBX1	2.27368e-212	-0.563227	0.426	0.546	6.99316e-208
PCDH11X	1.269e-211	-0.507411	0.05	0.143	3.90306e-207
BASP1	3.38367e-211	0.402082	0.327	0.206	1.04072e-206
ETV4	7.31048e-211	0.197622	0.094	0.027	2.24848e-206
TEX14	2.11109e-210	-0.356721	0.022	0.099	6.49309e-206
BTG2	5.40088e-210	-0.579797	0.468	0.583	1.66115e-205
AR	1.18943e-209	-0.258216	0.041	0.13	3.65834e-205
GUK1	1.52001e-208	0.385049	0.694	0.603	4.67511e-204
ZFP36	7.83236e-208	-0.601071	0.513	0.612	2.409e-203
R3HDM2	1.8675e-207	-0.441009	0.235	0.365	5.74387e-203
EPHX1	4.34734e-207	0.464893	0.575	0.47	1.33711e-202
CLIC1	4.61697e-207	0.333398	0.731	0.638	1.42004e-202
PRDX6	1.49111e-206	0.385268	0.764	0.686	4.58622e-202
MAGI2-AS3	2.66545e-206	-0.283154	0.112	0.229	8.19812e-202
RAG2	3.18256e-206	0.310325	0.113	0.039	9.78861e-202
CST4	3.77738e-206	0.299471	0.067	0.014	1.16181e-201
EEF1B2	7.94952e-206	-0.353579	0.716	0.748	2.44503e-201
AC020916.1	1.71539e-205	-0.334036	0.05	0.141	5.27604e-201
ATP5F1A	6.71509e-205	0.406546	0.709	0.624	2.06536e-200
LGALS1	8.30054e-205	-0.382502	0.081	0.185	2.553e-200
ATOH8	8.86784e-205	0.386557	0.327	0.208	2.72748e-200
IER5	1.47068e-204	-0.266264	0.059	0.154	4.52337e-200
BAG1	2.03698e-203	0.441405	0.555	0.448	6.26514e-199
HNRNPH1	6.91672e-203	-0.506329	0.358	0.482	2.12737e-198
WWTR1	9.28684e-203	-0.562014	0.239	0.364	2.85635e-198
MATN2	2.23889e-202	-0.391699	0.65	0.721	6.88616e-198
KCNIP4	5.1496e-202	-0.452239	0.097	0.205	1.58386e-197
AC008014.1	5.48895e-202	-0.562849	0.238	0.36	1.68824e-197
VAT1	3.64857e-201	0.386899	0.354	0.237	1.12219e-196
NBL1	3.65316e-201	-0.292666	0.144	0.265	1.1236e-196
FRAS1	8.06475e-201	-0.574028	0.236	0.362	2.48048e-196
DEK	1.05526e-200	-0.345054	0.648	0.718	3.24566e-196
PLVAP	6.63023e-200	0.225433	0.057	0.009	2.03926e-195
DIO2-AS1	2.34942e-199	-0.332314	0.009	0.073	7.22611e-195
DMKN	4.28602e-199	0.430665	0.696	0.6	1.31825e-194
NDUFB2	1.18484e-198	0.410139	0.873	0.817	3.64422e-194
FCGBP	1.66758e-198	0.343696	0.717	0.621	5.12899e-194
HSP90AB1	2.60026e-198	-0.288498	0.903	0.915	7.99762e-194
FHIT	3.23429e-198	-0.540237	0.468	0.586	9.9477e-194
RAP1GAP	8.46922e-198	0.394341	0.58	0.467	2.60488e-193
MGP	1.33644e-197	-0.384691	0.443	0.578	4.1105e-193
ANXA6	2.85023e-197	0.377879	0.426	0.307	8.76645e-193
PDZRN4	5.57363e-196	-0.406006	0.013	0.078	1.71428e-191
PDE7B	1.351e-195	0.26044	0.174	0.08	4.15528e-191
SLC27A6	1.18485e-194	-0.160751	0.007	0.067	3.64423e-190
PROM1	2.17456e-194	-0.197399	0.01	0.073	6.6883e-190
PCGF2	4.98802e-194	-0.250488	0.122	0.235	1.53417e-189
HMGB1	8.25677e-194	-0.259089	0.833	0.844	2.53953e-189
NEB	2.01343e-193	0.390209	0.134	0.055	6.19271e-189
CLIP4	2.09681e-193	0.273952	0.334	0.213	6.44916e-189
RBBP9	6.4434e-193	0.398854	0.298	0.189	1.9818e-188
MRPS25	7.0726e-193	0.333124	0.425	0.305	2.17532e-188
PRKAR1A	9.20177e-193	0.397354	0.693	0.593	2.83019e-188
MFGE8	1.25781e-192	-0.237092	0.055	0.145	3.86865e-188
IGLC3	1.45169e-192	-0.619278	0.002	0.055	4.46498e-188
MIF	1.55682e-192	0.325269	0.891	0.834	4.78833e-188
RAC1	2.56271e-192	0.347363	0.743	0.658	7.88214e-188
SERPING1	2.73775e-192	-0.240486	0.148	0.27	8.42049e-188
CECR2	3.73462e-192	-0.346525	0.04	0.123	1.14866e-187
TRAF4	6.35273e-192	-0.309858	0.198	0.319	1.95391e-187
UCHL1	1.82123e-191	0.246577	0.118	0.045	5.60154e-187
COL8A1	2.054e-191	-0.483603	0.344	0.473	6.3175e-187
PHKG1	2.6399e-191	-0.339317	0.006	0.063	8.11953e-187
PITPNC1	3.2894e-190	0.174301	0.175	0.081	1.01172e-185
ELOVL5	9.11446e-190	-0.98994	0.338	0.452	2.80334e-185
GSTM1	1.44063e-189	0.210536	0.151	0.066	4.43094e-185
GPI	1.04822e-188	0.399996	0.574	0.47	3.224e-184
LRMDA	1.30364e-188	-0.558164	0.496	0.605	4.00961e-184
MBD2	1.55719e-188	0.305701	0.36	0.239	4.78945e-184
PRKCG	1.64505e-188	-0.276783	0.007	0.065	5.05967e-184
ECI1	2.73433e-188	0.384544	0.7	0.606	8.40999e-184
FTX	4.28534e-187	-0.606169	0.429	0.53	1.31804e-182
EIF3L	5.2601e-187	0.36772	0.726	0.623	1.61785e-182
EPHA6	5.5535e-187	-0.390288	0.059	0.149	1.70809e-182
CYP24A1	1.14479e-186	0.139268	0.043	0.005	3.52103e-182
ASXL1	2.27405e-186	-0.488695	0.253	0.373	6.99429e-182
STEAP1B	1.52769e-185	-0.465448	0.127	0.232	4.69871e-181
SOD3	1.82794e-185	-0.251972	0.615	0.708	5.62221e-181
SLC25A33	4.18179e-185	-0.404318	0.176	0.292	1.28619e-180
HSPA5	4.49777e-185	0.400417	0.875	0.845	1.38338e-180
IGHG3	5.02543e-185	-0.676479	0.003	0.056	1.54567e-180
RFX2	5.3327e-185	-0.342634	0.058	0.146	1.64018e-180
PALM2-AKAP2	5.85283e-185	-0.358213	0.167	0.286	1.80016e-180
NR4A2	9.55451e-185	-0.352896	0.121	0.227	2.93868e-180
PERP	1.23472e-184	0.370351	0.535	0.434	3.79762e-180
ARF5	1.28813e-184	0.342043	0.586	0.463	3.96189e-180
SESN1	1.75531e-184	0.289189	0.404	0.282	5.39882e-180
FLRT2	3.77803e-183	-0.27182	0.02	0.088	1.16201e-178
CDKN1A	3.97489e-183	-0.527377	0.209	0.327	1.22256e-178
LRRN1	4.78399e-183	0.193093	0.127	0.051	1.47141e-178
STARD13	7.42218e-183	-0.598415	0.344	0.461	2.28284e-178
ELL2	1.26622e-182	-0.600549	0.298	0.415	3.89451e-178
NAT16	2.07672e-182	0.107069	0.049	0.007	6.38738e-178
RGS2	2.97475e-182	-0.224006	0.032	0.108	9.14944e-178
EFNA5	5.97996e-182	-0.283662	0.011	0.072	1.83926e-177
GHITM	6.78667e-182	0.367937	0.611	0.506	2.08738e-177
TENT5C	8.777e-182	-0.372454	0.221	0.339	2.69954e-177
IPCEF1	4.49875e-181	-0.436263	0.513	0.629	1.38368e-176
IFITM2	6.03315e-181	-0.26797	0.067	0.16	1.85561e-176
TLE5	6.05084e-181	0.366817	0.674	0.582	1.86106e-176
PCBP1	9.39323e-181	-0.490948	0.489	0.57	2.88908e-176
PDXDC1	2.1884e-180	0.286498	0.423	0.302	6.73085e-176
SEMA4A	4.22352e-180	-0.512722	0.15	0.26	1.29903e-175
CNPPD1	4.5086e-180	0.367555	0.449	0.336	1.38671e-175
SNHG19	1.00568e-179	-0.359482	0.259	0.382	3.09318e-175
DLG2	1.04934e-179	-0.50635	0.52	0.631	3.22745e-175
ESAM	3.04316e-179	0.373039	0.585	0.482	9.35985e-175
SMAD9	1.59659e-178	0.293616	0.509	0.386	4.91062e-174
PSAP	5.01193e-178	0.306235	0.848	0.795	1.54152e-173
SDCBP2	1.17231e-177	0.368287	0.246	0.148	3.60568e-173
STPG4	1.64229e-177	-0.283552	0.009	0.066	5.05119e-173
TCERG1L	2.62531e-177	0.402534	0.357	0.246	8.07466e-173
ARPC3	2.63697e-177	0.330867	0.713	0.625	8.11053e-173
FRMD3	3.33194e-177	-0.374165	0.136	0.244	1.0248e-172
LRRC23	1.47503e-176	-0.570439	0.218	0.328	4.53675e-172
SSBP2	3.28304e-176	-0.49483	0.261	0.378	1.00976e-171
PLK2	4.72071e-176	-0.254554	0.066	0.156	1.45195e-171
TENM4	9.10014e-176	-0.518161	0.16	0.269	2.79893e-171
TNRC6B	5.07057e-175	-0.483112	0.434	0.542	1.55956e-170
SNHG29	1.40556e-174	-0.27737	0.862	0.858	4.32309e-170
TMEM171	2.03315e-173	-0.346114	0.259	0.38	6.25335e-169
MCL1	9.14912e-173	-0.458322	0.483	0.574	2.814e-168
HNRNPA1	1.00806e-172	-0.249254	0.786	0.79	3.10048e-168
DST	1.44068e-172	-0.303785	0.102	0.202	4.43111e-168
GPR83	1.44453e-172	-0.159042	0.019	0.083	4.44295e-168
CROCC	1.6552e-172	-0.334051	0.086	0.179	5.09091e-168
TDRD9	1.98766e-172	0.3587	0.312	0.205	6.11345e-168
RNASET2	4.20191e-172	-0.349161	0.499	0.591	1.29238e-167
LINC01619	5.62076e-172	-0.474453	0.039	0.114	1.72878e-167
AC025259.3	5.03925e-171	-0.174877	0.025	0.093	1.54992e-166
GDI2	7.83344e-171	0.327208	0.624	0.521	2.40933e-166
BRD2	1.73598e-170	-0.425657	0.52	0.604	5.33935e-166
SNX1	2.17447e-170	0.323013	0.61	0.506	6.688e-166
FKBP10	2.97358e-170	-0.262566	0.132	0.238	9.14585e-166
SERTAD3	7.43591e-170	-0.288709	0.152	0.258	2.28706e-165
ZFAS1	1.3689e-169	-0.308896	0.659	0.724	4.21033e-165
ADAMTS1	2.25387e-169	-0.214067	0.03	0.101	6.93222e-165
PLP2	2.47431e-169	0.317695	0.267	0.166	7.61023e-165
PPP2R1A	2.87648e-169	0.346255	0.635	0.534	8.84719e-165
DDB1	2.97679e-169	0.331273	0.482	0.369	9.1557e-165
SPRYD3	6.92026e-169	0.34614	0.318	0.212	2.12846e-164
CITED4	8.57411e-169	-0.271397	0.142	0.249	2.63714e-164
ASAH1	1.10816e-168	0.263685	0.877	0.814	3.40838e-164
BTG1	1.34174e-168	-0.405066	0.444	0.547	4.12678e-164
AC002070.1	1.50843e-168	0.176825	0.106	0.04	4.63946e-164
LRRTM1	3.76229e-168	0.0927263	0.054	0.011	1.15717e-163
CDC42	6.96627e-168	0.336459	0.659	0.57	2.14261e-163
FSCN1	8.56361e-168	-0.201018	0.05	0.131	2.63391e-163
RPN1	1.74281e-167	0.347877	0.686	0.594	5.36036e-163
LRP1B	2.26468e-167	-0.24116	0.592	0.719	6.96548e-163
IFI27L2	3.784e-167	-0.291375	0.188	0.302	1.16384e-162
SULF2	6.27618e-167	-0.247574	0.03	0.099	1.93037e-162
AC012447.1	1.94634e-166	-0.190587	0.015	0.075	5.98635e-162
ATP5MC3	3.57025e-166	0.363362	0.769	0.679	1.0981e-161
SLC26A4-AS1	3.85475e-166	-0.154847	0.683	0.755	1.18561e-161
SUGCT	4.16691e-166	-0.273322	0.027	0.094	1.28162e-161
AC011447.3	5.36101e-166	-0.446884	0.182	0.291	1.64889e-161
SLC5A5	5.85614e-166	0.533687	0.168	0.087	1.80117e-161
AL022068.1	5.98086e-166	-0.587427	0.367	0.475	1.83953e-161
PVT1	6.52041e-166	-0.296363	0.041	0.116	2.00548e-161
VDAC2	1.5398e-165	0.331443	0.655	0.559	4.73595e-161
RTN4RL2	2.86988e-165	-0.310489	0.241	0.356	8.8269e-161
PRDX5	6.64658e-165	0.311739	0.87	0.81	2.04429e-160
LMOD1	8.39408e-165	-0.398249	0.206	0.322	2.58177e-160
C6orf62	1.14914e-164	-0.480341	0.149	0.25	3.5344e-160
S100A2	1.41125e-164	-0.256834	0.083	0.174	4.3406e-160
TMEM54	2.08477e-164	0.343169	0.408	0.3	6.41212e-160
RAB1B	2.13581e-164	0.361406	0.518	0.411	6.56912e-160
PPP1CA	2.80363e-164	0.355876	0.613	0.519	8.62312e-160
HSPE1	5.48301e-164	-0.612835	0.618	0.667	1.68641e-159
UBE2D2	1.14685e-163	0.304681	0.63	0.535	3.52738e-159
RAB11B	1.30522e-163	0.310377	0.747	0.647	4.01447e-159
RBPMS2	1.952e-163	0.209701	0.129	0.057	6.00376e-159
FBXL7	2.06794e-162	-0.348707	0.032	0.101	6.36036e-158
DAP	3.61099e-162	0.322807	0.548	0.441	1.11063e-157
THY1	4.40565e-162	-0.190394	0.029	0.097	1.35505e-157
B4GALNT2	9.68908e-162	0.208698	0.139	0.064	2.98007e-157
GLIPR2	2.09787e-161	-0.183616	0.033	0.103	6.45241e-157
GBP1	2.2308e-161	-0.650382	0.209	0.323	6.86127e-157
ADI1	3.09195e-161	0.373923	0.593	0.495	9.50991e-157
HOMER1	3.72015e-161	-0.652013	0.249	0.353	1.14421e-156
LIX1	4.81442e-161	-0.172258	0.026	0.092	1.48077e-156
CHCHD10	6.22224e-161	0.306769	0.85	0.79	1.91377e-156
SORCS1	6.38076e-161	-0.240901	0.013	0.069	1.96253e-156
MYL6B	2.0775e-160	-0.331232	0.339	0.449	6.38976e-156
ATP5MC2	2.94807e-160	0.260592	0.85	0.778	9.06739e-156
SDC1	5.03584e-160	0.250253	0.208	0.118	1.54887e-155
AEBP1	6.21919e-160	-0.159762	0.015	0.074	1.91284e-155
COPZ1	8.06084e-160	0.354064	0.633	0.54	2.47927e-155
CEBPA	9.51731e-160	-0.16835	0.031	0.1	2.92724e-155
ITGA9	1.10018e-159	-0.522904	0.305	0.415	3.38382e-155
CAMK2N1	2.1518e-159	-0.14121	0.012	0.068	6.61828e-155
CDCA7L	6.11114e-159	0.292098	0.305	0.201	1.8796e-154
METTL7A	1.20604e-158	0.277694	0.695	0.603	3.70942e-154
AMD1	1.23047e-158	-0.381757	0.34	0.449	3.78456e-154
KCNAB1	3.4276e-158	0.332018	0.289	0.188	1.05423e-153
PLCH1	6.72411e-158	-0.446987	0.146	0.247	2.06813e-153
SLC25A39	8.81208e-158	0.378459	0.55	0.454	2.71033e-153
TCEAL5	2.54074e-157	-0.124157	0.005	0.054	7.81457e-153
CTSH	2.82202e-157	-0.263753	0.157	0.263	8.67968e-153
MFAP2	3.77476e-157	-0.138495	0.02	0.081	1.161e-152
PAPSS2	4.13406e-157	-0.295778	0.132	0.234	1.27151e-152
MT1H	4.39813e-157	0.397594	0.42	0.305	1.35273e-152
ARID1B	5.35055e-157	-0.592039	0.389	0.482	1.64567e-152
FRY	1.51632e-156	-0.394935	0.084	0.172	4.66375e-152
SLC9C1	1.90806e-156	0.154961	0.101	0.039	5.86863e-152
ZFP36L2	2.62593e-156	-0.285444	0.781	0.826	8.07658e-152
KIAA1324	2.99064e-156	-0.257625	0.09	0.181	9.19831e-152
ME1	7.00496e-156	0.201455	0.142	0.067	2.15452e-151
CST6	9.25651e-156	-0.290805	0.125	0.223	2.84702e-151
SFPQ	1.0736e-155	-0.398637	0.574	0.646	3.30206e-151
LATS2	1.29771e-155	-0.405972	0.179	0.284	3.99135e-151
KCNQ1OT1	1.60637e-155	-0.530649	0.133	0.229	4.94072e-151
CSTB	2.17358e-155	0.370697	0.777	0.695	6.68527e-151
NAP1L1	3.76558e-155	-0.375797	0.531	0.623	1.15818e-150
HMGB2	4.51892e-155	-0.325058	0.303	0.416	1.38988e-150
PRDX3	6.41001e-155	0.318833	0.733	0.638	1.97153e-150
S100A4	1.86372e-154	-0.453725	0.102	0.193	5.73223e-150
IFI6	1.88785e-154	-0.26101	0.447	0.562	5.80646e-150
NOL4	2.25655e-154	-0.234744	0.024	0.086	6.94048e-150
CALD1	2.86989e-154	-0.366435	0.588	0.685	8.82693e-150
OOEP	3.74294e-154	-0.39539	0.087	0.173	1.15122e-149
SON	6.59234e-154	-0.311854	0.684	0.746	2.02761e-149
HLA-DMB	6.68378e-154	0.336685	0.332	0.232	2.05573e-149
SLC25A6	7.8737e-154	0.269745	0.844	0.773	2.42171e-149
EFR3B	9.05047e-154	0.134535	0.082	0.028	2.78365e-149
BEX2	2.4358e-153	-0.328649	0.594	0.657	7.49179e-149
STOX2	3.36453e-153	-0.541781	0.185	0.286	1.03483e-148
SIK3	1.0899e-152	-0.662162	0.367	0.461	3.3522e-148
TOB1	1.31867e-152	-0.351706	0.397	0.506	4.05583e-148
SRP9	1.426e-152	0.321884	0.712	0.622	4.38594e-148
NUMA1	1.63532e-152	0.325751	0.464	0.354	5.02976e-148
SLC25A3	1.75493e-152	0.292102	0.796	0.721	5.39765e-148
COL6A2	1.83973e-152	-0.174945	0.017	0.075	5.65845e-148
NPNT	1.85989e-152	0.318203	0.7	0.611	5.72047e-148
COX5A	6.24926e-152	0.341089	0.69	0.602	1.92209e-147
SLC10A1	7.20561e-152	-0.261569	0.014	0.068	2.21623e-147
NPM2	9.62875e-152	0.303069	0.331	0.229	2.96152e-147
OVOL1	1.01707e-151	-0.137096	0.018	0.077	3.1282e-147
COL14A1	5.49446e-151	0.291867	0.495	0.383	1.68993e-146
PDIA3	9.92449e-151	0.311114	0.885	0.841	3.05247e-146
WARS	1.24744e-150	0.695155	0.298	0.203	3.83676e-146
CPE	1.72216e-150	-0.295508	0.69	0.74	5.29685e-146
LITAF	2.44019e-150	0.293207	0.572	0.477	7.5053e-146
AC098617.1	6.99625e-150	-0.522905	0.193	0.293	2.15184e-145
RFTN1	9.12799e-150	-0.369199	0.248	0.36	2.8075e-145
DUSP15	1.34736e-149	-0.195068	0.093	0.183	4.14407e-145
TM7SF2	1.43064e-149	-0.318687	0.281	0.388	4.40023e-145
HDAC9	1.96869e-149	0.235243	0.088	0.032	6.05511e-145
MANF	2.01286e-149	0.434239	0.578	0.497	6.19095e-145
GRIN2C	3.06766e-149	0.237473	0.203	0.116	9.43519e-145
HNMT	3.76087e-149	-0.17478	0.043	0.114	1.15673e-144
CFH	3.82909e-149	-0.260316	0.117	0.215	1.17771e-144
SEC31A	4.86081e-149	0.263152	0.558	0.453	1.49504e-144
AGR2	1.00132e-148	0.336073	0.14	0.068	3.07976e-144
CLU	1.55043e-148	-0.121153	0.897	0.929	4.76865e-144
AC007262.2	4.82834e-148	-0.550846	0.367	0.462	1.48505e-143
ING1	5.79341e-148	-0.233074	0.102	0.192	1.78188e-143
SEMA3D	6.57516e-148	-0.370841	0.366	0.479	2.02232e-143
PIR	2.70867e-147	0.235523	0.192	0.109	8.33106e-143
FBXO30	3.30256e-147	0.255764	0.228	0.138	1.01577e-142
HSPD1	7.65672e-147	-0.557788	0.618	0.675	2.35498e-142
NAAA	9.34431e-147	-0.256237	0.086	0.172	2.87403e-142
SLCO3A1	1.48483e-146	-0.433407	0.175	0.276	4.5669e-142
FMN1	1.68838e-146	-0.391424	0.11	0.2	5.19294e-142
JOSD2	5.68746e-146	0.348451	0.421	0.321	1.74929e-141
TSPAN33	6.61335e-146	0.210999	0.146	0.073	2.03407e-141
CACNA2D1	8.23256e-146	-0.528996	0.287	0.388	2.53209e-141
NFKBIA	9.74951e-146	-0.36732	0.562	0.636	2.99866e-141
PHLDA2	1.12563e-145	-0.294847	0.109	0.198	3.46209e-141
CFAP54	1.24345e-145	-0.250281	0.031	0.095	3.82448e-141
CD200	1.40272e-145	-0.203024	0.062	0.14	4.31434e-141
ITSN2	3.01525e-145	-0.387764	0.473	0.569	9.27401e-141
DYNLL2	1.47485e-144	-0.262134	0.281	0.393	4.53621e-140
COL18A1	2.08843e-144	0.289164	0.344	0.242	6.42339e-140
ST6GALNAC3	2.14425e-144	-0.43953	0.174	0.273	6.59507e-140
KDELR1	3.64532e-144	0.282361	0.751	0.676	1.12119e-139
VEGFA	1.36866e-143	-0.320594	0.578	0.666	4.2096e-139
MPZL2	1.4472e-143	0.278043	0.316	0.216	4.45115e-139
PBX4	2.56222e-143	-0.377471	0.237	0.342	7.88061e-139
PPDPF	4.67811e-143	0.308495	0.871	0.809	1.43885e-138
ZFPM2-AS1	5.84419e-143	-0.376931	0.05	0.121	1.7975e-138
TMBIM1	2.07361e-142	0.310061	0.587	0.491	6.3778e-138
PPIA	4.1792e-142	0.24719	0.894	0.835	1.2854e-137
KTN1	4.3964e-142	-0.263405	0.632	0.716	1.3522e-137
SBSN	1.05512e-141	0.0931656	0.025	0.001	3.24524e-137
CLIC2	1.12141e-141	0.228757	0.366	0.26	3.44911e-137
NFE2L3	2.56557e-141	-0.302675	0.02	0.076	7.89093e-137
QKI	3.19987e-141	-0.477698	0.231	0.332	9.84185e-137
EIF4H	4.93493e-141	0.319359	0.621	0.528	1.51784e-136
IGF2BP2	6.06057e-141	-0.375498	0.082	0.165	1.86405e-136
SSU72	7.07151e-141	0.30136	0.668	0.578	2.17499e-136
AC002460.2	1.11669e-140	-0.518353	0.224	0.322	3.43459e-136
CCDC173	1.80646e-140	-0.266339	0.098	0.185	5.55612e-136
SNHG9	2.58445e-140	-0.322073	0.241	0.346	7.94899e-136
CLCNKB	6.9384e-140	-0.24366	0.152	0.249	2.13404e-135
SNHG6	1.38713e-139	-0.32422	0.469	0.56	4.26641e-135
SDF2L1	1.82539e-139	0.443247	0.618	0.548	5.61436e-135
AC011446.2	2.02487e-139	-0.136385	0.016	0.069	6.2279e-135
DHRS7	2.88004e-139	0.317382	0.715	0.652	8.85814e-135
ITGAV	4.15589e-139	0.238256	0.509	0.4	1.27823e-134
TSTD1	6.81904e-139	0.262124	0.802	0.733	2.09733e-134
FIS1	9.18924e-139	0.295469	0.755	0.675	2.82633e-134
ARFGEF2	1.09828e-138	0.225222	0.366	0.259	3.37799e-134
NALCN	1.14642e-138	-0.196973	0.018	0.072	3.52606e-134
HIVEP2	1.2413e-138	-0.579155	0.176	0.272	3.81786e-134
RAD51B	2.09464e-138	-0.49439	0.19	0.285	6.44248e-134
TSC22D1	2.37747e-138	-0.374846	0.543	0.613	7.31237e-134
GPRC5A	3.18371e-138	-0.409265	0.509	0.597	9.79213e-134
SLIT3	3.21677e-138	-0.472542	0.38	0.482	9.89381e-134
LINC00910	3.29545e-138	-0.285823	0.075	0.153	1.01358e-133
THSD4	4.78572e-138	-0.439129	0.213	0.313	1.47195e-133
NUAK2	1.13247e-137	-0.300806	0.16	0.258	3.48315e-133
AC245407.2	1.21675e-137	0.172729	0.119	0.054	3.74236e-133
CD151	1.56869e-137	0.349456	0.634	0.554	4.82481e-133
MYC	1.99192e-137	-0.128235	0.016	0.068	6.12656e-133
FAM133B	2.03282e-137	-0.331628	0.261	0.365	6.25236e-133
HSD17B4	2.475e-137	0.303572	0.634	0.536	7.61235e-133
SGIP1	2.83306e-137	-0.36855	0.094	0.178	8.71364e-133
DUSP5	2.88121e-137	-0.226972	0.071	0.148	8.86173e-133
XYLT1	2.97613e-137	-0.317938	0.037	0.102	9.1537e-133
AC010624.5	3.94311e-137	-0.37928	0.045	0.112	1.21278e-132
MALAT1	4.06243e-137	0.0321317	0.808	0.989	1.24948e-132
STXBP6	4.09343e-137	-0.329424	0.301	0.415	1.25902e-132
SLC5A7	4.60049e-137	0.0881152	0.041	0.007	1.41497e-132
PTPRQ	2.25633e-136	-0.342623	0.073	0.152	6.9398e-132
PCLO	2.74541e-136	-0.401557	0.219	0.319	8.44405e-132
GPHN	3.34698e-136	-0.527479	0.36	0.451	1.02943e-131
LEF1	8.23667e-136	0.160756	0.082	0.03	2.53335e-131
TRIM2	3.32081e-135	0.219988	0.544	0.434	1.02138e-130
CDC42EP2	7.608e-135	-0.244458	0.159	0.257	2.33999e-130
NPAS3	8.3797e-135	-0.495559	0.182	0.275	2.57734e-130
LRP10	1.42036e-134	0.300168	0.479	0.383	4.36861e-130
FKBP8	1.45684e-134	0.305741	0.648	0.559	4.48079e-130
PEF1	2.17618e-134	0.317955	0.578	0.487	6.69328e-130
RBMS3	2.43071e-134	-0.358731	0.591	0.678	7.47613e-130
IGF1R	3.39323e-134	-0.448262	0.289	0.389	1.04365e-129
GAL3ST3	3.98409e-134	-0.212583	0.137	0.23	1.22539e-129
AAK1	5.03809e-134	-0.415839	0.468	0.56	1.54956e-129
CANX	5.72072e-134	0.28135	0.846	0.795	1.75952e-129
DERL3	5.92905e-134	0.166986	0.1	0.042	1.8236e-129
DANT2	8.0634e-134	-0.491202	0.351	0.445	2.48006e-129
VAMP2	9.56934e-134	0.299651	0.614	0.526	2.94324e-129
MAT2A	1.79597e-133	0.329697	0.592	0.503	5.52386e-129
ATP2C2	1.79677e-133	-0.207685	0.067	0.143	5.52633e-129
CEBPB	3.61716e-133	-0.33866	0.45	0.543	1.11253e-128
CS	5.91291e-133	0.262317	0.291	0.197	1.81863e-128
C4orf47	6.05043e-133	-0.270003	0.101	0.185	1.86093e-128
RSRC2	1.3956e-132	-0.329204	0.466	0.556	4.29245e-128
VAMP8	1.45177e-132	0.294723	0.654	0.569	4.46521e-128
BCO2	1.52827e-132	-0.186834	0.036	0.099	4.70049e-128
ANKRD12	2.03282e-132	-0.401778	0.478	0.574	6.25233e-128
P4HA1	2.91627e-132	-0.420859	0.158	0.249	8.96956e-128
AL049779.4	3.05494e-132	-0.223008	0.01	0.056	9.39609e-128
DPYSL3	3.61151e-132	-0.180299	0.024	0.08	1.11079e-127
SPATS2L	3.78096e-132	-0.353023	0.344	0.446	1.16291e-127
MYL9	4.11795e-132	-0.286545	0.572	0.657	1.26656e-127
SHISA2	4.41507e-132	-0.245902	0.078	0.156	1.35794e-127
TSPAN2	9.22084e-132	-0.126066	0.012	0.06	2.83605e-127
ELOVL1	1.31504e-131	0.316449	0.42	0.322	4.04468e-127
RUNX1T1	1.64425e-131	-0.272435	0.042	0.107	5.05722e-127
TBX2-AS1	1.9272e-131	0.162227	0.091	0.036	5.92749e-127
NOVA1	1.95395e-131	-0.190127	0.028	0.087	6.00975e-127
DIO2	2.01064e-131	-0.263671	0.586	0.661	6.18411e-127
LINC01033	2.737e-131	-0.205308	0.002	0.041	8.41819e-127
CRTAC1	3.78398e-131	-0.143372	0.018	0.07	1.16384e-126
LIMCH1	3.97022e-131	-0.340528	0.477	0.574	1.22112e-126
CIB1	9.84302e-131	0.313373	0.642	0.56	3.02742e-126
TIMP1	1.26824e-130	-0.247555	0.107	0.196	3.90073e-126
TNFRSF10B	1.82023e-130	-0.360455	0.093	0.172	5.59849e-126
PRAG1	2.44486e-130	-0.384537	0.172	0.266	7.51967e-126
LRRN3	3.92338e-130	-0.227572	0.077	0.154	1.20671e-125
GPAM	4.05042e-130	0.226552	0.194	0.114	1.24579e-125
CAV1	4.19942e-130	-0.0642486	0.529	0.658	1.29161e-125
ST3GAL1	5.08792e-130	0.249036	0.562	0.46	1.56489e-125
WTAP	6.95683e-130	-0.382502	0.422	0.516	2.13971e-125
FOXP1	8.55808e-130	-0.447289	0.498	0.578	2.63221e-125
PRTG	2.2374e-129	-0.453141	0.245	0.341	6.88157e-125
AC022217.2	2.58418e-129	-0.183046	0.002	0.039	7.94816e-125
TAX1BP3	2.87977e-129	0.263641	0.287	0.194	8.85732e-125
COMTD1	6.82649e-129	0.273475	0.334	0.239	2.09962e-124
DNAJC13	9.42505e-129	0.27523	0.272	0.18	2.89886e-124
CTTN	1.09466e-128	0.294891	0.404	0.307	3.36683e-124
IMPA2	1.15211e-128	0.300685	0.343	0.251	3.54356e-124
MYL6	1.29677e-128	0.205673	0.929	0.889	3.98849e-124
DTNA	1.60287e-128	-0.382772	0.223	0.322	4.92995e-124
EMP1	1.69386e-128	-0.523386	0.303	0.399	5.20981e-124
CAPN2	1.73813e-128	0.264936	0.464	0.366	5.34598e-124
THUMPD3-AS1	2.28267e-128	-0.387186	0.237	0.332	7.0208e-124
RAB31	2.505e-128	-0.37808	0.199	0.297	7.70464e-124
CYB561	2.80806e-128	0.283319	0.359	0.264	8.63675e-124
IFRD1	3.41847e-128	-0.39615	0.254	0.354	1.05142e-123
PGD	6.28545e-128	0.32404	0.522	0.431	1.93322e-123
PCBP2	6.51386e-128	-0.28262	0.589	0.665	2.00347e-123
LINC02208	8.91244e-128	-0.361754	0.051	0.118	2.7412e-123
RORB	1.39752e-127	-0.131776	0.004	0.044	4.29834e-123
RBM25	2.30019e-127	-0.312302	0.47	0.565	7.0747e-123
FAM3B	4.03318e-127	-0.175565	0.081	0.159	1.24048e-122
DDR1	5.73443e-127	0.311383	0.526	0.434	1.76374e-122
PDE1A	6.97139e-127	0.336281	0.496	0.389	2.14419e-122
FAM53C	1.13768e-126	-0.274634	0.116	0.201	3.49917e-122
AP001160.1	1.5379e-126	-0.186374	0.034	0.094	4.73013e-122
IGHA1	1.72837e-126	-0.379877	0.003	0.042	5.31595e-122
SLC25A5	2.25906e-126	0.309899	0.645	0.559	6.94818e-122
CFD	6.7298e-126	-0.464584	0.113	0.196	2.06989e-121
TMOD1	7.10248e-126	-0.23553	0.104	0.188	2.18451e-121
NDUFV2	7.95541e-126	0.290546	0.649	0.565	2.44685e-121
AC105450.1	1.51607e-125	0.454552	0.547	0.456	4.66299e-121
CMSS1	1.96224e-125	-0.280283	0.119	0.206	6.03527e-121
PHC2	2.96786e-125	0.183082	0.258	0.168	9.12826e-121
CD99	3.54663e-125	0.294382	0.512	0.422	1.09084e-120
MYO1C	4.0514e-125	0.246733	0.286	0.195	1.24609e-120
BRK1	4.16942e-125	0.281532	0.715	0.636	1.28239e-120
RGS8	5.32546e-125	-0.153918	0.026	0.081	1.63795e-120
WDR1	9.52023e-125	0.2825	0.586	0.493	2.92814e-120
PDLIM1	1.06728e-124	0.297693	0.677	0.596	3.28263e-120
LY75	1.85576e-124	-0.316647	0.18	0.274	5.70777e-120
CNDP2	2.34453e-124	0.337484	0.558	0.472	7.21107e-120
SHANK2	5.85517e-124	-0.427517	0.259	0.357	1.80088e-119
SOBP	1.23459e-123	-0.316337	0.115	0.198	3.79724e-119
RRAD	1.25535e-123	-0.44372	0.034	0.093	3.86109e-119
LAMB2	1.38219e-123	0.25224	0.288	0.198	4.2512e-119
SH3KBP1	1.70279e-123	-0.310823	0.103	0.184	5.23726e-119
ARHGEF5	2.29144e-123	0.279617	0.446	0.348	7.04778e-119
AP1S3	5.49821e-123	-0.374413	0.159	0.249	1.69109e-118
HIST1H3J	5.63026e-123	-0.145461	0.002	0.038	1.7317e-118
CAPN1	6.41727e-123	0.319283	0.491	0.404	1.97376e-118
MAP3K5	1.32821e-122	0.258745	0.31	0.211	4.08517e-118
KCNK13	1.42518e-122	-0.210549	0.014	0.06	4.38343e-118
LINC00472	1.47312e-122	-0.465163	0.261	0.357	4.53088e-118
AL161908.1	1.49492e-122	0.0902148	0.05	0.013	4.59792e-118
PLK3	1.74906e-122	-0.171818	0.045	0.109	5.37957e-118
NFAT5	2.02609e-122	-0.530724	0.377	0.463	6.23163e-118
DUSP2	2.66919e-122	-0.209906	0.022	0.075	8.20962e-118
DLC1	3.15965e-122	-0.258028	0.058	0.127	9.71815e-118
SRSF3	4.80075e-122	-0.299038	0.515	0.596	1.47657e-117
MIR29B2CHG	5.20328e-122	-0.358174	0.084	0.159	1.60037e-117
ADGRG1	1.72029e-121	0.346527	0.505	0.423	5.2911e-117
CNTN4	1.83761e-121	-0.470899	0.255	0.346	5.65192e-117
CKS2	2.53708e-121	-0.249653	0.095	0.173	7.80331e-117
AC046195.1	6.5376e-121	-0.164648	0.009	0.051	2.01077e-116
CTNND1	1.07407e-120	0.204689	0.626	0.531	3.30351e-116
PTBP3	2.00525e-120	0.180477	0.278	0.186	6.16755e-116
RERE	2.59705e-120	-0.446869	0.492	0.575	7.98775e-116
WSB1	2.78344e-120	-0.35036	0.393	0.494	8.56102e-116
DUSP1	2.97873e-120	-0.506329	0.779	0.802	9.16167e-116
PDE10A	3.50815e-120	0.37465	0.287	0.194	1.079e-115
SCNN1B	8.93716e-120	-0.120605	0.025	0.079	2.7488e-115
JMJD1C	9.16951e-120	-0.426134	0.48	0.562	2.82027e-115
AKR1C2	1.01823e-119	0.213268	0.035	0.006	3.13178e-115
FUS	1.07853e-119	-0.311071	0.58	0.648	3.31725e-115
CHCHD2	1.26965e-119	0.242503	0.835	0.773	3.90505e-115
GAPDH	1.39506e-119	0.272746	0.908	0.856	4.29079e-115
SMDT1	1.82265e-119	0.256602	0.729	0.654	5.60594e-115
ADD3	2.95312e-119	0.237978	0.639	0.552	9.0829e-115
UTRN	5.83276e-119	-0.368532	0.529	0.615	1.79398e-114
CILP	1.73785e-118	0.0912605	0.043	0.01	5.34512e-114
CRELD1	2.10891e-118	0.286728	0.42	0.329	6.48636e-114
VCP	2.12408e-118	0.288011	0.605	0.519	6.53304e-114
ATP5F1C	2.39031e-118	0.266343	0.709	0.627	7.35187e-114
IER5L	2.90835e-118	-0.186672	0.079	0.153	8.94522e-114
DBP	9.09453e-118	-0.223362	0.264	0.364	2.79721e-113
ADGRD1	1.02115e-117	0.169747	0.123	0.061	3.14076e-113
PARD3	1.35816e-117	-0.502273	0.311	0.395	4.17729e-113
AL118516.1	1.49574e-117	-0.220462	0.136	0.222	4.60045e-113
ATP5ME	1.57586e-117	-0.303516	0.636	0.682	4.84686e-113
RTN1	1.63832e-117	-0.223723	0.032	0.088	5.03899e-113
KLF7	2.05728e-117	0.14144	0.137	0.07	6.32756e-113
TMEM98	2.76741e-117	-0.234182	0.255	0.354	8.51172e-113
NUP210L	3.10408e-117	-0.154892	0.004	0.041	9.54721e-113
TULP2	3.76706e-117	-0.179607	0.005	0.043	1.15864e-112
NME2	4.26911e-117	0.256296	0.793	0.722	1.31305e-112
HADHB	9.38119e-117	0.270076	0.525	0.439	2.88537e-112
TIMP3	1.05862e-116	-0.44693	0.605	0.677	3.25599e-112
FBXL18	1.13538e-116	-0.293701	0.031	0.085	3.49209e-112
AKT2	1.17721e-116	0.309112	0.447	0.359	3.62074e-112
NAPA	1.67342e-116	0.269652	0.582	0.49	5.14695e-112
OSGIN1	2.31353e-116	0.13042	0.061	0.02	7.11573e-112
ALCAM	2.61511e-116	-0.368212	0.446	0.537	8.04329e-112
PDGFRL	2.939e-116	-0.26277	0.327	0.423	9.03948e-112
FAM107B	3.5727e-116	-0.306578	0.073	0.143	1.09886e-111
YWHAB	4.69978e-116	0.283567	0.685	0.617	1.44551e-111
TAOK3	5.40257e-116	-0.421018	0.311	0.4	1.66167e-111
LINC01315	9.06988e-116	0.348165	0.389	0.302	2.78962e-111
SF3A1	9.49549e-116	0.298305	0.425	0.333	2.92053e-111
SNHG8	1.06521e-115	-0.286835	0.642	0.687	3.27628e-111
AC010883.3	1.46454e-115	-0.290347	0.039	0.096	4.50449e-111
SLC38A2	5.44104e-115	-0.338016	0.277	0.374	1.6735e-110
MAPK1	6.22358e-115	0.222188	0.357	0.263	1.91419e-110
ARHGDIA	8.17464e-115	0.309609	0.515	0.425	2.51427e-110
SLC25A15	1.47486e-114	0.313561	0.201	0.126	4.53623e-110
PFKL	1.94859e-114	0.285525	0.377	0.288	5.99328e-110
PER3	1.97587e-114	-0.287344	0.145	0.231	6.0772e-110
PDCD4	2.81401e-114	-0.26331	0.76	0.783	8.65506e-110
AARS	3.90929e-114	0.285113	0.369	0.279	1.20238e-109
UGP2	4.27296e-114	0.262841	0.46	0.37	1.31423e-109
DAPL1	4.80183e-114	0.371106	0.408	0.32	1.4769e-109
CRNDE	5.23971e-114	0.0914793	0.054	0.016	1.61158e-109
SERPINB9	1.24563e-113	-0.234362	0.067	0.135	3.83119e-109
RYBP	1.61844e-113	-0.338627	0.089	0.161	4.97783e-109
ATP5PB	1.62454e-113	0.290144	0.653	0.569	4.99659e-109
ANXA11	4.92416e-113	0.269873	0.489	0.398	1.51452e-108
PINK1	6.52302e-113	0.298424	0.368	0.279	2.00629e-108
EGR3	6.58754e-113	-0.166081	0.014	0.057	2.02613e-108
TAGLN2	7.28331e-113	0.32113	0.551	0.458	2.24013e-108
FAM117A	9.08982e-113	-0.276901	0.126	0.208	2.79576e-108
ACAT1	9.7393e-113	0.337972	0.504	0.426	2.99552e-108
CDK2AP2	1.34634e-112	0.339405	0.632	0.556	4.14095e-108
SCARB2	1.58139e-112	0.247267	0.461	0.367	4.86387e-108
NASP	2.34725e-112	-0.342374	0.257	0.349	7.21945e-108
PRKCD	2.51843e-112	0.241951	0.343	0.252	7.74595e-108
EPHB1	2.59777e-112	-0.311424	0.089	0.162	7.98996e-108
PSMB1	3.18595e-112	0.264308	0.685	0.604	9.79904e-108
NRG1	3.82446e-112	-0.365952	0.094	0.167	1.17629e-107
CROT	4.44166e-112	0.246934	0.364	0.273	1.36612e-107
NDUFA3	5.80792e-112	-0.296504	0.643	0.677	1.78634e-107
MIR99AHG	1.07033e-111	-0.491054	0.317	0.398	3.292e-107
CTNNB1	2.01617e-111	-0.346506	0.538	0.611	6.20112e-107
DCTN2	2.14904e-111	0.264995	0.49	0.402	6.60981e-107
DDX3X	2.63646e-111	-0.38997	0.49	0.563	8.10896e-107
PRPSAP1	2.67427e-111	0.262489	0.466	0.378	8.22525e-107
SERPINB1	3.82781e-111	0.270892	0.456	0.365	1.17732e-106
RGS9	4.31462e-111	-0.136155	0.034	0.089	1.32705e-106
LINC01571	4.66037e-111	-0.231368	0.174	0.264	1.43339e-106
G0S2	5.55827e-111	-0.128654	0.009	0.048	1.70956e-106
PEBP4	7.05781e-111	-0.267195	0.295	0.391	2.17077e-106
IFITM3	7.59633e-111	-0.246005	0.641	0.674	2.3364e-106
CALM1	9.16341e-111	-0.260981	0.688	0.733	2.81839e-106
RCBTB1	1.04038e-110	0.235411	0.278	0.192	3.1999e-106
STAG1	1.06127e-110	-0.451274	0.345	0.43	3.26416e-106
EPB41L3	1.83118e-110	-0.221486	0.028	0.08	5.63216e-106
ITGB3	2.30275e-110	0.221071	0.346	0.254	7.08258e-106
ARHGEF26	2.75165e-110	-0.150314	0.029	0.082	8.46324e-106
FLOT2	2.76074e-110	0.232118	0.231	0.152	8.49121e-106
HK1	3.96704e-110	0.26365	0.46	0.371	1.22014e-105
PCDH7	4.75995e-110	-0.38231	0.098	0.171	1.46402e-105
KRT86	8.91439e-110	-0.240332	0.063	0.128	2.7418e-105
MAL2	1.03183e-109	0.254509	0.603	0.518	3.17361e-105
MSI2	1.4622e-109	-0.404239	0.326	0.414	4.49727e-105
GEM	1.85618e-109	-0.144202	0.014	0.056	5.70907e-105
ZC3H12A	2.63009e-109	-0.126871	0.034	0.088	8.08936e-105
PTTG1IP	2.7501e-109	0.256394	0.657	0.58	8.45848e-105
ARHGAP10	3.24559e-109	-0.326376	0.146	0.229	9.98246e-105
TOMM20	5.54265e-109	0.246775	0.727	0.658	1.70475e-104
AC007091.1	6.27319e-109	-0.220843	0.022	0.069	1.92944e-104
LUC7L3	8.18327e-109	-0.273094	0.473	0.565	2.51693e-104
TTC28	1.02156e-108	-0.474771	0.28	0.363	3.142e-104
DAPK1	1.05874e-108	-0.308812	0.097	0.171	3.25636e-104
NFE2L2	1.32154e-108	-0.284158	0.604	0.661	4.06466e-104
USP34	1.48363e-108	-0.349162	0.378	0.468	4.56319e-104
SDHC	2.23514e-108	0.277988	0.611	0.532	6.87461e-104
ZFP36L1	4.07494e-108	-0.335148	0.629	0.691	1.25333e-103
LRRIQ1	6.13502e-108	-0.251587	0.08	0.15	1.88695e-103
CARD9	6.22784e-108	0.166487	0.127	0.066	1.9155e-103
MGAT4C	8.3039e-108	-0.404098	0.564	0.638	2.55403e-103
MYCN	1.13944e-107	-0.129825	0.014	0.056	3.50457e-103
APBB2	1.93554e-107	-0.474818	0.423	0.499	5.95313e-103
ULK4	5.85827e-107	-0.434203	0.216	0.3	1.80183e-102
AC019211.1	8.66166e-107	-0.392601	0.089	0.16	2.66407e-102
SKI	8.75171e-107	-0.299722	0.073	0.14	2.69176e-102
MTCH1	8.88575e-107	0.280606	0.837	0.757	2.73299e-102
JCHAIN	9.83598e-107	-0.449429	0.005	0.039	3.02525e-102
MAMDC2	1.73448e-106	-0.280042	0.067	0.132	5.33473e-102
ADD1	1.94195e-106	0.228501	0.43	0.338	5.97287e-102
THRB	2.01889e-106	-0.287764	0.062	0.126	6.20949e-102
GRIK2	2.06201e-106	0.185303	0.201	0.121	6.34212e-102
FBXO11	2.07288e-106	-0.450037	0.23	0.313	6.37555e-102
SYT14	4.35315e-106	-0.313649	0.158	0.24	1.3389e-101
PKNOX1	4.36224e-106	-0.262853	0.173	0.261	1.3417e-101
FAM167A	4.58857e-106	0.300206	0.361	0.276	1.41131e-101
PCAT1	6.03327e-106	-0.313345	0.078	0.145	1.85565e-101
NEAT1	7.78492e-106	-0.0384819	0.597	0.753	2.39441e-101
HSP90B1	8.2103e-106	0.269337	0.933	0.922	2.52524e-101
TPST1	1.01485e-105	-0.332514	0.158	0.239	3.12136e-101
LAMTOR1	1.34352e-105	0.259733	0.714	0.637	4.13228e-101
TENT5B	1.61053e-105	-0.170436	0.056	0.117	4.95352e-101
GALM	1.86731e-105	-0.373169	0.162	0.242	5.74328e-101
HIBADH	1.95846e-105	0.276006	0.494	0.411	6.02364e-101
INPP5K	2.17892e-105	0.220091	0.27	0.188	6.70172e-101
TRAK1	4.03257e-105	-0.427627	0.213	0.296	1.2403e-100
AC096564.1	7.61937e-105	-0.203028	0.017	0.06	2.34349e-100
ALDH9A1	1.02118e-104	0.292032	0.641	0.564	3.14084e-100
EHBP1	1.95713e-104	-0.430135	0.215	0.297	6.01956e-100
LMNB2	2.56601e-104	0.261406	0.297	0.214	7.89227e-100
SSR2	2.78746e-104	0.253473	0.622	0.544	8.57339e-100
PLEKHB2	3.38062e-104	0.232771	0.386	0.299	1.03978e-99
MYH9	3.53115e-104	0.233906	0.53	0.439	1.08608e-99
PDCD6IP	4.99201e-104	0.218592	0.428	0.336	1.53539e-99
QPRT	5.23071e-104	-0.100696	0.021	0.068	1.60881e-99
TXNIP	5.84654e-104	-0.364063	0.693	0.745	1.79822e-99
SCUBE3	6.20932e-104	0.233486	0.29	0.207	1.9098e-99
ARHGAP24	8.258e-104	-0.325595	0.333	0.424	2.53991e-99
LTBR	1.01636e-103	0.24501	0.419	0.329	3.12601e-99
ARPC1B	1.03013e-103	0.287031	0.427	0.343	3.16836e-99
NRG3	1.03634e-103	-0.203811	0.007	0.042	3.18748e-99
RFX3	1.14398e-103	-0.397314	0.157	0.237	3.51854e-99
ATXN1	1.1951e-103	-0.399892	0.336	0.421	3.67577e-99
COL17A1	1.20504e-103	0.144944	0.104	0.051	3.70635e-99
SCP2	1.37222e-103	0.258726	0.646	0.569	4.22054e-99
LINC01725	2.22975e-103	-0.433501	0.303	0.389	6.85805e-99
HSPB11	3.10193e-103	0.281155	0.557	0.474	9.54061e-99
FOXE1	3.30404e-103	0.25464	0.673	0.594	1.01622e-98
TRPS1	3.37604e-103	-0.450213	0.23	0.312	1.03837e-98
SOCS3	3.46318e-103	-0.252423	0.054	0.114	1.06517e-98
UNC13C	3.61039e-103	-0.244108	0.042	0.098	1.11045e-98
DUSP22	3.83458e-103	0.193691	0.217	0.141	1.1794e-98
GRK5	4.38247e-103	-0.296623	0.084	0.152	1.34792e-98
DIPK1A	1.00926e-102	-0.295498	0.246	0.333	3.10419e-98
MACROD2	1.31607e-102	-0.438394	0.163	0.241	4.04783e-98
PREX2	1.34259e-102	-0.279563	0.072	0.137	4.1294e-98
SLC40A1	1.36297e-102	0.257303	0.431	0.347	4.19208e-98
CCDC148	1.64833e-102	-0.234172	0.065	0.128	5.06976e-98
YTHDC1	2.07292e-102	-0.268047	0.406	0.494	6.37567e-98
TCEAL4	3.96234e-102	-0.261074	0.593	0.645	1.2187e-97
MXRA7	4.19972e-102	0.315207	0.67	0.622	1.29171e-97
C12orf49	4.20557e-102	0.249282	0.426	0.341	1.29351e-97
MSRB3	4.35224e-102	-0.150326	0.014	0.055	1.33862e-97
SLC16A10	5.64021e-102	-0.266083	0.055	0.115	1.73476e-97
YPEL3	5.74957e-102	0.278978	0.505	0.425	1.76839e-97
CHSY3	6.87404e-102	-0.215355	0.023	0.07	2.11425e-97
CYBA	1.05001e-101	0.295703	0.74	0.678	3.22952e-97
RTL8A	1.21263e-101	0.266708	0.455	0.369	3.72968e-97
BEX5	1.21993e-101	-0.172883	0.132	0.213	3.75214e-97
CCND2	1.39594e-101	-0.339924	0.372	0.459	4.29348e-97
PGK1	2.06777e-101	0.274684	0.689	0.612	6.35985e-97
CAT	3.36204e-101	0.293486	0.575	0.504	1.03406e-96
CALM2	5.64211e-101	-0.189381	0.84	0.835	1.73534e-96
USP54	8.75214e-101	-0.479446	0.467	0.547	2.6919e-96
TAF10	1.16999e-100	0.251293	0.63	0.548	3.59855e-96
SPG21	1.71353e-100	0.258309	0.482	0.395	5.2703e-96
CLDN4	1.76148e-100	-0.428097	0.678	0.693	5.41779e-96
SSX1	2.28296e-100	0.0826417	0.038	0.009	7.02171e-96
PPA1	2.495e-100	0.275899	0.703	0.631	7.67388e-96
JMJD6	3.97995e-100	-0.180833	0.092	0.162	1.22411e-95
CAMK1D	6.59849e-100	-0.444308	0.244	0.327	2.0295e-95
CD83	7.3289e-100	-0.20142	0.052	0.11	2.25415e-95
PKP4	7.35112e-100	-0.380521	0.272	0.355	2.26098e-95
SAMD5	7.92592e-100	0.0924151	0.07	0.028	2.43777e-95
SLC7A2	8.01258e-100	0.186415	0.227	0.15	2.46443e-95
LINC00881	8.13291e-100	0.0912715	0.051	0.017	2.50144e-95
PLXNA4	9.31269e-100	0.111066	0.044	0.013	2.8643e-95
CXCR4	1.12215e-99	-0.277017	0.027	0.074	3.4514e-95
HIST1H2BD	1.45686e-99	-0.314365	0.084	0.149	4.48085e-95
RABGEF1	1.53539e-99	-0.373114	0.297	0.383	4.72241e-95
MLF2	1.54165e-99	0.275148	0.633	0.556	4.74164e-95
S100A11	1.63724e-99	0.326572	0.744	0.685	5.03566e-95
C18orf32	1.71724e-99	0.261018	0.547	0.468	5.28172e-95
RNASE4	1.94494e-99	-0.15724	0.087	0.156	5.98206e-95
STX11	2.38364e-99	-0.156922	0.077	0.144	7.33136e-95
PRELID3B	2.42321e-99	0.220181	0.272	0.193	7.45307e-95
TBL1XR1	2.63966e-99	-0.459884	0.474	0.542	8.11882e-95
MBIP	2.82893e-99	0.265013	0.553	0.473	8.70093e-95
COQ4	3.12133e-99	0.273414	0.548	0.468	9.60027e-95
MFSD6	4.72517e-99	0.170053	0.338	0.248	1.45332e-94
C3orf52	7.9034e-99	0.158021	0.222	0.146	2.43085e-94
TBL1X	9.06626e-99	-0.364857	0.173	0.251	2.78851e-94
FBXW5	1.0764e-98	0.2852	0.387	0.307	3.31068e-94
CCDC200	1.3121e-98	-0.399501	0.081	0.147	4.03563e-94
DECR1	1.51889e-98	0.254984	0.481	0.399	4.67166e-94
PTPRM	1.56275e-98	-0.347013	0.583	0.654	4.80655e-94
PTCHD4	4.04285e-98	-0.148657	0.005	0.038	1.24346e-93
MYH14	5.04064e-98	0.205313	0.34	0.253	1.55035e-93
AL353759.1	5.75236e-98	-0.122905	0.003	0.034	1.76925e-93
KLHDC3	6.47735e-98	0.247422	0.353	0.271	1.99224e-93
PCSK5	6.86133e-98	-0.363411	0.079	0.142	2.11034e-93
DTX4	7.42395e-98	0.125602	0.099	0.048	2.28338e-93
AGPAT2	9.50122e-98	0.267154	0.414	0.331	2.92229e-93
TUBA4A	1.1202e-97	-0.150018	0.054	0.112	3.44539e-93
ATP5PD	1.33654e-97	0.260749	0.761	0.699	4.11079e-93
SPRY1	3.50405e-97	-0.181079	0.059	0.119	1.07774e-92
SELENOM	4.41641e-97	-0.266396	0.722	0.73	1.35836e-92
DOCK4	5.09284e-97	-0.262401	0.028	0.075	1.56641e-92
PCSK2	1.61853e-96	0.338263	0.115	0.062	4.97811e-92
BCKDHA	1.83845e-96	0.264603	0.447	0.365	5.65452e-92
IQCN	2.03574e-96	-0.321317	0.06	0.119	6.26133e-92
EPHA5	2.98946e-96	-0.228107	0.059	0.118	9.19468e-92
TNFRSF10D	9.22743e-96	-0.142017	0.022	0.066	2.83808e-91
SNRPF	1.09481e-95	-0.224096	0.343	0.431	3.36731e-91
FSTL1	1.12318e-95	-0.269642	0.146	0.226	3.45455e-91
MIR22HG	1.15975e-95	-0.267976	0.221	0.303	3.56704e-91
MSTN	1.35677e-95	0.0408209	0.017	0.001	4.17303e-91
PPARG	1.4329e-95	-0.186171	0.06	0.12	4.40719e-91
CYP27B1	1.73976e-95	0.0994273	0.056	0.02	5.35098e-91
SYN3	1.78888e-95	-0.206502	0.033	0.082	5.50207e-91
HGD	2.22923e-95	0.280244	0.41	0.329	6.85643e-91
IFI30	2.80886e-95	-0.170898	0.22	0.308	8.63922e-91
TCEA3	4.19477e-95	0.272752	0.501	0.424	1.29019e-90
GTF2B	5.25206e-95	-0.302335	0.289	0.374	1.61538e-90
PLCB4	5.47634e-95	0.235413	0.356	0.267	1.68436e-90
CFL1	5.61642e-95	0.230393	0.813	0.751	1.72744e-90
RNASEK	6.31062e-95	0.21185	0.796	0.735	1.94096e-90
IRF1	9.17648e-95	-0.15086	0.109	0.181	2.82241e-90
IGLC1	1.10548e-94	-0.44069	0.001	0.028	3.40014e-90
RASD1	1.21173e-94	0.455654	0.355	0.276	3.72693e-90
MACF1	1.36062e-94	-0.342981	0.517	0.596	4.18485e-90
CDHR3	1.39772e-94	-0.298168	0.105	0.174	4.29897e-90
PSME4	1.53275e-94	-0.435075	0.208	0.288	4.71428e-90
NUCB1	1.57347e-94	0.274166	0.66	0.596	4.83953e-90
PLXNA2	1.69087e-94	-0.290194	0.086	0.151	5.20061e-90
CBR1	1.86422e-94	0.332372	0.496	0.419	5.73378e-90
NEK6	2.83341e-94	-0.123579	0.04	0.092	8.71473e-90
TMEM245	3.45295e-94	0.200535	0.507	0.415	1.06202e-89
CAPSL	3.87083e-94	-0.121205	0.036	0.086	1.19055e-89
NSF	4.10208e-94	0.196333	0.274	0.195	1.26168e-89
ATP5PO	4.18483e-94	0.24826	0.715	0.642	1.28713e-89
SEC11A	4.28398e-94	0.232575	0.709	0.639	1.31762e-89
RNF165	4.3357e-94	-0.133235	0.015	0.054	1.33353e-89
LTBP2	4.70599e-94	-0.321658	0.284	0.369	1.44742e-89
GIPC2	7.28194e-94	-0.219002	0.038	0.089	2.23971e-89
NLGN1	8.13975e-94	-0.238366	0.023	0.066	2.50354e-89
PRDM2	8.30163e-94	-0.346543	0.306	0.391	2.55333e-89
FAM189A1	8.47302e-94	-0.311067	0.064	0.122	2.60605e-89
FLG-AS1	9.61998e-94	-0.220233	0.043	0.096	2.95882e-89
LIPE-AS1	1.09534e-93	-0.161078	0.05	0.106	3.36894e-89
CHORDC1	1.15775e-93	-0.316068	0.201	0.282	3.5609e-89
RASSF6	1.20343e-93	0.214684	0.187	0.12	3.70139e-89
RNF150	1.23647e-93	-0.299497	0.102	0.17	3.803e-89
RBM39	1.80154e-93	-0.25329	0.63	0.697	5.54101e-89
ASS1	2.11861e-93	0.262299	0.592	0.511	6.5162e-89
SDSL	2.29079e-93	-0.204448	0.263	0.351	7.04579e-89
KCNT2	2.83968e-93	-0.215256	0.039	0.089	8.73399e-89
PGAM1	3.19295e-93	0.294158	0.558	0.485	9.82055e-89
CHP1	3.69738e-93	0.225203	0.366	0.283	1.1372e-88
PRTFDC1	4.13438e-93	-0.1026	0.012	0.049	1.27161e-88
SERHL2	4.30297e-93	-0.10644	0.024	0.068	1.32346e-88
HIST2H2BF	4.50212e-93	-0.184889	0.025	0.07	1.38472e-88
MBD5	4.55161e-93	-0.430106	0.313	0.39	1.39994e-88
SESN3	4.58995e-93	-0.307216	0.303	0.388	1.41173e-88
CD63	5.61132e-93	0.249968	0.869	0.822	1.72587e-88
SERTM1	5.8841e-93	0.145826	0.104	0.053	1.80977e-88
PSORS1C1	7.08188e-93	0.102597	0.082	0.037	2.17817e-88
PLS3	7.5239e-93	0.215917	0.673	0.604	2.31413e-88
FAM184A	1.06548e-92	-0.281655	0.149	0.225	3.27708e-88
IGFBP2	1.12006e-92	-0.120258	0.038	0.089	3.44497e-88
AL353138.1	1.26345e-92	-0.137682	0.007	0.039	3.88601e-88
PCF11	1.27379e-92	-0.311152	0.262	0.346	3.91778e-88
CCNYL1	1.45404e-92	-0.311615	0.115	0.183	4.47218e-88
EPC1	1.80545e-92	-0.298727	0.42	0.501	5.55304e-88
HSPA6	1.8165e-92	-0.542336	0.024	0.068	5.58699e-88
EIF3B	1.98074e-92	0.188682	0.3	0.22	6.09216e-88
SNX3	2.49265e-92	0.235916	0.692	0.626	7.66665e-88
EEF1A1	2.77441e-92	0.206507	0.973	0.969	8.53326e-88
PMP22	9.62914e-92	-0.218753	0.194	0.28	2.96163e-87
PHGDH	1.04504e-91	-0.198204	0.202	0.287	3.21423e-87
SERPINH1	1.10886e-91	-0.386502	0.224	0.299	3.41054e-87
GFPT1	1.52408e-91	0.240825	0.453	0.371	4.68762e-87
EPS8L2	2.02302e-91	0.296403	0.415	0.337	6.22221e-87
COX7A1	2.0895e-91	-0.174677	0.249	0.345	6.42669e-87
CD40	2.29196e-91	-0.135046	0.108	0.18	7.04938e-87
HHEX	3.28826e-91	-0.290003	0.423	0.506	1.01137e-86
GPX4	3.36453e-91	0.275808	0.809	0.744	1.03483e-86
MCUR1	8.14973e-91	0.27871	0.411	0.334	2.50661e-86
AC055839.2	9.60716e-91	-0.0924909	0.012	0.048	2.95487e-86
ITGB8	9.81498e-91	-0.181036	0.043	0.095	3.01879e-86
GNB1	1.00152e-90	0.204249	0.458	0.374	3.08036e-86
DMTN	1.01541e-90	0.227852	0.282	0.205	3.12308e-86
KCTD8	1.05084e-90	-0.41548	0.178	0.252	3.23207e-86
CXCL12	1.36211e-90	-0.133122	0.04	0.09	4.18944e-86
UQCR10	1.58776e-90	0.239993	0.792	0.723	4.88346e-86
ROBO1	2.06707e-90	-0.221162	0.05	0.103	6.35768e-86
HSPA8	2.55627e-90	-0.462119	0.784	0.758	7.86231e-86
LRAT	3.30879e-90	-0.149302	0.047	0.101	1.01768e-85
ACTB	3.56621e-90	-0.33938	0.95	0.924	1.09686e-85
SLC4A7	3.62516e-90	-0.250225	0.068	0.127	1.11499e-85
CSNK2B	4.1916e-90	0.23726	0.681	0.601	1.28921e-85
SCGB3A1	4.33012e-90	-0.106451	0.013	0.05	1.33181e-85
ANAPC11	5.27683e-90	0.252037	0.66	0.589	1.62299e-85
PPP1R14B	5.99637e-90	0.310359	0.41	0.335	1.8443e-85
CCNH	6.40318e-90	-0.377525	0.335	0.415	1.96943e-85
AUTS2	6.46207e-90	-0.317368	0.073	0.133	1.98754e-85
PEG10	1.27368e-89	-0.203869	0.06	0.117	3.91746e-85
NPR3	1.56631e-89	-0.171303	0.127	0.203	4.81749e-85
PPP1R3B	2.29057e-89	0.147142	0.141	0.082	7.0451e-85
AFF1	2.81007e-89	-0.396927	0.566	0.623	8.64292e-85
GABARAPL1	2.9015e-89	0.235842	0.419	0.337	8.92416e-85
CCL4	4.7202e-89	-0.406534	0.032	0.079	1.45179e-84
ANXA7	4.79374e-89	0.246601	0.567	0.493	1.47441e-84
PLEKHB1	5.89046e-89	-0.166557	0.169	0.248	1.81173e-84
SH3BGRL	6.11225e-89	0.22836	0.607	0.535	1.87995e-84
DIRAS3	7.44536e-89	-0.0892849	0.011	0.045	2.28997e-84
MXI1	7.55197e-89	0.181831	0.374	0.289	2.32276e-84
PTRHD1	7.86568e-89	0.258955	0.517	0.438	2.41925e-84
FRMD4A	8.70485e-89	-0.336333	0.119	0.187	2.67735e-84
PRKAB1	1.02432e-88	0.21018	0.207	0.139	3.15049e-84
RNPEPL1	1.033e-88	0.124609	0.108	0.057	3.1772e-84
PELI1	1.04287e-88	-0.174534	0.016	0.055	3.20755e-84
AC007384.1	1.45428e-88	-0.171383	0.012	0.047	4.47294e-84
SPAG1	1.57603e-88	-0.196818	0.063	0.12	4.84739e-84
ZNF521	1.77359e-88	-0.201942	0.034	0.081	5.45503e-84
AHDC1	1.78043e-88	-0.229819	0.103	0.17	5.47606e-84
TP53BP2	3.25273e-88	-0.480247	0.228	0.304	1.00044e-83
TPI1	3.41313e-88	0.268205	0.791	0.727	1.04978e-83
PARD3B	3.58807e-88	-0.430964	0.269	0.343	1.10358e-83
LINC02593	4.95222e-88	0.0385893	0.014	0	1.52315e-83
SLC30A2	5.09113e-88	0.14424	0.08	0.037	1.56588e-83
FNDC3B	5.28332e-88	-0.468823	0.458	0.525	1.62499e-83
APTR	7.74658e-88	0.193833	0.359	0.277	2.38262e-83
COL4A3	1.00826e-87	-0.345426	0.201	0.277	3.1011e-83
SRP68	1.10067e-87	0.247591	0.321	0.245	3.38532e-83
DCN	1.20748e-87	-0.389004	0.015	0.051	3.71386e-83
UQCRC1	1.32894e-87	0.256635	0.558	0.484	4.08743e-83
TMEM65	1.34157e-87	-0.296159	0.178	0.254	4.12627e-83
SLC43A2	1.41151e-87	-0.200565	0.096	0.162	4.34139e-83
DAAM1	1.42241e-87	-0.314526	0.223	0.304	4.3749e-83
AC006305.1	1.55541e-87	-0.300866	0.133	0.204	4.78399e-83
RHOC	2.04216e-87	0.253932	0.601	0.52	6.28107e-83
EIF3M	2.4165e-87	0.254951	0.554	0.486	7.43243e-83
RGS17	3.32371e-87	-0.145351	0.024	0.066	1.02227e-82
C7orf61	3.89336e-87	-0.114843	0.002	0.028	1.19748e-82
NRP2	4.86387e-87	-0.127661	0.017	0.055	1.49598e-82
SEPTIN11	5.05387e-87	-0.206541	0.093	0.158	1.55442e-82
EFHD2	5.12986e-87	0.335248	0.376	0.306	1.57779e-82
ATP5F1D	5.29875e-87	0.233498	0.793	0.728	1.62974e-82
TTC8	6.00996e-87	0.217032	0.381	0.3	1.84848e-82
PAX8-AS1	8.34414e-87	-0.323256	0.391	0.474	2.56641e-82
DNM2	8.98697e-87	0.183239	0.314	0.235	2.76412e-82
ANKRD11	1.43727e-86	-0.314325	0.366	0.447	4.42062e-82
DHRS4	1.70314e-86	0.251749	0.364	0.285	5.23834e-82
PLOD2	1.96077e-86	-0.316909	0.562	0.619	6.03074e-82
CSRP2	2.19588e-86	-0.225295	0.293	0.376	6.75387e-82
RNF157-AS1	2.72264e-86	-0.089402	0.014	0.05	8.37403e-82
KMT2E	3.09717e-86	-0.313842	0.434	0.512	9.52596e-82
MATR3.1	3.97543e-86	0.218842	0.559	0.452	1.22272e-81
ACAA2	4.71655e-86	0.270664	0.503	0.425	1.45067e-81
GLIDR	5.2473e-86	0.148423	0.178	0.113	1.61391e-81
HSD17B14	7.05393e-86	-0.15332	0.157	0.236	2.16958e-81
KLHDC8A	8.87155e-86	0.0482788	0.018	0.001	2.72862e-81
KAZN	1.02965e-85	-0.451801	0.227	0.3	3.1669e-81
MNS1	1.15759e-85	-0.170181	0.052	0.106	3.5604e-81
RALGAPA2	1.35055e-85	-0.415685	0.415	0.479	4.15389e-81
KIF12	1.42657e-85	0.21796	0.319	0.242	4.38769e-81
LINC00882	1.43702e-85	-0.221092	0.063	0.118	4.41984e-81
ATP6V0E2	2.11084e-85	0.419318	0.484	0.421	6.49232e-81
AC034243.1	2.22876e-85	-0.0998178	0.03	0.075	6.85499e-81
GJA1	2.41405e-85	-0.298751	0.436	0.512	7.42488e-81
PTCH2	3.58206e-85	-0.126169	0.018	0.055	1.10173e-80
CDKAL1	3.81837e-85	-0.428548	0.268	0.34	1.17442e-80
CTSS	4.16818e-85	-0.193558	0.06	0.116	1.28201e-80
ORMDL3	4.60462e-85	0.279567	0.33	0.257	1.41624e-80
KLHDC2	5.28718e-85	0.23737	0.512	0.437	1.62618e-80
HLA-G	7.1431e-85	0.0813298	0.035	0.009	2.197e-80
TMEM178A	7.45105e-85	-0.103284	0.028	0.071	2.29172e-80
RAB18	1.00313e-84	0.220328	0.521	0.44	3.08532e-80
NAV2	1.68933e-84	-0.341466	0.415	0.49	5.19587e-80
AC010168.1	1.84338e-84	-0.169062	0.012	0.046	5.66969e-80
SRF	1.89802e-84	-0.278946	0.146	0.217	5.83775e-80
CELF2	2.16334e-84	-0.323381	0.127	0.195	6.65378e-80
KLK1	2.21185e-84	-0.080155	0.008	0.04	6.80299e-80
RUNX2	2.83e-84	-0.121808	0.01	0.042	8.70425e-80
MYCBP2	4.03085e-84	-0.309475	0.285	0.365	1.23977e-79
HIST1H2BE	4.63524e-84	-0.127813	0.014	0.05	1.42566e-79
ERFE	4.80618e-84	0.20679	0.117	0.066	1.47824e-79
GJB6	5.84844e-84	0.142939	0.118	0.066	1.79881e-79
TMEM125	7.79736e-84	0.236141	0.37	0.293	2.39823e-79
BAMBI	8.02536e-84	-0.0790139	0.008	0.038	2.46836e-79
CADM2	1.00219e-83	-0.248481	0.045	0.095	3.08244e-79
PRKCE	1.04383e-83	-0.297771	0.112	0.178	3.2105e-79
GCLC	1.07478e-83	0.158282	0.216	0.147	3.30569e-79
OTOS	1.27596e-83	-0.270162	0.57	0.623	3.92447e-79
BTF3	1.46724e-83	0.203347	0.845	0.782	4.51281e-79
COL4A1	1.47956e-83	0.144489	0.239	0.166	4.5507e-79
THNSL2	1.51155e-83	0.208873	0.315	0.238	4.64907e-79
MARCKS	1.71528e-83	-0.2705	0.213	0.291	5.27569e-79
LENG8	2.15958e-83	0.161389	0.245	0.171	6.64222e-79
HMGCR	2.33523e-83	0.183629	0.226	0.157	7.18246e-79
GRAMD2B	2.79332e-83	-0.302914	0.414	0.494	8.59141e-79
TXN	2.79424e-83	0.293661	0.682	0.621	8.59423e-79
LPP	3.002e-83	-0.377157	0.297	0.372	9.23325e-79
REEP3	3.2575e-83	0.183143	0.385	0.303	1.00191e-78
AQP3	4.10869e-83	-0.0702789	0.002	0.028	1.26371e-78
PTMS	4.45157e-83	0.242856	0.667	0.601	1.36917e-78
FER	4.93592e-83	-0.391801	0.317	0.389	1.51814e-78
PACRG	5.36655e-83	-0.172139	0.041	0.09	1.65059e-78
NUDT14	5.43114e-83	0.235787	0.375	0.297	1.67045e-78
FRG1-DT	1.42864e-82	-0.18171	0.033	0.077	4.39405e-78
RAD23B	1.4511e-82	0.192814	0.449	0.367	4.46315e-78
JARID2	1.45829e-82	-0.343796	0.088	0.148	4.48528e-78
NFATC1	1.727e-82	-0.188139	0.029	0.071	5.31172e-78
EIF3H	1.73538e-82	0.226458	0.71	0.65	5.33752e-78
AC000085.1	1.85958e-82	-0.148032	0.017	0.053	5.7195e-78
TOLLIP	1.95118e-82	0.217333	0.31	0.236	6.00125e-78
COX8A	2.19653e-82	0.241998	0.815	0.765	6.75585e-78
SLC25A38	2.5857e-82	0.238371	0.343	0.27	7.95285e-78
POLR2A	2.85594e-82	-0.403551	0.355	0.428	8.784e-78
AC007325.4	3.51465e-82	-0.0837909	0.004	0.031	1.081e-77
PER2	5.02124e-82	-0.250862	0.131	0.2	1.54438e-77
CD55	7.74919e-82	-0.328112	0.298	0.374	2.38342e-77
SLC9A1	8.6214e-82	-0.324921	0.105	0.167	2.65168e-77
HIGD2A	1.03103e-81	0.235123	0.658	0.588	3.17113e-77
ARSG	1.21066e-81	-0.165461	0.062	0.117	3.72362e-77
OPHN1	1.3e-81	-0.256282	0.104	0.167	3.99842e-77
GET3	1.32055e-81	0.248023	0.454	0.38	4.06162e-77
WNT11	1.41595e-81	0.104484	0.04	0.012	4.35502e-77
CREG1	1.61584e-81	0.224894	0.583	0.516	4.96983e-77
SGMS1	1.62296e-81	-0.350828	0.31	0.385	4.99175e-77
GOT2	1.78225e-81	0.244885	0.335	0.262	5.48166e-77
ZNF664	1.8949e-81	0.268481	0.414	0.339	5.82815e-77
PCNX2	2.05843e-81	-0.275527	0.089	0.149	6.3311e-77
MED12L	2.26574e-81	-0.139881	0.012	0.045	6.96874e-77
CHD1	2.46496e-81	-0.317752	0.203	0.276	7.58149e-77
SPR	2.5313e-81	0.233882	0.277	0.206	7.78553e-77
NCOA4	2.58956e-81	0.236684	0.42	0.345	7.96472e-77
DPYD	3.00748e-81	-0.341313	0.173	0.245	9.25009e-77
LINC01578	3.93048e-81	-0.227866	0.595	0.667	1.2089e-76
XPO1	6.91738e-81	-0.306158	0.277	0.355	2.12758e-76
NDUFA11	7.39322e-81	0.220672	0.75	0.679	2.27393e-76
SARAF	7.59282e-81	0.206821	0.794	0.741	2.33532e-76
VLDLR-AS1	8.29642e-81	-0.275866	0.14	0.209	2.55173e-76
KCNIP3	1.02295e-80	0.178021	0.188	0.125	3.14627e-76
GHR	1.1168e-80	-0.254973	0.065	0.12	3.43495e-76
PFN1	1.17077e-80	0.222429	0.812	0.736	3.60093e-76
NABP1	2.21052e-80	-0.149308	0.02	0.058	6.79889e-76
PRKCSH	2.2385e-80	0.224625	0.529	0.456	6.88496e-76
OSTC	2.25187e-80	0.226928	0.573	0.501	6.92606e-76
ESRRG	2.28621e-80	-0.414226	0.318	0.388	7.03168e-76
DENND4A	2.3383e-80	-0.466814	0.202	0.271	7.19192e-76
HIST1H4C	2.38954e-80	-0.374086	0.642	0.639	7.3495e-76
SLC12A8	2.55186e-80	-0.270499	0.396	0.477	7.84874e-76
EIF5A	2.89112e-80	0.252516	0.617	0.558	8.89221e-76
TBC1D17	3.30348e-80	0.223412	0.301	0.228	1.01605e-75
DUSP6	3.55304e-80	-0.227995	0.148	0.221	1.09281e-75
SLC25A28	4.34824e-80	0.0913284	0.103	0.055	1.33739e-75
NIPSNAP3A	5.23315e-80	0.200914	0.233	0.166	1.60956e-75
AASS	5.32614e-80	-0.257243	0.09	0.149	1.63816e-75
CKLF	5.44429e-80	-0.186634	0.185	0.262	1.6745e-75
TUBA1C	5.68742e-80	-0.258535	0.389	0.459	1.74928e-75
METTL27	7.00531e-80	0.193774	0.191	0.128	2.15462e-75
ZFAND3	7.17779e-80	-0.4207	0.423	0.486	2.20767e-75
FBXL5	7.17906e-80	0.217632	0.515	0.439	2.20806e-75
NBR1	8.87593e-80	0.207731	0.387	0.308	2.72997e-75
TCEAL3	9.54201e-80	-0.198903	0.411	0.487	2.93484e-75
PLXDC2	9.76963e-80	-0.43143	0.21	0.279	3.00485e-75
NDUFA6	9.77287e-80	0.263544	0.564	0.495	3.00584e-75
EFCAB2	1.40533e-79	-0.335915	0.288	0.363	4.32238e-75
AP3S1	1.73417e-79	0.215057	0.37	0.295	5.3338e-75
IFI27	1.75147e-79	0.121422	0.039	0.012	5.38701e-75
LETMD1	1.94053e-79	0.238934	0.422	0.349	5.96849e-75
PMAIP1	2.07122e-79	-0.108521	0.023	0.062	6.37046e-75
SPX	2.17703e-79	-0.180294	0.177	0.252	6.6959e-75
AGAP1	2.41438e-79	-0.373565	0.14	0.206	7.42592e-75
CLDN5	3.77945e-79	-0.221948	0.066	0.121	1.16245e-74
AHCYL1	3.86278e-79	0.212494	0.468	0.392	1.18808e-74
ST6GAL2	4.27345e-79	-0.276584	0.352	0.433	1.31439e-74
ACTR2	4.29841e-79	0.214828	0.427	0.35	1.32206e-74
LAMP2	4.64282e-79	0.200274	0.499	0.428	1.42799e-74
ARID4B	4.7226e-79	-0.332539	0.45	0.52	1.45253e-74
ADA2	5.51592e-79	-0.0960416	0.032	0.076	1.69653e-74
TXNL4A	7.15862e-79	0.244547	0.548	0.476	2.20178e-74
STAT6	8.94605e-79	0.156149	0.205	0.14	2.75154e-74
LINC02672	9.21727e-79	0.261914	0.473	0.401	2.83496e-74
GORASP2	1.25191e-78	0.228583	0.368	0.294	3.8505e-74
TPM3	1.31062e-78	0.240231	0.596	0.531	4.03108e-74
JAZF1	1.7715e-78	0.163554	0.356	0.271	5.44861e-74
MPPED2	1.97142e-78	-0.340551	0.504	0.572	6.0635e-74
RAB5C	2.03958e-78	0.245647	0.589	0.517	6.27314e-74
SAMD4A	2.54681e-78	-0.333635	0.088	0.147	7.83322e-74
WNT4	2.8691e-78	0.0939316	0.044	0.015	8.82449e-74
SYT7	4.39603e-78	0.112001	0.063	0.028	1.35209e-73
HADHA	4.5071e-78	0.214769	0.579	0.512	1.38625e-73
SLC20A1	4.65088e-78	-0.181781	0.073	0.13	1.43047e-73
CMTM6	5.13396e-78	0.214927	0.447	0.376	1.57905e-73
SERF2	5.69942e-78	0.175573	0.915	0.875	1.75297e-73
TSPAN3	5.73067e-78	0.224954	0.677	0.612	1.76258e-73
ZC3H13	5.78726e-78	-0.252291	0.316	0.393	1.77999e-73
SPINT2	8.5224e-78	-0.178705	0.857	0.837	2.62123e-73
ABHD12	1.01966e-77	0.21048	0.609	0.544	3.13618e-73
EPHA2	1.05398e-77	-0.134689	0.034	0.078	3.24174e-73
GATA6	1.10787e-77	-0.153017	0.048	0.097	3.40747e-73
UBA1	1.20104e-77	0.214966	0.468	0.393	3.69404e-73
ATP6V1D	1.27724e-77	0.215507	0.567	0.499	3.92842e-73
SAMD12	1.31205e-77	-0.35771	0.283	0.356	4.03547e-73
CYP4F11	1.32686e-77	0.100857	0.068	0.031	4.08103e-73
EIF4A3	1.33546e-77	-0.248698	0.338	0.41	4.10748e-73
SMIM19	1.47327e-77	0.244397	0.564	0.496	4.53134e-73
EIF4G2	1.82019e-77	0.19781	0.734	0.669	5.59837e-73
MT1F	1.89887e-77	0.166032	0.875	0.817	5.84035e-73
FAM229A	1.94355e-77	-0.120362	0.071	0.127	5.97778e-73
KIAA2013	2.17649e-77	0.122682	0.172	0.111	6.69422e-73
NSMCE3	2.38684e-77	-0.201933	0.246	0.322	7.3412e-73
MIEN1	3.10971e-77	0.240265	0.477	0.402	9.56453e-73
PGF	3.19672e-77	-0.18549	0.314	0.4	9.83214e-73
MAN1C1	3.75827e-77	-0.247334	0.101	0.162	1.15593e-72
MYH11	3.96687e-77	-0.182187	0.007	0.035	1.22009e-72
ABHD4	5.59739e-77	0.177579	0.173	0.114	1.72159e-72
TSGA10	5.99351e-77	-0.304149	0.238	0.312	1.84342e-72
AC253572.2	6.36653e-77	-0.0878776	0.009	0.039	1.95815e-72
MPV17	6.58147e-77	0.235012	0.393	0.319	2.02426e-72
KIF19	7.25959e-77	-0.0849731	0.019	0.056	2.23283e-72
AC067956.1	7.50658e-77	-0.265331	0.047	0.095	2.3088e-72
MACC1	7.52593e-77	-0.105107	0.011	0.042	2.31475e-72
FLII	8.15987e-77	0.187995	0.219	0.154	2.50973e-72
GFPT2	8.29019e-77	-0.14093	0.021	0.059	2.54981e-72
AL137009.1	1.12542e-76	-0.251023	0.066	0.119	3.46146e-72
STUB1	1.17489e-76	0.225764	0.605	0.537	3.61362e-72
SH3GLB2	1.67094e-76	0.181069	0.26	0.189	5.13932e-72
GLUL	1.78349e-76	0.222807	0.836	0.775	5.48547e-72
ACSL1	1.81394e-76	0.148149	0.276	0.204	5.57914e-72
LINC01277	2.38205e-76	-0.112618	0.012	0.044	7.32647e-72
CDC42SE2	2.52105e-76	-0.356997	0.253	0.324	7.75398e-72
CIAO2A	2.91873e-76	0.223148	0.5	0.423	8.97715e-72
S100A16	2.94638e-76	0.244549	0.369	0.297	9.06218e-72
KCNC3	2.96756e-76	-0.195238	0.072	0.127	9.12733e-72
CD27	3.15085e-76	0.161142	0.084	0.043	9.69106e-72
MYLK	3.37674e-76	-0.0978878	0.017	0.052	1.03859e-71
ABHD14B	3.78311e-76	0.243404	0.513	0.439	1.16357e-71
FAM117B	3.93418e-76	-0.235851	0.052	0.1	1.21004e-71
GATD3A	4.07342e-76	0.183451	0.205	0.14	1.25286e-71
AL355304.1	5.13835e-76	-0.111004	0.005	0.031	1.5804e-71
CRIP2	7.57059e-76	0.254466	0.586	0.512	2.32849e-71
YWHAZ	8.08903e-76	0.204717	0.763	0.701	2.48794e-71
DYNLRB1	9.52813e-76	0.233693	0.643	0.578	2.93057e-71
IL20RA	9.82142e-76	-0.0682316	0.007	0.035	3.02077e-71
CFAP20	1.09236e-75	-0.182338	0.181	0.254	3.35976e-71
MSN	1.10419e-75	0.200033	0.475	0.4	3.39616e-71
ZFHX3	1.10458e-75	-0.377379	0.412	0.477	3.39736e-71
RNF7	1.12079e-75	0.226263	0.564	0.494	3.44721e-71
PRRC2C	1.36994e-75	-0.265176	0.457	0.529	4.21352e-71
LINC01116	1.56176e-75	-0.0695573	0	0.02	4.8035e-71
IFITM1	1.86233e-75	0.180252	0.044	0.015	5.72796e-71
LAGE3	1.90433e-75	-0.154548	0.168	0.24	5.85715e-71
ILK	2.27617e-75	0.236088	0.428	0.357	7.00083e-71
KCNMB2	2.49745e-75	-0.123444	0.013	0.046	7.68139e-71
CERS2	2.81834e-75	0.241971	0.49	0.42	8.66836e-71
CDKN2AIP	3.1215e-75	-0.193572	0.179	0.251	9.60081e-71
SLC25A25	3.53806e-75	-0.240132	0.196	0.27	1.0882e-70
POLR2L	3.99235e-75	-0.20628	0.755	0.743	1.22793e-70
XIST	1.22273e-74	-0.384848	0.342	0.406	3.76074e-70
SYNE2	1.23369e-74	-0.265679	0.668	0.721	3.79445e-70
LDHB	1.39975e-74	0.227402	0.773	0.704	4.30522e-70
BMP4	2.02039e-74	-0.0979718	0.027	0.066	6.2141e-70
TPPP	2.2388e-74	-0.116058	0.031	0.072	6.88587e-70
EIF5B	2.40911e-74	-0.214192	0.371	0.447	7.40971e-70
ZNF503	2.59136e-74	-0.163169	0.109	0.171	7.97025e-70
TRMT9B	2.83503e-74	-0.289518	0.399	0.471	8.71972e-70
DUSP23	3.68983e-74	0.243393	0.369	0.299	1.13488e-69
SMIM41	3.7755e-74	-0.113445	0.004	0.028	1.16123e-69
MAPK10	4.05899e-74	-0.387984	0.39	0.454	1.24842e-69
CNBP	4.09075e-74	0.214691	0.774	0.698	1.25819e-69
BTBD9	4.22511e-74	-0.399869	0.218	0.284	1.29952e-69
ABHD5	4.37975e-74	-0.264786	0.23	0.303	1.34708e-69
TCF4	4.65249e-74	-0.321481	0.213	0.284	1.43097e-69
MEGF9	4.89876e-74	0.153254	0.277	0.204	1.50671e-69
FOXC1	5.57839e-74	0.0419044	0.031	0.008	1.71575e-69
SNCA	5.80033e-74	-0.167374	0.078	0.134	1.78401e-69
JAM3	7.61889e-74	-0.0906741	0.011	0.042	2.34334e-69
NDUFV1	1.19169e-73	0.226596	0.578	0.51	3.66528e-69
ATP13A1	1.19731e-73	0.173405	0.227	0.161	3.68257e-69
SMOC2	1.27232e-73	-0.383704	0.378	0.442	3.91328e-69
NSRP1	1.44861e-73	-0.222851	0.343	0.419	4.45549e-69
CLDN7	1.588e-73	0.220635	0.682	0.616	4.88422e-69
TRAPPC1	1.61943e-73	0.225992	0.583	0.514	4.98089e-69
C2orf88	1.73821e-73	0.0832437	0.095	0.051	5.3462e-69
MT1G	2.35699e-73	0.650875	0.853	0.833	7.24939e-69
ANKUB1	2.41557e-73	-0.273565	0.048	0.094	7.42957e-69
CPAMD8	2.82303e-73	0.0971993	0.093	0.049	8.6828e-69
SIRT1	2.84196e-73	-0.228178	0.121	0.184	8.74102e-69
AC022007.1	2.92864e-73	0.139801	0.092	0.05	9.00762e-69
UNC80	3.28255e-73	-0.0802057	0.005	0.029	1.00961e-68
CREB3L2	3.36099e-73	0.181394	0.498	0.425	1.03374e-68
SBSPON	3.51729e-73	-0.0999194	0.036	0.079	1.08181e-68
SLC24A3	4.151e-73	-0.216494	0.05	0.097	1.27672e-68
ACO2	4.35738e-73	0.23199	0.437	0.369	1.3402e-68
HEY2	4.50239e-73	-0.0797617	0.012	0.043	1.3848e-68
FP671120.7	4.66662e-73	0.0989861	0.057	0.024	1.43531e-68
CALCOCO1	4.88947e-73	0.177805	0.299	0.228	1.50386e-68
WSB2	5.02956e-73	0.117607	0.198	0.134	1.54694e-68
AUH	6.30502e-73	0.148853	0.386	0.306	1.93923e-68
POLR2E	6.8283e-73	0.234991	0.54	0.467	2.10018e-68
FBLN1	7.62213e-73	-0.230933	0.01	0.038	2.34434e-68
ST6GAL1	7.99345e-73	0.141095	0.234	0.165	2.45855e-68
RASL11A	1.40441e-72	-0.0893754	0.013	0.044	4.31954e-68
DYNLL1	1.47629e-72	-0.262756	0.646	0.665	4.54063e-68
COX17	1.7548e-72	0.294688	0.562	0.501	5.39723e-68
RHEX	1.95375e-72	-0.263357	0.112	0.171	6.00914e-68
MCCC2	2.40924e-72	0.221444	0.344	0.274	7.41011e-68
CSNK2A2	2.42688e-72	0.0763254	0.113	0.064	7.46434e-68
ERP29	2.63711e-72	0.202641	0.708	0.646	8.11095e-68
SPDYA	2.79363e-72	-0.156027	0.016	0.049	8.59236e-68
B3GNT2	3.91718e-72	-0.18307	0.15	0.218	1.20481e-67
COPE	4.00607e-72	0.225568	0.672	0.605	1.23215e-67
SPIDR	4.0121e-72	-0.364413	0.359	0.426	1.234e-67
TINAGL1	4.65797e-72	-0.233458	0.272	0.347	1.43265e-67
AL513166.1	5.04658e-72	-0.270369	0.067	0.118	1.55218e-67
AMBRA1	5.29863e-72	-0.307116	0.159	0.224	1.6297e-67
TPM1	5.69365e-72	-0.280996	0.499	0.562	1.75119e-67
CLPTM1L	5.86476e-72	0.151507	0.26	0.191	1.80382e-67
DHX36	8.2253e-72	-0.233321	0.373	0.449	2.52986e-67
AL499604.1	9.18443e-72	-0.111034	0.021	0.056	2.82485e-67
HIGD1A	9.45284e-72	0.239814	0.56	0.488	2.90741e-67
SRARP	1.03218e-71	-0.0765973	0.02	0.055	3.17466e-67
IL34	1.1283e-71	-0.107618	0.02	0.054	3.4703e-67
ANK2	1.33756e-71	-0.247901	0.156	0.223	4.11393e-67
PLXNB2	1.37304e-71	0.192206	0.361	0.289	4.22305e-67
JUND	1.45727e-71	0.350268	0.525	0.647	4.48214e-67
PSMD8	2.23972e-71	0.232641	0.568	0.505	6.88871e-67
ARHGAP20	2.34717e-71	-0.195896	0.102	0.161	7.21919e-67
RORC	2.43424e-71	0.238722	0.326	0.259	7.487e-67
L3MBTL4	2.77141e-71	-0.362139	0.255	0.322	8.52403e-67
FP236383.4	2.88107e-71	0.105251	0.047	0.018	8.86129e-67
CCDC167	3.10662e-71	0.163039	0.15	0.096	9.55504e-67
CAPRIN1	3.36764e-71	0.227	0.451	0.379	1.03578e-66
MEF2C-AS1	3.72805e-71	-0.213812	0.085	0.141	1.14664e-66
AL683813.1	4.49936e-71	-0.126379	0.016	0.048	1.38387e-66
RAB5B	4.60846e-71	0.211837	0.37	0.298	1.41742e-66
AL139317.5	4.62246e-71	-0.173195	0.028	0.066	1.42173e-66
HINT1	5.62547e-71	0.178567	0.846	0.79	1.73022e-66
CHD2	6.13475e-71	-0.348967	0.442	0.511	1.88687e-66
SNTA1	6.36991e-71	0.232722	0.6	0.529	1.95919e-66
PPIF	8.01535e-71	0.262158	0.29	0.226	2.46528e-66
SHC2	8.31167e-71	0.109238	0.14	0.086	2.55642e-66
AC005083.1	1.25552e-70	-0.0709946	0.011	0.041	3.86161e-66
FRAT2	1.28097e-70	-0.129352	0.089	0.145	3.93988e-66
MMP24OS	1.30277e-70	0.217217	0.591	0.525	4.00692e-66
AGO3	1.40398e-70	-0.353016	0.213	0.279	4.31821e-66
ERCC1	1.43234e-70	-0.245885	0.321	0.394	4.40546e-66
CDKN1B	1.45464e-70	0.21623	0.36	0.29	4.47403e-66
SLA	1.68902e-70	-0.698292	0.393	0.444	5.19491e-66
SYNCRIP	1.76262e-70	-0.272456	0.477	0.538	5.42128e-66
Z93241.1	1.8534e-70	-0.0895584	0.014	0.046	5.7005e-66
ATRX	1.85681e-70	-0.275125	0.455	0.521	5.711e-66
TMEM167B	2.10015e-70	0.192444	0.287	0.219	6.45942e-66
CDK16	2.25375e-70	0.207504	0.312	0.244	6.93184e-66
MHENCR	2.39158e-70	0.219618	0.307	0.238	7.35579e-66
ITGA9-AS1	2.48315e-70	-0.207078	0.057	0.105	7.63741e-66
CSDE1	2.50567e-70	0.20427	0.732	0.665	7.70669e-66
TUSC3	2.91907e-70	-0.126253	0.031	0.071	8.97817e-66
IL3RA	3.08802e-70	-0.114231	0.009	0.037	9.49782e-66
ARRDC1	3.25473e-70	0.184176	0.24	0.175	1.00106e-65
ADGRA3	3.55585e-70	-0.322723	0.224	0.293	1.09367e-65
HSPA2	4.15918e-70	-0.139296	0.068	0.119	1.27924e-65
NPL	4.16317e-70	-0.119692	0.018	0.052	1.28047e-65
SERINC3	4.84835e-70	0.21838	0.488	0.42	1.49121e-65
PGAM2	5.61559e-70	-0.0913344	0.029	0.067	1.72719e-65
PHKB	5.9239e-70	0.172203	0.439	0.362	1.82201e-65
FAT4	6.62532e-70	-0.225968	0.082	0.136	2.03775e-65
PDZD2	8.03762e-70	-0.0954351	0.007	0.033	2.47213e-65
MGAT4B	1.0571e-69	0.218029	0.292	0.226	3.25132e-65
GCH1	1.15293e-69	-0.184261	0.024	0.06	3.54606e-65
UACA	1.26616e-69	-0.248142	0.379	0.458	3.89433e-65
LIPG	1.42597e-69	-0.276013	0.478	0.543	4.38587e-65
COX14	1.47738e-69	0.24924	0.584	0.524	4.54397e-65
EMB	1.66114e-69	0.187031	0.279	0.213	5.10918e-65
DCTN1	1.70054e-69	0.204492	0.292	0.224	5.23034e-65
IL7R	1.90342e-69	-0.224373	0.008	0.034	5.85436e-65
PRKD1	2.06278e-69	-0.346898	0.148	0.209	6.34449e-65
YIPF1	2.12963e-69	0.234844	0.279	0.214	6.55011e-65
INAFM2	2.39355e-69	0.153666	0.151	0.098	7.36185e-65
HGS	3.09914e-69	0.190917	0.252	0.187	9.53204e-65
LCN12	3.25083e-69	0.246799	0.484	0.42	9.99858e-65
POLD4	3.6026e-69	0.218709	0.449	0.379	1.10805e-64
POMP	4.29776e-69	0.214688	0.614	0.549	1.32186e-64
MAPKBP1	4.55831e-69	-0.231128	0.099	0.156	1.402e-64
CEBPZ	5.5212e-69	-0.203055	0.264	0.34	1.69815e-64
DIPK2A	6.04542e-69	-0.228481	0.119	0.179	1.85939e-64
IAH1	6.61742e-69	0.194414	0.399	0.328	2.03532e-64
ITGB3BP	7.15218e-69	-0.168283	0.103	0.162	2.1998e-64
NT5C3B	7.24066e-69	0.215767	0.466	0.397	2.22701e-64
C4orf3	7.28741e-69	0.218973	0.643	0.578	2.24139e-64
CYTOR	8.01873e-69	-0.203512	0.068	0.119	2.46632e-64
RAB26	8.0284e-69	-0.128696	0.018	0.05	2.46929e-64
MAPK4	9.02092e-69	-0.151764	0.045	0.089	2.77456e-64
PDLIM3	9.7357e-69	0.184458	0.322	0.251	2.99441e-64
AP1M2	1.06253e-68	0.234825	0.516	0.449	3.26804e-64
EIF4B	1.12941e-68	0.246744	0.708	0.66	3.47373e-64
ASH1L	1.2231e-68	-0.320677	0.445	0.507	3.76187e-64
MICAL3	1.24081e-68	-0.290368	0.153	0.216	3.81636e-64
AC239799.2	1.27417e-68	-0.0680471	0.005	0.029	3.91896e-64
NENF	1.57228e-68	0.196493	0.673	0.607	4.83585e-64
NRBP2	1.68024e-68	0.100794	0.097	0.054	5.16791e-64
HNRNPC	1.76641e-68	-0.257583	0.633	0.684	5.43295e-64
IQCG	2.17057e-68	-0.152171	0.091	0.147	6.67601e-64
SLC2A9	2.45576e-68	-0.149483	0.059	0.107	7.55317e-64
TWF1	2.51567e-68	0.239834	0.442	0.37	7.73745e-64
DLG4	2.55038e-68	-0.0865689	0.01	0.038	7.84422e-64
CCNB1IP1	3.90406e-68	0.201854	0.412	0.342	1.20077e-63
FAHD2A	3.99459e-68	0.225482	0.393	0.323	1.22862e-63
POLR2H	4.14806e-68	-0.180789	0.266	0.339	1.27582e-63
HYOU1	4.24267e-68	0.229418	0.389	0.317	1.30492e-63
TSPO	4.30721e-68	0.206383	0.551	0.485	1.32477e-63
CORO2B	4.84181e-68	-0.0939684	0.012	0.042	1.4892e-63
CPEB4	4.88533e-68	-0.3131	0.302	0.372	1.50258e-63
LINC01138	4.94729e-68	0.129066	0.166	0.109	1.52164e-63
APRT	5.36524e-68	0.217484	0.637	0.573	1.65019e-63
PHACTR4	5.83281e-68	-0.278947	0.241	0.31	1.794e-63
CCNE2	6.67242e-68	-0.10204	0.015	0.046	2.05224e-63
CNOT8	6.75207e-68	0.172167	0.23	0.168	2.07673e-63
LTA4H	8.8091e-68	0.213521	0.43	0.361	2.70942e-63
C1orf21	8.83482e-68	0.0845346	0.091	0.049	2.71733e-63
PPIB	9.87218e-68	0.181058	0.878	0.827	3.03639e-63
GNPAT	9.96742e-68	0.15387	0.228	0.165	3.06568e-63
HMGN2	1.10145e-67	-0.189014	0.838	0.801	3.38773e-63
COA8	1.12664e-67	0.205696	0.401	0.332	3.46519e-63
KLF6	1.18078e-67	0.313137	0.682	0.616	3.63172e-63
GRSF1	1.20364e-67	0.198544	0.39	0.319	3.70204e-63
TSTA3	1.21839e-67	0.178796	0.241	0.177	3.74741e-63
COPA	1.30091e-67	0.176528	0.445	0.373	4.00122e-63
AREG	1.30468e-67	-0.129816	0.023	0.058	4.01281e-63
RAB24	1.32478e-67	0.196766	0.277	0.21	4.07464e-63
FAM219B	1.77009e-67	0.129245	0.177	0.119	5.44428e-63
KCNE4	1.81246e-67	-0.0939644	0.024	0.06	5.57457e-63
HIST2H3PS2	1.86881e-67	-0.0994493	0.024	0.06	5.74791e-63
POGZ	1.97967e-67	-0.29899	0.303	0.373	6.08887e-63
PDLIM2	2.27745e-67	-0.102218	0.029	0.067	7.00475e-63
CHKA	3.41577e-67	-0.30258	0.325	0.396	1.05059e-62
EMC3	3.79987e-67	0.22003	0.509	0.444	1.16873e-62
TAF3	4.29858e-67	-0.270952	0.148	0.21	1.32211e-62
CLEC3B	4.31667e-67	0.0854293	0.026	0.006	1.32768e-62
HNRNPA1P48	5.69002e-67	-0.0788388	0.005	0.028	1.75008e-62
DUSP14	6.04112e-67	-0.223158	0.322	0.393	1.85807e-62
THOC3	6.30304e-67	0.204578	0.399	0.326	1.93863e-62
SDHA	6.99473e-67	0.204648	0.356	0.289	2.15137e-62
FOSL1	7.75864e-67	-0.0877476	0.012	0.04	2.38633e-62
RHBDD2	8.66082e-67	0.244688	0.531	0.465	2.66381e-62
CSKMT	9.09484e-67	-0.144843	0.056	0.102	2.7973e-62
SGCD	1.05995e-66	-0.318287	0.198	0.265	3.26009e-62
WDR45	1.16324e-66	0.220936	0.378	0.311	3.57776e-62
PGLS	1.16765e-66	0.225919	0.52	0.455	3.59135e-62
CACHD1	1.2098e-66	-0.326926	0.095	0.149	3.72098e-62
SMIM29	1.22753e-66	0.213995	0.301	0.236	3.77553e-62
ZNF326	1.3731e-66	-0.182748	0.215	0.285	4.22325e-62
NMRK1	1.49953e-66	0.191739	0.344	0.276	4.6121e-62
LINC01473	1.5381e-66	-0.438354	0.24	0.297	4.73074e-62
CFAP300	1.62902e-66	-0.0731183	0.018	0.051	5.01036e-62
AC023421.1	1.81072e-66	0.0342051	0.012	0	5.56922e-62
PGA5	2.60301e-66	-0.0849384	0.03	0.068	8.00608e-62
CCDC138	3.01577e-66	-0.158301	0.03	0.068	9.27562e-62
RSPH6A	3.32581e-66	0.12063	0.097	0.055	1.02292e-61
METTL9	3.42258e-66	0.203878	0.473	0.411	1.05268e-61
ADGRV1	4.05265e-66	-0.280236	0.22	0.286	1.24647e-61
AHCY	4.4184e-66	0.231417	0.523	0.458	1.35897e-61
RCAN1	5.0961e-66	-0.514314	0.231	0.296	1.56741e-61
NRP1	5.57633e-66	-0.170125	0.027	0.063	1.71511e-61
AC092910.3	5.6129e-66	-0.122517	0.02	0.053	1.72636e-61
PSMA5	5.81716e-66	0.198051	0.413	0.345	1.78918e-61
BHLHE41	6.11568e-66	-0.195764	0.307	0.384	1.881e-61
SF3B2	6.17842e-66	0.204373	0.604	0.538	1.9003e-61
HIST1H2BK	6.69617e-66	0.184355	0.201	0.141	2.05954e-61
TARSL2	7.23504e-66	-0.207398	0.187	0.255	2.22528e-61
AC106707.1	8.98755e-66	-0.0936125	0.003	0.024	2.7643e-61
FUBP3	9.08665e-66	0.160316	0.327	0.258	2.79478e-61
PRPF8	1.00071e-65	0.184462	0.465	0.393	3.0779e-61
TMEM123	1.10646e-65	0.180711	0.708	0.65	3.40315e-61
FYB2	1.37535e-65	-0.0827242	0.008	0.034	4.23017e-61
MED13	1.37756e-65	-0.325338	0.167	0.229	4.23695e-61
EPB41L2	1.49355e-65	-0.218256	0.096	0.15	4.59372e-61
MCRIP1	1.50167e-65	0.219609	0.401	0.334	4.61867e-61
VPS28	1.69791e-65	0.190657	0.704	0.636	5.22225e-61
AL591501.1	1.71023e-65	-0.182999	0.04	0.081	5.26015e-61
SORBS2	2.03205e-65	-0.312723	0.772	0.814	6.24997e-61
KDM6A	2.18977e-65	-0.411916	0.247	0.312	6.73507e-61
ITM2A	2.40618e-65	-0.158157	0.218	0.291	7.40069e-61
FAM114A1	2.44116e-65	0.17147	0.283	0.217	7.50826e-61
SH3BP5	2.83588e-65	0.130345	0.289	0.221	8.72233e-61
LPGAT1	2.84516e-65	0.185229	0.417	0.345	8.75085e-61
FABP5	3.20668e-65	-0.0768442	0.036	0.076	9.86277e-61
HSPA9	3.49378e-65	0.190602	0.549	0.483	1.07458e-60
SV2A	3.57411e-65	-0.0620028	0.007	0.031	1.09929e-60
SPINK2	3.57485e-65	-0.0509536	0.004	0.026	1.09952e-60
MICAL1	4.48981e-65	0.046461	0.035	0.012	1.38093e-60
LINGO1	4.55851e-65	-0.110255	0.007	0.031	1.40206e-60
DPP7	4.58736e-65	-0.223545	0.536	0.584	1.41093e-60
AC091607.2	4.78783e-65	-0.105208	0.002	0.023	1.47259e-60
ZCCHC12	5.71426e-65	0.223305	0.027	0.007	1.75754e-60
TGFBR3	7.08035e-65	-0.16006	0.055	0.1	2.1777e-60
FAM160A1	8.2339e-65	-0.410843	0.251	0.314	2.5325e-60
NEDD9	8.37455e-65	-0.231503	0.188	0.255	2.57576e-60
TFRC	1.05839e-64	-0.257908	0.087	0.138	3.25528e-60
SMOC1	1.08724e-64	-0.0914958	0.014	0.043	3.34402e-60
AC007952.4	1.24108e-64	-0.0778925	0.009	0.035	3.8172e-60
PNP	1.48818e-64	-0.170585	0.099	0.153	4.5772e-60
SH3RF1	1.61948e-64	-0.397306	0.367	0.432	4.98103e-60
JTB	1.68305e-64	0.204375	0.646	0.586	5.17656e-60
PHF20L1	1.71458e-64	0.193333	0.408	0.341	5.27352e-60
ACP1	1.77623e-64	0.195059	0.526	0.459	5.46315e-60
CFAP70	2.04616e-64	-0.232537	0.118	0.175	6.29339e-60
SPACA6	2.33829e-64	-0.137413	0.076	0.127	7.19188e-60
MORF4L2	2.34003e-64	-0.214982	0.618	0.659	7.19722e-60
TPD52	2.48045e-64	0.174824	0.565	0.497	7.62913e-60
CYC1	2.89803e-64	0.225728	0.536	0.471	8.91347e-60
EIF4EBP2	3.08841e-64	0.189019	0.307	0.242	9.49901e-60
NDUFB1	3.16627e-64	-0.202105	0.579	0.621	9.73851e-60
MAK	3.17815e-64	-0.169842	0.027	0.062	9.77504e-60
LPAR1	3.22486e-64	0.0971383	0.117	0.07	9.91869e-60
DNAH6	4.12997e-64	-0.248369	0.115	0.172	1.27025e-59
ITPR3	4.71711e-64	0.181478	0.268	0.203	1.45084e-59
PCBD1	5.93415e-64	0.209801	0.645	0.582	1.82517e-59
TNS3	6.40004e-64	-0.277425	0.298	0.37	1.96846e-59
BICRAL	6.67152e-64	-0.280647	0.156	0.217	2.05196e-59
CORO1B	8.48712e-64	0.225924	0.459	0.394	2.61038e-59
DNM3	8.87008e-64	-0.158619	0.03	0.066	2.72817e-59
RAB14	9.73327e-64	0.196958	0.515	0.447	2.99366e-59
TNIP1	1.19238e-63	0.194592	0.294	0.23	3.6674e-59
RBPMS	1.2433e-63	-0.283981	0.675	0.715	3.82401e-59
PRRG3	1.34018e-63	-0.0589243	0.006	0.029	4.122e-59
PNISR	1.44577e-63	-0.207211	0.529	0.601	4.44674e-59
SCML2	1.45539e-63	-0.107713	0.022	0.055	4.47634e-59
EXOC6B	1.70917e-63	-0.345538	0.236	0.298	5.2569e-59
PCYOX1	1.99954e-63	0.197069	0.511	0.443	6.14997e-59
AADACL2-AS1	2.01822e-63	-0.063502	0.007	0.032	6.20745e-59
TDG	2.08375e-63	-0.194802	0.15	0.212	6.409e-59
PABPC1	2.31039e-63	0.196328	0.768	0.727	7.10606e-59
RNF14	2.79173e-63	0.189317	0.28	0.217	8.58651e-59
PON3	3.13417e-63	-0.0851384	0.036	0.076	9.63976e-59
INPP4B	3.38513e-63	-0.194001	0.03	0.067	1.04116e-58
ATPAF1	4.02001e-63	0.207091	0.375	0.308	1.23643e-58
HIPK3	4.17827e-63	0.196748	0.407	0.335	1.28511e-58
GDF10	4.46574e-63	0.0625612	0.041	0.016	1.37353e-58
FAM160B1	4.56255e-63	0.113081	0.172	0.117	1.4033e-58
CDKN1C	5.86124e-63	-0.205029	0.199	0.265	1.80274e-58
KAT7	6.41045e-63	0.15866	0.301	0.235	1.97166e-58
PTPN23	6.75756e-63	0.151243	0.183	0.127	2.07842e-58
NIPBL	7.1978e-63	-0.323677	0.418	0.479	2.21383e-58
SLC17A5	7.25181e-63	0.167372	0.327	0.26	2.23044e-58
ZNHIT1	7.75727e-63	0.207193	0.604	0.544	2.3859e-58
DYNC1I1	7.80724e-63	0.0804681	0.114	0.068	2.40127e-58
SAT2	8.54384e-63	0.201673	0.589	0.524	2.62783e-58
SMR3A	8.78884e-63	-0.0445161	0.002	0.021	2.70318e-58
RALB	9.43811e-63	0.163437	0.177	0.123	2.90288e-58
USF2	9.62527e-63	-0.178347	0.162	0.225	2.96044e-58
TEX2	1.0331e-62	0.164424	0.25	0.187	3.17751e-58
ADGRL2	1.12109e-62	-0.339204	0.33	0.392	3.44815e-58
EXOSC6	1.31113e-62	-0.15838	0.134	0.194	4.03263e-58
NHSL2	1.82099e-62	0.0879467	0.044	0.017	5.60083e-58
TWSG1	1.89949e-62	-0.209309	0.228	0.295	5.84225e-58
CCNG1	1.90472e-62	0.215114	0.36	0.295	5.85835e-58
TRPC1	2.51334e-62	-0.205078	0.087	0.138	7.73029e-58
TENM3	2.52184e-62	-0.337139	0.178	0.237	7.75644e-58
CAP2	2.74727e-62	-0.180086	0.072	0.12	8.44977e-58
MYLIP	2.89565e-62	-0.241661	0.308	0.379	8.90614e-58
CNTLN	3.0909e-62	-0.195802	0.094	0.147	9.50668e-58
SLC38A1	3.2015e-62	0.130138	0.374	0.301	9.84685e-58
GOLGA2	4.23235e-62	0.208497	0.41	0.344	1.30174e-57
PTPRD-AS1	4.54438e-62	-0.0635187	0.008	0.033	1.39772e-57
CREB5	6.00706e-62	-0.167637	0.022	0.054	1.84759e-57
ATP13A3	7.25604e-62	-0.30758	0.372	0.44	2.23174e-57
LMO4	8.30578e-62	-0.227791	0.255	0.323	2.55461e-57
MAP3K12	8.5545e-62	-0.198483	0.044	0.084	2.63111e-57
ARPC2	1.06199e-61	0.195716	0.556	0.493	3.26636e-57
CD44	1.25939e-61	0.133948	0.437	0.363	3.8735e-57
HSD11B2	1.27158e-61	-0.11109	0.09	0.143	3.911e-57
CALR	1.27653e-61	0.278777	0.904	0.886	3.92622e-57
SBF1	1.38958e-61	0.129568	0.243	0.18	4.27393e-57
STX17-AS1	1.49507e-61	-0.205989	0.144	0.203	4.5984e-57
KIAA1328	1.52342e-61	-0.304462	0.167	0.226	4.68558e-57
KDM6B	1.60233e-61	-0.174451	0.091	0.143	4.92829e-57
HYDIN	2.01414e-61	-0.211039	0.093	0.145	6.19489e-57
MOK	2.16006e-61	-0.238345	0.186	0.25	6.64371e-57
SNHG18	2.33781e-61	-0.128703	0.117	0.176	7.1904e-57
ODF3L1	2.95391e-61	-0.0636428	0.014	0.042	9.08536e-57
FILIP1L	3.26891e-61	-0.168106	0.028	0.063	1.00542e-56
ACLY	3.57231e-61	0.145214	0.187	0.132	1.09873e-56
ZNF254	3.62343e-61	-0.252989	0.21	0.274	1.11446e-56
CTTNBP2	4.26838e-61	-0.214417	0.139	0.198	1.31283e-56
MROH2A	4.31938e-61	-0.0713943	0.007	0.03	1.32851e-56
RABL6	4.39033e-61	0.135438	0.298	0.232	1.35033e-56
WDR41	5.17268e-61	0.121173	0.328	0.259	1.59096e-56
PILRA	6.73351e-61	-0.0901286	0.007	0.031	2.07103e-56
CARNS1	7.455e-61	0.0854584	0.07	0.036	2.29293e-56
TIPARP	8.17864e-61	-0.207995	0.115	0.171	2.5155e-56
ATP5PF	9.18068e-61	0.200688	0.757	0.694	2.8237e-56
NOP58	1.10513e-60	-0.214117	0.295	0.363	3.39904e-56
DIAPH2	1.19679e-60	-0.200885	0.047	0.088	3.68097e-56
FAM172A	1.25102e-60	-0.352537	0.31	0.371	3.84777e-56
PDE1C	1.42554e-60	-0.147362	0.016	0.045	4.38453e-56
C1orf43	2.20407e-60	0.211925	0.517	0.455	6.77906e-56
UNC45A	2.30354e-60	0.180711	0.274	0.212	7.085e-56
AC107223.1	2.41645e-60	-0.132557	0.018	0.048	7.43227e-56
MRPL54	2.4331e-60	0.212025	0.547	0.481	7.4835e-56
TMEM8A	2.65545e-60	0.0763936	0.086	0.047	8.16736e-56
SCAPER	2.84019e-60	-0.339416	0.341	0.399	8.73557e-56
TM9SF2	2.99417e-60	0.173347	0.645	0.572	9.20918e-56
MARK1	4.72965e-60	-0.188815	0.072	0.12	1.4547e-55
NEDD4L	5.25974e-60	0.139447	0.366	0.294	1.61774e-55
CCDC6	5.66518e-60	0.146024	0.346	0.277	1.74244e-55
NCOA1	8.23677e-60	-0.306353	0.15	0.207	2.53338e-55
PELI2	9.21185e-60	-0.267208	0.081	0.13	2.83329e-55
LDHC	1.06709e-59	-0.0625193	0.002	0.02	3.28206e-55
AL355075.4	1.11004e-59	-0.096982	0.024	0.056	3.41416e-55
FAM241A	1.1306e-59	-0.177274	0.074	0.121	3.47738e-55
TBC1D2	1.1546e-59	0.1031	0.093	0.054	3.55122e-55
UPF2	1.32464e-59	-0.204867	0.271	0.342	4.07421e-55
CREBL2	1.54701e-59	0.184808	0.315	0.252	4.75815e-55
DPH6-DT	2.25858e-59	-0.20374	0.06	0.104	6.94672e-55
HNRNPM	2.54188e-59	-0.199713	0.501	0.559	7.81805e-55
AP1S1	2.66655e-59	0.196482	0.341	0.278	8.20151e-55
CUBN	3.92077e-59	-0.231272	0.095	0.146	1.20591e-54
SLC26A3	4.12469e-59	-0.0590645	0.005	0.026	1.26863e-54
OAZ1	4.36236e-59	0.1928	0.814	0.754	1.34173e-54
CDK5RAP3	4.5289e-59	0.189263	0.48	0.416	1.39295e-54
ARPC5	4.5658e-59	0.20843	0.542	0.483	1.4043e-54
PROX1	5.16142e-59	-0.212534	0.126	0.182	1.5875e-54
MXD1	6.53967e-59	-0.250483	0.124	0.18	2.01141e-54
B2M	6.74864e-59	0.56912	0.93	0.909	2.07568e-54
PMEPA1	7.06094e-59	-0.131069	0.087	0.138	2.17173e-54
HES1	7.15073e-59	-0.178468	0.372	0.45	2.19935e-54
REV3L	8.0189e-59	-0.334077	0.259	0.318	2.46637e-54
IFT27	8.96241e-59	0.191443	0.311	0.248	2.75657e-54
SORL1	9.04282e-59	-0.178029	0.134	0.193	2.7813e-54
TBILA	9.17776e-59	0.0481987	0.027	0.008	2.8228e-54
CCR3	9.39601e-59	0.0359921	0.018	0.003	2.88993e-54
MDH1	9.64016e-59	0.202328	0.574	0.51	2.96502e-54
IGFBPL1	1.09877e-58	-0.11328	0.12	0.177	3.37948e-54
CCDC39	1.10047e-58	-0.0835556	0.01	0.035	3.3847e-54
AGPAT3	1.31443e-58	0.129749	0.263	0.2	4.0428e-54
ADD2	1.32403e-58	0.0234205	0.012	0.001	4.07232e-54
TPT1	1.61107e-58	0.161847	0.955	0.944	4.95517e-54
STAT1	1.73657e-58	0.358862	0.241	0.185	5.34118e-54
HIPK4	1.87073e-58	-0.0644065	0.001	0.018	5.75381e-54
ZNF625	1.96564e-58	-0.13285	0.057	0.101	6.04572e-54
SNTB2	1.97599e-58	-0.262523	0.323	0.388	6.07756e-54
FBLN7	2.0727e-58	-0.152134	0.182	0.246	6.37502e-54
RP1	2.26117e-58	-0.0584427	0.001	0.018	6.9547e-54
HAGH	3.02474e-58	0.164772	0.338	0.273	9.3032e-54
PRR3	3.40931e-58	-0.176564	0.078	0.126	1.0486e-53
AL606489.1	3.40976e-58	-0.0960168	0.01	0.035	1.04874e-53
ERF	3.64992e-58	-0.170991	0.126	0.182	1.12261e-53
MPDZ	3.86737e-58	-0.181946	0.105	0.158	1.18949e-53
MYRIP	4.04095e-58	-0.184209	0.066	0.111	1.24288e-53
RIPK1	4.35643e-58	-0.261198	0.166	0.224	1.33991e-53
ZSWIM4	4.49895e-58	-0.140557	0.032	0.067	1.38374e-53
PTPN9	4.53832e-58	0.0923464	0.27	0.205	1.39585e-53
ARPC1A	5.15073e-58	0.217474	0.546	0.488	1.58421e-53
MAATS1	5.35628e-58	-0.174337	0.082	0.131	1.64743e-53
CRTAP	5.44911e-58	0.222247	0.44	0.378	1.67598e-53
ZNF90	6.214e-58	-0.165116	0.068	0.114	1.91124e-53
TTTY14	6.26265e-58	-0.196366	0.079	0.127	1.9262e-53
SERTAD2	6.42961e-58	-0.174735	0.11	0.163	1.97755e-53
FERMT2	9.09811e-58	-0.273424	0.301	0.366	2.79831e-53
BZW2	9.24162e-58	-0.29216	0.327	0.393	2.84245e-53
TXNDC16	9.3988e-58	-0.158629	0.046	0.085	2.89079e-53
SLC4A4	1.04558e-57	-0.263495	0.377	0.442	3.21588e-53
TVP23C	1.06863e-57	-0.279665	0.207	0.269	3.2868e-53
SMARCD2	1.13572e-57	0.161555	0.212	0.156	3.49312e-53
LINC00486	1.24151e-57	-0.0721177	0.003	0.022	3.81852e-53
IDH2	1.46436e-57	0.151393	0.201	0.146	4.50392e-53
RFX7	1.56765e-57	-0.277088	0.112	0.163	4.82163e-53
FZD2	1.60334e-57	-0.0707347	0.02	0.05	4.93139e-53
FBLN5	1.65895e-57	-0.101347	0.035	0.071	5.10244e-53
SNX2	1.6783e-57	0.178142	0.576	0.513	5.16195e-53
RAB25	2.09353e-57	0.196842	0.505	0.443	6.43906e-53
RAB1A	2.16511e-57	0.177364	0.625	0.571	6.65923e-53
ADAMTS9-AS2	2.27312e-57	-0.316546	0.126	0.179	6.99145e-53
BCAP31	2.37044e-57	0.190929	0.687	0.629	7.29076e-53
TMC5	2.5711e-57	-0.105654	0.024	0.056	7.90793e-53
RBBP6	2.65817e-57	-0.239563	0.376	0.44	8.17574e-53
OSTF1	2.94748e-57	0.173814	0.294	0.232	9.06557e-53
ABLIM1	3.20265e-57	0.176284	0.6	0.53	9.8504e-53
CMPK1	3.33058e-57	0.207044	0.49	0.43	1.02439e-52
MRPL51	3.70106e-57	0.196162	0.61	0.55	1.13834e-52
SEC24C	4.22349e-57	0.153445	0.199	0.144	1.29902e-52
AC108488.3	4.40851e-57	0.149698	0.123	0.079	1.35593e-52
DNAJC1	4.87393e-57	-0.245871	0.406	0.47	1.49907e-52
AKR1A1	4.93285e-57	0.206914	0.567	0.506	1.5172e-52
TOMM7	5.74927e-57	-0.171679	0.785	0.775	1.7683e-52
TSPAN15	6.1568e-57	-0.0993251	0.056	0.098	1.89365e-52
UQCRFS1	8.62491e-57	0.222654	0.527	0.468	2.65276e-52
XPNPEP1	8.71638e-57	0.146092	0.226	0.168	2.6809e-52
NCKAP1	9.65841e-57	0.160388	0.449	0.383	2.97064e-52
GPM6B	9.75013e-57	-0.119206	0.041	0.079	2.99885e-52
MPPE1	1.0214e-56	0.187578	0.332	0.27	3.14151e-52
ANTXR1	1.05515e-56	-0.233146	0.208	0.27	3.24532e-52
SSR4	1.53967e-56	0.198035	0.797	0.75	4.73556e-52
BCAS4	1.73161e-56	-0.111246	0.079	0.127	5.32591e-52
PFKFB3	1.75603e-56	-0.133291	0.027	0.061	5.40102e-52
CBWD1	1.823e-56	-0.163499	0.252	0.321	5.607e-52
AC119674.1	1.91805e-56	-0.243601	0.046	0.085	5.89935e-52
EIF3F	2.02964e-56	0.19941	0.657	0.601	6.24256e-52
NDUFS2	2.20473e-56	0.192039	0.444	0.381	6.78109e-52
MYDGF	2.66676e-56	0.235604	0.554	0.502	8.20216e-52
DNAH2	2.94462e-56	-0.0761604	0.003	0.021	9.05675e-52
MILR1	3.58766e-56	-0.0674768	0.002	0.019	1.10346e-51
FZD5	3.61901e-56	-0.135189	0.08	0.128	1.1131e-51
PSMF1	3.62822e-56	0.200872	0.501	0.439	1.11593e-51
MXRA8	4.14309e-56	0.197728	0.218	0.163	1.27429e-51
USO1	4.28849e-56	0.148865	0.413	0.348	1.31901e-51
XRCC6	4.96948e-56	0.204136	0.601	0.543	1.52846e-51
NEGR1	5.98619e-56	-0.195257	0.039	0.075	1.84117e-51
CSPP1	6.55588e-56	-0.243434	0.167	0.225	2.01639e-51
NONO	6.82244e-56	0.225753	0.48	0.423	2.09838e-51
MKRN1	7.9812e-56	0.195244	0.38	0.319	2.45478e-51
HERC5	9.0441e-56	-0.118238	0.048	0.088	2.78169e-51
KDM2A	9.5877e-56	-0.279089	0.278	0.341	2.94889e-51
TMEM30B	9.75597e-56	0.189692	0.465	0.399	3.00064e-51
NDUFA7	9.85915e-56	0.195938	0.628	0.564	3.03238e-51
EPN1	1.00994e-55	0.186967	0.374	0.312	3.10628e-51
PHF21A	1.17625e-55	-0.289649	0.204	0.262	3.61778e-51
APMAP	1.17714e-55	0.173566	0.665	0.612	3.62054e-51
SMYD3	1.21747e-55	-0.215835	0.548	0.608	3.74457e-51
SQOR	1.28532e-55	0.192137	0.27	0.211	3.95327e-51
MKKS	1.62342e-55	0.202609	0.305	0.245	4.99314e-51
SPTAN1	2.03905e-55	-0.220201	0.451	0.514	6.27152e-51
AMOTL2	2.57421e-55	-0.194255	0.238	0.303	7.9175e-51
CYFIP1	2.60392e-55	0.153791	0.31	0.247	8.00888e-51
AC012404.1	2.79169e-55	-0.119979	0.014	0.04	8.58639e-51
SERPINE2	3.04888e-55	0.0486383	0.038	0.015	9.37744e-51
ZNF486	3.17833e-55	0.192189	0.36	0.295	9.77558e-51
EGFR	3.2288e-55	-0.307705	0.281	0.342	9.93082e-51
ARCN1	3.56106e-55	0.184137	0.341	0.278	1.09528e-50
PACSIN2	4.30984e-55	0.126474	0.383	0.315	1.32558e-50
HKDC1	4.35845e-55	-0.190748	0.083	0.129	1.34053e-50
SERINC1	4.9318e-55	0.214909	0.635	0.588	1.51687e-50
EMP2	5.00782e-55	-0.148163	0.086	0.134	1.54025e-50
STEAP2	5.39183e-55	-0.0891914	0.037	0.073	1.65836e-50
MX1	5.50487e-55	0.185055	0.236	0.18	1.69313e-50
IPO5	5.62843e-55	0.18023	0.299	0.238	1.73114e-50
RCN1	5.64939e-55	-0.140654	0.282	0.35	1.73758e-50
RSU1	6.17502e-55	0.134377	0.273	0.213	1.89925e-50
PDXP	6.28385e-55	-0.065078	0.032	0.066	1.93273e-50
BAG6	6.99446e-55	0.177565	0.366	0.303	2.15129e-50
CTSL	7.02163e-55	-0.185198	0.44	0.499	2.15964e-50
CD96	7.78522e-55	-0.191562	0.054	0.095	2.3945e-50
KCTD17	7.99441e-55	-0.0396359	0.003	0.021	2.45884e-50
CCL5	8.42926e-55	-0.27272	0.019	0.048	2.59259e-50
CUL4A	9.16822e-55	0.138915	0.294	0.232	2.81987e-50
AL139106.1	9.70295e-55	-0.106512	0.011	0.035	2.98434e-50
FMOD	1.02713e-54	0.194262	0.332	0.271	3.15915e-50
BBS9	1.07116e-54	-0.381965	0.287	0.341	3.29457e-50
PCCA	1.26492e-54	-0.337744	0.269	0.327	3.89052e-50
SLC12A2	1.33096e-54	-0.301649	0.112	0.162	4.09363e-50
CXCL2	1.36663e-54	-0.143582	0.014	0.041	4.20336e-50
BCL11B	1.38053e-54	-0.141388	0.017	0.045	4.24611e-50
CDK13	1.40277e-54	-0.330012	0.316	0.374	4.31449e-50
GPRC5D-AS1	1.54767e-54	-0.192355	0.082	0.129	4.76018e-50
FOXO3	1.56174e-54	-0.501631	0.363	0.418	4.80346e-50
CCDC65	1.77886e-54	-0.0930051	0.025	0.056	5.47124e-50
COL4A5	1.8269e-54	-0.253517	0.123	0.174	5.619e-50
CMTM7	2.12182e-54	-0.178112	0.156	0.215	6.52608e-50
TFG	2.28979e-54	0.171363	0.534	0.471	7.04272e-50
DNAAF4	2.38869e-54	-0.230812	0.19	0.249	7.34689e-50
AP2M1	2.51398e-54	0.202716	0.572	0.516	7.73225e-50
NDUFAB1	2.53191e-54	0.205111	0.578	0.517	7.78739e-50
SYNPO2	2.71357e-54	-0.143628	0.012	0.037	8.34614e-50
SUSD3	2.72552e-54	-0.0606798	0.013	0.039	8.3829e-50
SETD9	2.87671e-54	-0.100601	0.065	0.108	8.84789e-50
RAB11A	2.91765e-54	0.127838	0.568	0.51	8.97381e-50
ZBTB7C	3.36536e-54	-0.352066	0.303	0.362	1.03508e-49
CYP26B1	4.20505e-54	0.0384439	0.024	0.007	1.29335e-49
C6orf132	5.00971e-54	-0.133572	0.081	0.129	1.54084e-49
TRIR	5.18178e-54	0.198839	0.672	0.613	1.59376e-49
HIPK2	6.55541e-54	-0.217828	0.179	0.237	2.01625e-49
ACYP2	6.70115e-54	-0.276709	0.325	0.384	2.06107e-49
SPATA17	6.81707e-54	-0.172241	0.08	0.126	2.09673e-49
FIGN	6.87699e-54	-0.09072	0.008	0.03	2.11516e-49
ADM	6.91294e-54	-0.102995	0.04	0.076	2.12621e-49
LRATD2	7.20966e-54	-0.0901635	0.048	0.087	2.21748e-49
ARMCX4	7.27787e-54	-0.250447	0.186	0.245	2.23845e-49
DDIT3	7.55717e-54	-0.293563	0.479	0.522	2.32436e-49
AP2S1	9.58931e-54	0.189444	0.481	0.422	2.94939e-49
ABCF1	9.63797e-54	-0.237595	0.238	0.299	2.96435e-49
PLPP1	1.07056e-53	-0.2085	0.174	0.235	3.29274e-49
DDAH1	1.16062e-53	-0.206803	0.22	0.282	3.56971e-49
PDIA4	1.24859e-53	0.25423	0.654	0.614	3.8403e-49
DSTN	1.31561e-53	0.134863	0.876	0.842	4.04643e-49
GABRG3	1.31683e-53	-0.081635	0.004	0.023	4.05018e-49
MNAT1	1.46734e-53	-0.236094	0.263	0.325	4.51309e-49
TRIM16	1.5725e-53	0.138383	0.158	0.11	4.83652e-49
CYP20A1	1.68234e-53	-0.267794	0.314	0.374	5.17436e-49
ZNF358	1.72431e-53	0.0963864	0.147	0.098	5.30347e-49
SCX	1.78035e-53	0.219477	0.225	0.17	5.47581e-49
SFTA3	1.91702e-53	0.176433	0.665	0.61	5.89616e-49
AC006115.2	1.95406e-53	-0.0963124	0.015	0.041	6.01011e-49
GADD45A	1.96927e-53	-0.167574	0.308	0.381	6.05688e-49
CHD4	2.05722e-53	-0.255269	0.331	0.392	6.32738e-49
AKAP7	2.11945e-53	-0.151085	0.083	0.13	6.5188e-49
SNHG7	2.25e-53	0.215744	0.672	0.618	6.92031e-49
AL450306.1	2.34829e-53	-0.0847076	0.002	0.018	7.22264e-49
PRX	2.41162e-53	-0.128045	0.02	0.048	7.41741e-49
AL158801.3	2.59091e-53	-0.0598902	0.002	0.019	7.96887e-49
FBXO34	2.5924e-53	-0.357294	0.378	0.432	7.97343e-49
CACNA1D	2.67498e-53	-0.266465	0.102	0.151	8.22745e-49
BSG	2.68452e-53	0.195289	0.775	0.722	8.25676e-49
PARM1	2.7728e-53	0.187223	0.475	0.407	8.5283e-49
ITGB5	2.83603e-53	0.101389	0.135	0.09	8.72277e-49
CYP51A1	3.15316e-53	0.167104	0.36	0.299	9.69818e-49
USP2-AS1	3.23284e-53	-0.0852557	0.011	0.035	9.94325e-49
NWD1	3.41957e-53	-0.0991426	0.018	0.046	1.05176e-48
TLCD4	3.67867e-53	0.111721	0.137	0.092	1.13145e-48
WNK3	3.80296e-53	-0.0902675	0.032	0.066	1.16968e-48
SIPA1L3	4.23605e-53	-0.371172	0.2	0.255	1.30288e-48
FBXL17	4.29174e-53	-0.387555	0.371	0.418	1.32001e-48
LINC01515	4.4948e-53	-0.271904	0.086	0.131	1.38247e-48
PPM1N	4.62267e-53	-0.0879732	0.005	0.024	1.4218e-48
ADAR	4.79828e-53	0.17481	0.331	0.269	1.47581e-48
SRPRA	4.93061e-53	0.18497	0.468	0.406	1.51651e-48
DOCK11	5.12663e-53	-0.21366	0.116	0.168	1.5768e-48
YWHAQ	5.20249e-53	0.162697	0.684	0.631	1.60013e-48
MAN2C1	5.39081e-53	0.139291	0.239	0.183	1.65805e-48
TMED2	5.72872e-53	0.191747	0.677	0.623	1.76198e-48
ARHGAP15	5.81923e-53	-0.209629	0.013	0.037	1.78982e-48
AMZ2	6.03901e-53	0.177701	0.335	0.274	1.85742e-48
FUT8	7.00952e-53	-0.239239	0.145	0.199	2.15592e-48
COL12A1	7.11135e-53	-0.0943857	0.009	0.031	2.18724e-48
HSPA4L	7.42123e-53	-0.123902	0.034	0.068	2.28255e-48
AL034417.3	7.44549e-53	-0.0741044	0.006	0.025	2.29001e-48
TOM1L1	7.89597e-53	0.167793	0.383	0.323	2.42856e-48
DSG2	8.66022e-53	0.20407	0.393	0.332	2.66362e-48
COX20	1.23842e-52	-0.170566	0.441	0.499	3.80902e-48
NELL2	1.31644e-52	-0.146335	0.071	0.115	4.04899e-48
ACADS	1.31805e-52	0.179842	0.306	0.247	4.05391e-48
EIF5AL1	1.4457e-52	-0.0551498	0	0.015	4.44653e-48
LRRC59	1.51183e-52	0.201242	0.291	0.234	4.64995e-48
HAGHL	1.65119e-52	0.0497748	0.034	0.013	5.07856e-48
DCDC1	1.68643e-52	-0.19987	0.067	0.109	5.18697e-48
CRISPLD2	1.69286e-52	-0.0967051	0.013	0.037	5.20672e-48
PPIG	1.75953e-52	-0.21511	0.456	0.513	5.41178e-48
OGT	1.82863e-52	0.0857119	0.304	0.24	5.62433e-48
ANO1	1.86665e-52	0.0811947	0.1	0.061	5.74127e-48
DLST	2.15693e-52	0.16357	0.281	0.223	6.63406e-48
LRRC7	2.23268e-52	-0.34417	0.149	0.199	6.86705e-48
ENTR1	2.24331e-52	0.0594642	0.084	0.048	6.89976e-48
TAF4B	2.26385e-52	-0.171842	0.039	0.074	6.96292e-48
RTN2	2.58469e-52	-0.103289	0.01	0.033	7.94973e-48
GATM	3.01762e-52	-0.138135	0.218	0.283	9.2813e-48
RASGRF2	3.03596e-52	-0.177333	0.06	0.101	9.3377e-48
BDP1	3.0857e-52	-0.263035	0.366	0.428	9.49069e-48
GGT5	3.13436e-52	-0.109923	0.159	0.219	9.64034e-48
CTAG2	3.16185e-52	0.0300637	0.008	0	9.72489e-48
PRPF38B	3.17475e-52	-0.203184	0.249	0.311	9.76458e-48
WIPF3	3.31304e-52	-0.0859126	0.017	0.043	1.01899e-47
TPM2	3.67867e-52	-0.162817	0.028	0.06	1.13145e-47
SCG5	4.05303e-52	-0.13812	0.048	0.085	1.24659e-47
RNF213-AS1	4.06375e-52	-0.201152	0.068	0.11	1.24989e-47
RDH10	4.27105e-52	-0.107239	0.028	0.059	1.31365e-47
LIMK1	4.67375e-52	0.0623491	0.061	0.031	1.43751e-47
SPINT1-AS1	5.08901e-52	0.218328	0.474	0.417	1.56523e-47
AC097448.1	5.74461e-52	-0.0597087	0.002	0.019	1.76687e-47
TMEM232	5.9023e-52	-0.27821	0.144	0.195	1.81537e-47
CLTCL1	6.51089e-52	-0.144568	0.058	0.099	2.00255e-47
SLC7A11	6.54301e-52	0.0566699	0.053	0.025	2.01243e-47
FUNDC2	6.8227e-52	0.224573	0.466	0.408	2.09846e-47
UBE2E2	7.03595e-52	-0.255887	0.247	0.307	2.16405e-47
COX6C	7.22005e-52	0.194773	0.832	0.776	2.22067e-47
GNG12-AS1	8.00897e-52	-0.116691	0.03	0.062	2.46332e-47
STAT4	8.06842e-52	-0.143827	0.006	0.026	2.4816e-47
LYZ	8.24386e-52	-0.299115	0.015	0.041	2.53556e-47
ERICH6-AS1	8.25001e-52	-0.119668	0.069	0.113	2.53746e-47
SOD1	9.66052e-52	0.188074	0.766	0.713	2.97129e-47
HSPG2	1.10077e-51	-0.14551	0.064	0.106	3.38564e-47
ANAPC13	1.10677e-51	0.211612	0.522	0.465	3.40409e-47
KLRG2	1.22052e-51	0.119229	0.148	0.102	3.75396e-47
ARHGEF10	1.27435e-51	-0.149321	0.053	0.092	3.91953e-47
ENO1	1.32166e-51	0.226876	0.679	0.625	4.06503e-47
EPC2	1.32215e-51	-0.287392	0.23	0.288	4.06653e-47
DNAH12	1.33521e-51	-0.0903138	0.007	0.028	4.10672e-47
SENP6	1.43945e-51	-0.261774	0.473	0.525	4.42732e-47
SH3YL1	1.46462e-51	0.182256	0.505	0.449	4.50474e-47
ELOVL7	1.51389e-51	-0.169503	0.089	0.135	4.65627e-47
MYO10	1.52712e-51	-0.317757	0.367	0.424	4.69695e-47
NSMCE2	1.57382e-51	-0.340641	0.233	0.288	4.84059e-47
PEBP1	1.69109e-51	0.155635	0.914	0.887	5.20129e-47
PSMA3-AS1	1.79071e-51	-0.2176	0.145	0.199	5.50769e-47
NUDT12	1.84189e-51	0.127271	0.168	0.119	5.66512e-47
ATP5MD	1.84747e-51	0.215848	0.713	0.658	5.68225e-47
SNX32	1.92742e-51	-0.0893012	0.006	0.025	5.92818e-47
STRAP	2.04581e-51	0.175026	0.493	0.433	6.29229e-47
UBL7	2.15368e-51	0.187127	0.304	0.245	6.62409e-47
AC104078.1	2.16075e-51	-0.0638987	0.016	0.042	6.64583e-47
PHLPP1	2.16478e-51	-0.3606	0.143	0.193	6.65821e-47
NET1	2.29591e-51	-0.15137	0.248	0.31	7.06154e-47
WDR70	2.33968e-51	-0.263293	0.213	0.271	7.19615e-47
LMO7	2.37031e-51	-0.191224	0.508	0.568	7.29035e-47
ARPC4	2.50441e-51	0.184791	0.451	0.392	7.7028e-47
CHKB	2.5294e-51	0.142929	0.352	0.29	7.77968e-47
FOXN3	2.61594e-51	-0.309628	0.141	0.192	8.04584e-47
DSE	2.74501e-51	-0.222183	0.127	0.178	8.44284e-47
COX6A1	3.24038e-51	0.158275	0.844	0.786	9.96645e-47
HYPK	3.24408e-51	-0.0689757	0.029	0.061	9.97782e-47
NWD2	3.35478e-51	-0.0489927	0.002	0.018	1.03183e-46
FCGRT	3.77217e-51	-0.174887	0.525	0.578	1.16021e-46
THBS1	3.8878e-51	-0.155694	0.017	0.043	1.19577e-46
PTPN4	4.13942e-51	0.103766	0.367	0.296	1.27316e-46
YBX3	4.21224e-51	-0.240819	0.404	0.464	1.29556e-46
ZBTB16	4.29793e-51	0.115463	0.554	0.475	1.32191e-46
RCAN3	4.71094e-51	0.132066	0.242	0.186	1.44894e-46
BRAF	4.82961e-51	-0.390562	0.286	0.337	1.48544e-46
AURKAIP1	4.96778e-51	0.186948	0.622	0.566	1.52794e-46
UBE3D	5.06746e-51	-0.206125	0.081	0.126	1.5586e-46
ARHGAP18	5.2498e-51	0.124447	0.331	0.267	1.61468e-46
DCAF11	6.05233e-51	0.187534	0.331	0.273	1.86151e-46
PITPNM1	6.18958e-51	0.115306	0.102	0.064	1.90373e-46
MRPS18B	6.47603e-51	0.180876	0.432	0.371	1.99183e-46
SSH2	6.5784e-51	-0.305577	0.345	0.403	2.02332e-46
AC004148.1	6.84215e-51	-0.0503715	0	0.014	2.10444e-46
TNRC6C	7.38423e-51	-0.197583	0.083	0.128	2.27117e-46
[truncated: 28,759 more rows]

## Sheet: GO up
Table S7: Differentially Expressed Genes Between TFCs in GD and Control Groups
ONTOLOGY	GO ID	Description	GeneRatio	BgRatio	pvalue	p.adjust	qvalue	geneID	Count
BP	GO:0030901	midbrain development	5/31	91/18903	3.56127e-07	0.000344748	0.000229365	S100A1/RHOA/SFRP1/CKB/YWHAH	5
BP	GO:0048144	fibroblast proliferation	5/31	103/18903	6.61208e-07	0.000344748	0.000229365	PRDX1/SFRP1/FTH1/GSTP1/CD74	5
BP	GO:0021762	substantia nigra development	4/31	44/18903	7.67242e-07	0.000344748	0.000229365	S100A1/RHOA/CKB/YWHAH	4
BP	GO:0048857	neural nucleus development	4/31	65/18903	3.73574e-06	0.00116966	0.00077819	S100A1/RHOA/CKB/YWHAH	4
BP	GO:0098754	detoxification	5/31	154/18903	4.81529e-06	0.00116966	0.00077819	PRDX1/TPO/GSTP1/NQO1/MT1G	5
BP	GO:0006590	thyroid hormone generation	3/31	21/18903	5.2062e-06	0.00116966	0.00077819	DIO1/TPO/TG	3
BP	GO:0006575	cellular modified amino acid metabolic process	5/31	180/18903	1.02933e-05	0.00179387	0.00119349	DIO1/TPO/TG/GSTP1/CKB	5
BP	GO:0042403	thyroid hormone metabolic process	3/31	27/18903	1.13737e-05	0.00179387	0.00119349	DIO1/TPO/TG	3
BP	GO:0048145	regulation of fibroblast proliferation	4/31	87/18903	1.19769e-05	0.00179387	0.00119349	SFRP1/FTH1/GSTP1/CD74	4
BP	GO:0098869	cellular oxidant detoxification	4/31	100/18903	2.07877e-05	0.00258257	0.00171822	PRDX1/TPO/GSTP1/NQO1	4
BP	GO:0048147	negative regulation of fibroblast proliferation	3/31	33/18903	2.10744e-05	0.00258257	0.00171822	SFRP1/FTH1/GSTP1	3
BP	GO:0002573	myeloid leukocyte differentiation	5/31	218/18903	2.5928e-05	0.00291258	0.00193778	SFRP1/TNFRSF11B/ANXA2/MT1G/CD74	5
BP	GO:1990748	cellular detoxification	4/31	115/18903	3.60269e-05	0.00353041	0.00234883	PRDX1/TPO/GSTP1/NQO1	4
BP	GO:0072593	reactive oxygen species metabolic process	5/31	235/18903	3.71361e-05	0.00353041	0.00234883	PRDX1/TPO/RHOA/GSTP1/NQO1	5
BP	GO:0002792	negative regulation of peptide secretion	3/31	41/18903	4.08111e-05	0.00353041	0.00234883	BMP8A/SFRP1/CD74	3
BP	GO:0031098	stress-activated protein kinase signaling cascade	5/31	246/18903	4.61822e-05	0.00353041	0.00234883	PRDX1/RHOA/EZR/SFRP1/GSTP1	5
BP	GO:0097237	cellular response to toxic substance	4/31	123/18903	4.68801e-05	0.00353041	0.00234883	PRDX1/TPO/GSTP1/NQO1	4
BP	GO:0006739	NADP metabolic process	3/31	43/18903	4.71419e-05	0.00353041	0.00234883	TKT/TALDO1/NQO1	3
BP	GO:0009636	response to toxic substance	5/31	250/18903	4.9864e-05	0.00353772	0.00235369	PRDX1/TPO/GSTP1/NQO1/MT1G	5
BP	GO:0032873	negative regulation of stress-activated MAPK cascade	3/31	51/18903	7.8847e-05	0.00506122	0.0033673	EZR/SFRP1/GSTP1	3
BP	GO:0070303	negative regulation of stress-activated protein kinase signaling cascade	3/31	51/18903	7.8847e-05	0.00506122	0.0033673	EZR/SFRP1/GSTP1	3
BP	GO:0046888	negative regulation of hormone secretion	3/31	62/18903	0.000141455	0.00866736	0.00576651	BMP8A/SFRP1/NMB	3
BP	GO:0051048	negative regulation of secretion	4/31	175/18903	0.000183701	0.0104583	0.00695806	BMP8A/SFRP1/NMB/CD74	4
BP	GO:0042446	hormone biosynthetic process	3/31	68/18903	0.000186202	0.0104583	0.00695806	DIO1/TPO/TG	3
BP	GO:0019362	pyridine nucleotide metabolic process	3/31	73/18903	0.000229806	0.0119145	0.0079269	TKT/TALDO1/NQO1	3
BP	GO:0046496	nicotinamide nucleotide metabolic process	3/31	73/18903	0.000229806	0.0119145	0.0079269	TKT/TALDO1/NQO1	3
BP	GO:0006801	superoxide metabolic process	3/31	74/18903	0.00023925	0.0119448	0.00794703	PRDX1/GSTP1/NQO1	3
BP	GO:0032872	regulation of stress-activated MAPK cascade	4/31	195/18903	0.000277793	0.013229	0.00880146	PRDX1/EZR/SFRP1/GSTP1	4
BP	GO:0072524	pyridine-containing compound metabolic process	3/31	79/18903	0.000290248	0.013229	0.00880146	TKT/TALDO1/NQO1	3
BP	GO:0070302	regulation of stress-activated protein kinase signaling cascade	4/31	198/18903	0.000294415	0.013229	0.00880146	PRDX1/EZR/SFRP1/GSTP1	4
BP	GO:0043508	negative regulation of JUN kinase activity	2/31	16/18903	0.000307898	0.0133886	0.00890761	SFRP1/GSTP1	2
BP	GO:0046851	negative regulation of bone remodeling	2/31	18/18903	0.000391768	0.0165032	0.0109798	SFRP1/TNFRSF11B	2
BP	GO:0006098	pentose-phosphate shunt	2/31	19/18903	0.000437411	0.0178676	0.0118875	TKT/TALDO1	2
BP	GO:0030099	myeloid cell differentiation	5/31	407/18903	0.000483436	0.0191668	0.0127519	SFRP1/TNFRSF11B/ANXA2/MT1G/CD74	5
BP	GO:0030316	osteoclast differentiation	3/31	100/18903	0.00057984	0.0212687	0.0141504	SFRP1/TNFRSF11B/ANXA2	3
BP	GO:0006740	NADPH regeneration	2/31	22/18903	0.000589081	0.0212687	0.0141504	TKT/TALDO1	2
BP	GO:0034104	negative regulation of tissue remodeling	2/31	22/18903	0.000589081	0.0212687	0.0141504	SFRP1/TNFRSF11B	2
BP	GO:0051403	stress-activated MAPK cascade	4/31	239/18903	0.000599563	0.0212687	0.0141504	PRDX1/EZR/SFRP1/GSTP1	4
BP	GO:0009410	response to xenobiotic stimulus	5/31	432/18903	0.000633724	0.0217205	0.0144509	RHOA/SFRP1/TNFRSF11B/GSTP1/NQO1	5
BP	GO:0019430	removal of superoxide radicals	2/31	23/18903	0.000644525	0.0217205	0.0144509	PRDX1/NQO1	2
BP	GO:1902106	negative regulation of leukocyte differentiation	3/31	108/18903	0.000725622	0.0238571	0.0158724	SFRP1/TNFRSF11B/CD74	3
BP	GO:0071450	cellular response to oxygen radical	2/31	25/18903	0.000762699	0.0239097	0.0159075	PRDX1/NQO1	2
BP	GO:0071451	cellular response to superoxide	2/31	25/18903	0.000762699	0.0239097	0.0159075	PRDX1/NQO1	2
BP	GO:0018958	phenol-containing compound metabolic process	3/31	111/18903	0.000785771	0.0240732	0.0160162	DIO1/TPO/TG	3
BP	GO:0051238	sequestering of metal ion	2/31	26/18903	0.000825414	0.0247257	0.0164504	FTH1/FTL	2
BP	GO:1903707	negative regulation of hemopoiesis	3/31	114/18903	0.000849009	0.0248796	0.0165528	SFRP1/TNFRSF11B/CD74	3
BP	GO:0030518	intracellular steroid hormone receptor signaling pathway	3/31	116/18903	0.000892914	0.025076	0.0166834	RHOA/SFRP1/YWHAH	3
BP	GO:0046916	cellular transition metal ion homeostasis	3/31	116/18903	0.000892914	0.025076	0.0166834	FTH1/FTL/MT1G	3
BP	GO:0000303	response to superoxide	2/31	28/18903	0.000958061	0.0258293	0.0171846	PRDX1/NQO1	2
BP	GO:0051156	glucose 6-phosphate metabolic process	2/31	28/18903	0.000958061	0.0258293	0.0171846	TKT/TALDO1	2
BP	GO:0051051	negative regulation of transport	5/31	479/18903	0.0010084	0.0262787	0.0174836	BMP8A/SFRP1/ANXA2/NMB/CD74	5
BP	GO:0000305	response to oxygen radical	2/31	29/18903	0.00102798	0.0262787	0.0174836	PRDX1/NQO1	2
BP	GO:0002761	regulation of myeloid leukocyte differentiation	3/31	122/18903	0.00103321	0.0262787	0.0174836	SFRP1/TNFRSF11B/CD74	3
BP	GO:0042744	hydrogen peroxide catabolic process	2/31	30/18903	0.00110028	0.0274663	0.0182737	PRDX1/TPO	2
BP	GO:0033688	regulation of osteoblast proliferation	2/31	31/18903	0.00117496	0.0287973	0.0191592	RHOA/SFRP1	2
BP	GO:2000027	regulation of animal organ morphogenesis	3/31	129/18903	0.00121367	0.0292148	0.019437	RHOA/SFRP1/TNFRSF11B	3
BP	GO:0045671	negative regulation of osteoclast differentiation	2/31	32/18903	0.00125202	0.0296091	0.0196993	SFRP1/TNFRSF11B	2
BP	GO:0001881	receptor recycling	2/31	33/18903	0.00133143	0.0309443	0.0205876	ANXA2/PLEKHJ1	2
BP	GO:0043401	steroid hormone mediated signaling pathway	3/31	136/18903	0.00141289	0.0322811	0.021477	RHOA/SFRP1/YWHAH	3
BP	GO:0046676	negative regulation of insulin secretion	2/31	35/18903	0.00149732	0.0336398	0.022381	BMP8A/SFRP1	2
BP	GO:0030224	monocyte differentiation	2/31	36/18903	0.00158378	0.0344345	0.0229097	MT1G/CD74	2
BP	GO:0033687	osteoblast proliferation	2/31	36/18903	0.00158378	0.0344345	0.0229097	RHOA/SFRP1	2
BP	GO:0055076	transition metal ion homeostasis	3/31	143/18903	0.00163159	0.0349109	0.0232267	FTH1/FTL/MT1G	3
BP	GO:0033144	negative regulation of intracellular steroid hormone receptor signaling pathway	2/31	37/18903	0.00167258	0.0352287	0.0234381	RHOA/SFRP1	2
BP	GO:1902105	regulation of leukocyte differentiation	4/31	317/18903	0.0017081	0.0354234	0.0235677	RHOA/SFRP1/TNFRSF11B/CD74	4
BP	GO:0046329	negative regulation of JNK cascade	2/31	39/18903	0.00185714	0.0379306	0.0252357	SFRP1/GSTP1	2
BP	GO:1903531	negative regulation of secretion by cell	3/31	151/18903	0.00190625	0.0383525	0.0255164	BMP8A/SFRP1/NMB	3
BP	GO:0090278	negative regulation of peptide hormone secretion	2/31	40/18903	0.00195289	0.0387132	0.0257564	BMP8A/SFRP1	2
BP	GO:0007584	response to nutrient	3/31	154/18903	0.00201623	0.0389391	0.0259067	SFRP1/TNFRSF11B/NQO1	3
BP	GO:0014912	negative regulation of smooth muscle cell migration	2/31	41/18903	0.00205094	0.0389391	0.0259067	RHOA/SEMA6D	2
BP	GO:0045454	cell redox homeostasis	2/31	41/18903	0.00205094	0.0389391	0.0259067	PRDX1/NQO1	2
BP	GO:0051017	actin filament bundle assembly	3/31	160/18903	0.00224789	0.0420856	0.0280001	RHOA/EZR/SFRP1	3
BP	GO:0061572	actin filament bundle organization	3/31	164/18903	0.00241117	0.044524	0.0296224	RHOA/EZR/SFRP1	3
BP	GO:0030521	androgen receptor signaling pathway	2/31	47/18903	0.00268725	0.0476634	0.0317111	RHOA/SFRP1	2
BP	GO:0050919	negative chemotaxis	2/31	47/18903	0.00268725	0.0476634	0.0317111	RHOA/SEMA6D	2
BP	GO:0061383	trabecula morphogenesis	2/31	47/18903	0.00268725	0.0476634	0.0317111	RHOA/SFRP1	2
BP	GO:0046850	regulation of bone remodeling	2/31	48/18903	0.00280124	0.0490398	0.0326268	SFRP1/TNFRSF11B	2
CC	GO:0044754	autolysosome	2/32	12/19869	0.000164192	0.0124246	0.00891275	FTH1/FTL	2
CC	GO:0001726	ruffle	4/32	178/19869	0.000184068	0.0124246	0.00891275	CAPG/RHOA/EZR/KNSTRN	4
CC	GO:0005767	secondary lysosome	2/32	18/19869	0.000378337	0.0170252	0.012213	FTH1/FTL	2
CC	GO:0042470	melanosome	3/32	110/19869	0.000728533	0.0196704	0.0141105	PRDX1/CAPG/ANXA2	3
CC	GO:0048770	pigment granule	3/32	110/19869	0.000728533	0.0196704	0.0141105	PRDX1/CAPG/ANXA2	3
CC	GO:0019898	extrinsic component of membrane	4/32	316/19869	0.00158857	0.0357429	0.0256402	RHOA/EZR/ANXA2/GNAS	4
CC	GO:0019897	extrinsic component of plasma membrane	3/32	172/19869	0.00262921	0.0420873	0.0301913	RHOA/ANXA2/GNAS	3
CC	GO:0009898	cytoplasmic side of plasma membrane	3/32	173/19869	0.0026727	0.0420873	0.0301913	RHOA/EZR/GNAS	3
CC	GO:0005775	vacuolar lumen	3/32	176/19869	0.00280582	0.0420873	0.0301913	ANXA2/FTL/CD74	3
CC	GO:0101002	ficolin-1-rich granule	3/32	185/19869	0.00322958	0.0435993	0.0312759	RHOA/FTH1/GSTP1	3
CC	GO:0030496	midbody	3/32	203/19869	0.00419029	0.0464044	0.0332881	CAPG/RHOA/ANXA2	3
CC	GO:0098562	cytoplasmic side of membrane	3/32	204/19869	0.0042482	0.0464044	0.0332881	RHOA/EZR/GNAS	3
CC	GO:0031252	cell leading edge	4/32	421/19869	0.00446857	0.0464044	0.0332881	CAPG/RHOA/EZR/KNSTRN	4
MF	GO:0044548	S100 protein binding	3/31	14/18432	1.54842e-06	0.000215231	0.000149953	S100A1/EZR/ANXA2	3
MF	GO:0016209	antioxidant activity	4/31	85/18432	1.20509e-05	0.000837537	0.000583517	PRDX1/TPO/GSTP1/NQO1	4
MF	GO:0004601	peroxidase activity	3/31	55/18432	0.00010651	0.00411859	0.00286944	PRDX1/TPO/GSTP1	3
MF	GO:0016684	oxidoreductase activity, acting on peroxide as acceptor	3/31	57/18432	0.00011852	0.00411859	0.00286944	PRDX1/TPO/GSTP1	3
MF	GO:0008199	ferric iron binding	2/31	11/18432	0.00014915	0.00414637	0.0028888	FTH1/FTL	2
MF	GO:0005159	insulin-like growth factor receptor binding	2/31	16/18432	0.000323717	0.00749944	0.0052249	GNAS/YWHAH	2
MF	GO:0008198	ferrous iron binding	2/31	27/18432	0.000936021	0.0185867	0.0129495	FTH1/FTL	2
MF	GO:0048018	receptor ligand activity	5/31	491/18432	0.00125937	0.0207109	0.0144294	BMP8A/TNFRSF11B/TG/SEMA6D/NMB	5
MF	GO:0030546	signaling receptor activator activity	5/31	498/18432	0.00134099	0.0207109	0.0144294	BMP8A/TNFRSF11B/TG/SEMA6D/NMB	5
MF	GO:0071855	neuropeptide receptor binding	2/31	36/18432	0.00166428	0.0231336	0.0161173	NMB/GNAS	2
MF	GO:0045296	cadherin binding	4/31	333/18432	0.0022397	0.0283017	0.0197179	PRDX1/CAPG/EZR/ANXA2	4

## Sheet: GSEA_GO
Table S7: Differentially Expressed Genes Between TFCs in GD and Control Groups
ONTOLOGY	ID	Description	setSize	enrichmentScore	NES	pvalue	p.adjust	qvalue	rank	leading_edge	core_enrichment
BP	GO:0009060	aerobic respiration	148	0.642425	2.80372	1e-10	2.06857e-08	1.54023e-08	1892	tags=69%, list=23%, signal=54%	RHOA/ATP5F1B/MDH2/NUPR1/NDUFB2/ATP5F1A/ISCU/GHITM/COX4I1/COX5A/CHCHD10/PINK1/CAT/NDUFV2/ATP5PB/VCP/SDHC/ATP5F1C/NDUFA6/CS/PPIF/ATP5PD/UQCRC1/ATP5PO/CHCHD2/COX8A/UQCR10/ATP5F1D/ACO2/NDUFV1/CYC1/UQCRFS1/NDUFA11/NDUFAB1/SDHA/MDH1/ATP5PF/NDUFA4/COX7B/NDUFA7/COX6C/MRPS36/NDUFS2/NDUFA10/OXA1L/NDUFA8/NDUFS8/UQCRC2/PDHA1/DLST/UQCRH/IDH3G/NDUFS5/DLD/COX6A1/OGDHL/IDH2/ANTKMT/COQ9/SLC25A23/NDUFA13/SDHD/SUCL…
BP	GO:0006119	oxidative phosphorylation	109	0.640909	2.68027	1e-10	2.06857e-08	1.54023e-08	1832	tags=71%, list=22%, signal=56%	RHOA/ATP5F1B/NUPR1/NDUFB2/ATP5F1A/ISCU/GHITM/COX4I1/COX5A/CHCHD10/PINK1/NDUFV2/ATP5PB/VCP/SDHC/ATP5F1C/NDUFA6/PPIF/ATP5PD/UQCRC1/ATP5PO/CHCHD2/COX8A/UQCR10/ATP5F1D/NDUFV1/CYC1/UQCRFS1/NDUFA11/NDUFAB1/SDHA/ATP5PF/NDUFA4/COX7B/NDUFA7/COX6C/NDUFS2/NDUFA10/NDUFA8/NDUFS8/UQCRC2/UQCRH/NDUFS5/DLD/COX6A1/ANTKMT/COQ9/SLC25A23/NDUFA13/SDHD/COX5B/NDUFB8/NDUFC2/NDUFA12/UQCR11/ATP5F1E/NDUFB5/NDUFS3/COX6B1/NDU…
BP	GO:0042773	ATP synthesis coupled electron transport	76	0.65257	2.55698	1e-10	2.06857e-08	1.54023e-08	1884	tags=75%, list=22%, signal=59%	NDUFB2/ISCU/GHITM/COX4I1/COX5A/PINK1/NDUFV2/SDHC/NDUFA6/UQCRC1/CHCHD2/COX8A/UQCR10/NDUFV1/CYC1/UQCRFS1/NDUFAB1/SDHA/NDUFA4/COX7B/NDUFA7/COX6C/NDUFS2/NDUFA10/NDUFA8/NDUFS8/UQCRC2/UQCRH/NDUFS5/DLD/COX6A1/COQ9/SDHD/COX5B/NDUFB8/NDUFC2/NDUFA12/UQCR11/NDUFB5/NDUFS3/COX6B1/NDUFB7/NDUFA2/NDUFS1/NDUFA9/NDUFB10/COX7A2L/DNAJC15/COX7A2/COX7C/DGUOK/NDUFB3/SDHAF2/SDHB/NDUFS4/NDUFS7/UQCRQ
BP	GO:0042775	mitochondrial ATP synthesis coupled electron transport	76	0.65257	2.55698	1e-10	2.06857e-08	1.54023e-08	1884	tags=75%, list=22%, signal=59%	NDUFB2/ISCU/GHITM/COX4I1/COX5A/PINK1/NDUFV2/SDHC/NDUFA6/UQCRC1/CHCHD2/COX8A/UQCR10/NDUFV1/CYC1/UQCRFS1/NDUFAB1/SDHA/NDUFA4/COX7B/NDUFA7/COX6C/NDUFS2/NDUFA10/NDUFA8/NDUFS8/UQCRC2/UQCRH/NDUFS5/DLD/COX6A1/COQ9/SDHD/COX5B/NDUFB8/NDUFC2/NDUFA12/UQCR11/NDUFB5/NDUFS3/COX6B1/NDUFB7/NDUFA2/NDUFS1/NDUFA9/NDUFB10/COX7A2L/DNAJC15/COX7A2/COX7C/DGUOK/NDUFB3/SDHAF2/SDHB/NDUFS4/NDUFS7/UQCRQ
CC	GO:0098800	inner mitochondrial membrane protein complex	123	0.589178	2.49794	1e-10	2.06857e-08	1.54023e-08	1740	tags=62%, list=21%, signal=50%	APOO/ATP5F1B/NDUFB2/ATP5F1A/ATP5MC3/COX4I1/COX5A/CHCHD10/NDUFV2/ATP5PB/SDHC/SLC25A6/ATP5F1C/NDUFA6/ATP5PD/ATP5MC2/UQCRC1/SMDT1/ATP5PO/COX8A/UQCR10/ATP5F1D/NDUFV1/CYC1/UQCRFS1/NDUFA11/NDUFAB1/SDHA/ATP5PF/NDUFA4/COX7B/NDUFA7/COX6C/NDUFS2/HSPA9/NDUFA10/NDUFA8/NDUFS8/UQCRC2/UQCRH/NDUFS5/COX6A1/TIMM17A/MICOS10/NDUFA13/SDHD/COX5B/NDUFB8/TIMM23/NDUFC2/NDUFA12/UQCR11/MICOS13/SAMM50/ATP5F1E/NDUFB5/NDUFS3/…
CC	GO:0098798	mitochondrial protein-containing complex	253	0.544494	2.49736	1e-10	2.06857e-08	1.54023e-08	1887	tags=54%, list=22%, signal=43%	APOO/ATP5F1B/NDUFB2/ATP5F1A/ATP5MC3/COX4I1/COX5A/MRPS25/SLC25A5/CHCHD10/NDUFV2/ATP5PB/SDHC/HADHB/SLC25A6/ATP5F1C/BCKDHA/NDUFA6/PPIF/ATP5PD/ATP5MC2/UQCRC1/SMDT1/ATP5PO/TOMM20/COX8A/UQCR10/ATP5F1D/NDUFV1/CYC1/UQCRFS1/MCCC2/NDUFA11/HADHA/MRPL54/MRPL34/NDUFAB1/SDHA/ATP5PF/VDAC1/NDUFA4/COX7B/MRPL51/NDUFA7/MRPS7/COX6C/MRPS36/NDUFS2/HSPA9/AURKAIP1/NDUFA10/MRPS18B/NDUFA8/MRPS23/MRPS34/NDUFS8/MRPS24/UQCRC…
BP	GO:0045333	cellular respiration	179	0.532861	2.39996	1e-10	2.06857e-08	1.54023e-08	1892	tags=61%, list=23%, signal=48%	RHOA/ATP5F1B/MDH2/NUPR1/NDUFB2/ATP5F1A/ISCU/GHITM/COX4I1/COX5A/CHCHD10/PINK1/CAT/NDUFV2/ATP5PB/VCP/SDHC/ATP5F1C/NDUFA6/CS/PPIF/ATP5PD/UQCRC1/ATP5PO/CHCHD2/COX8A/UQCR10/ATP5F1D/ACO2/NDUFV1/CYC1/UQCRFS1/NDUFA11/NDUFAB1/SDHA/MDH1/ATP5PF/NDUFA4/COX7B/NDUFA7/COX6C/MRPS36/NDUFS2/NDUFA10/OXA1L/NDUFA8/NDUFS8/UQCRC2/PDHA1/DLST/UQCRH/IDH3G/NDUFS5/DLD/COX6A1/OGDHL/PRELID1/IDH2/ANTKMT/COQ9/SLC25A23/NDUFA13/S…
CC	GO:0005743	mitochondrial inner membrane	370	0.480622	2.28648	1e-10	2.06857e-08	1.54023e-08	1899	tags=46%, list=23%, signal=37%	LGALS3/UCP2/APOO/ATP5F1B/NDUFB2/ATP5F1A/SLC25A39/GHITM/ATP5MC3/COX4I1/COX5A/MRPS25/SLC25A15/SLC25A5/CHCHD10/PINK1/SLC25A3/NDUFV2/ATP5PB/MCUR1/SDHC/COQ4/HADHB/SLC25A6/ATP5F1C/NDUFA6/ATP5PD/ATP5MC2/UQCRC1/SMDT1/ATP5PO/COX8A/UQCR10/HIGD1A/LETMD1/SLC25A38/HIGD2A/MPV17/ATP5F1D/LDHB/NDUFV1/CYC1/UQCRFS1/NDUFA11/HADHA/MRPL54/MRPL34/COA8/NDUFAB1/SDHA/ATP5PF/NDUFA4/COX7B/MRPL51/NDUFA7/MRPS7/COX6C/MRPS36/SQ…
BP	GO:0006091	generation of precursor metabolites and energy	319	0.476	2.24539	1e-10	2.06857e-08	1.54023e-08	1767	tags=48%, list=21%, signal=39%	TKT/TALDO1/RHOA/ALDOA/HSD17B6/ATP5F1B/MDH2/NUPR1/NDUFB2/ATP5F1A/GPI/ISCU/GHITM/COX4I1/PPP1CA/COX5A/ACAT1/PGD/AKT2/CHCHD10/PINK1/CYBA/COX17/PGAM1/CAT/NDUFV2/ATP5PB/VCP/PFKL/CYB561/SDHC/PGK1/GAPDH/TPI1/ATP5F1C/HK1/NDUFA6/UGP2/CS/PPIF/ATP5PD/UQCRC1/ATP5PO/CROT/CHCHD2/COX8A/GFPT1/UQCR10/GABARAPL1/ATP5F1D/ACO2/ENO1/NDUFV1/PGLS/CYC1/UQCRFS1/NDUFA11/INPP5K/G6PD/COA8/NDUFAB1/SDHA/MDH1/ME1/ATP5PF/NDUFA4/C…
MF	GO:0016491	oxidoreductase activity	395	0.467826	2.22997	1e-10	2.06857e-08	1.54023e-08	1464	tags=36%, list=17%, signal=32%	NQO1/DIO1/PRDX1/FTH1/TPO/GSTP1/MAOA/HSD17B6/IVD/HTATIP2/GPX3/ALDH3A2/MDH2/TXNL1/P4HB/NDUFB2/PDIA6/VAT1/AKR1C1/PRDX6/ADI1/COX4I1/COX5A/CBR1/KCNAB1/PGD/PRDX3/DHRS7/PRDX5/PDIA3/HSD17B4/CYBA/TXN/CAT/ALDH9A1/NDUFV2/SESN1/CYB561/HGD/SDHC/HIBADH/GPX4/PGK1/GAPDH/HADHB/BCKDHA/NDUFA6/UQCRC1/DECR1/PDIA4/DHRS4/COX8A/UQCR10/PIR/SPR/CLIC2/LDHB/NDUFV1/CYC1/UQCRFS1/HADHA/PCBD1/G6PD/AKR1A1/SDHA/MDH1/RIOX2/ME1/NDU…
BP	GO:0015980	energy derivation by oxidation of organic compounds	219	0.48505	2.20358	1e-10	2.06857e-08	1.54023e-08	1892	tags=55%, list=23%, signal=44%	RHOA/ATP5F1B/MDH2/NUPR1/NDUFB2/ATP5F1A/ISCU/GHITM/COX4I1/PPP1CA/COX5A/AKT2/CHCHD10/PINK1/CAT/NDUFV2/ATP5PB/VCP/SDHC/ATP5F1C/NDUFA6/UGP2/CS/PPIF/ATP5PD/UQCRC1/ATP5PO/CHCHD2/COX8A/GFPT1/UQCR10/GABARAPL1/ATP5F1D/ACO2/NDUFV1/CYC1/UQCRFS1/NDUFA11/INPP5K/NDUFAB1/SDHA/MDH1/ATP5PF/NDUFA4/COX7B/NDUFA7/COX6C/MRPS36/NDUFS2/NDUFA10/OXA1L/NDUFA8/PHKB/NDUFS8/UQCRC2/PDHA1/DLST/UQCRH/IDH3G/NDUFS5/DLD/COX6A1/OGDH…
MF	GO:0001216	DNA-binding transcription activator activity	184	-0.616364	-2.18321	1e-10	2.06857e-08	1.54023e-08	1640	tags=41%, list=20%, signal=34%	ZNF721/TFCP2L1/CSRNP3/NFIC/NR3C1/NFKB1/FOXK2/ATF6/IRF1/ZNF143/GLIS3/REL/MAF/FOSL2/ELF1/NRF1/YY1/CEBPA/TFCP2/ZNF438/GRHL2/ZNF131/RBPJ/NFATC3/ZNF292/ZNF91/MEF2C/FOXJ3/TBX3/DBP/FOXO1/CREBRF/PRDM16/MEF2A/RLF/AR/SMAD3/SRF/ELF3/NFE2L2/ETV6/HHEX/DDIT3/NR6A1/TCF12/NFIB/TCF4/CEBPB/RFX2/PRDM2/NR4A2/FOXJ1/KLF10/ESRRG/FOXO3/SOX9/NFAT5/STOX2/CSRNP1/SOX4/PBX1/NFIA/MAFF/EGR2/MAFB/FOS/NR4A3/ATF3/KLF4/JUN/EGR1/NF…
MF	GO:0001228	DNA-binding transcription activator activity, RNA polymerase II-specific	184	-0.616364	-2.18321	1e-10	2.06857e-08	1.54023e-08	1640	tags=41%, list=20%, signal=34%	ZNF721/TFCP2L1/CSRNP3/NFIC/NR3C1/NFKB1/FOXK2/ATF6/IRF1/ZNF143/GLIS3/REL/MAF/FOSL2/ELF1/NRF1/YY1/CEBPA/TFCP2/ZNF438/GRHL2/ZNF131/RBPJ/NFATC3/ZNF292/ZNF91/MEF2C/FOXJ3/TBX3/DBP/FOXO1/CREBRF/PRDM16/MEF2A/RLF/AR/SMAD3/SRF/ELF3/NFE2L2/ETV6/HHEX/DDIT3/NR6A1/TCF12/NFIB/TCF4/CEBPB/RFX2/PRDM2/NR4A2/FOXJ1/KLF10/ESRRG/FOXO3/SOX9/NFAT5/STOX2/CSRNP1/SOX4/PBX1/NFIA/MAFF/EGR2/MAFB/FOS/NR4A3/ATF3/KLF4/JUN/EGR1/NF…
CC	GO:0019866	organelle inner membrane	401	0.439358	2.08336	1e-10	2.06857e-08	1.54023e-08	1899	tags=43%, list=23%, signal=35%	LGALS3/UCP2/APOO/ATP5F1B/NDUFB2/ATP5F1A/SLC25A39/GHITM/ATP5MC3/COX4I1/COX5A/MRPS25/SLC25A15/SLC25A5/CHCHD10/PINK1/SLC25A3/NDUFV2/ATP5PB/MCUR1/SDHC/COQ4/HADHB/SLC25A6/ATP5F1C/NDUFA6/ATP5PD/ATP5MC2/UQCRC1/SMDT1/ATP5PO/COX8A/UQCR10/HIGD1A/LETMD1/SLC25A38/HIGD2A/MPV17/ATP5F1D/LDHB/NDUFV1/CYC1/UQCRFS1/NDUFA11/HADHA/MRPL54/MRPL34/COA8/NDUFAB1/SDHA/ATP5PF/NDUFA4/COX7B/MRPL51/NDUFA7/MRPS7/COX6C/MRPS36/SQ…
MF	GO:0000987	cis-regulatory region sequence-specific DNA binding	443	-0.515172	-1.91716	1e-10	2.06857e-08	1.54023e-08	1652	tags=31%, list=20%, signal=26%	PRDM1/ZSCAN31/ZNF721/TFCP2L1/ZNF704/DNMT3A/PRDM5/NFIC/NR3C1/HIVEP1/ZBTB7A/NFKB1/FOXK2/ATF6/IRF1/ZNF516/NFIX/ZNF143/GLIS3/REL/MAF/FOSL2/ZNF148/ELF1/NRF1/ZNF483/YY1/ZNF90/CEBPA/TFCP2/ZNF438/KDM6B/GRHL2/RBMX/USF2/HES1/NSD1/PKNOX2/SKIL/ZNF131/PPARG/CHD7/NCOA2/ZNF431/RARB/RBPJ/TOP1/NFATC3/PPARD/BHLHE41/SP4/ZNF91/MEF2C/FOXJ3/ZNF644/LRRFIP1/TIPARP/BPTF/PROX1/TBX3/SMYD3/GLI3/DBP/FOXO1/SIRT1/DHX36/MXD1/PR…
MF	GO:0000978	RNA polymerase II cis-regulatory region sequence-specific DNA binding	434	-0.511589	-1.90275	1e-10	2.06857e-08	1.54023e-08	1652	tags=31%, list=20%, signal=26%	PRDM1/ZSCAN31/ZNF721/TFCP2L1/ZNF704/DNMT3A/PRDM5/NFIC/NR3C1/HIVEP1/ZBTB7A/NFKB1/FOXK2/ATF6/IRF1/ZNF516/NFIX/ZNF143/GLIS3/REL/MAF/FOSL2/ZNF148/ELF1/NRF1/ZNF483/YY1/ZNF90/CEBPA/TFCP2/ZNF438/KDM6B/GRHL2/RBMX/USF2/HES1/NSD1/PKNOX2/SKIL/ZNF131/PPARG/CHD7/NCOA2/ZNF431/RARB/RBPJ/TOP1/NFATC3/PPARD/BHLHE41/SP4/ZNF91/MEF2C/FOXJ3/ZNF644/LRRFIP1/BPTF/PROX1/TBX3/SMYD3/GLI3/DBP/FOXO1/SIRT1/DHX36/MXD1/PRDM16/ZN…
MF	GO:0000981	DNA-binding transcription factor activity, RNA polymerase II-specific	457	-0.509099	-1.89621	1e-10	2.06857e-08	1.54023e-08	1675	tags=31%, list=20%, signal=26%	KLF2/ZNF625/PRDM1/ZSCAN31/ZNF721/TFCP2L1/CSRNP3/PRDM5/NFIC/NR3C1/HIVEP1/ZBTB7A/NFKB1/ZHX3/FOXK2/ATF6/ZNF518A/IRF1/ZNF516/NFIX/ZNF143/GLIS3/REL/MAF/FOSL2/ZNF148/ZNF44/ELF1/NRF1/ZNF483/YY1/ZNF90/CEBPA/TFCP2/ZNF438/ERF/GRHL2/USF2/HES1/PKNOX2/SKIL/ZNF131/PPARG/ZNF431/RARB/RBPJ/NFATC3/ZNF292/PPARD/BHLHE41/SP4/ZNF91/MEF2C/FOXJ3/ZNF644/LRRFIP1/PROX1/TBX3/ZNF844/GLI3/DBP/FOXO1/ADNP/CREBRF/MXD1/BBX/PRDM16…
MF	GO:0003700	DNA-binding transcription factor activity	473	-0.507894	-1.89245	1e-10	2.06857e-08	1.54023e-08	1801	tags=33%, list=21%, signal=27%	ZNF37A/RFX1/ZNF544/ZNF654/ZNF274/ELF2/ZSCAN5A/TCF20/ZNF331/KLF2/ZNF625/PRDM1/ZSCAN31/ZNF721/TFCP2L1/ZNF704/CSRNP3/PRDM5/NFIC/NR3C1/HIVEP1/ZBTB7A/NFKB1/ZHX3/FOXK2/ATF6/ZNF518A/IRF1/ZNF516/NFIX/ZNF143/GLIS3/REL/MAF/FOSL2/ZNF148/ZNF44/ELF1/NRF1/ZNF483/YY1/ZNF90/CEBPA/TFCP2/ZNF438/ERF/MECP2/GRHL2/USF2/HES1/PKNOX2/SKIL/ZNF131/PPARG/ZNF431/RARB/ZNF618/RBPJ/NFATC3/ZNF292/PPARD/BHLHE41/SP4/ZNF91/MEF2C/FO…
CC	GO:0005759	mitochondrial matrix	371	0.397045	1.89138	1e-10	2.06857e-08	1.54023e-08	2159	tags=43%, list=26%, signal=34%	IVD/ATP5F1B/MDH2/ATP5F1A/ISCU/ECI1/ACAT1/MRPS25/VDAC2/PRDX3/PRDX5/SLC25A5/ATP5PB/HIBADH/ACAA2/HADHB/ATP5F1C/BCKDHA/CS/PPIF/SMDT1/DECR1/GOT2/ATP5F1D/ACO2/MCCC2/HADHA/MRPL54/MRPL34/ECHS1/NDUFAB1/LRRC59/GRSF1/VDAC1/MRPL51/NDUFA7/MRPS7/MRPS36/NDUFS2/HSPA9/SOD1/AURKAIP1/NDUFA10/OXA1L/MRPS18B/ACADS/MRPS23/MRPS34/NDUFS8/MRPS24/PDHA1/HAGH/DLST/IDH3G/POLDIP2/MRPS18A/DLD/PCCB/MRPS15/OGDHL/COASY/IDH2/ALDH6A…
MF	GO:0000977	RNA polymerase II transcription regulatory region sequence-specific DNA binding	499	-0.500001	-1.86597	1e-10	2.06857e-08	1.54023e-08	1675	tags=30%, list=20%, signal=26%	KLF2/ZNF625/PRDM1/ZSCAN31/ZNF721/TFCP2L1/ZNF704/DNMT3A/PRDM5/NFIC/NR3C1/HIVEP1/TAF1/ZBTB7A/NFKB1/FOXK2/ATF6/ZNF518A/IRF1/ZNF516/NFIX/ZNF143/GLIS3/REL/MAF/FOSL2/ZNF148/ZNF44/ELF1/NRF1/ZNF483/YY1/MTF2/ZNF90/CEBPA/TFCP2/ZNF438/KDM6B/GRHL2/RBMX/USF2/HES1/NSD1/PKNOX2/SKIL/ZNF131/PPARG/CHD7/NCOA2/ZNF431/RARB/RBPJ/TOP1/NFATC3/PPARD/BHLHE41/SP4/ZNF91/MEF2C/FOXJ3/ZNF644/LRRFIP1/BPTF/PROX1/TBX3/ZNF844/SMYD…
BP	GO:0000122	negative regulation of transcription by RNA polymerase II	484	-0.499906	-1.86567	1e-10	2.06857e-08	1.54023e-08	1618	tags=33%, list=19%, signal=28%	CDK6/DNMT3A/PRDM5/CIR1/NFIC/GATAD2A/NR3C1/HIVEP1/TAF1/ZBTB7A/NFKB1/FOXK2/LARP7/IFI16/TENM2/CBX6/FGFR2/NFIX/GLIS3/MAF/ZNF148/MDM4/YY1/MTF2/KMT5A/SNCA/GADD45A/CEBPA/ERF/PLK3/MECP2/ZNF608/HES1/RTF1/NSD1/DLG1/SPEN/SKIL/ZNF131/PPARG/NCOA2/WWC2/ZNF431/CBFA2T2/RARB/RBPJ/PAWR/CPEB3/NFATC3/CTR9/PPARD/TDG/BHLHE41/SMURF2/MEF2C/SCAF8/PHF14/NSMCE3/GATAD2B/ID1/LRRFIP1/BPTF/LCOR/PROX1/TBX3/HIPK2/GLI3/ARID4A/HDA…
CC	GO:0000323	lytic vacuole	428	0.382198	1.857	1e-10	2.06857e-08	1.54023e-08	1401	tags=30%, list=17%, signal=26%	FTL/CD74/FTH1/ANXA2/TSPAN1/GNAI1/CTSB/MAP1LC3A/GNB2/ATP6V0E2/CLTC/VAT1/PRDX6/ANXA6/NPC2/GABARAP/HLA-DRA/HLA-DMB/GDI2/SNX1/CAPN1/EPDR1/TMBIM1/PSAP/VAMP8/CAT/LITAF/VCP/CYB561/CALR/DNAJC13/SERPINB1/ANXA11/CAPN2/ASAH1/ASS1/LAMTOR1/SDC1/CD63/SCARB2/RAB5C/PRKCD/NCOA4/HLA-DRB1/AP1M2/HLA-DPA1/TRAPPC1/CREG1/MAPK1/TOLLIP/ATP6V1D/UBA1/CMTM6/ACTR2/RNASEK/HLA-DPB1/NBR1/EEF1A1/LGMN/GNB1/CHMP1B/AP2M1/LAMP2/PCYO…
CC	GO:0005764	lysosome	428	0.382198	1.857	1e-10	2.06857e-08	1.54023e-08	1401	tags=30%, list=17%, signal=26%	FTL/CD74/FTH1/ANXA2/TSPAN1/GNAI1/CTSB/MAP1LC3A/GNB2/ATP6V0E2/CLTC/VAT1/PRDX6/ANXA6/NPC2/GABARAP/HLA-DRA/HLA-DMB/GDI2/SNX1/CAPN1/EPDR1/TMBIM1/PSAP/VAMP8/CAT/LITAF/VCP/CYB561/CALR/DNAJC13/SERPINB1/ANXA11/CAPN2/ASAH1/ASS1/LAMTOR1/SDC1/CD63/SCARB2/RAB5C/PRKCD/NCOA4/HLA-DRB1/AP1M2/HLA-DPA1/TRAPPC1/CREG1/MAPK1/TOLLIP/ATP6V1D/UBA1/CMTM6/ACTR2/RNASEK/HLA-DPB1/NBR1/EEF1A1/LGMN/GNB1/CHMP1B/AP2M1/LAMP2/PCYO…
BP	GO:0072359	circulatory system development	494	-0.494202	-1.84435	1e-10	2.06857e-08	1.54023e-08	1446	tags=39%, list=17%, signal=35%	OXCT1/CD40/FZD5/VEGFC/ACKR3/ROCK2/CC2D2A/IFT74/ZMIZ1/HSPG2/BMPR2/RHOB/EMP2/NAA15/CACYBP/HECTD1/FGFR2/AGO2/PKD2/ITGB1/SRPK2/FBN1/TBC1D32/PIK3CB/TGFBR3/MDM4/YY1/GADD45A/AKT3/SASH1/ROCK1/ANXA1/GREB1L/KDM6B/MECP2/MIB1/GRHL2/MAP2K4/ARL13B/HES1/JMJD6/SPRY1/EPN2/FRS2/NF1/PGF/PPARG/CHD7/RARB/RBPJ/NFATC3/AMOTL2/PPP3CB/PPARD/MEF2C/THSD7A/BMPR1A/HEG1/AKAP6/BMP7/ID1/DDAH1/TIPARP/RTN4/LUZP1/RIN2/PROX1/TBX3/AD…
BP	GO:0035239	tube morphogenesis	366	-0.49432	-1.82721	1e-10	2.06857e-08	1.54023e-08	1635	tags=41%, list=19%, signal=35%	CD40/FZD5/VEGFC/ACKR3/ROCK2/CC2D2A/BTRC/ZMIZ1/NR3C1/HSPG2/BMPR2/RHOB/SDC4/EMP2/NAA15/HECTD1/FGFR2/AGO2/PKD2/ITGB1/SRPK2/PIK3CB/TGFBR3/GADD45A/AKT3/SASH1/ROCK1/ANXA1/GREB1L/MECP2/MIB1/GRHL2/ARL13B/HES1/SPINT2/JMJD6/SPRY1/EPN2/DLG1/SDCCAG8/NF1/PGF/PPARG/CHD7/RBPJ/HS2ST1/AMOTL2/MEF2C/THSD7A/BMPR1A/HEG1/BMP7/ID1/DDAH1/TIPARP/LUZP1/RIN2/PROX1/TBX3/ADAMTS1/HIPK2/STK3/GLI3/ROBO1/CLDN5/KIF26B/PTEN/LMO4/S…
CC	GO:0005773	vacuole	479	0.374439	1.82694	1e-10	2.06857e-08	1.54023e-08	1486	tags=31%, list=18%, signal=27%	FTL/CD74/FTH1/ANXA2/TSPAN1/GNAI1/CTSB/MAP1LC3A/GNB2/ATP6V0E2/CLTC/VAT1/PRDX6/ANXA6/NPC2/GABARAP/HLA-DRA/HLA-DMB/CDC42/GDI2/SNX1/CAPN1/EPDR1/TMBIM1/PSAP/VAMP8/CAT/LITAF/VCP/YWHAB/CYB561/CALR/DNAJC13/SERPINB1/ANXA11/CAPN2/ASAH1/ASS1/LAMTOR1/SDC1/CD63/SCARB2/RAB5C/PRKCD/NCOA4/GABARAPL1/HLA-DRB1/AP1M2/HLA-DPA1/TRAPPC1/CREG1/TBC1D17/MAPK1/TOLLIP/ATP6V1D/UBA1/CMTM6/ACTR2/RNASEK/HLA-DPB1/NBR1/EEF1A1/LGM…
CC	GO:0030141	secretory granule	406	0.385829	1.82232	1e-10	2.06857e-08	1.54023e-08	1086	tags=30%, list=13%, signal=27%	FTL/FTH1/ANXA2/RHOA/GSTP1/B2M/CTSB/DYNLT1/HLA-C/ALDOA/LGALS3/CYSTM1/HLA-B/JUP/GPI/VAT1/PRDX6/CTNNA1/CSTB/NPC2/EEF2/RAC1/PCSK2/VDAC2/GDI2/S100A11/MIF/CAPN1/TMBIM1/PSAP/VAMP2/CYBA/VAMP8/PGAM1/CAT/VCP/PFKL/CYB561/ORMDL3/CALR/METTL7A/DNAJC13/SERPINB1/ANXA11/AGPAT2/PSMB1/ASAH1/LAMTOR1/NME2/CD63/PPIA/ANXA7/RAB5C/PRKCD/ITGAV/CSNK2B/MYH9/FLOT2/TRAPPC1/CREG1/MAPK1/ITGB3/RAB18/APRT/TOLLIP/ATP6V1D/CMTM6/ACT…
CC	GO:0099503	secretory vesicle	478	0.370187	1.80423	1e-10	2.06857e-08	1.54023e-08	1136	tags=29%, list=14%, signal=27%	FTL/FTH1/ANXA2/RHOA/GSTP1/B2M/CTSB/DYNLT1/HLA-C/ALDOA/LGALS3/CYSTM1/HLA-B/JUP/ATP6V0E2/GPI/STX12/VAT1/PRDX6/CTNNA1/CSTB/NPC2/EEF2/RAC1/PCSK2/VDAC2/GDI2/S100A11/MIF/CAPN1/RAB11B/TMBIM1/PSAP/VAMP2/CYBA/VAMP8/PGAM1/CAT/VCP/PFKL/CYB561/ORMDL3/CALR/METTL7A/DNAJC13/SERPINB1/ANXA11/AGPAT2/PSMB1/ASAH1/LAMTOR1/SLC40A1/NME2/MAL2/CD63/PPIA/ANXA7/RAB5C/PRKCD/ITGAV/CSNK2B/MYH9/FLOT2/TRAPPC1/CREG1/MAPK1/ITGB3/…
BP	GO:0061061	muscle structure development	306	-0.515477	-1.89359	1.11e-10	2.21694e-08	1.6507e-08	1245	tags=34%, list=15%, signal=30%	ARID1A/KDM6B/MECP2/MAP2K4/FLNB/HES1/LAMB1/FRS2/NF1/CHD7/RARB/RBPJ/NFATC3/PPP3CB/PPARD/BHLHE41/MEF2C/BMPR1A/HEG1/AKAP6/PROX1/TBX3/LMNA/MORF4L2/SMYD3/MYOF/LAMC1/TANC1/SMARCA2/RGS2/CSRP2/SIRT1/MDM2/TMOD1/GPCPD1/YBX3/ANK2/ANKRD17/MEF2A/PDCD4/EP300/SMAD3/ZEB1/SRF/TPM1/ARID2/ACTN4/PPP3CA/ZNF609/MYL9/SOX6/NEBL/DDIT3/CITED2/BCL2/SKI/HIVEP3/EPHB1/TCF12/SORBS2/SGCD/VEGFA/IGFBP5/SLC9A1/MBNL1/MYL6B/ZFP36L1/A…
BP	GO:0009887	animal organ morphogenesis	402	-0.482977	-1.79221	1.36675e-10	2.63874e-08	1.96476e-08	1580	tags=39%, list=19%, signal=33%	BTRC/ZMIZ1/NR3C1/NFKB1/MAN2A1/HSPG2/BMPR2/ZNRF3/COL27A1/EMP2/ANKH/SPEF2/PDGFC/HMGN1/FGFR2/PKD2/FBN1/ROR2/TGFBR3/MDM4/CNNM4/FBXW11/YY1/BCAR3/CYP7B1/AKT3/INTU/GREB1L/MIB1/GRHL2/ARL13B/HES1/SPRY1/LAMB1/DLG1/FRS2/NF1/ABI2/CHD7/RARB/RBPJ/RYK/HS2ST1/MLLT3/SMURF2/MEF2C/BMPR1A/HEG1/BMP7/TIPARP/RTN4/TWSG1/PROX1/TBX3/ADAMTS1/HIPK2/GLI3/STAU2/ROBO1/LAMC1/CLDN5/KIF26B/WDPCP/PTEN/AHDC1/TMEFF2/EDA/MDM2/EFNA1/A…
CC	GO:0140534	endoplasmic reticulum protein-containing complex	106	0.582357	2.43704	1.57949e-10	2.9511e-08	2.19734e-08	1751	tags=52%, list=21%, signal=42%	B2M/HLA-A/SDF2L1/P4HB/HSPA5/PDIA6/RPN1/SRP9/PDIA3/VCP/ORMDL3/CALR/HSP90B1/MAP3K5/GET3/RHBDD2/SEC11A/HYOU1/OSTC/PRKCSH/EMC3/SSR4/FKBP1A/SRPRA/PPIB/EMC10/SEC61G/OS9/DERL3/HM13/AUP1/PIGQ/SEC61A1/SPTSSA/ORMDL2/SEC61B/GANAB/RPN2/SPCS3/SPCS1/SEC11C/PIGP/DNAJC10/DDOST/UBXN1/EMC2/STT3A/UFD1/EMC4/DERL2/DPM2/AMFR/OST4/DAD1/SPTLC1
MF	GO:0009055	electron transfer activity	84	0.62158	2.43794	1.63214e-10	2.95418e-08	2.19963e-08	1861	tags=64%, list=22%, signal=51%	HSD17B6/NDUFB2/COX4I1/COX5A/CYBA/NDUFV2/SDHC/NDUFA6/UQCRC1/COX8A/UQCR10/NDUFV1/CYC1/UQCRFS1/SDHA/ME1/NDUFA4/COX7B/NDUFA7/NDUFS2/NDUFA10/NDUFA8/NDUFS8/UQCRH/NDUFS5/COX6A1/DHRS3/SDHD/ETFA/COX5B/NDUFB8/NDUFC2/NDUFA12/UQCR11/ADH5/NDUFB5/NDUFS3/COX6B1/NDUFB7/NDUFA2/NDUFS1/NDUFA9/NDUFB10/COX7A2L/SURF1/AIFM2/ETFB/GSR/NDUFB3/SDHB/NDUFS4/NDUFS7/AKR7A2/IDH3B
BP	GO:0019646	aerobic electron transport chain	71	0.646004	2.51574	1.99579e-10	3.50291e-08	2.60821e-08	1884	tags=75%, list=22%, signal=58%	NDUFB2/ISCU/COX4I1/COX5A/PINK1/NDUFV2/SDHC/NDUFA6/UQCRC1/COX8A/UQCR10/NDUFV1/CYC1/UQCRFS1/NDUFAB1/SDHA/NDUFA4/COX7B/NDUFA7/COX6C/NDUFS2/NDUFA10/NDUFA8/NDUFS8/UQCRC2/UQCRH/NDUFS5/DLD/COX6A1/COQ9/SDHD/COX5B/NDUFB8/NDUFC2/UQCR11/NDUFB5/NDUFS3/COX6B1/NDUFB7/NDUFA2/NDUFS1/NDUFA9/NDUFB10/COX7A2L/DNAJC15/COX7A2/COX7C/NDUFB3/SDHAF2/SDHB/NDUFS4/NDUFS7/UQCRQ
CC	GO:0070469	respirasome	75	0.642418	2.49082	2.64084e-10	4.49875e-08	3.3497e-08	1884	tags=73%, list=22%, signal=57%	NDUFB2/COX4I1/COX5A/NDUFV2/SDHC/NDUFA6/UQCRC1/COX8A/UQCR10/HIGD1A/HIGD2A/NDUFV1/CYC1/UQCRFS1/NDUFA11/NDUFAB1/SDHA/NDUFA4/COX7B/NDUFA7/COX6C/NDUFS2/NDUFA10/NDUFA8/NDUFS8/UQCRC2/UQCRH/NDUFS5/COX6A1/NDUFA13/SDHD/COX5B/NDUFB8/NDUFC2/NDUFA12/UQCR11/RAB5IF/NDUFB5/NDUFS3/COX6B1/NDUFB7/NNT/NDUFA2/NDUFS1/NDUFA9/NDUFB10/COX7A2L/SURF1/COX7A2/COX7C/NDUFB3/SDHB/NDUFS4/NDUFS7/UQCRQ
CC	GO:1990204	oxidoreductase complex	91	0.605272	2.41385	2.80226e-10	4.63733e-08	3.45289e-08	1884	tags=69%, list=22%, signal=54%	P4HB/NDUFB2/RAC1/CYBA/CAT/NDUFV2/SDHC/BCKDHA/NDUFA6/UQCRC1/UQCR10/LDHB/NDUFV1/CYC1/UQCRFS1/NDUFA11/NDUFAB1/SDHA/NDUFA4/NDUFA7/MRPS36/NDUFS2/NDUFA10/LDHA/NDUFA8/NDUFS8/UQCRC2/PDHA1/DLST/UQCRH/IDH3G/NDUFS5/DLD/OGDHL/NDUFA13/SDHD/ETFA/NDUFB8/NDUFC2/NDUFA12/UQCR11/GCSH/HSD17B8/GMPR2/DLAT/NDUFB5/NDUFS3/NDUFB7/DUOX1/PDHB/NDUFA2/NDUFS1/NDUFA9/NDUFB10/ETFB/GPD1L/NDUFB3/SDHB/BCKDK/NDUFS4/NDUFS7/IDH3B/UQCRQ
BP	GO:0048598	embryonic morphogenesis	263	-0.52463	-1.90557	3.09221e-10	4.84055e-08	3.6042e-08	1446	tags=36%, list=17%, signal=31%	HECTD1/FGFR2/PKD2/ITGB1/FBN1/CLASP1/TBC1D32/ROCK1/INTU/KDM6B/MIB1/GRHL2/ARL13B/HES1/SPINT2/RTF1/LAMB1/DLG1/FRS2/CHD7/RARB/HS2ST1/CTR9/CLASP2/MEF2C/BMPR1A/BMP7/TWSG1/LUZP1/PROX1/TBX3/HIPK2/STK3/GLI3/WDPCP/DUSP5/LMO4/AHDC1/DYNC2H1/EYA2/EFNA1/AHI1/EIF4A3/CREBBP/PCGF2/SOCS3/EXOC4/FREM2/DLC1/AR/WNK1/SOS1/SMAD3/ZEB1/SRF/PHACTR4/CITED2/GJA1/SKI/EPB41L5/NCOA1/SOBP/SNAI1/NIPBL/MBNL1/ZFP36L1/ABL1/CTNNB1/CE…
BP	GO:0001944	vasculature development	308	-0.509896	-1.87241	3.01498e-10	4.84055e-08	3.6042e-08	1652	tags=42%, list=20%, signal=35%	PRDM1/CD40/FZD5/VEGFC/ACKR3/ROCK2/ZMIZ1/HSPG2/BMPR2/RHOB/EMP2/NAA15/HECTD1/FGFR2/AGO2/PKD2/ITGB1/SRPK2/PIK3CB/TGFBR3/GADD45A/AKT3/SASH1/ROCK1/ANXA1/MECP2/MIB1/HES1/JMJD6/EPN2/NF1/PGF/PPARG/CHD7/RBPJ/NFATC3/AMOTL2/PPP3CB/MEF2C/THSD7A/BMPR1A/HEG1/BMP7/ID1/DDAH1/TIPARP/LUZP1/RIN2/PROX1/TBX3/ADAMTS1/HIPK2/GLI3/ROBO1/CLDN5/FOXO1/PTEN/SIRT1/DYNC2H1/ANTXR1/MDM2/MFGE8/EFNA1/ANKRD17/PTPN14/SOCS3/B4GALT1/P…
BP	GO:0060537	muscle tissue development	174	-0.576609	-2.02708	4.01583e-10	6.12097e-08	4.55758e-08	1445	tags=44%, list=17%, signal=37%	PPARGC1A/FGFR2/PKD2/ITGB1/TGFBR3/YY1/KDM6B/MAP2K4/FLNB/DLG1/FRS2/NF1/CHD7/RARB/RBPJ/PPP3CB/MEF2C/BMPR1A/HEG1/AKAP6/BMP7/TIPARP/PROX1/TBX3/LMNA/RGS2/CSRP2/PTEN/DIPK2A/EYA2/GPCPD1/YBX3/MEF2A/EP300/SMAD3/SRF/TPM1/ARID2/PPP3CA/SOX6/NEBL/CITED2/BCL2/GJA1/SKI/HIVEP3/EPHB1/SORBS2/SGCD/VEGFA/IGFBP5/SLC9A1/MYL6B/ABL1/JARID2/CTNNB1/NRG1/DDX5/IFRD1/FOXP1/RCAN1/TENM4/SOX9/SVIL/BTG2/MAFF/ID2/HOMER1/ERBB4/EGR2…
CC	GO:0005746	mitochondrial respirasome	70	0.650704	2.50786	4.61352e-10	6.85167e-08	5.10165e-08	1884	tags=76%, list=22%, signal=59%	NDUFB2/COX4I1/COX5A/NDUFV2/SDHC/NDUFA6/UQCRC1/COX8A/UQCR10/NDUFV1/CYC1/UQCRFS1/NDUFA11/NDUFAB1/SDHA/NDUFA4/COX7B/NDUFA7/COX6C/NDUFS2/NDUFA10/NDUFA8/NDUFS8/UQCRC2/UQCRH/NDUFS5/COX6A1/NDUFA13/SDHD/COX5B/NDUFB8/NDUFC2/NDUFA12/UQCR11/RAB5IF/NDUFB5/NDUFS3/COX6B1/NDUFB7/NNT/NDUFA2/NDUFS1/NDUFA9/NDUFB10/COX7A2L/SURF1/COX7A2/COX7C/NDUFB3/SDHB/NDUFS4/NDUFS7/UQCRQ
BP	GO:1902600	proton transmembrane transport	85	0.605812	2.39514	5.25249e-10	7.60561e-08	5.66302e-08	1461	tags=58%, list=17%, signal=48%	UCP2/ATP5F1B/ATP6V0E2/ATP5F1A/ATP5MC3/COX4I1/COX5A/SLC25A5/COX17/SLC25A3/ATP5PB/ATP5F1C/PPIF/ATP5PD/ATP5MC2/UQCRC1/ATP5PO/COX8A/UQCR10/ATP5F1D/CYC1/CHP1/UQCRFS1/ATP6V1D/RNASEK/COA8/ATP5PF/NDUFA4/COX7B/SLC17A5/UQCRH/COX6A1/SLC9C1/ANTKMT/COX5B/ATP6V0B/ATP6V1E1/ATP6V0D1/ATP1A1/ATP5F1E/COX6B1/ATP6V1C1/NNT/ATP6V1F/PHB2/COX7A2L/SLC9A3R1/MFSD3/SURF1
BP	GO:0001654	eye development	148	-0.599569	-2.0728	9.04592e-10	1.19077e-07	8.8663e-08	1691	tags=51%, list=20%, signal=41%	NECTIN3/PRDM1/FZD5/CC2D2A/RCN1/MAN2A1/BMPR2/ATF6/HMGN1/TTLL5/MAF/FBN1/SPRED2/TBC1D32/TENT2/NPHP1/YY1/BCAR3/GRHL2/HES1/SLC4A5/JMJD6/SPRY1/DLG1/SKIL/FRS2/NF1/ABI2/CHD7/RARB/BMP7/TWSG1/PROX1/HIPK2/GLI3/STAU2/ATP2B1/WDPCP/TMOD1/SLC25A25/AHI1/FREM2/SPRED1/ZHX2/PKNOX1/SOS1/SMAD3/KDM5B/ZEB1/SRF/PHACTR4/THRB/CITED2/BCL2/SKI/EGFR/EPHB1/VEGFA/NIPBL/TENM3/SCAPER/CTNNB1/PTPRM/SIPA1L3/PBX4/COL8A1/SOX9/NTRK2/G…
BP	GO:0048880	sensory system development	148	-0.599569	-2.0728	9.04592e-10	1.19077e-07	8.8663e-08	1691	tags=51%, list=20%, signal=41%	NECTIN3/PRDM1/FZD5/CC2D2A/RCN1/MAN2A1/BMPR2/ATF6/HMGN1/TTLL5/MAF/FBN1/SPRED2/TBC1D32/TENT2/NPHP1/YY1/BCAR3/GRHL2/HES1/SLC4A5/JMJD6/SPRY1/DLG1/SKIL/FRS2/NF1/ABI2/CHD7/RARB/BMP7/TWSG1/PROX1/HIPK2/GLI3/STAU2/ATP2B1/WDPCP/TMOD1/SLC25A25/AHI1/FREM2/SPRED1/ZHX2/PKNOX1/SOS1/SMAD3/KDM5B/ZEB1/SRF/PHACTR4/THRB/CITED2/BCL2/SKI/EGFR/EPHB1/VEGFA/NIPBL/TENM3/SCAPER/CTNNB1/PTPRM/SIPA1L3/PBX4/COL8A1/SOX9/NTRK2/G…
BP	GO:0150063	visual system development	148	-0.599569	-2.0728	9.04592e-10	1.19077e-07	8.8663e-08	1691	tags=51%, list=20%, signal=41%	NECTIN3/PRDM1/FZD5/CC2D2A/RCN1/MAN2A1/BMPR2/ATF6/HMGN1/TTLL5/MAF/FBN1/SPRED2/TBC1D32/TENT2/NPHP1/YY1/BCAR3/GRHL2/HES1/SLC4A5/JMJD6/SPRY1/DLG1/SKIL/FRS2/NF1/ABI2/CHD7/RARB/BMP7/TWSG1/PROX1/HIPK2/GLI3/STAU2/ATP2B1/WDPCP/TMOD1/SLC25A25/AHI1/FREM2/SPRED1/ZHX2/PKNOX1/SOS1/SMAD3/KDM5B/ZEB1/SRF/PHACTR4/THRB/CITED2/BCL2/SKI/EGFR/EPHB1/VEGFA/NIPBL/TENM3/SCAPER/CTNNB1/PTPRM/SIPA1L3/PBX4/COL8A1/SOX9/NTRK2/G…
BP	GO:0007507	heart development	280	-0.511184	-1.86656	8.91165e-10	1.19077e-07	8.8663e-08	1652	tags=41%, list=20%, signal=34%	PRDM1/OXCT1/ROCK2/CC2D2A/IFT74/ZMIZ1/BMPR2/EMP2/CACYBP/HECTD1/FGFR2/PKD2/ITGB1/FBN1/TBC1D32/TGFBR3/MDM4/YY1/ROCK1/GREB1L/KDM6B/MIB1/GRHL2/MAP2K4/ARL13B/HES1/JMJD6/SPRY1/FRS2/NF1/CHD7/RARB/RBPJ/PPP3CB/PPARD/MEF2C/BMPR1A/HEG1/AKAP6/BMP7/RTN4/LUZP1/PROX1/TBX3/ADAMTS1/LMNA/STK3/GLI3/ROBO1/CLDN5/RGS2/PTEN/LMO4/DUSP6/DIPK2A/DNAAF4/DYNC2H1/DHX36/MDM2/MNAT1/EFNA1/AHI1/ANK2/FREM2/SPRED1/MEF2A/DLC1/PDCD4/S…
BP	GO:0001568	blood vessel development	289	-0.509138	-1.85947	9.41135e-10	1.21135e-07	9.01949e-08	1652	tags=43%, list=20%, signal=35%	PRDM1/CD40/FZD5/VEGFC/ACKR3/ROCK2/ZMIZ1/HSPG2/BMPR2/RHOB/EMP2/NAA15/HECTD1/FGFR2/AGO2/PKD2/ITGB1/SRPK2/PIK3CB/TGFBR3/GADD45A/AKT3/SASH1/ROCK1/ANXA1/MECP2/MIB1/HES1/JMJD6/EPN2/NF1/PGF/PPARG/CHD7/RBPJ/AMOTL2/MEF2C/THSD7A/BMPR1A/HEG1/BMP7/ID1/DDAH1/TIPARP/LUZP1/RIN2/PROX1/TBX3/ADAMTS1/HIPK2/GLI3/ROBO1/CLDN5/FOXO1/PTEN/SIRT1/DYNC2H1/ANTXR1/MDM2/MFGE8/EFNA1/ANKRD17/SOCS3/B4GALT1/PRKCA/SPRED1/PLK2/FKBP…
BP	GO:0007167	enzyme-linked receptor protein signaling pathway	460	-0.460298	-1.71471	1.02764e-09	1.29393e-07	9.63437e-08	1577	tags=33%, list=19%, signal=28%	ZMIZ1/HIVEP1/OSBPL8/ZBTB7A/LDLRAD4/BMPR2/NLK/CTDSPL2/TRIO/RNF111/PDGFC/FGFR2/SPTBN1/NDEL1/FBN1/SPRED2/ROR2/PIK3CB/TGFBR3/GKAP1/BCAR3/SNCA/ADAM17/SORL1/HES1/SPRY1/EPN2/SKIL/PTPRK/FRS2/HIP1/PGF/ERBIN/PPARG/RBPJ/RYK/SMURF2/BMPR1A/PHIP/PTPRJ/ANGPTL1/SIPA1L1/PHF14/BMP7/PEG10/ID1/CDKN1C/TIPARP/RTN4/TWSG1/HIPK2/ARID4A/ROBO1/CLDN5/FOXO1/DGKD/GSK3B/EPHA5/SIRT1/USP9X/NEDD9/SHOC2/ING1/FUT8/EFNA1/AHI1/SHISA2…
BP	GO:0022900	electron transport chain	119	0.540196	2.26604	1.2054e-09	1.48546e-07	1.10605e-07	1884	tags=60%, list=22%, signal=47%	HSD17B6/NDUFB2/ISCU/GHITM/COX4I1/COX5A/PINK1/CYBA/NDUFV2/CYB561/SDHC/NDUFA6/UQCRC1/CHCHD2/COX8A/UQCR10/NDUFV1/CYC1/UQCRFS1/NDUFAB1/SDHA/ME1/NDUFA4/COX7B/NDUFA7/COX6C/NDUFS2/NDUFA10/NDUFA8/NDUFS8/UQCRC2/UQCRH/NDUFS5/DLD/COX6A1/COQ9/DHRS3/SDHD/ETFA/COX5B/NDUFB8/ETFRF1/NDUFC2/NDUFA12/UQCR11/ADH5/NDUFB5/NDUFS3/COX6B1/NDUFB7/NDUFA2/NDUFS1/NDUFA9/NDUFB10/COX7A2L/SURF1/AIFM2/ETFB/DNAJC15/COX7A2/COX7C/GS…
BP	GO:0048666	neuron development	487	-0.455574	-1.69999	1.25547e-09	1.51494e-07	1.128e-07	1286	tags=29%, list=15%, signal=26%	ROCK1/NEXN/MAP4K4/ZC4H2/MECP2/UBB/HES1/LAMB1/B3GNT2/SKIL/ABI2/ARHGAP44/DHFR/CBFA2T2/MARK1/THOC2/CPEB3/RYK/SCLT1/CNTN6/PPP3CB/PPP1R9A/MEF2C/PHGDH/MAP3K13/SIPA1L1/BMP7/DIXDC1/ID1/NCAM1/RTN4/GRIP1/PMP22/GLI3/STAU2/TIAM2/ROBO1/RGS2/FARP1/WDPCP/GSK3B/PTEN/PTPRS/EPHA5/USP9X/IL1RAPL1/ASAP1/DHX36/ADNP/FRYL/MYLIP/EFNA1/AHI1/CAMSAP2/SLC4A7/MEF2A/OPHN1/HMGB1/WNK1/VPS13B/SOS1/EPHA3/EP300/SRF/PREX2/ADGRV1/MYO…
BP	GO:0035295	tube development	471	-0.458434	-1.70792	1.45134e-09	1.71555e-07	1.27737e-07	1675	tags=39%, list=20%, signal=33%	KLF2/SRSF6/PRDM1/LTBP3/CD40/FZD5/VEGFC/ACKR3/ROCK2/CC2D2A/BTRC/ZMIZ1/NR3C1/MAN2A1/HSPG2/BMPR2/RHOB/SDC4/EMP2/NAA15/PDGFC/HECTD1/FGFR2/AGO2/PKD2/ITGB1/SRPK2/TBC1D32/PIK3CB/TGFBR3/GADD45A/AKT3/CEBPA/SASH1/ROCK1/ANXA1/MAN1A2/INTU/GREB1L/MECP2/MIB1/GRHL2/UBB/ARL13B/HES1/SPINT2/JMJD6/SPRY1/EPN2/DLG1/SDCCAG8/NF1/PGF/PPARG/CHD7/CBFA2T2/RARB/RBPJ/HS2ST1/AMOTL2/MEF2C/THSD7A/BMPR1A/SSBP3/PHGDH/HEG1/PHF14/B…
MF	GO:0003682	chromatin binding	353	-0.485811	-1.7935	1.53338e-09	1.77627e-07	1.32258e-07	1907	tags=37%, list=23%, signal=30%	CDYL/SP3/WRN/SFMBT1/USP51/PBRM1/CLOCK/PRKAA2/MSH6/PWWP3A/ZNF274/SMARCA5/ZC3H4/ASXL3/CBX5/TDRD3/MBTD1/KDM5A/HIRA/MCM9/PRDM1/DNMT3A/IFT74/BRD4/NFKB1/RCOR1/HMGN1/PPARGC1A/ZNF143/TNRC18/FOSL2/TFAM/MPHOSPH8/YY1/MTF2/GADD45A/CEBPA/ATAD2B/SET/RNF169/KMT2A/ARID1A/KDM6B/MECP2/GRHL2/RBMX/HES1/CHD6/NSD1/SKIL/PPARG/CHD7/NCOA2/ZNF431/RBPJ/HMGN2/TOP1/MLLT3/STAG2/MRNIP/GATAD2B/GLI3/WAC/MLLT10/SMARCA2/SCMH1/FOXO…
BP	GO:0030334	regulation of cell migration	409	-0.47072	-1.74729	1.71112e-09	1.94329e-07	1.44694e-07	1635	tags=38%, list=19%, signal=32%	CD40/VEGFC/ACKR3/CD47/ROCK2/OSBPL8/CDH1/PARD6B/LDLRAD4/BMPR2/ZMYND8/RHOB/SDC4/EMP2/CD9/PDGFC/AGO2/AFDN/ITGB1/CLASP1/ROR2/PIK3CB/DNM1L/MGAT5/TMSB4X/GADD45A/AKT3/SASH1/ROCK1/ANXA1/NEXN/MAP4K4/ADAM17/DDT/MECP2/MAPRE2/SORL1/LAMB1/RDX/GLIPR2/PTPRK/NF1/PGF/PPARG/AMOTL2/PPARD/CLASP2/SMURF2/MEF2C/BMPR1A/SRGAP3/PTPRJ/BMP7/CD200/RTN4/RIN2/PROX1/ADAMTS1/LMNA/DIAPH1/ARID4A/ROBO1/CLDN5/WDPCP/PTEN/LMO4/SIRT1/N…
CC	GO:0098803	respiratory chain complex	66	0.655112	2.53517	2.29843e-09	2.56009e-07	1.9062e-07	1884	tags=76%, list=22%, signal=59%	NDUFB2/COX4I1/COX5A/NDUFV2/SDHC/NDUFA6/UQCRC1/COX8A/UQCR10/NDUFV1/CYC1/UQCRFS1/NDUFA11/NDUFAB1/SDHA/NDUFA4/COX7B/NDUFA7/COX6C/NDUFS2/NDUFA10/NDUFA8/NDUFS8/UQCRC2/UQCRH/NDUFS5/COX6A1/NDUFA13/SDHD/COX5B/NDUFB8/NDUFC2/NDUFA12/UQCR11/NDUFB5/NDUFS3/COX6B1/NDUFB7/NDUFA2/NDUFS1/NDUFA9/NDUFB10/COX7A2L/COX7A2/COX7C/NDUFB3/SDHB/NDUFS4/NDUFS7/UQCRQ
BP	GO:0009792	embryo development ending in birth or egg hatching	332	-0.48883	-1.80163	3.00468e-09	3.28361e-07	2.44492e-07	1605	tags=34%, list=19%, signal=28%	CC2D2A/CIR1/RCN1/ZMIZ1/EIF2S2/MAN2A1/BMPR2/SDC4/EMP2/HECTD1/FGFR2/PKD2/NDEL1/ITGB1/TBC1D32/CEBPA/RICTOR/INTU/MIB1/GRHL2/ARL13B/HES1/SPINT2/RTF1/DLG1/SKIL/NF1/CHD7/RBPJ/THOC2/CTR9/BMPR1A/SSBP3/PHGDH/HEG1/BMP7/RTN4/BPTF/LUZP1/CMIP/PROX1/TBX3/ADCY9/KDM4C/STK3/GLI3/BIRC6/NSRP1/WDPCP/N4BP2L2/LMO4/FUT8/RBBP6/YBX3/EIF4A3/PCGF2/SOCS3/DLC1/AR/FKBP10/YTHDC1/MARCKS/EP300/SMAD3/ZEB1/SRF/PHACTR4/ELF3/PLXNA2/P…
BP	GO:0006754	ATP biosynthetic process	78	0.601016	2.37484	3.14835e-09	3.31552e-07	2.46868e-07	1832	tags=63%, list=22%, signal=50%	ALDOA/ATP5F1B/NDUFB2/ATP5F1A/ATP5MC3/PINK1/NDUFV2/ATP5PB/VCP/SDHC/ATP5F1C/NDUFA6/ATP5PD/ATP5MC2/ATP5PO/ATP5F1D/ENO1/NDUFV1/NDUFA11/NDUFAB1/SDHA/ATP5PF/NDUFA7/NDUFS2/NDUFA10/NDUFA8/NDUFS8/NDUFS5/ANTKMT/NDUFA13/SDHD/NDUFB8/NDUFC2/NDUFA12/ATP5F1E/NDUFB5/NDUFS3/NDUFB7/NDUFA2/NDUFS1/NDUFA9/NDUFB10/DGUOK/NDUFB3/ATP5MF/SDHB/STOML2/NDUFS4/NDUFS7
BP	GO:2000145	regulation of cell motility	437	-0.458167	-1.70332	3.14837e-09	3.31552e-07	2.46868e-07	1635	tags=37%, list=19%, signal=32%	CD40/VEGFC/ACKR3/CD47/CDK6/ROCK2/OSBPL8/CDH1/PARD6B/LDLRAD4/BMPR2/ZMYND8/RHOB/SDC4/EMP2/CD9/PDGFC/AGO2/AFDN/ITGB1/CLASP1/ROR2/PIK3CB/DNM1L/CAVIN1/MGAT5/TMSB4X/GADD45A/AKT3/SASH1/ROCK1/ANXA1/NEXN/MAP4K4/ADAM17/DDT/MECP2/MAPRE2/SORL1/SPINT2/LAMB1/CFAP20/RDX/GLIPR2/PTPRK/NF1/PGF/PPARG/AMOTL2/PPARD/CLASP2/SMURF2/MEF2C/BMPR1A/SRGAP3/PTPRJ/BMP7/CD200/RTN4/RIN2/PROX1/ADAMTS1/LMNA/DIAPH1/ARID4A/ROBO1/CLD…
CC	GO:0030133	transport vesicle	229	0.428371	1.95923	3.55382e-09	3.67566e-07	2.73684e-07	1568	tags=38%, list=19%, signal=31%	CD74/B2M/HLA-A/HLA-C/HLA-B/COPG1/ATP6V0E2/CLTC/STX12/RAB1B/COPZ1/HLA-DRA/PCSK2/PEF1/RAB11B/VAMP2/KDELR1/HLA-E/SEC31A/SPG21/SLC40A1/MAL2/HLA-DRB1/YIPF1/AP1M2/HLA-DPA1/COPE/CHP1/AP3S1/RAB5B/HLA-DPB1/CDK16/ERP29/RAB14/AP1S1/TMED2/LAMP1/ARCN1/RAB1A/COPA/YIPF3/VTI1B/CALM3/SLC17A5/KDELR2/PDCD6/WFS1/SURF4/CAV2/RAB13/SYNGR2/COPB2/SEC24C/CD59/SEC23B/HLA-DQB1/SEPTIN2/KCNQ1/USO1/SEC13/APH1A/TPRG1L/VAMP3/ATP…
BP	GO:0031175	neuron projection development	432	-0.46059	-1.71405	3.63195e-09	3.69057e-07	2.74794e-07	1208	tags=29%, list=14%, signal=27%	UBB/HES1/LAMB1/B3GNT2/SKIL/ABI2/ARHGAP44/DHFR/CBFA2T2/MARK1/THOC2/CPEB3/RYK/CNTN6/PPP3CB/PPP1R9A/MEF2C/PHGDH/MAP3K13/SIPA1L1/BMP7/DIXDC1/ID1/NCAM1/RTN4/GRIP1/PMP22/GLI3/STAU2/TIAM2/ROBO1/RGS2/FARP1/GSK3B/PTEN/PTPRS/EPHA5/USP9X/IL1RAPL1/ASAP1/DHX36/ADNP/FRYL/MYLIP/EFNA1/CAMSAP2/MEF2A/OPHN1/HMGB1/VPS13B/SOS1/EPHA3/EP300/SRF/PREX2/ADGRV1/MYO9A/NFE2L2/PPP3CA/RAB10/HSP90AB1/PLXNA2/PRKN/NBL1/BCL2/MYCBP…
CC	GO:0005667	transcription regulator complex	299	-0.495872	-1.82011	3.76636e-09	3.76116e-07	2.8005e-07	1582	tags=29%, list=19%, signal=25%	GATAD2A/ASCC3/TAF1/ATF6/RCOR1/NAA15/TRRAP/RCOR3/MAF/FOSL2/HNRNPAB/MDM4/YY1/CEBPA/TAF1D/SPEN/SKIL/PPARG/NCOA2/RBPJ/ATXN7/NFATC3/SSBP3/CEBPZ/GATAD2B/HIPK2/GLI3/ARID4A/DBP/N4BP2L2/LMO4/ATF7IP/ADNP/MDM2/MNAT1/CREBBP/MXD1/PRDM16/MEF2A/CHD4/HMGB1/PKNOX1/BDP1/TAF3/EP300/SMAD3/TCF7L1/NFE2L2/THRB/DDIT3/SKI/NR6A1/SUPT3H/GTF2B/POU2F1/TEAD1/NCOA1/TCF12/TCF4/CEBPB/CTNNB1/NR4A2/TBL1X/ZFHX3/CCNH/RFX3/SFPQ/TBL1X…
BP	GO:0048729	tissue morphogenesis	272	-0.504773	-1.84342	4.36293e-09	4.28306e-07	3.1891e-07	1633	tags=43%, list=19%, signal=36%	FZD5/VEGFC/CC2D2A/BTRC/NR3C1/BMPR2/ZNRF3/RHOB/SDC4/HECTD1/FGFR2/PKD2/ITGB1/CLASP1/ROR2/TGFBR3/MDM4/NPHP1/CYP7B1/ADAM17/INTU/GREB1L/KDM6B/MIB1/GRHL2/ARL13B/HES1/SPINT2/SPRY1/DLG1/FRS2/CHD7/RBPJ/RYK/HS2ST1/CLASP2/MLLT3/SMURF2/MEF2C/BMPR1A/HEG1/BMP7/TWSG1/LUZP1/PROX1/TBX3/STK3/GLI3/ROBO1/KIF26B/WDPCP/PTEN/LMO4/AHDC1/TMEFF2/MDM2/EYA2/AHI1/SOCS3/EXOC4/FREM2/OPHN1/DLC1/AR/PRICKLE2/CTSH/SOS1/SMAD3/FERMT…
BP	GO:0043010	camera-type eye development	131	-0.592036	-2.01275	4.79116e-09	4.62507e-07	3.44375e-07	1633	tags=49%, list=19%, signal=40%	FZD5/CC2D2A/RCN1/MAN2A1/BMPR2/HMGN1/TTLL5/MAF/FBN1/SPRED2/TBC1D32/TENT2/NPHP1/YY1/BCAR3/GRHL2/HES1/SLC4A5/JMJD6/SPRY1/DLG1/SKIL/FRS2/NF1/ABI2/CHD7/BMP7/TWSG1/PROX1/HIPK2/GLI3/ATP2B1/WDPCP/TMOD1/SLC25A25/AHI1/SPRED1/ZHX2/PKNOX1/SOS1/SMAD3/KDM5B/ZEB1/SRF/PHACTR4/THRB/CITED2/SKI/EGFR/EPHB1/VEGFA/TENM3/SCAPER/CTNNB1/PTPRM/COL8A1/SOX9/NTRK2/GPM6A/VSTM4/EFEMP1/CRYAB/KLF4/JUN
BP	GO:0007423	sensory organ development	207	-0.531974	-1.90419	6.59322e-09	6.26031e-07	4.66133e-07	1652	tags=42%, list=20%, signal=35%	PRDM1/FZD5/CC2D2A/RCN1/MAN2A1/BMPR2/ATF6/SDC4/HMGN1/FGFR2/TTLL5/MAF/FBN1/SPRED2/TBC1D32/TENT2/NPHP1/YY1/BCAR3/CEBPA/INTU/GRHL2/HES1/SLC4A5/JMJD6/SPRY1/DLG1/SKIL/FRS2/NF1/ABI2/CHD7/RARB/RBPJ/BMP7/TWSG1/PROX1/TBX3/HIPK2/GLI3/STAU2/ATP2B1/WDPCP/TMOD1/SLC25A25/AHI1/SLC4A7/FREM2/SPRED1/ZHX2/PKNOX1/SOS1/SMCHD1/SMAD3/KDM5B/ZEB1/SRF/PHACTR4/ADGRV1/THRB/CITED2/BCL2/SKI/EGFR/EPHB1/SOBP/VEGFA/NIPBL/TENM3/SC…
BP	GO:0043009	chordate embryonic development	321	-0.487633	-1.79444	6.80129e-09	6.35372e-07	4.73088e-07	1605	tags=34%, list=19%, signal=29%	CC2D2A/CIR1/RCN1/ZMIZ1/EIF2S2/MAN2A1/BMPR2/SDC4/HECTD1/FGFR2/PKD2/NDEL1/ITGB1/TBC1D32/CEBPA/INTU/MIB1/GRHL2/ARL13B/HES1/SPINT2/RTF1/DLG1/SKIL/NF1/CHD7/RBPJ/THOC2/CTR9/BMPR1A/SSBP3/PHGDH/HEG1/BMP7/RTN4/BPTF/LUZP1/CMIP/PROX1/TBX3/ADCY9/KDM4C/STK3/GLI3/BIRC6/NSRP1/WDPCP/N4BP2L2/LMO4/FUT8/RBBP6/YBX3/EIF4A3/PCGF2/SOCS3/DLC1/AR/FKBP10/YTHDC1/MARCKS/EP300/SMAD3/ZEB1/SRF/PHACTR4/ELF3/PLXNA2/PHLDA2/CITED2…
BP	GO:0048646	anatomical structure formation involved in morphogenesis	472	-0.449609	-1.67539	7.69434e-09	7.07391e-07	5.26712e-07	1635	tags=36%, list=19%, signal=31%	CD40/FZD5/VEGFC/ACKR3/ROCK2/NECTIN2/CC2D2A/HSPG2/BMPR2/RHOB/SDC4/EMP2/NAA15/CD9/HECTD1/FGFR2/SPTBN1/AGO2/ITGB1/SRPK2/CLASP1/PIK3CB/TGFBR3/CNNM4/GADD45A/AKT3/SASH1/ROCK1/ANXA1/ADAM17/KDM6B/MECP2/MIB1/GRHL2/HES1/SPINT2/RTF1/JMJD6/SPRY1/LAMB1/EPN2/SKIL/FRS2/SDCCAG8/NF1/PGF/PPARG/RBPJ/HS2ST1/CTR9/AMOTL2/PPP3CB/CLASP2/MEF2C/THSD7A/BMPR1A/SSBP3/BMP7/ID1/DDAH1/RTN4/TWSG1/LUZP1/PROX1/TBX3/ADAMTS1/KDM4C/H…
MF	GO:0008134	transcription factor binding	407	-0.460664	-1.71021	8.61501e-09	7.79658e-07	5.80521e-07	1202	tags=25%, list=14%, signal=23%	USF2/HES1/CHD6/NSD1/SPEN/PPARG/NCOA2/ZNF618/RBPJ/NCOA3/NFATC3/PPARD/TDG/BHLHE41/MEF2C/KAT6A/ZNF644/LCOR/GRIP1/PROX1/TBX3/NOP58/KDM4C/HIPK2/HDAC8/TOB2/GSK3B/LMO4/SIRT1/DNAAF4/ERCC1/KAT6B/CREBBP/PER2/PRDM16/MEF2A/CHD4/NAAA/AR/HMGB1/BDP1/PTMA/RUNX1T1/EP300/SMAD3/SRF/ACTN4/NFE2L2/PER3/THRB/HHEX/DDIT3/TRIB1/CITED2/BCL2/SKI/GTF2B/NCOA1/FAF1/TCF12/TCF4/HMGB2/MED13/CEBPB/ACTB/BCAS3/CTNNB1/NR4A2/TBL1X/NFK…
BP	GO:0048568	embryonic organ development	173	-0.55288	-1.94572	1.02893e-08	9.16858e-07	6.82678e-07	1461	tags=39%, list=17%, signal=33%	PDGFC/HECTD1/FGFR2/PKD2/FBN1/CEBPA/KMT2A/MIB1/GRHL2/ARL13B/HES1/SPINT2/DLG1/FRS2/CHD7/RARB/RBPJ/MEF2C/BMPR1A/BMP7/BPTF/PROX1/TBX3/HIPK2/STK3/GLI3/BIRC6/WDPCP/RBBP6/EFNA1/AHI1/ERCC1/EIF4A3/PCGF2/SOCS3/SMAD3/ZEB1/SRF/PHACTR4/ARID2/PHLDA2/CITED2/TEAD1/NCOA1/EGFR/SOBP/SNAI1/VEGFA/NIPBL/ZFP36L1/CEBPB/CTNNB1/DNAJB6/PCSK5/PBX4/RARRES2/FOLR1/TRA2B/SOX9/PBX1/EFEMP1/KRT19/ID2/MAFB/ZFPM2/RYR2/CCN1/JUNB
BP	GO:0040012	regulation of locomotion	449	-0.45406	-1.68992	1.1114e-08	9.75336e-07	7.2622e-07	1635	tags=37%, list=19%, signal=32%	CD40/VEGFC/ACKR3/CD47/CDK6/ROCK2/OSBPL8/CDH1/PARD6B/LDLRAD4/BMPR2/ZMYND8/RHOB/SDC4/EMP2/CD9/PDGFC/AGO2/AFDN/ITGB1/CLASP1/ROR2/PIK3CB/DNM1L/CAVIN1/MGAT5/TMSB4X/SNCA/GADD45A/AKT3/SASH1/ROCK1/ANXA1/NEXN/MAP4K4/ADAM17/DDT/MECP2/MAPRE2/SORL1/SPINT2/LAMB1/CFAP20/RDX/GLIPR2/PTPRK/NF1/PGF/PPARG/RYK/AMOTL2/PPARD/CLASP2/SMURF2/MEF2C/BMPR1A/SRGAP3/PTPRJ/BMP7/CD200/RTN4/RIN2/PROX1/ADAMTS1/LMNA/DIAPH1/ARRDC3/…
BP	GO:0048812	neuron projection morphogenesis	273	-0.497076	-1.81569	1.73513e-08	1.49998e-06	1.11686e-06	1563	tags=38%, list=19%, signal=32%	RAPH1/CDH1/PARD6B/BMPR2/TRIO/UST/FGFR2/PICALM/NDEL1/ITGB1/TAOK1/ROCK1/NEXN/MAP4K4/UBB/B3GNT2/SKIL/ABI2/ARHGAP44/RYK/CNTN6/PPP3CB/MAP3K13/SIPA1L1/BMP7/DIXDC1/ID1/NCAM1/RTN4/GRIP1/GLI3/STAU2/TIAM2/ROBO1/FARP1/GSK3B/PTEN/PTPRS/EPHA5/USP9X/IL1RAPL1/DHX36/ADNP/EFNA1/MEF2A/OPHN1/SOS1/EPHA3/SRF/PREX2/MYO9A/PPP3CA/RAB10/HSP90AB1/PLXNA2/PRKN/NBL1/BCL2/MYCBP2/EPHB1/AUTS2/NFIB/VEGFA/EDN3/ACTB/ABL1/MACF1/CTN…
MF	GO:0015078	proton transmembrane transporter activity	69	0.612507	2.36782	2.12849e-08	1.81297e-06	1.34991e-06	1461	tags=55%, list=17%, signal=46%	ATP5F1B/ATP6V0E2/ATP5F1A/ATP5MC3/COX4I1/COX5A/SLC25A3/ATP5PB/ATP5F1C/ATP5PD/ATP5MC2/UQCRC1/ATP5PO/COX8A/UQCR10/ATP5F1D/CYC1/CHP1/UQCRFS1/ATP6V1D/ATP5PF/COX7B/SLC17A5/UQCRH/COX6A1/SLC9C1/COX5B/ATP6V0B/ATP6V1E1/ATP6V0D1/ATP5F1E/COX6B1/ATP6V1C1/NNT/ATP6V1F/COX7A2L/MFSD3/SURF1
CC	GO:0005774	vacuolar membrane	286	0.381739	1.78351	2.65969e-08	2.2326e-06	1.66236e-06	1408	tags=30%, list=17%, signal=26%	CD74/ANXA2/TSPAN1/GNAI1/MAP1LC3A/GNB2/ATP6V0E2/CLTC/ANXA6/GABARAP/HLA-DRA/HLA-DMB/TMBIM1/PSAP/VAMP8/LITAF/YWHAB/CYB561/DNAJC13/LAMTOR1/CD63/SCARB2/RAB5C/GABARAPL1/HLA-DRB1/AP1M2/HLA-DPA1/ATP6V1D/UBA1/CMTM6/RNASEK/HLA-DPB1/EEF1A1/GNB1/CHMP1B/AP2M1/LAMP2/RAB14/AP1S1/NSF/LAMP1/AP2S1/CHMP5/FLOT1/VTI1B/GRN/VPS35/SLC17A5/GABARAPL2/SLC48A1/SURF4/LAMTOR4/CTSD/HLA-DQB1/LAMTOR3/SEC13/LAMTOR5/TOM1/RRAGA/WIP…
BP	GO:0019752	carboxylic acid metabolic process	454	0.336799	1.63775	2.77305e-08	2.2945e-06	1.70845e-06	1594	tags=32%, list=19%, signal=27%	DIO1/CD74/GSTP1/ALDOA/IVD/ALDH3A2/EPHX1/MDH2/NUPR1/GPI/AKR1C1/ECI1/ADI1/ACAT1/CBR1/MIF/PGD/ELOVL1/AKT2/HSD17B4/PGAM1/PDXDC1/PFKL/HGD/HIBADH/GPX4/PGK1/GAPDH/ACAA2/HADHB/TPI1/BCKDHA/ASAH1/HK1/CS/ASS1/SCP2/DECR1/ST3GAL1/CROT/GOT2/GFPT1/ACO2/AHCY/LDHB/ENO1/GPAM/GLUL/MCCC2/SERINC3/HADHA/CRABP1/LTA4H/GSTM1/ABHD12/PRKAB1/PCBD1/THNSL2/ECHS1/AKR1A1/ERFE/NDUFAB1/SDHA/MDH1/ME1/VDAC1/MRPS36/DBI/LPGAT1/ADIPOR…
BP	GO:0015986	proton motive force-driven ATP synthesis	62	0.634023	2.42778	2.93345e-08	2.29602e-06	1.70958e-06	1832	tags=71%, list=22%, signal=56%	ATP5F1B/NDUFB2/ATP5F1A/ATP5MC3/NDUFV2/ATP5PB/SDHC/ATP5F1C/NDUFA6/ATP5PD/ATP5MC2/ATP5PO/ATP5F1D/NDUFV1/NDUFA11/NDUFAB1/SDHA/ATP5PF/NDUFA7/NDUFS2/NDUFA10/NDUFA8/NDUFS8/NDUFS5/ANTKMT/NDUFA13/SDHD/NDUFB8/NDUFC2/NDUFA12/ATP5F1E/NDUFB5/NDUFS3/NDUFB7/NDUFA2/NDUFS1/NDUFA9/NDUFB10/NDUFB3/ATP5MF/SDHB/STOML2/NDUFS4/NDUFS7
BP	GO:0035107	appendage morphogenesis	59	-0.697928	-2.16871	2.86367e-08	2.29602e-06	1.70958e-06	1444	tags=47%, list=17%, signal=40%	FGFR2/TBC1D32/INTU/GRHL2/CHD7/RARB/BMPR1A/BMP7/TBX3/GLI3/WDPCP/DYNC2H1/CREBBP/FREM2/ATRX/PLXNA2/SKI/NIPBL/MBNL1/CTNNB1/PCSK5/FMN1/CRABP2/SOX9/SOX4/PBX1/FRAS1/EXT1
BP	GO:0035108	limb morphogenesis	59	-0.697928	-2.16871	2.86367e-08	2.29602e-06	1.70958e-06	1444	tags=47%, list=17%, signal=40%	FGFR2/TBC1D32/INTU/GRHL2/CHD7/RARB/BMPR1A/BMP7/TBX3/GLI3/WDPCP/DYNC2H1/CREBBP/FREM2/ATRX/PLXNA2/SKI/NIPBL/MBNL1/CTNNB1/PCSK5/FMN1/CRABP2/SOX9/SOX4/PBX1/FRAS1/EXT1
BP	GO:0000902	cell morphogenesis	481	-0.442627	-1.65111	2.89569e-08	2.29602e-06	1.70958e-06	1301	tags=31%, list=15%, signal=27%	ITPR1/ROCK1/ANXA1/NEXN/MAP4K4/GRHL2/FLNB/UBB/ARL13B/HES1/SPINT2/CAP2/LAMB1/MKLN1/DLG1/B3GNT2/RDX/SKIL/ABI2/ARHGAP44/THOC2/RYK/CNTN6/PPP3CB/MEF2C/ZRANB1/MAP3K13/HEG1/PHIP/SIPA1L1/BMP7/DIXDC1/ID1/NCAM1/RTN4/GRIP1/PROX1/DIAPH1/GLI3/STAU2/TIAM2/ROBO1/LAMC1/FARP1/WDPCP/GSK3B/PTEN/PTPRS/EPHA5/USP9X/NEDD9/IL1RAPL1/TMEFF2/ANTXR1/DHX36/ADNP/FRYL/PEAK1/EFNA1/CDC42EP2/MEF2A/OPHN1/DLC1/AR/SOS1/EPHA3/EP300/FE…
BP	GO:0046390	ribose phosphate biosynthetic process	151	0.476476	2.09003	3.00794e-08	2.32293e-06	1.72962e-06	1832	tags=49%, list=22%, signal=39%	TKT/ALDOA/ATP5F1B/NDUFB2/ATP5F1A/ATP5MC3/ACAT1/ELOVL1/PINK1/NDUFV2/ATP5PB/VCP/SDHC/ATP5F1C/NDUFA6/PRPSAP1/ATP5PD/ATP5MC2/NME2/ATP5PO/ATP5F1D/ENO1/NDUFV1/NDUFA11/APRT/G6PD/CMPK1/NDUFAB1/SDHA/ATP5PF/NDUFA7/NDUFS2/NDUFA10/NDUFA8/AK2/NDUFS8/PRPS1/PDHA1/NDUFS5/DLD/COASY/ANTKMT/ACSL1/NDUFA13/SDHD/ACLY/NDUFB8/NDUFC2/NDUFA12/PANK1/DLAT/ATP5F1E/NDUFB5/NDUFS3/SLC35B2/NDUFB7/PPCS/PDHB/NDUFA2/NDUFS1/NDUFA9/N…
BP	GO:0002009	morphogenesis of an epithelium	232	-0.51162	-1.84009	3.18329e-08	2.42601e-06	1.80637e-06	1633	tags=43%, list=19%, signal=35%	FZD5/VEGFC/CC2D2A/BTRC/NR3C1/ZNRF3/RHOB/SDC4/HECTD1/FGFR2/PKD2/ITGB1/CLASP1/ROR2/NPHP1/CYP7B1/ADAM17/INTU/GREB1L/MIB1/GRHL2/ARL13B/HES1/SPINT2/SPRY1/DLG1/FRS2/RBPJ/RYK/HS2ST1/CLASP2/MLLT3/SMURF2/MEF2C/BMP7/LUZP1/PROX1/TBX3/STK3/GLI3/KIF26B/WDPCP/PTEN/LMO4/TMEFF2/AHI1/SOCS3/FREM2/OPHN1/DLC1/AR/PRICKLE2/CTSH/SOS1/SMAD3/FERMT2/KDM5B/SRF/PHACTR4/MYO9A/RAB10/CITED2/BCL2/GJA1/SKI/EPB41L5/EGFR/DAAM1/SNA…
BP	GO:0003007	heart morphogenesis	108	-0.611751	-2.04738	3.61769e-08	2.69326e-06	2.00536e-06	1577	tags=48%, list=19%, signal=40%	ZMIZ1/BMPR2/EMP2/FGFR2/PKD2/TGFBR3/MDM4/MIB1/GRHL2/ARL13B/HES1/SPRY1/CHD7/RBPJ/MEF2C/BMPR1A/HEG1/BMP7/RTN4/PROX1/TBX3/ADAMTS1/ROBO1/CLDN5/MDM2/EFNA1/AHI1/DLC1/PDCD4/SOS1/SMAD3/SRF/TPM1/ARID2/CITED2/CPE/SNAI1/VEGFA/NIPBL/CTNNB1/NRG1/FOLR1/SLIT3/ASXL1/SOX9/SLIT2/SOX4/EXT1/ZFPM2/JUN/RYR2/CCN1
BP	GO:0032989	cellular component morphogenesis	342	-0.472096	-1.74227	3.62697e-08	2.69326e-06	2.00536e-06	1563	tags=36%, list=19%, signal=31%	RAPH1/CDH1/PARD6B/BMPR2/TRIO/UST/CD9/FGFR2/PICALM/NDEL1/ITGB1/CLASP1/DNM1L/TAOK1/ROCK1/NEXN/MAP4K4/NUBPL/UBB/B3GNT2/SKIL/ABI2/ARHGAP44/RYK/CNTN6/PPP3CB/CLASP2/MAP3K13/SIPA1L1/BMP7/DIXDC1/ID1/NCAM1/RTN4/GRIP1/PROX1/PMP22/GLI3/STAU2/TIAM2/ROBO1/FARP1/CSRP2/GSK3B/PTEN/PTPRS/EPHA5/USP9X/IL1RAPL1/DHX36/ADNP/TMOD1/EFNA1/ANK2/MEF2A/OPHN1/VPS13B/SOS1/EPHA3/SRF/PREX2/MYO9A/TPM1/PPP3CA/MYL9/RAB10/HSP90AB1/…
BP	GO:0022904	respiratory electron transport chain	90	0.552119	2.20066	4.96385e-08	3.63932e-06	2.70978e-06	1832	tags=67%, list=22%, signal=53%	NDUFB2/ISCU/GHITM/COX4I1/COX5A/PINK1/NDUFV2/SDHC/NDUFA6/UQCRC1/CHCHD2/COX8A/UQCR10/NDUFV1/CYC1/UQCRFS1/NDUFAB1/SDHA/NDUFA4/COX7B/NDUFA7/COX6C/NDUFS2/NDUFA10/NDUFA8/NDUFS8/UQCRC2/UQCRH/NDUFS5/DLD/COX6A1/COQ9/SDHD/ETFA/COX5B/NDUFB8/ETFRF1/NDUFC2/NDUFA12/UQCR11/NDUFB5/NDUFS3/COX6B1/NDUFB7/NDUFA2/NDUFS1/NDUFA9/NDUFB10/COX7A2L/AIFM2/ETFB/DNAJC15/COX7A2/COX7C/DGUOK/NDUFB3/SDHAF2/SDHB/NDUFS4/NDUFS7
CC	GO:0030134	COPII-coated ER to Golgi transport vesicle	71	0.59412	2.31369	5.06595e-08	3.66775e-06	2.73095e-06	1107	tags=39%, list=13%, signal=35%	CD74/B2M/HLA-A/HLA-C/HLA-B/HLA-DRA/PEF1/HLA-E/SEC31A/HLA-DRB1/HLA-DPA1/HLA-DPB1/GOLGA2/TMED2/VTI1B/YIF1A/PDCD6/SEC24C/CD59/SEC23B/HLA-DQB1/USO1/SEC13/TMED4/ERGIC3/CTSZ/TMED9/TMED3
MF	GO:0015453	oxidoreduction-driven active transmembrane transporter activity	54	0.642937	2.38688	5.68996e-08	4.06762e-06	3.02869e-06	1461	tags=65%, list=17%, signal=54%	NDUFB2/COX4I1/COX5A/NDUFV2/NDUFA6/UQCRC1/COX8A/UQCR10/NDUFV1/CYC1/UQCRFS1/NDUFA4/COX7B/NDUFA7/NDUFS2/NDUFA10/NDUFA8/NDUFS8/UQCRH/NDUFS5/COX6A1/COX5B/NDUFB8/NDUFC2/NDUFA12/NDUFB5/NDUFS3/COX6B1/NDUFB7/NDUFA2/NDUFS1/NDUFA9/NDUFB10/COX7A2L/SURF1
BP	GO:0007169	transmembrane receptor protein tyrosine kinase signaling pathway	288	-0.485802	-1.77333	5.75872e-08	4.06762e-06	3.02869e-06	1206	tags=29%, list=14%, signal=26%	SORL1/SPRY1/EPN2/FRS2/HIP1/PGF/ERBIN/RBPJ/RYK/PHIP/PTPRJ/ANGPTL1/SIPA1L1/PHF14/TIPARP/RTN4/ROBO1/FOXO1/DGKD/GSK3B/EPHA5/SIRT1/NEDD9/SHOC2/EFNA1/AHI1/SHISA2/SOCS3/COL4A5/GHR/DOK5/AR/SIK2/IFI6/PDGFRL/SOS1/EPHA3/CBLB/HHEX/FBXW7/SESN3/EGFR/EPHB1/VEGFA/IGFBP5/ABL1/COL4A3/CTNNB1/PRKD1/SAMD12/TXNIP/NRG1/RABGEF1/RAPGEF2/HBEGF/SMOC2/EPHA6/BRAF/FER/RARRES2/GPRC5A/MBD5/IGF1R/DDIT4/SOCS1/SOX9/NUCKS1/NTRK2/CS…
BP	GO:0043436	oxoacid metabolic process	468	0.32605	1.58818	5.97159e-08	4.16716e-06	3.1028e-06	1594	tags=32%, list=19%, signal=27%	DIO1/CD74/GSTP1/ALDOA/IVD/ALDH3A2/EPHX1/MDH2/NUPR1/GPI/AKR1C1/ECI1/ADI1/ACAT1/CBR1/MIF/PGD/ELOVL1/AKT2/HSD17B4/PGAM1/PDXDC1/PFKL/HGD/HIBADH/GPX4/PGK1/GAPDH/ACAA2/HADHB/TPI1/BCKDHA/ASAH1/HK1/CS/ASS1/SCP2/DECR1/ST3GAL1/CROT/GOT2/ABHD14B/GFPT1/ACO2/AHCY/LDHB/ENO1/GPAM/GLUL/MCCC2/SERINC3/HADHA/CRABP1/LTA4H/GSTM1/ABHD12/PRKAB1/PCBD1/THNSL2/ECHS1/AKR1A1/ERFE/NDUFAB1/SDHA/MDH1/ME1/VDAC1/MRPS36/DBI/LPGAT…
BP	GO:0000904	cell morphogenesis involved in differentiation	337	-0.471434	-1.73923	6.1144e-08	4.21603e-06	3.13919e-06	1229	tags=32%, list=15%, signal=29%	GRHL2/FLNB/ARL13B/HES1/SPINT2/LAMB1/B3GNT2/SKIL/ABI2/ARHGAP44/RYK/CNTN6/PPP3CB/MEF2C/MAP3K13/HEG1/SIPA1L1/BMP7/DIXDC1/ID1/NCAM1/RTN4/PROX1/GLI3/STAU2/TIAM2/ROBO1/LAMC1/FARP1/WDPCP/GSK3B/PTEN/PTPRS/EPHA5/USP9X/NEDD9/IL1RAPL1/TMEFF2/ANTXR1/DHX36/ADNP/PEAK1/EFNA1/MEF2A/OPHN1/AR/SOS1/EPHA3/EP300/FERMT2/SRF/PREX2/ACTN4/PPP3CA/RAB10/HSP90AB1/PLXNA2/BCL2/EPB41L5/MYCBP2/EPHB1/AUTS2/NFIB/VEGFA/EDN3/ACTB/S…
BP	GO:0030900	forebrain development	150	-0.555958	-1.92751	6.39936e-08	4.3606e-06	3.24684e-06	1208	tags=36%, list=14%, signal=31%	UBB/ARL13B/HES1/LAMB1/FRS2/NF1/CHD7/RARB/RBPJ/RYK/BMPR1A/DIXDC1/PCM1/RTN4/TWSG1/PROX1/TBX3/GLI3/ROBO1/FAT4/GSK3B/PTEN/EPHA5/DYNC2H1/OPHN1/DLC1/SYNE2/ATRX/ZEB1/SRF/SKI/EGFR/NFIB/FOXP2/SLC38A2/CTNNB1/NR4A2/NRG1/ID4/RAPGEF2/MDK/TACC1/FOXP1/IGF1R/TRA2B/NTRK2/SLIT2/BTG2/ID2/ERBB4/EXT1/ZSWIM6/PRKG1/DNAJB1
BP	GO:0048667	cell morphogenesis involved in neuron differentiation	250	-0.500987	-1.8149	6.8679e-08	4.62545e-06	3.44404e-06	1201	tags=33%, list=14%, signal=29%	HES1/B3GNT2/SKIL/ABI2/ARHGAP44/RYK/CNTN6/PPP3CB/MEF2C/MAP3K13/SIPA1L1/BMP7/DIXDC1/ID1/NCAM1/RTN4/GLI3/STAU2/TIAM2/ROBO1/FARP1/WDPCP/GSK3B/PTEN/PTPRS/EPHA5/USP9X/IL1RAPL1/DHX36/ADNP/EFNA1/MEF2A/OPHN1/SOS1/EPHA3/SRF/PREX2/PPP3CA/RAB10/HSP90AB1/PLXNA2/BCL2/MYCBP2/EPHB1/AUTS2/NFIB/VEGFA/EDN3/ACTB/ABL1/MACF1/PTPRM/NR4A2/ALCAM/SEMA3D/RAPGEF2/CUX2/EPHA6/BRAF/IFRD1/CRABP2/VCL/PTPRD/RERE/IGF1R/CNTN4/SLIT3…
CC	GO:0005766	primary lysosome	97	0.545758	2.23274	7.11504e-08	4.68299e-06	3.48688e-06	1084	tags=36%, list=13%, signal=32%	FTL/ANXA2/VAT1/PRDX6/NPC2/GDI2/PSAP/VAMP8/VCP/DNAJC13/ANXA11/LAMTOR1/CD63/RAB5C/PRKCD/TRAPPC1/CREG1/MAPK1/TOLLIP/CMTM6/ACTR2/LAMP2/LAMP1/CAP1/GRN/STXBP2/SURF4/HEBP2/DNAJC3/CCT8/TXNDC5/ACLY/TOM1/DYNC1H1/NDUFC2
CC	GO:0042582	azurophil granule	97	0.545758	2.23274	7.11504e-08	4.68299e-06	3.48688e-06	1084	tags=36%, list=13%, signal=32%	FTL/ANXA2/VAT1/PRDX6/NPC2/GDI2/PSAP/VAMP8/VCP/DNAJC13/ANXA11/LAMTOR1/CD63/RAB5C/PRKCD/TRAPPC1/CREG1/MAPK1/TOLLIP/CMTM6/ACTR2/LAMP2/LAMP1/CAP1/GRN/STXBP2/SURF4/HEBP2/DNAJC3/CCT8/TXNDC5/ACLY/TOM1/DYNC1H1/NDUFC2
BP	GO:0120039	plasma membrane bounded cell projection morphogenesis	282	-0.482021	-1.76018	7.28672e-08	4.7421e-06	3.53089e-06	1563	tags=37%, list=19%, signal=31%	RAPH1/CDH1/PARD6B/BMPR2/TRIO/UST/FGFR2/PICALM/NDEL1/ITGB1/TAOK1/ROCK1/NEXN/MAP4K4/UBB/B3GNT2/SKIL/ABI2/ARHGAP44/RYK/CNTN6/PPP3CB/MAP3K13/SIPA1L1/BMP7/DIXDC1/ID1/NCAM1/RTN4/GRIP1/GLI3/STAU2/TIAM2/ROBO1/FARP1/GSK3B/PTEN/PTPRS/EPHA5/USP9X/IL1RAPL1/DHX36/ADNP/EFNA1/MEF2A/OPHN1/SOS1/EPHA3/SRF/PREX2/MYO9A/PPP3CA/RAB10/HSP90AB1/PLXNA2/PRKN/NBL1/BCL2/MYCBP2/EPHB1/AUTS2/NFIB/VEGFA/EDN3/ACTB/ABL1/MACF1/CTN…
BP	GO:0051093	negative regulation of developmental process	390	-0.454172	-1.67953	7.98819e-08	5.14085e-06	3.82779e-06	1414	tags=35%, list=17%, signal=31%	ITGB1/FBN1/SPRED2/PIK3CB/ANKRD26/YY1/GADD45A/CEBPA/ROCK1/ANXA1/MECP2/MIB1/GRHL2/SORL1/HES1/SPRY1/EPN2/SKIL/FRS2/NF1/PPARG/WWC2/RARB/MARK1/RBPJ/RYK/NFATC3/CTR9/PPARD/BHLHE41/BMPR1A/PHF14/BMP7/DIXDC1/PCM1/ID1/RTN4/TWSG1/PROX1/TBX3/ADAMTS1/STK3/GLI3/ARID4A/CLDN5/SMARCA2/RGS2/TOB2/FOXO1/GSK3B/PTEN/N4BP2L2/PTPRS/SIRT1/ING1/ASAP1/TMEM98/YBX3/EFNA1/RC3H1/ANKRD17/SPRED1/PLK2/TFRC/HMGB1/ZHX2/PDCD4/RUNX1T1…
BP	GO:0006164	purine nucleotide biosynthetic process	147	0.464003	2.02983	8.08067e-08	5.14321e-06	3.82955e-06	1832	tags=49%, list=22%, signal=39%	ALDOA/ATP5F1B/NDUFB2/ATP5F1A/GUK1/ATP5MC3/ACAT1/ELOVL1/PINK1/NDUFV2/ATP5PB/VCP/SDHC/ATP5F1C/NDUFA6/PRPSAP1/ATP5PD/ATP5MC2/NME2/ATP5PO/ATP5F1D/ENO1/NDUFV1/NDUFA11/APRT/NDUFAB1/SDHA/ATP5PF/NDUFA7/NDUFS2/NDUFA10/NDUFA8/AK2/NDUFS8/PRPS1/PDHA1/NDUFS5/DLD/COASY/ANTKMT/ACSL1/NDUFA13/SDHD/ACLY/NDUFB8/NDUFC2/NDUFA12/PANK1/DLAT/ATP5F1E/NDUFB5/NDUFS3/SLC35B2/NDUFB7/PPCS/PDHB/NDUFA2/NDUFS1/NDUFA9/NDUFB10/NME…
BP	GO:0048858	cell projection morphogenesis	285	-0.482614	-1.76016	9.1782e-08	5.77828e-06	4.30241e-06	1171	tags=36%, list=14%, signal=33%	RAPH1/CDH1/PARD6B/BMPR2/TRIO/UST/FGFR2/PICALM/NDEL1/ITGB1/TAOK1/ROCK1/NEXN/MAP4K4/UBB/B3GNT2/SKIL/ABI2/ARHGAP44/RYK/CNTN6/PPP3CB/MAP3K13/SIPA1L1/BMP7/DIXDC1/ID1/NCAM1/RTN4/GRIP1/GLI3/STAU2/TIAM2/ROBO1/FARP1/GSK3B/PTEN/PTPRS/EPHA5/USP9X/IL1RAPL1/DHX36/ADNP/EFNA1/MEF2A/OPHN1/SOS1/EPHA3/SRF/PREX2/MYO9A/PPP3CA/RAB10/HSP90AB1/PLXNA2/PRKN/NBL1/BCL2/MYCBP2/EPHB1/AUTS2/NFIB/VEGFA/EDN3/ACTB/ABL1/MACF1/CTN…
BP	GO:0042776	proton motive force-driven mitochondrial ATP synthesis	57	0.63379	2.36425	1.01917e-07	6.34733e-06	4.72612e-06	1832	tags=74%, list=22%, signal=58%	ATP5F1B/NDUFB2/ATP5F1A/NDUFV2/ATP5PB/SDHC/ATP5F1C/NDUFA6/ATP5PD/ATP5PO/ATP5F1D/NDUFV1/NDUFA11/NDUFAB1/SDHA/ATP5PF/NDUFA7/NDUFS2/NDUFA10/NDUFA8/NDUFS8/NDUFS5/ANTKMT/NDUFA13/SDHD/NDUFB8/NDUFC2/NDUFA12/ATP5F1E/NDUFB5/NDUFS3/NDUFB7/NDUFA2/NDUFS1/NDUFA9/NDUFB10/NDUFB3/ATP5MF/SDHB/STOML2/NDUFS4/NDUFS7
CC	GO:0005765	lysosomal membrane	259	0.384788	1.7813	1.0606e-07	6.46628e-06	4.81469e-06	1401	tags=29%, list=17%, signal=25%	CD74/ANXA2/TSPAN1/GNAI1/GNB2/ATP6V0E2/CLTC/ANXA6/HLA-DRA/HLA-DMB/TMBIM1/PSAP/VAMP8/LITAF/CYB561/DNAJC13/LAMTOR1/CD63/SCARB2/RAB5C/HLA-DRB1/AP1M2/HLA-DPA1/ATP6V1D/UBA1/CMTM6/RNASEK/HLA-DPB1/EEF1A1/GNB1/CHMP1B/AP2M1/LAMP2/RAB14/AP1S1/NSF/LAMP1/AP2S1/CHMP5/FLOT1/VTI1B/GRN/VPS35/SLC17A5/SLC48A1/SURF4/LAMTOR4/CTSD/HLA-DQB1/LAMTOR3/SEC13/LAMTOR5/TOM1/RRAGA/ATP6V0B/ATP6V1E1/AP3D1/NDUFC2/ATP6V0D1/CD164/K…
CC	GO:0098852	lytic vacuole membrane	259	0.384788	1.7813	1.0606e-07	6.46628e-06	4.81469e-06	1401	tags=29%, list=17%, signal=25%	CD74/ANXA2/TSPAN1/GNAI1/GNB2/ATP6V0E2/CLTC/ANXA6/HLA-DRA/HLA-DMB/TMBIM1/PSAP/VAMP8/LITAF/CYB561/DNAJC13/LAMTOR1/CD63/SCARB2/RAB5C/HLA-DRB1/AP1M2/HLA-DPA1/ATP6V1D/UBA1/CMTM6/RNASEK/HLA-DPB1/EEF1A1/GNB1/CHMP1B/AP2M1/LAMP2/RAB14/AP1S1/NSF/LAMP1/AP2S1/CHMP5/FLOT1/VTI1B/GRN/VPS35/SLC17A5/SLC48A1/SURF4/LAMTOR4/CTSD/HLA-DQB1/LAMTOR3/SEC13/LAMTOR5/TOM1/RRAGA/ATP6V0B/ATP6V1E1/AP3D1/NDUFC2/ATP6V0D1/CD164/K…
BP	GO:0009206	purine ribonucleoside triphosphate biosynthetic process	86	0.562222	2.2123	1.15741e-07	6.98306e-06	5.19948e-06	1832	tags=59%, list=22%, signal=47%	ALDOA/ATP5F1B/NDUFB2/ATP5F1A/ATP5MC3/PINK1/NDUFV2/ATP5PB/VCP/SDHC/ATP5F1C/NDUFA6/ATP5PD/ATP5MC2/NME2/ATP5PO/ATP5F1D/ENO1/NDUFV1/NDUFA11/NDUFAB1/SDHA/ATP5PF/NDUFA7/NDUFS2/NDUFA10/NDUFA8/NDUFS8/NDUFS5/ANTKMT/NDUFA13/SDHD/NDUFB8/NDUFC2/NDUFA12/ATP5F1E/NDUFB5/NDUFS3/NDUFB7/NDUFA2/NDUFS1/NDUFA9/NDUFB10/NME1/DGUOK/NDUFB3/ATP5MF/SDHB/STOML2/NDUFS4/NDUFS7
BP	GO:0045444	fat cell differentiation	132	-0.575236	-1.95273	1.19673e-07	7.14583e-06	5.32068e-06	1572	tags=39%, list=19%, signal=32%	OSBPL8/ZBTB7A/TRIO/PPARGC1A/ZNF516/LMO3/ANKRD26/CEBPA/HES1/PPARG/FTO/PPARD/BMP7/STK3/RGS2/FOXO1/SIRT1/PER2/PRDM16/DIO2/RUNX1T1/EP300/SMAD3/FERMT2/ZFP36L2/DDIT3/GRK5/NIPBL/ZFP36L1/CEBPB/PTPRQ/ZBTB7C/NR4A2/ID4/BBS9/RARRES2/TBL1XR1/SOCS1/ASXL1/WWTR1/TCF7L2/ZFP36/ID2/EGR2/RORA/MAFB/ZFPM2/NR4A3/KLF4/ENPP1/NR4A1
BP	GO:0061564	axon development	204	-0.518673	-1.85576	1.22292e-07	7.22773e-06	5.38165e-06	1171	tags=34%, list=14%, signal=30%	B3GNT2/SKIL/DHFR/RYK/CNTN6/PPP3CB/MAP3K13/SIPA1L1/BMP7/DIXDC1/NCAM1/RTN4/GLI3/TIAM2/ROBO1/GSK3B/PTEN/PTPRS/EPHA5/USP9X/ADNP/EFNA1/CAMSAP2/OPHN1/SOS1/EPHA3/SRF/RAB10/HSP90AB1/PLXNA2/BCL2/MYCBP2/RTN4RL2/EPHB1/AUTS2/NFIB/VEGFA/EDN3/ACTB/ABL1/MACF1/PTPRM/NR4A2/ALCAM/SEMA3D/EPHA6/BRAF/IFRD1/CRABP2/VCL/FOLR1/IGF1R/CNTN4/SLIT3/PARD3/SEMA4A/NTRK2/SLIT2/LRRC4C/PALLD/EPHA4/PAK3/UNC5C/HSP90AA1/EGR2/CNTN5/EX…
BP	GO:0048589	developmental growth	282	-0.476434	-1.73978	1.37645e-07	8.05292e-06	5.99608e-06	1229	tags=34%, list=15%, signal=30%	GRHL2/MAP2K4/RTF1/SPRY1/CHD7/WWC2/RARB/RBPJ/RYK/FTO/CTR9/PPP3CB/PPARD/MEF2C/BMPR1A/MAP3K13/HEG1/AKAP6/RTN4/PROX1/STK3/GLI3/KIF26B/RGS2/GSK3B/PTEN/PTPRS/DUSP6/DIPK2A/USP9X/ADNP/RBBP6/SLC25A25/YBX3/ERCC1/GHR/AR/RASAL2/SELENOM/SOS1/EP300/SMAD3/KDM5B/ATRX/SRF/ARID2/PPP3CA/HSP90AB1/PRKN/PHLDA2/CITED2/BCL2/SKI/EPB41L5/MYCBP2/SORBS2/WWC1/AUTS2/VEGFA/NIPBL/EDN3/ZFP36L1/SCAPER/STC1/ABL1/MACF1/JARID2/CTNNB…
BP	GO:0055086	nucleobase-containing small molecule metabolic process	398	0.341295	1.6278	1.40977e-07	8.16542e-06	6.07984e-06	1749	tags=38%, list=21%, signal=31%	NQO1/TKT/TALDO1/RHOA/ALDOA/ATP5F1B/NUPR1/ENTPD1/NDUFB2/ATP5F1A/GPI/GUK1/PDE10A/ATP5MC3/ACAT1/PGD/ELOVL1/HSD17B4/PINK1/FIS1/PGAM1/NDUFV2/ATP5PB/VCP/PFKL/SDHC/PGK1/GAPDH/TPI1/ATP5F1C/HK1/NDUFA6/UGP2/PRPSAP1/ATP5PD/ATP5MC2/PDE7B/NME2/ATP5PO/CROT/ABHD14B/GFPT1/NUDT14/ATP5F1D/AHCY/LDHB/ENO1/NDUFV1/GPAM/PGLS/MAPK1/MCCC2/NDUFA11/APRT/NT5C3B/B4GALNT2/G6PD/CMPK1/TSPO/ITPA/NDUFAB1/SDHA/MDH1/ME1/ATP5PF/NDUF…
BP	GO:0009201	ribonucleoside triphosphate biosynthetic process	88	0.554649	2.19449	1.4838e-07	8.50909e-06	6.33573e-06	1832	tags=58%, list=22%, signal=46%	ALDOA/ATP5F1B/NDUFB2/ATP5F1A/ATP5MC3/PINK1/NDUFV2/ATP5PB/VCP/SDHC/ATP5F1C/NDUFA6/ATP5PD/ATP5MC2/NME2/ATP5PO/ATP5F1D/ENO1/NDUFV1/NDUFA11/NDUFAB1/SDHA/ATP5PF/NDUFA7/NDUFS2/NDUFA10/NDUFA8/NDUFS8/NDUFS5/ANTKMT/NDUFA13/SDHD/NDUFB8/NDUFC2/NDUFA12/ATP5F1E/NDUFB5/NDUFS3/NDUFB7/NDUFA2/NDUFS1/NDUFA9/NDUFB10/NME1/DGUOK/NDUFB3/ATP5MF/SDHB/STOML2/NDUFS4/NDUFS7
BP	GO:0006888	endoplasmic reticulum to Golgi vesicle-mediated transport	106	0.517708	2.16649	1.59004e-07	8.94126e-06	6.65752e-06	1682	tags=42%, list=20%, signal=34%	COPG1/RAB1B/PEF1/VCP/KDELR1/SEC31A/HYOU1/TRAPPC1/COPE/GOLGA2/TMED2/BCAP31/MPPE1/ARCN1/CREB3L2/RAB1A/COPA/TFG/YIF1A/KDELR2/PDCD6/BCAP29/COPB2/SEC24C/SEC23B/USO1/SEC13/TMED4/ERGIC3/TRAPPC12/TMED9/TMED3/TRAPPC6A/TRAPPC4/YKT6/VAPB/VAMP7/RANGRF/TMED7/PREB/PPP6C/LMAN2/TRAPPC2L/IER3IP1/CNIH4
BP	GO:0045597	positive regulation of cell differentiation	394	-0.451116	-1.67031	1.58236e-07	8.94126e-06	6.65752e-06	1304	tags=29%, list=16%, signal=26%	CEBPA/ANXA1/PNP/ZC4H2/ARID1A/MECP2/HES1/LAMB1/SPEN/GLIPR2/SKIL/PDE5A/PPARG/NCOA3/PPARD/MEF2C/BMPR1A/MAP3K13/AKAP6/CD83/BMP7/PRKCH/DIXDC1/RIN2/PROX1/MORF4L2/STK3/GLI3/STAU2/TIAM2/ROBO1/LAMC1/CLDN5/SMARCA2/GSK3B/SIRT1/NEDD9/IL1RAPL1/DHX36/ADNP/MDM2/AHI1/SOCS3/PRKCA/GHR/AR/HMGB1/RIPK1/RHEX/SMAD3/FERMT2/ZEB1/SRF/ARID2/PPP3CA/HSP90AB1/PLXNA2/SOX6/NBL1/TRIB1/BCL2/GJA1/NCOA1/AMBRA1/TCF12/SNAI1/VEGFA/TCF…
CC	GO:0042611	MHC protein complex	14	0.885339	2.34002	1.60703e-07	8.94993e-06	6.66398e-06	509	tags=79%, list=6%, signal=74%	CD74/B2M/HLA-A/HLA-C/HLA-B/HLA-DRA/HLA-DMB/HLA-E/HLA-DRB1/HLA-DPA1/HLA-DPB1
BP	GO:0032543	mitochondrial translation	117	0.492605	2.06181	1.70474e-07	9.40366e-06	7.00182e-06	2096	tags=44%, list=25%, signal=34%	MRPS25/MRPL54/MRPL34/MRPL51/NDUFA7/MRPS7/AURKAIP1/MRPS18B/MRPS23/MRPS34/MRPS24/COA3/MRPS18A/MRPS15/NGRN/MRPL3/MRPL41/MRPS16/MRPL27/MRPL37/MRPS33/MRPL33/MRPS35/CHCHD1/MRPL10/GADD45GIP1/SHMT2/MRPL43/MRPL14/MRPL49/MRPS21/MALSU1/MRPL57/MRPL15/MRPL24/MRPS6/LRPPRC/RCC1L/RPUSD3/MRPL4/NOA1/MRPL45/MRPS11/MRPS26/MRPL12/MRPS10/MRPS27/MRPL28/MRPL44/MRPS12/TUFM/MRPL48
BP	GO:0090407	organophosphate biosynthetic process	350	0.345584	1.66559	1.76901e-07	9.66611e-06	7.19724e-06	1429	tags=29%, list=17%, signal=25%	CKB/TKT/ALDOA/ATP5F1B/NDUFB2/ATP5F1A/GUK1/ATP5MC3/ACAT1/ELOVL1/IMPA2/PINK1/NDUFV2/ATP5PB/VCP/ORMDL3/SDHC/TPI1/AGPAT2/ATP5F1C/CAPN2/NDUFA6/PRPSAP1/ATP5PD/ATP5MC2/NME2/ATP5PO/ATP5F1D/ENO1/NDUFV1/GPAM/CHP1/NDUFA11/INPP5K/APRT/SERINC1/G6PD/CMPK1/AKR1A1/NDUFAB1/SDHA/ME1/ATP5PF/NDUFA7/CISH/NDUFS2/NMRK1/MPPE1/LPGAT1/NDUFA10/SH3YL1/NDUFA8/ABHD4/AK2/NDUFS8/PRPS1/PDHA1/NDUFS5/DLD/PIGQ/GNPAT/COASY/MBOAT7/AN…
BP	GO:0060322	head development	373	-0.447218	-1.6523	1.80501e-07	9.77069e-06	7.2751e-06	1246	tags=30%, list=15%, signal=27%	PTBP2/MECP2/GRHL2/UBB/ARL13B/HES1/LAMB1/FRS2/NF1/CHD7/RARB/RBPJ/CALM2/RYK/BMPR1A/SSBP3/PHGDH/PDSS2/BMP7/DIXDC1/PCM1/ID1/TIPARP/RTN4/TWSG1/BPTF/SPATA5/SELENOP/HYDIN/PROX1/TBX3/CTTNBP2/GLI3/ROBO1/ATP2B1/CLDN5/RGS2/FAT4/GSK3B/PTEN/EPHA5/DYNC2H1/MNAT1/AHI1/OPHN1/DLC1/CRISPLD1/CALM1/DYNLL1/SYNE2/SOS1/EP300/ATRX/ZEB1/SRF/PPP3CA/PLXNA2/SOX6/BCL2/SKI/EGFR/EPHB1/ANKRD11/NFIB/NIPBL/FOXP2/SLC38A2/ADGRL2/ACT…
BP	GO:0009145	purine nucleoside triphosphate biosynthetic process	87	0.548502	2.16126	2.04305e-07	1.09568e-05	8.15827e-06	1832	tags=59%, list=22%, signal=46%	ALDOA/ATP5F1B/NDUFB2/ATP5F1A/ATP5MC3/PINK1/NDUFV2/ATP5PB/VCP/SDHC/ATP5F1C/NDUFA6/ATP5PD/ATP5MC2/NME2/ATP5PO/ATP5F1D/ENO1/NDUFV1/NDUFA11/NDUFAB1/SDHA/ATP5PF/NDUFA7/NDUFS2/NDUFA10/NDUFA8/NDUFS8/NDUFS5/ANTKMT/NDUFA13/SDHD/NDUFB8/NDUFC2/NDUFA12/ATP5F1E/NDUFB5/NDUFS3/NDUFB7/NDUFA2/NDUFS1/NDUFA9/NDUFB10/NME1/DGUOK/NDUFB3/ATP5MF/SDHB/STOML2/NDUFS4/NDUFS7
BP	GO:0006753	nucleoside phosphate metabolic process	356	0.352198	1.70143	2.3089e-07	1.22689e-05	9.13524e-06	1749	tags=39%, list=21%, signal=33%	NQO1/TKT/TALDO1/RHOA/ALDOA/ATP5F1B/NUPR1/ENTPD1/NDUFB2/ATP5F1A/GPI/GUK1/PDE10A/ATP5MC3/ACAT1/PGD/ELOVL1/HSD17B4/PINK1/FIS1/PGAM1/NDUFV2/ATP5PB/VCP/PFKL/SDHC/PGK1/GAPDH/TPI1/ATP5F1C/HK1/NDUFA6/PRPSAP1/ATP5PD/ATP5MC2/PDE7B/NME2/ATP5PO/CROT/ABHD14B/NUDT14/ATP5F1D/LDHB/ENO1/NDUFV1/GPAM/PGLS/MCCC2/NDUFA11/APRT/NT5C3B/G6PD/CMPK1/TSPO/ITPA/NDUFAB1/SDHA/MDH1/ME1/ATP5PF/NDUFA7/NDUFS2/NMRK1/NUDT3/HMGCR/NDU…
BP	GO:0098754	detoxification	69	0.588739	2.27594	2.41939e-07	1.25117e-05	9.31602e-06	1162	tags=39%, list=14%, signal=34%	NQO1/PRDX1/MT1G/TPO/GSTP1/GPX3/TXNL1/MT1H/PRDX6/PRDX3/PRDX5/TXN/CAT/SESN1/GPX4/CLIC2/GSTM1/AKR1A1/SRXN1/SOD1/SELENOF/MT1F/GSTZ1/GSTO1/ADH5/GSTK1/ABCB6
BP	GO:0009142	nucleoside triphosphate biosynthetic process	94	0.534848	2.16823	2.41433e-07	1.25117e-05	9.31602e-06	1832	tags=55%, list=22%, signal=44%	ALDOA/ATP5F1B/NDUFB2/ATP5F1A/ATP5MC3/PINK1/NDUFV2/ATP5PB/VCP/SDHC/ATP5F1C/NDUFA6/ATP5PD/ATP5MC2/NME2/ATP5PO/ATP5F1D/ENO1/NDUFV1/NDUFA11/CMPK1/NDUFAB1/SDHA/ATP5PF/NDUFA7/NDUFS2/NDUFA10/NDUFA8/NDUFS8/NDUFS5/ANTKMT/NDUFA13/SDHD/NDUFB8/NDUFC2/NDUFA12/ATP5F1E/NDUFB5/NDUFS3/NDUFB7/NDUFA2/NDUFS1/NDUFA9/NDUFB10/NME1/DGUOK/NDUFB3/ATP5MF/SDHB/STOML2/NDUFS4/NDUFS7
BP	GO:0007409	axonogenesis	183	-0.525938	-1.8631	2.37893e-07	1.25117e-05	9.31602e-06	1563	tags=40%, list=19%, signal=34%	RAPH1/CDH1/PARD6B/BMPR2/TRIO/UST/FGFR2/PICALM/NDEL1/ITGB1/NEXN/B3GNT2/SKIL/RYK/CNTN6/PPP3CB/MAP3K13/SIPA1L1/BMP7/DIXDC1/NCAM1/RTN4/GLI3/TIAM2/ROBO1/GSK3B/PTEN/PTPRS/EPHA5/USP9X/ADNP/EFNA1/OPHN1/SOS1/EPHA3/SRF/RAB10/HSP90AB1/PLXNA2/BCL2/MYCBP2/EPHB1/AUTS2/NFIB/VEGFA/EDN3/ACTB/ABL1/MACF1/PTPRM/NR4A2/ALCAM/SEMA3D/EPHA6/BRAF/IFRD1/CRABP2/VCL/IGF1R/CNTN4/SLIT3/PARD3/SEMA4A/NTRK2/SLIT2/LRRC4C/PALLD/EPH…
CC	GO:0042470	melanosome	78	0.555075	2.19331	2.57017e-07	1.30583e-05	9.72299e-06	723	tags=38%, list=9%, signal=35%	PRDX1/CAPG/ANXA2/CTSB/P4HB/CLTC/HSPA5/PDIA6/ANXA6/RPN1/RAC1/PDIA3/YWHAB/CANX/ANXA11/HSP90B1/PDIA4/CD63/RAB5C/AHCY/ITGB3/PDCD6IP/RAB5B/YWHAZ/ERP29/BSG/LAMP1/PPIB/FLOT1/RAB1A
CC	GO:0048770	pigment granule	78	0.555075	2.19331	2.57017e-07	1.30583e-05	9.72299e-06	723	tags=38%, list=9%, signal=35%	PRDX1/CAPG/ANXA2/CTSB/P4HB/CLTC/HSPA5/PDIA6/ANXA6/RPN1/RAC1/PDIA3/YWHAB/CANX/ANXA11/HSP90B1/PDIA4/CD63/RAB5C/AHCY/ITGB3/PDCD6IP/RAB5B/YWHAZ/ERP29/BSG/LAMP1/PPIB/FLOT1/RAB1A
BP	GO:0009117	nucleotide metabolic process	352	0.34741	1.67362	2.76763e-07	1.39392e-05	1.03789e-05	1749	tags=39%, list=21%, signal=32%	NQO1/TKT/TALDO1/RHOA/ALDOA/ATP5F1B/NUPR1/NDUFB2/ATP5F1A/GPI/GUK1/PDE10A/ATP5MC3/ACAT1/PGD/ELOVL1/HSD17B4/PINK1/FIS1/PGAM1/NDUFV2/ATP5PB/VCP/PFKL/SDHC/PGK1/GAPDH/TPI1/ATP5F1C/HK1/NDUFA6/PRPSAP1/ATP5PD/ATP5MC2/PDE7B/NME2/ATP5PO/CROT/ABHD14B/ATP5F1D/LDHB/ENO1/NDUFV1/GPAM/PGLS/MCCC2/NDUFA11/APRT/NT5C3B/G6PD/CMPK1/TSPO/ITPA/NDUFAB1/SDHA/MDH1/ME1/ATP5PF/NDUFA7/NDUFS2/NMRK1/NUDT3/HMGCR/NDUFA10/LDHA/NDUF…
BP	GO:0006082	organic acid metabolic process	470	0.323899	1.57374	2.87866e-07	1.43734e-05	1.07022e-05	1594	tags=31%, list=19%, signal=27%	DIO1/CD74/GSTP1/ALDOA/IVD/ALDH3A2/EPHX1/MDH2/NUPR1/GPI/AKR1C1/ECI1/ADI1/ACAT1/CBR1/MIF/PGD/ELOVL1/AKT2/HSD17B4/PGAM1/PDXDC1/PFKL/HGD/HIBADH/GPX4/PGK1/GAPDH/ACAA2/HADHB/TPI1/BCKDHA/ASAH1/HK1/CS/ASS1/SCP2/DECR1/ST3GAL1/CROT/GOT2/ABHD14B/GFPT1/ACO2/AHCY/LDHB/ENO1/GPAM/GLUL/MCCC2/SERINC3/HADHA/CRABP1/LTA4H/GSTM1/ABHD12/PRKAB1/PCBD1/THNSL2/ECHS1/AKR1A1/ERFE/NDUFAB1/SDHA/MDH1/ME1/VDAC1/MRPS36/DBI/LPGAT…
BP	GO:0032990	cell part morphogenesis	303	-0.46712	-1.71447	3.01946e-07	1.48368e-05	1.10473e-05	1563	tags=35%, list=19%, signal=30%	RAPH1/CDH1/PARD6B/BMPR2/TRIO/UST/FGFR2/PICALM/NDEL1/ITGB1/DNM1L/TAOK1/ROCK1/NEXN/MAP4K4/NUBPL/UBB/B3GNT2/SKIL/ABI2/ARHGAP44/RYK/CNTN6/PPP3CB/MAP3K13/SIPA1L1/BMP7/DIXDC1/ID1/NCAM1/RTN4/GRIP1/GLI3/STAU2/TIAM2/ROBO1/FARP1/GSK3B/PTEN/PTPRS/EPHA5/USP9X/IL1RAPL1/DHX36/ADNP/EFNA1/MEF2A/OPHN1/SOS1/EPHA3/SRF/PREX2/MYO9A/PPP3CA/RAB10/HSP90AB1/PLXNA2/PRKN/NBL1/BCL2/MYCBP2/EPHB1/AUTS2/NFIB/VEGFA/EDN3/ACTB/AB…
BP	GO:0006325	chromatin organization	379	-0.449003	-1.65873	3.0227e-07	1.48368e-05	1.10473e-05	1990	tags=36%, list=24%, signal=28%	KDM3B/NSD3/PPHLN1/AEBP2/DNAJC9/CDYL/SFMBT1/PCGF5/RESF1/PBRM1/INO80/TLK2/SPTY2D1/PRKAA2/PWWP3A/INO80D/SMARCA5/UBR2/DDX21/CBX5/RSBN1/PHF20/TDRD3/MBTD1/KDM5A/KLF2/UIMC1/DNMT3A/PRDM5/KDM4B/BRD4/GATAD2A/NR3C1/ZBTB7A/IFI16/RCOR1/ZNF518A/CBX6/TLK1/CFDP1/HMGN1/TRRAP/BABAM2/MPHOSPH8/YY1/MTF2/KMT5A/PPM1D/ITGB3BP/SET/KMT2A/ARID1A/KDM6B/MECP2/CHD6/RSF1/JMJD6/NSD1/TET2/CHD7/HMGN2/TOP1/CTR9/TDG/MLLT3/ZNF827/KA…
CC	GO:0030662	coated vesicle membrane	131	0.470599	2.01631	3.05305e-07	1.48599e-05	1.10644e-05	1127	tags=37%, list=13%, signal=32%	CD74/B2M/HLA-A/HLA-C/HLA-B/COPG1/ATP6V0E2/CLTC/COPZ1/HLA-DRA/PEF1/VAMP2/VAMP8/KDELR1/HLA-E/SEC31A/SCARB2/HLA-DRB1/AP1M2/HLA-DPA1/COPE/ATP6V1D/RNASEK/HLA-DPB1/AP2M1/AP1S1/SCYL1/TMED2/AP2S1/DBNL/EPN1/ARCN1/COPA/VTI1B/KDELR2/PDCD6/COPB2/SEC24C/CD59/SEC23B/HLA-DQB1/USO1/SEC13/VAMP3/ATP6V0B/ATP6V1E1/TMED3/ATP6V0D1
BP	GO:0048514	blood vessel morphogenesis	250	-0.489843	-1.77453	3.13524e-07	1.51328e-05	1.12676e-05	1652	tags=42%, list=20%, signal=35%	PRDM1/CD40/FZD5/VEGFC/ACKR3/ROCK2/ZMIZ1/HSPG2/BMPR2/RHOB/EMP2/NAA15/FGFR2/AGO2/PKD2/ITGB1/SRPK2/PIK3CB/TGFBR3/GADD45A/AKT3/SASH1/ROCK1/ANXA1/MECP2/HES1/JMJD6/EPN2/NF1/PGF/PPARG/CHD7/RBPJ/AMOTL2/THSD7A/BMPR1A/HEG1/ID1/DDAH1/TIPARP/RIN2/PROX1/ADAMTS1/HIPK2/ROBO1/CLDN5/PTEN/SIRT1/MFGE8/EFNA1/B4GALT1/PRKCA/SPRED1/PLK2/FKBP10/PKNOX1/CTSH/SOS1/SRF/ARID2/NFE2L2/HHEX/TJP1/CITED2/FBXW7/SLC12A2/ISM1/EPHB1/…
MF	GO:0016614	oxidoreductase activity, acting on CH-OH group of donors	73	0.579162	2.21873	3.50801e-07	1.67921e-05	1.25031e-05	1304	tags=42%, list=16%, signal=36%	HSD17B6/ALDH3A2/MDH2/AKR1C1/CBR1/KCNAB1/PGD/DHRS7/HSD17B4/HIBADH/HADHB/DHRS4/SPR/LDHB/HADHA/G6PD/AKR1A1/MDH1/ME1/HMGCR/LDHA/IDH3G/IDH2/DHRS3/BDH2/IDH1/ADH5/HSD17B8/PTGR1/HADH/BDH1
BP	GO:0009152	purine ribonucleotide biosynthetic process	141	0.456941	1.9782	3.58803e-07	1.70343e-05	1.26835e-05	1832	tags=49%, list=22%, signal=39%	ALDOA/ATP5F1B/NDUFB2/ATP5F1A/ATP5MC3/ACAT1/ELOVL1/PINK1/NDUFV2/ATP5PB/VCP/SDHC/ATP5F1C/NDUFA6/ATP5PD/ATP5MC2/NME2/ATP5PO/ATP5F1D/ENO1/NDUFV1/NDUFA11/APRT/NDUFAB1/SDHA/ATP5PF/NDUFA7/NDUFS2/NDUFA10/NDUFA8/AK2/NDUFS8/PDHA1/NDUFS5/DLD/COASY/ANTKMT/ACSL1/NDUFA13/SDHD/ACLY/NDUFB8/NDUFC2/NDUFA12/PANK1/DLAT/ATP5F1E/NDUFB5/NDUFS3/SLC35B2/NDUFB7/PPCS/PDHB/NDUFA2/NDUFS1/NDUFA9/NDUFB10/NME1/MPC2/ACSS1/PDK4/D…
BP	GO:0009165	nucleotide biosynthetic process	177	0.430251	1.92726	3.67845e-07	1.71819e-05	1.27934e-05	1766	tags=42%, list=21%, signal=34%	ALDOA/ATP5F1B/NDUFB2/ATP5F1A/GUK1/ATP5MC3/ACAT1/ELOVL1/PINK1/NDUFV2/ATP5PB/VCP/SDHC/ATP5F1C/NDUFA6/PRPSAP1/ATP5PD/ATP5MC2/NME2/ATP5PO/ATP5F1D/ENO1/NDUFV1/NDUFA11/APRT/CMPK1/NDUFAB1/SDHA/ME1/ATP5PF/NDUFA7/NDUFS2/NMRK1/NDUFA10/NDUFA8/AK2/NDUFS8/PRPS1/PDHA1/NDUFS5/DLD/COASY/ANTKMT/ACSL1/NDUFA13/SDHD/ACLY/NDUFB8/NDUFC2/NDUFA12/NUDT12/PANK1/DLAT/ATP5F1E/NDUFB5/NDUFS3/SLC35B2/NDUFB7/PPCS/PDHB/NDUFA2/ND…
BP	GO:1901293	nucleoside phosphate biosynthetic process	177	0.430251	1.92726	3.67845e-07	1.71819e-05	1.27934e-05	1766	tags=42%, list=21%, signal=34%	ALDOA/ATP5F1B/NDUFB2/ATP5F1A/GUK1/ATP5MC3/ACAT1/ELOVL1/PINK1/NDUFV2/ATP5PB/VCP/SDHC/ATP5F1C/NDUFA6/PRPSAP1/ATP5PD/ATP5MC2/NME2/ATP5PO/ATP5F1D/ENO1/NDUFV1/NDUFA11/APRT/CMPK1/NDUFAB1/SDHA/ME1/ATP5PF/NDUFA7/NDUFS2/NMRK1/NDUFA10/NDUFA8/AK2/NDUFS8/PRPS1/PDHA1/NDUFS5/DLD/COASY/ANTKMT/ACSL1/NDUFA13/SDHD/ACLY/NDUFB8/NDUFC2/NDUFA12/NUDT12/PANK1/DLAT/ATP5F1E/NDUFB5/NDUFS3/SLC35B2/NDUFB7/PPCS/PDHB/NDUFA2/ND…
BP	GO:0072522	purine-containing compound biosynthetic process	154	0.451782	1.9847	3.73408e-07	1.73022e-05	1.2883e-05	1832	tags=48%, list=22%, signal=38%	ALDOA/ATP5F1B/NDUFB2/ATP5F1A/GUK1/ATP5MC3/ACAT1/ELOVL1/PINK1/NDUFV2/ATP5PB/VCP/SDHC/ATP5F1C/NDUFA6/PRPSAP1/ATP5PD/ATP5MC2/NME2/ATP5PO/ATP5F1D/ENO1/NDUFV1/NDUFA11/APRT/NDUFAB1/SDHA/ATP5PF/NDUFA7/NDUFS2/NDUFA10/NDUFA8/AK2/NDUFS8/PRPS1/PDHA1/NDUFS5/DLD/NT5E/COASY/ANTKMT/ACSL1/NDUFA13/SDHD/ACLY/NDUFB8/NDUFC2/NDUFA12/PANK1/DLAT/ATP5F1E/NDUFB5/NDUFS3/SLC35B2/NDUFB7/PPCS/PDHB/NDUFA2/NDUFS1/NDUFA9/NDUFB1…
CC	GO:0012507	ER to Golgi transport vesicle membrane	47	0.650666	2.33575	4.25622e-07	1.95651e-05	1.45679e-05	951	tags=45%, list=11%, signal=40%	CD74/B2M/HLA-A/HLA-C/HLA-B/HLA-DRA/PEF1/HLA-E/SEC31A/HLA-DRB1/HLA-DPA1/HLA-DPB1/TMED2/VTI1B/PDCD6/SEC24C/CD59/SEC23B/HLA-DQB1/USO1/SEC13
BP	GO:0044282	small molecule catabolic process	196	0.417621	1.91712	4.31041e-07	1.96582e-05	1.46372e-05	1584	tags=37%, list=19%, signal=31%	HSD17B6/IVD/ECI1/ACAT1/PGD/AKT2/HSD17B4/IMPA2/PFKL/HGD/HIBADH/PGK1/ACAA2/HADHB/TPI1/BCKDHA/HK1/SCP2/DECR1/CROT/GOT2/AHCY/ENO1/GLUL/MCCC2/INPP5K/HADHA/CRABP1/THNSL2/ECHS1/AKR1A1/NUDT3/ACADS/BAD/ECH1/HAGH/DLST/DLD/CRAT/PCCB/GNPDA1/PNKD/ALDH6A1/AUH/BCAT2/ETFA/GSTZ1/NUDT7/BDH2/GOT1/GCSH/PCK2/ADH5/DERA/ACAD8/MPST/SULT1A1/DDAH2/TKFC/HADH/NUDT5/LONP2/ACAA1/SNX17/HMGCL/SHMT2/PEX2/ETFB/ECHDC2/SULT1A2/PKM/…
CC	GO:0071556	integral component of lumenal side of endoplasmic reticulum membrane	19	0.822658	2.32185	4.83635e-07	2.17148e-05	1.61685e-05	915	tags=74%, list=11%, signal=66%	CD74/HLA-A/HLA-C/HLA-B/HLA-DRA/HLA-E/CANX/CALR/HLA-DRB1/HLA-DPA1/HLA-DPB1/BCAP31/HM13/HLA-DQB1
CC	GO:0098553	lumenal side of endoplasmic reticulum membrane	19	0.822658	2.32185	4.83635e-07	2.17148e-05	1.61685e-05	915	tags=74%, list=11%, signal=66%	CD74/HLA-A/HLA-C/HLA-B/HLA-DRA/HLA-E/CANX/CALR/HLA-DRB1/HLA-DPA1/HLA-DPB1/BCAP31/HM13/HLA-DQB1
BP	GO:0009260	ribonucleotide biosynthetic process	146	0.454646	1.98689	5.38438e-07	2.39895e-05	1.78622e-05	1832	tags=48%, list=22%, signal=38%	ALDOA/ATP5F1B/NDUFB2/ATP5F1A/ATP5MC3/ACAT1/ELOVL1/PINK1/NDUFV2/ATP5PB/VCP/SDHC/ATP5F1C/NDUFA6/ATP5PD/ATP5MC2/NME2/ATP5PO/ATP5F1D/ENO1/NDUFV1/NDUFA11/APRT/CMPK1/NDUFAB1/SDHA/ATP5PF/NDUFA7/NDUFS2/NDUFA10/NDUFA8/AK2/NDUFS8/PDHA1/NDUFS5/DLD/COASY/ANTKMT/ACSL1/NDUFA13/SDHD/ACLY/NDUFB8/NDUFC2/NDUFA12/PANK1/DLAT/ATP5F1E/NDUFB5/NDUFS3/SLC35B2/NDUFB7/PPCS/PDHB/NDUFA2/NDUFS1/NDUFA9/NDUFB10/NME1/MPC2/ACSS1/…
CC	GO:0030135	coated vesicle	200	0.41396	1.89057	5.50944e-07	2.43593e-05	1.81375e-05	1127	tags=32%, list=13%, signal=28%	MALL/CD74/B2M/HLA-A/HLA-C/HLA-B/COPG1/ATP6V0E2/CLTC/COPZ1/HLA-DRA/PEF1/VAMP2/VAMP8/KDELR1/HLA-E/SEC31A/SPG21/SCARB2/SNX3/HLA-DRB1/AP1M2/HLA-DPA1/COPE/ATP6V1D/RNASEK/HLA-DPB1/GOLGA2/AP2M1/RAB14/AP1S1/SCYL1/TMED2/BCAP31/AP2S1/DBNL/EPN1/ARCN1/DNM2/COPA/SFTA3/VTI1B/YIF1A/KDELR2/PDCD6/RAB13/COPB2/SEC24C/CD59/SEC23B/HLA-DQB1/USO1/SEC13/TMED4/VAMP3/ERGIC3/WIPI1/ATP6V0B/ATP6V1E1/CTSZ/TMED9/TMED3/ATP6V0D1
BP	GO:0007417	central nervous system development	458	-0.432379	-1.61022	5.58661e-07	2.45134e-05	1.82523e-05	1461	tags=31%, list=17%, signal=27%	PDGFC/CCDC14/FGFR2/SPTBN1/PKD2/NDEL1/ITGB1/ZNF148/ROR2/TENT2/FBXW11/TAOK1/AKT3/ABAT/ZC4H2/INTU/PTBP2/MECP2/GRHL2/UBB/ARL13B/HES1/LAMB1/FRS2/NF1/CHD7/RARB/RBPJ/CALM2/RYK/CNTN6/DUSP15/BMPR1A/SSBP3/PHGDH/PDSS2/BMP7/DIXDC1/PCM1/ID1/RTN4/TWSG1/BPTF/SPATA5/SELENOP/HYDIN/PROX1/TBX3/CTTNBP2/STK3/GLI3/ROBO1/ATP2B1/RGS2/FAT4/GSK3B/PTEN/LMO4/EPHA5/DYNC2H1/TMEM98/MNAT1/AHI1/OPHN1/DLC1/CALM1/DYNLL1/SYNE2/VPS1…
BP	GO:0006338	chromatin remodeling	205	-0.500412	-1.79098	6.41057e-07	2.79173e-05	2.07868e-05	1863	tags=37%, list=22%, signal=29%	RESF1/PBRM1/INO80/SPTY2D1/INO80D/SMARCA5/UBR2/DDX21/KDM5A/DNMT3A/KDM4B/BRD4/GATAD2A/ZBTB7A/CFDP1/MPHOSPH8/YY1/PPM1D/ITGB3BP/SET/ARID1A/KDM6B/MECP2/CHD6/RSF1/CHD7/TOP1/CTR9/MLLT3/ZNF827/KAT6A/GATAD2B/ZRANB3/BPTF/LMNA/SMYD3/KDM4C/SMARCA2/SCMH1/SIRT1/ATF7IP/SHPRH/BAZ1A/KAT6B/PRDM16/CHD4/HNRNPC/HMGB1/SMCHD1/CHD9/EP300/KDM5B/ATRX/BICRAL/ARID2/BAZ2B/SNAI1/CHD1/HMGB2/ACTB/NASP/JARID2/DEK/CECR2/CHD2/FAM1…
BP	GO:0002483	antigen processing and presentation of endogenous peptide antigen	10	0.915587	2.22726	7.2437e-07	3.1132e-05	2.31804e-05	402	tags=70%, list=5%, signal=67%	B2M/HLA-A/HLA-C/HLA-B/HLA-DRA/HLA-E/HLA-DRB1
BP	GO:0070848	response to growth factor	340	-0.44635	-1.64646	7.25626e-07	3.1132e-05	2.31804e-05	1648	tags=34%, list=20%, signal=29%	LTBP3/VEGFC/ACAP2/ROCK2/ZMIZ1/NR3C1/HIVEP1/ZBTB7A/LDLRAD4/BMPR2/NLK/CTDSPL2/USP8/RNF111/FGFR2/FBN1/SPRED2/PIK3CB/TGFBR3/ROCK1/ANXA1/ADAM17/CASK/SORL1/HES1/SPINT2/SPRY1/EPN2/RDX/SKIL/PTPRK/FRS2/PGF/PPARG/RBPJ/SMURF2/MEF2C/BMPR1A/BMP7/PEG10/ID1/CDKN1C/TWSG1/HIPK2/ARID4A/ROBO1/CLDN5/DUSP6/SIRT1/USP9X/SHOC2/ING1/FUT8/SHISA2/EIF4A3/CREBBP/PRDM16/SPRED1/DOK5/RIPK1/PDCD4/SOS1/FSTL1/EP300/SMAD3/FERMT2/KD…
BP	GO:0019883	antigen processing and presentation of endogenous antigen	12	0.906943	2.30322	7.63053e-07	3.22599e-05	2.40202e-05	402	tags=67%, list=5%, signal=64%	CD74/B2M/HLA-A/HLA-C/HLA-B/HLA-DRA/HLA-E/HLA-DRB1
BP	GO:0097237	cellular response to toxic substance	61	0.58667	2.21577	7.61324e-07	3.22599e-05	2.40202e-05	1162	tags=41%, list=14%, signal=36%	NQO1/PRDX1/TPO/GSTP1/GPX3/TXNL1/PRDX6/PRDX3/PRDX5/PINK1/TXN/CAT/SESN1/GPX4/CLIC2/GSTM1/AKR1A1/SRXN1/SOD1/SELENOF/GSTZ1/GSTO1/ADH5/GSTK1/ABCB6
BP	GO:0045596	negative regulation of cell differentiation	283	-0.469383	-1.71345	8.40714e-07	3.52856e-05	2.62731e-05	1239	tags=35%, list=15%, signal=31%	MECP2/MIB1/GRHL2/SORL1/HES1/SPRY1/SKIL/FRS2/NF1/PPARG/RARB/MARK1/RBPJ/RYK/NFATC3/CTR9/PPARD/BHLHE41/BMPR1A/BMP7/DIXDC1/PCM1/ID1/RTN4/TWSG1/PROX1/TBX3/GLI3/SMARCA2/RGS2/TOB2/FOXO1/GSK3B/PTEN/N4BP2L2/PTPRS/SIRT1/TMEM98/EFNA1/RC3H1/ANKRD17/SPRED1/HMGB1/ZHX2/PDCD4/RUNX1T1/SMAD3/FERMT2/ZEB1/ADGRV1/BICRAL/ACTN4/NFE2L2/PPP3CA/ZFP36L2/SOX6/DDIT3/TRIB1/FBXW7/SKI/EGFR/EPHB1/SNAI1/VEGFA/IGFBP5/VASN/CDK13/ZF…
BP	GO:0042743	hydrogen peroxide metabolic process	23	0.779774	2.33304	9.1066e-07	3.79463e-05	2.82542e-05	242	tags=39%, list=3%, signal=38%	PRDX1/TPO/GPX3/RAC1/PRDX3/PRDX5/PINK1/CYBA/CAT
BP	GO:0006575	cellular modified amino acid metabolic process	101	0.51242	2.12789	1.01407e-06	4.19536e-05	3.1238e-05	1212	tags=31%, list=14%, signal=27%	DIO1/TG/CKB/TPO/GSTP1/CTSB/SLC5A5/SERINC2/ALDH9A1/GPX4/ASS1/FOXE1/CROT/GOT2/AHCY/SERINC3/SERINC1/GSTM1/ABHD12/G6PD/PCYOX1/SOD1/HAGH/CRAT/GCLC/GSTZ1/GSTO1/IDH1/GSTK1/GCLM/PTDSS1
CC	GO:0010008	endosome membrane	330	0.348299	1.64661	1.1905e-06	4.89032e-05	3.64126e-05	1479	tags=30%, list=18%, signal=25%	ANXA2/B2M/HLA-A/HLA-C/HSD17B6/SNX5/NDFIP1/HLA-B/ATP6V0E2/CLTC/STX12/ANXA6/HLA-DRA/RAC1/HLA-DMB/SNX1/PDIA3/RAB11B/TMBIM1/VAMP8/LITAF/HLA-E/DNAJC13/LAMTOR1/SPG21/CD63/SCARB2/RAB5C/SNX3/HLA-DRB1/YIPF1/PLEKHB2/HLA-DPA1/ATP6V1D/UBA1/CMTM6/RNASEK/RAB5B/HLA-DPB1/CHMP1B/AP2M1/LAMP2/RAB14/HGS/VPS28/LAMP1/AP2S1/PARM1/CHMP5/SNX2/TM9SF2/VTI1B/SLC39A4/VPS35/TOM1L1/SLC48A1/SCAMP2/RAB4A/RAB13/LAMTOR4/CTSD/MVB12…
MF	GO:0016616	oxidoreductase activity, acting on the CH-OH group of donors, NAD or NADP as acceptor	68	0.579985	2.2337	1.2429e-06	5.06963e-05	3.77477e-05	1304	tags=44%, list=16%, signal=38%	HSD17B6/MDH2/AKR1C1/CBR1/KCNAB1/PGD/DHRS7/HSD17B4/HIBADH/HADHB/DHRS4/SPR/LDHB/HADHA/G6PD/AKR1A1/MDH1/ME1/HMGCR/LDHA/IDH3G/IDH2/DHRS3/BDH2/IDH1/ADH5/HSD17B8/PTGR1/HADH/BDH1
BP	GO:0040007	growth	425	-0.42619	-1.58462	1.46102e-06	5.91763e-05	4.40618e-05	1300	tags=29%, list=15%, signal=26%	LARGE1/ANXA1/ADAM17/RICTOR/SERTAD2/GRHL2/MAP2K4/RTF1/SPRY1/CHD7/WWC2/RARB/RBPJ/RYK/FTO/CDKN2AIP/CTR9/PPP3CB/PPARD/MEF2C/BMPR1A/MAP3K13/HEG1/PTPRJ/AKAP6/USP47/RTN4/SELENOP/MT1E/PROX1/STK3/GLI3/KIF26B/SMARCA2/RGS2/GSK3B/PTEN/PTPRS/DUSP6/SIRT1/DIPK2A/USP9X/ING1/ADNP/RBBP6/SLC25A25/YBX3/ERCC1/GHR/AR/RASAL2/SELENOM/SOS1/EP300/SMAD3/KDM5B/ATRX/SRF/ARID2/PPP3CA/HSP90AB1/SERTAD3/PRKN/PHLDA2/CITED2/BCL2/G…
MF	GO:0004672	protein kinase activity	281	-0.460955	-1.68262	1.47825e-06	5.94585e-05	4.42719e-05	1876	tags=37%, list=22%, signal=29%	CAMK2D/CDK17/CDKL3/NEK7/TLK2/ATR/PRKAA2/LIMK2/CDK12/PRKCQ/ERN1/MAP3K4/DYRK3/OXSR1/MAP4K3/CDK6/CDC42BPA/ROCK2/BRD4/TBCK/TAF1/BMPR2/NLK/NEK1/TRIO/TLK1/CSNK1G1/FGFR2/CDK19/SRPK2/ROR2/PIK3CB/TGFBR3/TAOK1/PPM1D/AKT3/GRK3/ROCK1/MAP4K4/PLK3/KSR1/CASK/MAP2K4/MARK1/TOP1/STK17A/BMPR1A/MAP3K13/NEK11/PRKCH/STK33/HIPK2/STK3/GSK3B/EPHA5/CSNK1A1/MOK/PEAK1/PRKCA/PLK2/SIK2/RIPK1/PKN2/WNK1/PDGFRL/MAPK8/PAN3/EPHA3/…
BP	GO:0007389	pattern specification process	156	-0.524149	-1.82609	1.50077e-06	5.99479e-05	4.46363e-05	1650	tags=42%, list=20%, signal=35%	DISP1/FZD5/CC2D2A/IFT74/BMPR2/RNF111/FGFR2/PKD2/TBC1D32/MID1/YY1/MTF2/MNS1/KMT2A/INTU/MIB1/ARL13B/HES1/SPRY1/FRS2/RBPJ/MLLT3/BHLHE41/MEF2C/BMPR1A/SSBP3/BMP7/BPTF/TBX3/HIPK2/GLI3/ROBO1/DNAAF4/DYNC2H1/AHI1/PCGF2/AR/EP300/SMAD3/ZEB1/SRF/HHEX/PLXNA2/NBL1/DDIT3/CITED2/SKI/EPB41L5/SNAI1/STC1/CTNNB1/PCSK5/FOXJ1/OOEP/RFX3/FOLR1/WLS/TRA2B/ARC/PBX1/SHROOM3/BTG2/ERBB4/EGR2/EXT1/MAFB
MF	GO:0061629	RNA polymerase II-specific DNA-binding transcription factor binding	239	-0.474869	-1.71366	1.60134e-06	6.35271e-05	4.73013e-05	1201	tags=27%, list=14%, signal=24%	HES1/NSD1/SPEN/PPARG/NCOA2/RBPJ/NCOA3/PPARD/BHLHE41/MEF2C/KAT6A/LCOR/GRIP1/PROX1/TBX3/KDM4C/HIPK2/TOB2/GSK3B/SIRT1/DNAAF4/KAT6B/CREBBP/MEF2A/CHD4/AR/HMGB1/EP300/SMAD3/SRF/ACTN4/NFE2L2/DDIT3/TRIB1/CITED2/GTF2B/NCOA1/FAF1/MED13/CEBPB/ACTB/BCAS3/CTNNB1/NR4A2/NFKBIA/ID4/DDX5/CRY1/JMJD1C/TACC1/FOXP1/TP53BP2/ASXL1/TCF7L2/ID2/BEX1/EGR2/FOS/DNAJA1/ZFPM2/NR4A3/KLF4/JUN/NR4A1
MF	GO:0016860	intramolecular oxidoreductase activity	34	0.694373	2.28341	1.68296e-06	6.58628e-05	4.90404e-05	964	tags=47%, list=11%, signal=42%	P4HB/GPI/PDIA6/ECI1/MIF/PDIA3/CRELD1/TPI1/PDIA4/ITGB3/ECHS1/ECH1/CRELD2/ERP44/GNPDA1/TXNDC5
BP	GO:1990748	cellular detoxification	58	0.601742	2.24639	1.6781e-06	6.58628e-05	4.90404e-05	1162	tags=41%, list=14%, signal=36%	NQO1/PRDX1/TPO/GSTP1/GPX3/TXNL1/PRDX6/PRDX3/PRDX5/TXN/CAT/SESN1/GPX4/CLIC2/GSTM1/AKR1A1/SRXN1/SOD1/SELENOF/GSTZ1/GSTO1/ADH5/GSTK1/ABCB6
BP	GO:0042692	muscle cell differentiation	169	-0.510324	-1.79083	1.76391e-06	6.85676e-05	5.10544e-05	1241	tags=40%, list=15%, signal=34%	MTLN/BMPR2/PLD3/CD9/FGFR2/ITGB1/YY1/KDM6B/MECP2/MAP2K4/HES1/LAMB1/FRS2/RARB/RBPJ/NFATC3/PPP3CB/BHLHE41/MEF2C/BMPR1A/AKAP6/PROX1/TBX3/LMNA/MORF4L2/SMYD3/MYOF/LAMC1/TANC1/RGS2/CSRP2/SIRT1/MDM2/TMOD1/ANK2/ANKRD17/MEF2A/PDCD4/ZEB1/SRF/TPM1/ACTN4/PPP3CA/MYL9/SOX6/NEBL/BCL2/SKI/SORBS2/SGCD/VEGFA/IGFBP5/SLC9A1/CTNNB1/NRG1/IFRD1/LMOD1/FOXP1/QKI/RCAN1/SOX9/KRT19/ID2/HOMER1/RORA/SYNE1/NFATC2
MF	GO:0015399	primary active transmembrane transporter activity	95	0.510711	2.07093	1.78765e-06	6.85701e-05	5.10562e-05	1461	tags=51%, list=17%, signal=42%	ATP5F1B/ATP6V0E2/NDUFB2/COX4I1/COX5A/NDUFV2/NDUFA6/UQCRC1/TOMM20/COX8A/UQCR10/NDUFV1/CYC1/UQCRFS1/ATP6V1D/NDUFA4/COX7B/NDUFA7/NDUFS2/NDUFA10/NDUFA8/ATP13A1/NDUFS8/UQCRH/NDUFS5/COX6A1/COX5B/NDUFB8/ATP6V0B/ATP6V1E1/NDUFC2/NDUFA12/ATP6V0D1/ATP1A1/ABCB6/NDUFB5/NDUFS3/COX6B1/ATP6V1C1/NDUFB7/ABCB8/NDUFA2/ATP6V1F/NDUFS1/NDUFA9/NDUFB10/COX7A2L/SURF1
BP	GO:0009266	response to temperature stimulus	95	-0.595011	-1.96712	1.78561e-06	6.85701e-05	5.10562e-05	888	tags=26%, list=11%, signal=24%	ATP2B1/FOXO1/GSK3B/SIRT1/DHX36/CREBBP/DIO2/IER5/EP300/HSP90AB1/EPHB1/CHORDC1/SLC9A1/DNAJB6/NFKBIA/BAG3/HSPD1/DNAJB4/HSP90AA1/FOS/DNAJA1/CRYAB/HSPA1A/HSPA1B/DNAJB1
MF	GO:0016209	antioxidant activity	44	0.651099	2.32022	1.8193e-06	6.93251e-05	5.16183e-05	1138	tags=43%, list=14%, signal=38%	NQO1/PRDX1/TPO/GSTP1/GPX3/TXNL1/PRDX6/PRDX3/PRDX5/TXN/CAT/GPX4/CLIC2/SRXN1/SOD1/SELENOF/GSTZ1/GSTO1/GSTK1
MF	GO:0140297	DNA-binding transcription factor binding	323	-0.45345	-1.66925	1.9187e-06	7.26347e-05	5.40827e-05	1202	tags=26%, list=14%, signal=23%	USF2/HES1/NSD1/SPEN/PPARG/NCOA2/RBPJ/NCOA3/PPARD/TDG/BHLHE41/MEF2C/KAT6A/LCOR/GRIP1/PROX1/TBX3/KDM4C/HIPK2/HDAC8/TOB2/GSK3B/LMO4/SIRT1/DNAAF4/KAT6B/CREBBP/PRDM16/MEF2A/CHD4/NAAA/AR/HMGB1/PTMA/RUNX1T1/EP300/SMAD3/SRF/ACTN4/NFE2L2/HHEX/DDIT3/TRIB1/CITED2/BCL2/SKI/GTF2B/NCOA1/FAF1/TCF12/HMGB2/MED13/CEBPB/ACTB/BCAS3/CTNNB1/NR4A2/TBL1X/NFKBIA/ID4/DDX5/CRY1/RBFOX2/JMJD1C/TACC1/FOXP1/TP53BP2/ASXL1/TLE4/…
BP	GO:0006635	fatty acid beta-oxidation	56	0.594061	2.21328	2.29764e-06	8.60092e-05	6.40411e-05	1584	tags=45%, list=19%, signal=36%	IVD/ECI1/ACAT1/AKT2/HSD17B4/ACAA2/HADHB/SCP2/DECR1/CROT/HADHA/ECHS1/ACADS/ECH1/CRAT/AUH/ETFA/BDH2/HADH/LONP2/ACAA1/PEX2/ETFB/ECHDC2/CPT2
CC	GO:0005777	peroxisome	93	0.510025	2.06511	2.31655e-06	8.60092e-05	6.40411e-05	1573	tags=37%, list=19%, signal=30%	TKT/ALDH3A2/VIM/PRDX5/HSD17B4/FIS1/CAT/SCP2/DHRS4/CROT/MPV17/NBR1/SOD1/HMGCR/ECH1/HSDL2/CRAT/GNPAT/IDH2/ACSL1/PEX19/PMVK/NUDT7/IDH1/PEX11B/GSTK1/NUDT12/PLAAT3/LONP2/ACAA1/HMGCL/PEX2/IDE/ACOT2
CC	GO:0042579	microbody	93	0.510025	2.06511	2.31655e-06	8.60092e-05	6.40411e-05	1573	tags=37%, list=19%, signal=30%	TKT/ALDH3A2/VIM/PRDX5/HSD17B4/FIS1/CAT/SCP2/DHRS4/CROT/MPV17/NBR1/SOD1/HMGCR/ECH1/HSDL2/CRAT/GNPAT/IDH2/ACSL1/PEX19/PMVK/NUDT7/IDH1/PEX11B/GSTK1/NUDT12/PLAAT3/LONP2/ACAA1/HMGCL/PEX2/IDE/ACOT2
BP	GO:0048736	appendage development	78	-0.607179	-1.94483	2.35321e-06	8.62646e-05	6.42313e-05	1545	tags=40%, list=18%, signal=33%	BMPR2/ZNRF3/FGFR2/TBC1D32/INTU/GRHL2/CHD7/RARB/BMPR1A/BMP7/TBX3/GLI3/WDPCP/DYNC2H1/CREBBP/FREM2/FERMT2/ATRX/PLXNA2/SKI/NIPBL/MBNL1/CTNNB1/PCSK5/FMN1/CRABP2/SOX9/SOX4/PBX1/FRAS1/EXT1
BP	GO:0060173	limb development	78	-0.607179	-1.94483	2.35321e-06	8.62646e-05	6.42313e-05	1545	tags=40%, list=18%, signal=33%	BMPR2/ZNRF3/FGFR2/TBC1D32/INTU/GRHL2/CHD7/RARB/BMPR1A/BMP7/TBX3/GLI3/WDPCP/DYNC2H1/CREBBP/FREM2/FERMT2/ATRX/PLXNA2/SKI/NIPBL/MBNL1/CTNNB1/PCSK5/FMN1/CRABP2/SOX9/SOX4/PBX1/FRAS1/EXT1
CC	GO:0030658	transport vesicle membrane	118	0.457149	1.91734	2.48328e-06	9.04602e-05	6.73552e-05	1066	tags=31%, list=13%, signal=28%	CD74/B2M/HLA-A/HLA-C/HLA-B/ATP6V0E2/CLTC/STX12/HLA-DRA/PEF1/RAB11B/VAMP2/HLA-E/SEC31A/MAL2/HLA-DRB1/AP1M2/HLA-DPA1/RAB5B/HLA-DPB1/AP1S1/TMED2/RAB1A/VTI1B/CALM3/SLC17A5/PDCD6/WFS1/SYNGR2/SEC24C/CD59/SEC23B/HLA-DQB1/USO1/SEC13/TPRG1L/ATP6V1E1
MF	GO:0001217	DNA-binding transcription repressor activity	121	-0.556281	-1.87971	2.49919e-06	9.04708e-05	6.73631e-05	1652	tags=36%, list=20%, signal=30%	PRDM1/PRDM5/NR3C1/HIVEP1/ZBTB7A/NFKB1/FOXK2/GLIS3/ZNF148/YY1/ERF/HES1/SKIL/ZNF131/PPARG/NFATC3/PPARD/BHLHE41/LRRFIP1/PROX1/TBX3/FOXO1/MXD1/PRDM16/ZNF10/SMAD3/ZEB1/ETV6/HHEX/SOX6/SKI/SNAI1/FOXP2/CEBPB/PRDM2/ZFHX3/CUX2/FOXP1/TRPS1/FOXO3/ZBTB20/ATF3/JUN/NFATC2
BP	GO:0003205	cardiac chamber development	79	-0.605812	-1.94178	2.56837e-06	9.23976e-05	6.87978e-05	1446	tags=46%, list=17%, signal=38%	HECTD1/FGFR2/TGFBR3/MDM4/GREB1L/GRHL2/HES1/FRS2/CHD7/RBPJ/MEF2C/BMPR1A/HEG1/BMP7/LUZP1/PROX1/TBX3/ADAMTS1/ROBO1/LMO4/MDM2/ANK2/SOS1/SRF/TPM1/CITED2/CPE/TMEM65/NRG1/IGF1R/SLIT3/SLIT2/SOX4/ZFPM2/RYR2/CCN1
MF	GO:0016651	oxidoreductase activity, acting on NAD(P)H	57	0.592284	2.20942	3.06899e-06	0.000109726	8.17002e-05	1464	tags=54%, list=17%, signal=45%	NQO1/NDUFB2/AKR1C1/CBR1/CYBA/NDUFV2/NDUFA6/DHRS4/NDUFV1/AKR1A1/NDUFA4/NDUFA7/NDUFS2/NDUFA10/NDUFA8/NDUFS8/NDUFS5/NDUFB8/NDUFC2/NDUFA12/TP53I3/NDUFB5/NDUFS3/NDUFB7/NNT/DUOX1/NDUFA2/NDUFS1/NDUFA9/NDUFB10/AIFM2
BP	GO:0048002	antigen processing and presentation of peptide antigen	33	0.699113	2.2744	3.10629e-06	0.000110378	8.21858e-05	915	tags=55%, list=11%, signal=49%	CD74/B2M/HLA-A/HLA-C/HLA-B/HLA-DRA/HLA-DMB/PDIA3/HLA-E/CALR/HLA-DRB1/HLA-DPA1/HLA-DPB1/LGMN/DNM2/MFSD6/CTSD/HLA-DQB1
BP	GO:0001701	in utero embryonic development	220	-0.479395	-1.72322	3.15843e-06	0.000111546	8.30557e-05	1675	tags=34%, list=20%, signal=28%	KLF2/PRDM1/FZD5/CIR1/RCN1/ZMIZ1/EIF2S2/MAN2A1/HECTD1/FGFR2/PKD2/NDEL1/ITGB1/CEBPA/MIB1/GRHL2/HES1/SPINT2/RTF1/SKIL/CHD7/RBPJ/THOC2/CTR9/BMPR1A/HEG1/BMP7/RTN4/BPTF/CMIP/TBX3/ADCY9/KDM4C/STK3/GLI3/BIRC6/NSRP1/N4BP2L2/FUT8/RBBP6/YBX3/PCGF2/SOCS3/AR/FKBP10/YTHDC1/SMAD3/SRF/ELF3/PHLDA2/CITED2/EPB41L5/NCOA1/EGFR/SNAI1/VEGFA/MBNL1/ZFP36L1/CEBPB/NASP/CTNNB1/DNAJB6/TENT5C/LATS2/TBL1XR1/RAD51B/POLG2/MAFF/K…
BP	GO:0046916	cellular transition metal ion homeostasis	62	0.572475	2.1921	3.41306e-06	0.000119809	8.92078e-05	1217	tags=34%, list=14%, signal=29%	FTL/FTH1/MT1G/NDFIP1/MT1H/ISCU/ARF1/CYB561/SLC40A1/NCOA4/ERFE/SOD1/SLC39A7/SRI/SLC39A4/MT1F/PRNP/AP3D1/ATP6V0D1/ABCB6/GLRX3
BP	GO:0007420	brain development	346	-0.443799	-1.6364	3.82448e-06	0.000133442	9.93589e-05	1246	tags=30%, list=15%, signal=27%	PTBP2/MECP2/GRHL2/UBB/ARL13B/HES1/LAMB1/FRS2/NF1/CHD7/RARB/RBPJ/CALM2/RYK/BMPR1A/SSBP3/PHGDH/PDSS2/BMP7/DIXDC1/PCM1/ID1/RTN4/TWSG1/BPTF/SPATA5/SELENOP/HYDIN/PROX1/TBX3/CTTNBP2/GLI3/ROBO1/ATP2B1/RGS2/FAT4/GSK3B/PTEN/EPHA5/DYNC2H1/MNAT1/AHI1/OPHN1/DLC1/CALM1/DYNLL1/SYNE2/SOS1/ATRX/ZEB1/SRF/PPP3CA/PLXNA2/SOX6/BCL2/SKI/EGFR/EPHB1/NFIB/NIPBL/FOXP2/SLC38A2/ADGRL2/ACTB/ABL1/CTNNB1/NR4A2/NRG1/FOXJ1/ID4/R…
CC	GO:0000313	organellar ribosome	88	0.512716	2.02858	3.90839e-06	0.000134746	0.00010033	2096	tags=49%, list=25%, signal=37%	MRPS25/MRPL54/MRPL34/MRPL51/NDUFA7/MRPS7/AURKAIP1/MRPS18B/MRPS23/MRPS34/MRPS24/MRPS18A/MRPS15/MRPL3/MRPL41/MRPS16/MRPL27/MRPL37/MRPS33/MRPL33/MRPS35/CHCHD1/MRPL10/GADD45GIP1/MRPL43/MRPL14/MRPL49/MRPS21/MRPL57/MRPL15/MRPL24/MRPS6/MRPL4/MRPL45/MRPS11/MRPS26/MRPL12/MRPS10/MRPS27/MRPL28/MRPL44/MRPS12/MRPL48
CC	GO:0005761	mitochondrial ribosome	88	0.512716	2.02858	3.90839e-06	0.000134746	0.00010033	2096	tags=49%, list=25%, signal=37%	MRPS25/MRPL54/MRPL34/MRPL51/NDUFA7/MRPS7/AURKAIP1/MRPS18B/MRPS23/MRPS34/MRPS24/MRPS18A/MRPS15/MRPL3/MRPL41/MRPS16/MRPL27/MRPL37/MRPS33/MRPL33/MRPS35/CHCHD1/MRPL10/GADD45GIP1/MRPL43/MRPL14/MRPL49/MRPS21/MRPL57/MRPL15/MRPL24/MRPS6/MRPL4/MRPL45/MRPS11/MRPS26/MRPL12/MRPS10/MRPS27/MRPL28/MRPL44/MRPS12/MRPL48
MF	GO:0038023	signaling receptor activity	210	-0.495912	-1.77917	4.05515e-06	0.000138161	0.000102873	1635	tags=35%, list=19%, signal=29%	CD40/FZD5/ACKR3/CD47/NECTIN2/NR3C1/BMPR2/SDC4/GPRC5C/FGFR2/ITGB1/ROR2/TGFBR3/NPR3/SORL1/JMJD6/SLC20A1/PTPRK/PPARG/RARB/RYK/PPARD/BMPR1A/XPR1/ROBO1/EPHA5/CUBN/ANTXR1/SLC20A2/GHR/AR/PDGFRL/CTSH/EPHA3/ADGRV1/THRB/PLXNA2/NR6A1/SEC62/EGFR/RTN4RL2/EPHB1/LY75/ADGRA3/ADGRL2/PTPRM/NR4A2/TNFRSF10B/CRY1/EPHA6/GPRC5A/ESRRG/FOLR1/CLDN4/PTPRD/TSHR/IGF1R/PRTG/NTRK2/EFEMP1/CRIM1/EPHA4/UNC5C/CLDN3/ERBB4/NR3C2/ROR…
MF	GO:0060089	molecular transducer activity	210	-0.495912	-1.77917	4.05515e-06	0.000138161	0.000102873	1635	tags=35%, list=19%, signal=29%	CD40/FZD5/ACKR3/CD47/NECTIN2/NR3C1/BMPR2/SDC4/GPRC5C/FGFR2/ITGB1/ROR2/TGFBR3/NPR3/SORL1/JMJD6/SLC20A1/PTPRK/PPARG/RARB/RYK/PPARD/BMPR1A/XPR1/ROBO1/EPHA5/CUBN/ANTXR1/SLC20A2/GHR/AR/PDGFRL/CTSH/EPHA3/ADGRV1/THRB/PLXNA2/NR6A1/SEC62/EGFR/RTN4RL2/EPHB1/LY75/ADGRA3/ADGRL2/PTPRM/NR4A2/TNFRSF10B/CRY1/EPHA6/GPRC5A/ESRRG/FOLR1/CLDN4/PTPRD/TSHR/IGF1R/PRTG/NTRK2/EFEMP1/CRIM1/EPHA4/UNC5C/CLDN3/ERBB4/NR3C2/ROR…
BP	GO:0014706	striated muscle tissue development	101	-0.571348	-1.89423	4.0851e-06	0.000138368	0.000103027	1444	tags=46%, list=17%, signal=38%	FGFR2/ITGB1/TGFBR3/YY1/KDM6B/MAP2K4/FRS2/CHD7/RARB/RBPJ/MEF2C/BMPR1A/HEG1/AKAP6/BMP7/PROX1/TBX3/LMNA/RGS2/PTEN/DIPK2A/EYA2/MEF2A/SMAD3/SRF/TPM1/ARID2/SOX6/NEBL/CITED2/GJA1/SKI/SORBS2/SGCD/VEGFA/SLC9A1/ABL1/JARID2/NRG1/IFRD1/FOXP1/TENM4/ID2/ERBB4/ZFPM2/RYR2
BP	GO:0003206	cardiac chamber morphogenesis	54	-0.651248	-1.98199	4.8042e-06	0.000160843	0.000119761	1545	tags=52%, list=18%, signal=43%	BMPR2/FGFR2/TGFBR3/GRHL2/HES1/CHD7/RBPJ/MEF2C/BMPR1A/HEG1/BMP7/PROX1/TBX3/ADAMTS1/ROBO1/MDM2/SOS1/SRF/TPM1/CITED2/CPE/NRG1/SLIT3/SLIT2/SOX4/ZFPM2/RYR2/CCN1
BP	GO:0001667	ameboidal-type cell migration	211	-0.486871	-1.7501	4.7889e-06	0.000160843	0.000119761	1545	tags=41%, list=18%, signal=34%	BMPR2/RHOB/SDC4/EMP2/AGO2/ITGB1/CLASP1/PIK3CB/TMSB4X/GADD45A/AKT3/SASH1/ROCK1/ANXA1/MAP4K4/ADAM17/MECP2/MAPRE2/GLIPR2/NF1/PPARG/PIP5K1A/AMOTL2/PPARD/CLASP2/SMURF2/MEF2C/BMP7/ID1/TNS1/RTN4/RIN2/PROX1/ROBO1/WDPCP/PTEN/SIRT1/FUT8/EFNA1/TIMP1/PRKCA/SPRED1/PLK2/S100A2/HMGB1/PKN2/CTSH/FSTL1/SRF/PHACTR4/NFE2L2/FBXW7/PRKCE/GJA1/EPB41L5/SNAI1/VEGFA/EDN3/STC1/BCAS3/ABL1/MACF1/PRKD1/PTPRM/SEMA3D/HBEGF/SMOC2…
CC	GO:0005767	secondary lysosome	11	0.891259	2.23875	4.89917e-06	0.000162148	0.000120733	638	tags=55%, list=8%, signal=50%	FTL/FTH1/MAP1LC3A/NCOA4/LAMP2/LAMP1
CC	GO:0044754	autolysosome	11	0.891259	2.23875	4.89917e-06	0.000162148	0.000120733	638	tags=55%, list=8%, signal=50%	FTL/FTH1/MAP1LC3A/NCOA4/LAMP2/LAMP1
CC	GO:0070820	tertiary granule	75	0.534955	2.07416	5.07716e-06	0.000167085	0.000124409	1296	tags=39%, list=15%, signal=33%	FTH1/RHOA/B2M/ALDOA/LGALS3/CYSTM1/CSTB/RAC1/CYBA/VAMP8/METTL7A/ASAH1/LAMTOR1/LTA4H/LAMP2/RAB14/DSP/LAMP1/DBNL/STXBP2/CYFIP1/CTSD/CD59/LAMTOR3/IDH1/NIT2/LAMTOR2/UBR4/ARL8A
BP	GO:0003231	cardiac ventricle development	61	-0.636343	-1.97489	5.5621e-06	0.00018201	0.000135521	1545	tags=51%, list=18%, signal=42%	BMPR2/HECTD1/FGFR2/TGFBR3/MDM4/GREB1L/GRHL2/HES1/FRS2/CHD7/RBPJ/MEF2C/BMPR1A/HEG1/LUZP1/PROX1/TBX3/ROBO1/LMO4/MDM2/TPM1/CITED2/CPE/TMEM65/NRG1/SLIT3/SLIT2/SOX4/ZFPM2/RYR2/CCN1
BP	GO:0006739	NADP metabolic process	27	0.727289	2.29861	5.64374e-06	0.000183644	0.000136738	1424	tags=59%, list=17%, signal=49%	NQO1/TKT/TALDO1/PGD/PGAM1/PGLS/G6PD/MDH1/ME1/IDH2/IDH1/DERA/NUDT12/TP53I3/NNT/MLST8
BP	GO:0045599	negative regulation of fat cell differentiation	28	-0.762938	-2.05321	5.74195e-06	0.000185796	0.00013834	865	tags=46%, list=10%, signal=42%	FOXO1/SIRT1/RUNX1T1/SMAD3/FERMT2/ZFP36L2/DDIT3/ID4/ASXL1/WWTR1/RORA/ZFPM2/ENPP1
CC	GO:0044391	ribosomal subunit	95	0.498183	2.02013	5.87792e-06	0.000189138	0.000140829	2096	tags=47%, list=25%, signal=36%	MRPS25/MRPL54/MRPL34/MRPL51/MRPS7/AURKAIP1/MRPS18B/MRPS23/MRPS34/MRPS24/MRPS18A/MRPS15/EIF2A/MRPL3/MRPL41/MRPS16/MRPL27/MRPL37/RACK1/MRPS33/MRPL33/ISG15/MRPS35/CHCHD1/MRPL10/GADD45GIP1/MRPL43/MRPL14/MRPL49/MRPS21/MRPL57/MRPL15/MRPL24/MRPS6/MRPL4/MRPL45/MRPS11/MRPS26/MRPL12/MRPS10/MRPS27/MRPL28/MRPL44/MRPS12/MRPL48
MF	GO:0001227	DNA-binding transcription repressor activity, RNA polymerase II-specific	119	-0.547808	-1.84895	5.92777e-06	0.000189689	0.000141239	1652	tags=35%, list=20%, signal=29%	PRDM1/PRDM5/NR3C1/HIVEP1/ZBTB7A/NFKB1/FOXK2/GLIS3/ZNF148/YY1/ERF/HES1/SKIL/ZNF131/PPARG/NFATC3/PPARD/BHLHE41/LRRFIP1/PROX1/TBX3/FOXO1/MXD1/PRDM16/ZNF10/ZEB1/ETV6/HHEX/SKI/SNAI1/FOXP2/CEBPB/PRDM2/ZFHX3/CUX2/FOXP1/TRPS1/FOXO3/ZBTB20/ATF3/JUN/NFATC2
CC	GO:0035578	azurophil granule lumen	53	0.601924	2.24194	6.12315e-06	0.000193917	0.000144388	1042	tags=40%, list=12%, signal=35%	FTL/ANXA2/VAT1/PRDX6/NPC2/GDI2/VCP/PRKCD/TRAPPC1/CREG1/MAPK1/TOLLIP/ACTR2/CAP1/GRN/HEBP2/DNAJC3/CCT8/TXNDC5/ACLY/DYNC1H1
BP	GO:0061448	connective tissue development	113	-0.554854	-1.87108	6.12687e-06	0.000193917	0.000144388	1208	tags=45%, list=14%, signal=39%	LTBP3/OXCT1/PUM2/BMPR2/COL27A1/PPARGC1A/ZNF516/MAF/UBB/SORL1/PPARG/NCOA2/RARB/FTO/PPARD/MEF2C/BMPR1A/BMP7/TWSG1/ARRDC3/GLI3/SIRT1/SLC25A25/TIMP1/GHR/RASAL2/SELENOM/VPS13B/SMAD3/ZEB1/SRF/SOX6/NCOA1/SNAI1/NFIB/STC1/CTNNB1/ID4/MGP/SERPINH1/MDK/TRPS1/TBL1XR1/SOX9/EFEMP1/SOX5/SULF1/EXT1/CRIP1/EGR1/CCN1
CC	GO:0097060	synaptic membrane	110	-0.54817	-1.837	6.66915e-06	0.000209933	0.000156313	1494	tags=36%, list=18%, signal=30%	ITSN1/TENM2/PICALM/ITGB1/STX11/AKAP9/ZC4H2/CASK/ZNRF2/DLG1/HIP1/CNTN6/KCNC3/GRIP1/ATP2B1/FARP1/PTPRS/IL1RAPL1/DGKI/ANK2/DENND1A/ERC1/CTNNB1/UTRN/ITSN2/KCTD8/SHANK2/PTPRD/HSPA8/ARC/DLG2/GPHN/GPM6A/LRRC4C/EPHA4/ERBB4/KCTD16/CNTN5/SYNE1/CRYAB
BP	GO:0007517	muscle organ development	141	-0.525889	-1.80286	7.28187e-06	0.000227981	0.000169751	1154	tags=33%, list=14%, signal=29%	NF1/CHD7/RBPJ/PPP3CB/MEF2C/BMPR1A/HEG1/PROX1/SIRT1/GPCPD1/YBX3/MEF2A/EP300/SMAD3/TPM1/PPP3CA/ZNF609/SOX6/CITED2/BCL2/SKI/HIVEP3/EPHB1/TCF12/SGCD/MYL6B/CTNNB1/CHD2/NRG1/UTRN/ZFHX3/HBEGF/DDX5/RCAN1/SVIL/BTG2/MAFF/HOMER1/EGR2/FOS/ZFPM2/ATF3/CRYAB/EGR1/RYR2/NR4A1
BP	GO:0098869	cellular oxidant detoxification	50	0.600407	2.20384	7.3784e-06	0.000229762	0.000171077	646	tags=32%, list=8%, signal=30%	NQO1/PRDX1/TPO/GSTP1/GPX3/TXNL1/PRDX6/PRDX3/PRDX5/TXN/CAT/SESN1/GPX4/CLIC2/SRXN1/SOD1
BP	GO:0006099	tricarboxylic acid cycle	29	0.71512	2.29605	7.95872e-06	0.000244117	0.000181766	1861	tags=76%, list=22%, signal=59%	MDH2/SDHC/CS/ACO2/SDHA/MDH1/MRPS36/PDHA1/DLST/IDH3G/OGDHL/IDH2/SDHD/SUCLG1/IDH1/DLAT/FH/NNT/PDHB/SDHAF2/SDHB/IDH3B
BP	GO:0009636	response to toxic substance	107	0.471025	1.97323	7.89196e-06	0.000244117	0.000181766	792	tags=25%, list=9%, signal=23%	NQO1/PRDX1/MT1G/TPO/GSTP1/GPX3/EPHX1/NUPR1/TXNL1/MT1H/PRDX6/PRDX3/PRDX5/PINK1/TXN/CAT/SESN1/GPX4/ASS1/SDC1/CLIC2/GSTM1/AKR1A1/SRXN1/SOD1/SELENOF/MT1F
MF	GO:0016773	phosphotransferase activity, alcohol group as acceptor	336	-0.434326	-1.60168	7.96585e-06	0.000244117	0.000181766	1876	tags=34%, list=22%, signal=28%	CAMK2D/CDK17/CDKL3/NEK7/TLK2/ATR/PRKAA2/LIMK2/NT5C3A/CDK12/N4BP2/PRKCQ/ERN1/PIK3C2A/MAP3K4/DYRK3/OXSR1/MAP4K3/NADK2/CDK6/CDC42BPA/ROCK2/BRD4/TBCK/TAF1/BMPR2/NLK/NEK1/TRIO/TLK1/CSNK1G1/FGFR2/CDK19/SRPK2/ROR2/PIK3CB/TGFBR3/TAOK1/PPM1D/AKT3/GRK3/ROCK1/MAP4K4/PLK3/KSR1/CASK/MAP2K4/MARK1/PIP5K1A/HKDC1/TOP1/STK17A/BMPR1A/MAP3K13/NEK11/PRKCH/FGGY/STK33/HIPK2/STK3/DGKD/GSK3B/EPHA5/CSNK1A1/ADK/MOK/PEAK1/D…
BP	GO:0048592	eye morphogenesis	64	-0.62315	-1.93786	8.16424e-06	0.00024888	0.000185312	1943	tags=59%, list=23%, signal=46%	HIF1A/SP3/CEP290/NECTIN3/PRDM1/FZD5/MAN2A1/HMGN1/FBN1/YY1/BCAR3/FRS2/NF1/ABI2/RARB/BMP7/PROX1/HIPK2/GLI3/STAU2/AHI1/ZHX2/ZEB1/PHACTR4/THRB/CITED2/BCL2/SKI/EPHB1/VEGFA/NIPBL/TENM3/CTNNB1/PTPRM/COL8A1/SOX9/NTRK2/EFEMP1
BP	GO:0033002	muscle cell proliferation	90	-0.570871	-1.86476	8.58826e-06	0.000260436	0.000193916	1545	tags=49%, list=18%, signal=40%	BMPR2/IL15/PPARGC1A/FGFR2/ZNF143/TGFBR3/NPR3/FRS2/NF1/PPARG/RBPJ/PPARD/MEF2C/BMPR1A/ADAMTS1/PTEN/DIPK2A/MNAT1/PDCD4/TPM1/ARID2/DDIT3/TRIB1/CITED2/GJA1/SKI/EPHB1/IGFBP5/ABL1/JARID2/CTNNB1/HBEGF/FOXP1/IGF1R/TENM4/CDKN1A/TCF7L2/ID2/ERBB4/FOS/ZFPM2/NR4A3/JUN/PRKG1
BP	GO:0032787	monocarboxylic acid metabolic process	294	0.339856	1.58822	8.70646e-06	0.000262645	0.000195561	1159	tags=26%, list=14%, signal=23%	CD74/GSTP1/ALDOA/IVD/ALDH3A2/EPHX1/NUPR1/GPI/AKR1C1/ECI1/ACAT1/CBR1/MIF/PGD/ELOVL1/AKT2/HSD17B4/PGAM1/PFKL/GPX4/PGK1/GAPDH/ACAA2/HADHB/TPI1/ASAH1/HK1/SCP2/DECR1/CROT/LDHB/ENO1/GPAM/HADHA/CRABP1/GSTM1/ABHD12/PRKAB1/THNSL2/ECHS1/AKR1A1/ERFE/NDUFAB1/ME1/VDAC1/DBI/LPGAT1/ADIPOR1/LDHA/ACADS/ECH1/KIT/PDHA1/HAGH/DLD/CRAT/PCCB/OGDHL/GNPAT/IDH2/PNKD/AUH/ACSL1/TNFRSF1A/ACLY/ETFA/NUDT7/BDH2/IDH1/ALKBH7/PCK2…
BP	GO:0016236	macroautophagy	232	0.358796	1.66774	8.8069e-06	0.000264298	0.000196792	2214	tags=41%, list=26%, signal=31%	MAP1LC3A/SNX5/NUPR1/ATP6V0E2/CAPNS1/STX12/GABARAP/RAB1B/CAPN1/SLC25A5/PINK1/VAMP8/SESN1/VCP/GAPDH/UCHL1/GABARAPL1/WDR45/ATP6V1D/NBR1/CHMP1B/LAMP2/VDAC1/HGS/VPS28/CHMP5/DDRGK1/RAB1A/VTI1B/VPS35/GABARAPL2/RALB/AUP1/POLDIP2/CTSD/MVB12A/TOM1/VPS26B/WIPI1/ATP6V0B/ATP6V1E1/UBQLN1/ATP6V0D1/RETREG2/NSFL1C/ATG3/CHMP4C/UFC1/BECN1/CDC37/CALCOCO2/CHMP3/ATP6V1C1/CHMP2A/VPS25/CHMP1A/TEX264/PHB2/OPTN/RAB7A/RHEB…
BP	GO:0071363	cellular response to growth factor stimulus	327	-0.43547	-1.60652	8.99839e-06	0.000268653	0.000200035	1577	tags=32%, list=19%, signal=27%	ZMIZ1/NR3C1/HIVEP1/ZBTB7A/LDLRAD4/BMPR2/NLK/CTDSPL2/USP8/RNF111/FGFR2/FBN1/SPRED2/PIK3CB/TGFBR3/ANXA1/ADAM17/CASK/SORL1/HES1/SPINT2/SPRY1/EPN2/RDX/SKIL/PTPRK/FRS2/PGF/PPARG/RBPJ/SMURF2/MEF2C/BMPR1A/BMP7/PEG10/ID1/CDKN1C/TWSG1/HIPK2/ARID4A/ROBO1/CLDN5/SIRT1/USP9X/SHOC2/ING1/FUT8/SHISA2/EIF4A3/CREBBP/PRDM16/SPRED1/DOK5/RIPK1/PDCD4/SOS1/FSTL1/EP300/SMAD3/FERMT2/KDM5B/ZEB1/ZFP36L2/HSP90AB1/HHEX/SOX6/…
BP	GO:0048738	cardiac muscle tissue development	94	-0.57195	-1.88442	9.32145e-06	0.000276871	0.000206154	1444	tags=46%, list=17%, signal=38%	FGFR2/ITGB1/TGFBR3/YY1/KDM6B/MAP2K4/FRS2/CHD7/RARB/RBPJ/MEF2C/BMPR1A/HEG1/AKAP6/BMP7/PROX1/TBX3/LMNA/RGS2/PTEN/DIPK2A/MEF2A/SRF/TPM1/ARID2/SOX6/NEBL/CITED2/GJA1/SKI/SORBS2/SGCD/VEGFA/SLC9A1/ABL1/JARID2/NRG1/FOXP1/TENM4/ID2/ERBB4/ZFPM2/RYR2
MF	GO:0016655	oxidoreductase activity, acting on NAD(P)H, quinone or similar compound as acceptor	45	0.612644	2.17284	9.5938e-06	0.000283507	0.000211095	1464	tags=60%, list=17%, signal=50%	NQO1/NDUFB2/AKR1C1/CBR1/NDUFV2/NDUFA6/DHRS4/NDUFV1/NDUFA4/NDUFA7/NDUFS2/NDUFA10/NDUFA8/NDUFS8/NDUFS5/NDUFB8/NDUFC2/NDUFA12/TP53I3/NDUFB5/NDUFS3/NDUFB7/NDUFA2/NDUFS1/NDUFA9/NDUFB10/AIFM2
BP	GO:0090130	tissue migration	156	-0.505611	-1.7615	9.8566e-06	0.00028764	0.000214172	1414	tags=46%, list=17%, signal=39%	CD40/VEGFC/ROCK2/BMPR2/RHOB/EMP2/ITGB1/CLASP1/PIK3CB/TMSB4X/GADD45A/AKT3/SASH1/ROCK1/ANXA1/MAP4K4/ADAM17/MECP2/GRHL2/MAPRE2/GLIPR2/NF1/PPARG/PPARD/CLASP2/MEF2C/ID1/RTN4/RIN2/PROX1/ROBO1/WDPCP/PTEN/SIRT1/EFNA1/PRKCA/SPRED1/PLK2/S100A2/HMGB1/PKN2/CTSH/FSTL1/SRF/NFE2L2/FBXW7/PRKCE/EPB41L5/SNAI1/VEGFA/STC1/BCAS3/ABL1/MACF1/PRKD1/PTPRM/HBEGF/SMOC2/FOXP1/SEMA4A/SOX9/SLIT2/SPARC/VSTM4/STARD13/PIK3R3/PTP…
BP	GO:0090132	epithelium migration	156	-0.505611	-1.7615	9.8566e-06	0.00028764	0.000214172	1414	tags=46%, list=17%, signal=39%	CD40/VEGFC/ROCK2/BMPR2/RHOB/EMP2/ITGB1/CLASP1/PIK3CB/TMSB4X/GADD45A/AKT3/SASH1/ROCK1/ANXA1/MAP4K4/ADAM17/MECP2/GRHL2/MAPRE2/GLIPR2/NF1/PPARG/PPARD/CLASP2/MEF2C/ID1/RTN4/RIN2/PROX1/ROBO1/WDPCP/PTEN/SIRT1/EFNA1/PRKCA/SPRED1/PLK2/S100A2/HMGB1/PKN2/CTSH/FSTL1/SRF/NFE2L2/FBXW7/PRKCE/EPB41L5/SNAI1/VEGFA/STC1/BCAS3/ABL1/MACF1/PRKD1/PTPRM/HBEGF/SMOC2/FOXP1/SEMA4A/SOX9/SLIT2/SPARC/VSTM4/STARD13/PIK3R3/PTP…
CC	GO:0034774	secretory granule lumen	178	0.390293	1.75057	9.88265e-06	0.00028764	0.000214172	1122	tags=32%, list=13%, signal=28%	FTL/ANXA2/GSTP1/B2M/DYNLT1/ALDOA/JUP/GPI/VAT1/PRDX6/CSTB/NPC2/EEF2/GDI2/S100A11/MIF/PGAM1/CAT/VCP/PFKL/SERPINB1/PSMB1/NME2/PPIA/PRKCD/CSNK2B/TRAPPC1/CREG1/MAPK1/APRT/TOLLIP/ACTR2/ARPC5/EEF1A1/XRCC6/PSMC3/PSMA5/DBNL/CAP1/OSTF1/VTI1B/GRN/MVP/ERP44/HEBP2/DNAJC3/CYFIP1/CCT8/CTSD/TXNDC5/ACLY/PDXK/DYNC1H1/IDH1/CTSZ/NIT2/DERA
BP	GO:0010631	epithelial cell migration	155	-0.503739	-1.75452	1.03108e-05	0.000298599	0.000222332	1414	tags=45%, list=17%, signal=38%	CD40/VEGFC/ROCK2/BMPR2/RHOB/EMP2/ITGB1/CLASP1/PIK3CB/TMSB4X/GADD45A/AKT3/SASH1/ROCK1/ANXA1/MAP4K4/ADAM17/MECP2/MAPRE2/GLIPR2/NF1/PPARG/PPARD/CLASP2/MEF2C/ID1/RTN4/RIN2/PROX1/ROBO1/WDPCP/PTEN/SIRT1/EFNA1/PRKCA/SPRED1/PLK2/S100A2/HMGB1/PKN2/CTSH/FSTL1/SRF/NFE2L2/FBXW7/PRKCE/EPB41L5/SNAI1/VEGFA/STC1/BCAS3/ABL1/MACF1/PRKD1/PTPRM/HBEGF/SMOC2/FOXP1/SEMA4A/SOX9/SLIT2/SPARC/VSTM4/STARD13/PIK3R3/PTPRG/KLF…
BP	GO:0072524	pyridine-containing compound metabolic process	43	0.610726	2.17705	1.05885e-05	0.000305116	0.000227185	1675	tags=51%, list=20%, signal=41%	NQO1/TKT/TALDO1/PGD/PGAM1/LDHB/PGLS/G6PD/MDH1/ME1/NMRK1/IDH2/PDXK/IDH1/DERA/NUDT12/TP53I3/NNT/MLST8/NAXE/NAXD/GPD1L
CC	GO:0000502	proteasome complex	56	0.572053	2.13129	1.16614e-05	0.000329476	0.000245323	1817	tags=59%, list=22%, signal=46%	TXNL1/VCP/PSMB1/PSMD8/PSMC3/PSMF1/PSMA5/RAD23B/PSMC4/PSMB5/PSMB3/PSMA6/PSMB6/PSMA3/PSMD4/UBQLN1/PSMA1/PSMD2/PSMA2/PSMB7/PSMB10/PSME2/PSMD9/ADRM1/PSMD3/PSMD13/PSME1/PSME3/RAD23A/PSMB8/PSMD7/PSMA7/PSMB2
BP	GO:0060070	canonical Wnt signaling pathway	149	-0.512161	-1.77561	1.15769e-05	0.000329476	0.000245323	1125	tags=31%, list=13%, signal=27%	RBPJ/RYK/MLLT3/SMURF2/USP47/DIXDC1/STK3/GLI3/FOXO1/GSK3B/PTEN/INVS/UBR5/CSNK1A1/EDA/WNK1/SMAD3/TCF7L1/CDK14/HHEX/PRKN/DDIT3/GNAQ/EGFR/CCNYL1/CTNNB1/USP34/NR4A2/RBMS3/TBL1X/DDX3X/LATS2/FOLR1/WLS/MDK/TBL1XR1/FOXO3/TLE4/SOX9/SOX4/WWTR1/TCF7L2/EXT1/KLF4/EGR1/PLPP3
BP	GO:0048511	rhythmic process	152	-0.506385	-1.75716	1.1564e-05	0.000329476	0.000245323	1145	tags=32%, list=14%, signal=28%	PPARG/NCOA2/TOP1/BHLHE41/ID1/ATG7/PROX1/ADAMTS1/DBP/GSK3B/PSPC1/PTEN/SIRT1/USP9X/ADNP/NAMPT/CREBBP/PER2/MAPK8/EP300/KDM5B/KDM2A/PER3/FBXW7/GNAQ/MYCBP2/DYRK1A/SCAPER/PHLPP1/ID4/ZFHX3/KLF10/DDX5/FBXL17/CRY1/MAPK10/SFPQ/BTBD9/MDK/CLDN4/IGF1R/SLIT3/FOXO3/NTRK2/SLIT2/ID2/HOMER1/RORA/EGR1
BP	GO:0034330	cell junction organization	308	-0.443347	-1.62803	1.16502e-05	0.000329476	0.000245323	1397	tags=35%, list=17%, signal=30%	CLASP1/ARF4/PPFIBP1/PATJ/NPHP1/SNCA/CAST/ROCK1/MAP4K4/ZC4H2/MECP2/GRHL2/MAPRE2/MPDZ/DLG1/RDX/PTPRK/ABI2/ARHGAP44/PIP5K1A/RYK/PPFIBP2/CLASP2/MEF2C/HEG1/PTPRJ/SIPA1L1/FSCN1/PRKCH/CTTNBP2/STAU2/LAMC1/SETD5/CLDN5/TANC1/PLEKHA7/FARP1/WDPCP/PTEN/LRRN3/PTPRS/NEDD9/IL1RAPL1/DHX36/ADNP/PEAK1/EFNA1/ANK2/COL4A5/PRKCA/CHD4/OPHN1/DLC1/PKN2/VMP1/EPHA3/SMAD3/FERMT2/SRF/MYO9A/TJP1/BCL2/CDHR3/GJA1/DST/EPB41L5/MYC…
CC	GO:0090575	RNA polymerase II transcription regulator complex	166	-0.50188	-1.7589	1.18838e-05	0.00033413	0.000248788	1145	tags=23%, list=14%, signal=20%	PPARG/NCOA2/ATXN7/CEBPZ/HIPK2/DBP/LMO4/ADNP/MNAT1/CHD4/TAF3/SMAD3/TCF7L1/NFE2L2/THRB/DDIT3/SUPT3H/GTF2B/POU2F1/TEAD1/NCOA1/TCF12/TCF4/CEBPB/CTNNB1/CCNH/SFPQ/TLE4/PBX1/TCF7L2/MAFF/WWOX/MAFB/FOS/ATF3/JUN/NFATC2/JUNB
CC	GO:0045335	phagocytic vesicle	86	0.502874	1.97877	1.25646e-05	0.000351565	0.00026177	1479	tags=40%, list=18%, signal=33%	B2M/HLA-A/HLA-C/VIM/HLA-B/ATP6V0E2/STX12/CDC42/PDIA3/RAB11B/CYBA/VAMP8/HLA-E/CALR/ANXA11/MYO1C/ITGAV/SNX3/LAMP2/RAB14/HGS/LAMP1/DNM2/ZYX/VAMP3/VPS26B/ATP6V0B/ATP6V0D1/RAB11A/BECN1/RAB9A/VAMP7/ITGB5/RAB7A
BP	GO:0019362	pyridine nucleotide metabolic process	40	0.630512	2.18304	1.27589e-05	0.000353585	0.000263274	1675	tags=52%, list=20%, signal=42%	NQO1/TKT/TALDO1/PGD/PGAM1/LDHB/PGLS/G6PD/MDH1/ME1/NMRK1/IDH2/IDH1/DERA/NUDT12/TP53I3/NNT/MLST8/NAXE/NAXD/GPD1L
BP	GO:0046496	nicotinamide nucleotide metabolic process	40	0.630512	2.18304	1.27589e-05	0.000353585	0.000263274	1675	tags=52%, list=20%, signal=42%	NQO1/TKT/TALDO1/PGD/PGAM1/LDHB/PGLS/G6PD/MDH1/ME1/NMRK1/IDH2/IDH1/DERA/NUDT12/TP53I3/NNT/MLST8/NAXE/NAXD/GPD1L
BP	GO:0009791	post-embryonic development	52	-0.651984	-1.96725	1.29938e-05	0.000358382	0.000266845	1652	tags=46%, list=20%, signal=37%	PRDM1/FZD5/HMGN1/FGFR2/AGO2/FBN1/ITPR1/KMT2A/MECP2/HEG1/TIPARP/SELENOP/ERCC1/KDM5B/ATRX/BCL2/VEGFA/ASH1L/ABL1/NR4A2/CSRNP1/EFEMP1/MYO1E/KLF4
BP	GO:0007610	behavior	222	-0.471386	-1.69788	1.43082e-05	0.000392762	0.000292444	1420	tags=33%, list=17%, signal=28%	PICALM/ITGB1/ARF4/NPHP1/FBXL20/SNCA/ABAT/KMT2A/MECP2/CFAP20/NF1/CHD7/NCOA2/CPEB3/PPP3CB/MEF2C/PCM1/SELENOP/STRBP/ARRDC3/HIPK2/GLI3/CLDN5/TANC1/PTEN/DNAAF4/NEDD9/ADNP/TMOD1/AHI1/EIF4A3/PLK2/ATP8A1/EP300/RNF180/SRF/PREX2/PER3/THRB/PRKN/BCL2/PRKCE/EGFR/SOBP/CEBPB/CCND2/NAV2/ABL1/NR4A2/NRG1/SGIP1/ZFHX3/CUX2/BRAF/BTBD9/ATXN1/MDK/SHANK2/MBD5/ARC/RCAN1/NTRK2/BTG2/SGK1/EPHA4/ID2/HOMER1/EGR2/EXT1/GLS/FOS/…
CC	GO:0060205	cytoplasmic vesicle lumen	179	0.389835	1.75578	1.48024e-05	0.000404412	0.000301119	1122	tags=32%, list=13%, signal=28%	FTL/ANXA2/GSTP1/B2M/DYNLT1/ALDOA/JUP/GPI/VAT1/PRDX6/CSTB/NPC2/EEF2/GDI2/S100A11/MIF/PGAM1/CAT/VCP/PFKL/SERPINB1/PSMB1/NME2/PPIA/PRKCD/CSNK2B/TRAPPC1/CREG1/MAPK1/APRT/TOLLIP/ACTR2/ARPC5/EEF1A1/XRCC6/PSMC3/PSMA5/DBNL/CAP1/OSTF1/VTI1B/GRN/MVP/ERP44/HEBP2/DNAJC3/CYFIP1/CCT8/CTSD/TXNDC5/ACLY/PDXK/DYNC1H1/IDH1/CTSZ/NIT2/DERA
BP	GO:0034329	cell junction assembly	190	-0.477159	-1.69623	1.72043e-05	0.000467829	0.000348338	1560	tags=43%, list=19%, signal=36%	CDH1/PARD6B/SDC4/CD9/AFDN/CLASP1/PATJ/NPHP1/SNCA/ROCK1/MAP4K4/MECP2/GRHL2/MPDZ/DLG1/PTPRK/PIP5K1A/RYK/CLASP2/MEF2C/HEG1/PTPRJ/FSCN1/PRKCH/STAU2/LAMC1/SETD5/CLDN5/FARP1/WDPCP/PTEN/LRRN3/IL1RAPL1/ADNP/PEAK1/ANK2/PRKCA/OPHN1/DLC1/PKN2/VMP1/EPHA3/SMAD3/FERMT2/SRF/MYO9A/TJP1/BCL2/CDHR3/GJA1/DST/EPB41L5/MYCBP2/EPHB1/SNAI1/VEGFA/SLC9A1/ACTB/LIMCH1/BCAS3/ABL1/MACF1/CTNNB1/NRG1/RAPGEF2/PKP4/CUX2/FMN1/FER/…
CC	GO:0070069	cytochrome complex	26	0.720879	2.25144	1.81558e-05	0.000489108	0.000364182	1630	tags=73%, list=19%, signal=59%	COX4I1/COX5A/UQCRC1/COX8A/UQCR10/CYC1/UQCRFS1/NDUFA4/COX7B/COX6C/UQCRC2/UQCRH/COX6A1/COX5B/UQCR11/COX6B1/COX7A2L/COX7A2/COX7C
BP	GO:0006081	cellular aldehyde metabolic process	33	0.670143	2.18015	1.81232e-05	0.000489108	0.000364182	1281	tags=45%, list=15%, signal=39%	TKT/TALDO1/ALDH3A2/AKR1C1/ALDH9A1/TPI1/DHRS4/AKR1A1/HAGH/IDH2/PNKD/PDXK/IDH1/ADH5/TKFC
CC	GO:0031983	vesicle lumen	180	0.384504	1.71975	1.97576e-05	0.000529796	0.000394478	1122	tags=32%, list=13%, signal=28%	FTL/ANXA2/GSTP1/B2M/DYNLT1/ALDOA/JUP/GPI/VAT1/PRDX6/CSTB/NPC2/EEF2/GDI2/S100A11/MIF/PGAM1/CAT/VCP/PFKL/SERPINB1/PSMB1/NME2/PPIA/PRKCD/CSNK2B/TRAPPC1/CREG1/MAPK1/APRT/TOLLIP/ACTR2/ARPC5/EEF1A1/XRCC6/PSMC3/PSMA5/DBNL/CAP1/OSTF1/VTI1B/GRN/MVP/ERP44/HEBP2/DNAJC3/CYFIP1/CCT8/CTSD/TXNDC5/ACLY/PDXK/DYNC1H1/IDH1/CTSZ/NIT2/DERA
BP	GO:0021537	telencephalon development	108	-0.54532	-1.82505	2.0013e-05	0.000534173	0.000397737	1203	tags=35%, list=14%, signal=31%	ARL13B/HES1/LAMB1/NF1/CHD7/RARB/RYK/DIXDC1/RTN4/PROX1/GLI3/ROBO1/FAT4/GSK3B/PTEN/EPHA5/SYNE2/SRF/SKI/EGFR/NFIB/FOXP2/SLC38A2/CTNNB1/NRG1/ID4/MDK/TACC1/FOXP1/IGF1R/TRA2B/NTRK2/SLIT2/BTG2/ID2/ERBB4/EXT1/ZSWIM6
BP	GO:0021762	substantia nigra development	32	0.655196	2.11973	2.04616e-05	0.000543641	0.000404786	817	tags=41%, list=10%, signal=37%	S100A1/CKB/YWHAH/RHOA/BASP1/HSPA5/CDC42/ATP5PB/G6PD/ATP5PF/NDRG2/CALM3/YWHAQ
CC	GO:0099572	postsynaptic specialization	131	-0.520179	-1.76846	2.27563e-05	0.000601846	0.000448125	1584	tags=36%, list=19%, signal=30%	EPS8/BMPR2/USP8/PDE4B/FXR1/ARHGAP32/SPTBN1/AKAP9/ITPR1/MIB1/CAP2/MPDZ/DLG1/ARHGAP44/CPEB3/PLEKHA5/PPP1R9A/SIPA1L1/RTN4/GRIP1/TANC1/PTPRS/DGKI/SOS1/PCBP2/PRKN/CPEB4/LRRC7/CTNNB1/PKP4/DLGAP2/PCLO/SHANK2/HSPA8/ARC/DLG2/GPHN/NTRK2/LRRC4C/EPHA4/HOMER1/PAK3/MAGI2/ERBB4/ANKS1B/CRYAB/DNAJB1
BP	GO:0009408	response to heat	63	-0.624167	-1.93698	2.29972e-05	0.000605453	0.000450811	858	tags=27%, list=10%, signal=24%	GSK3B/SIRT1/DHX36/CREBBP/IER5/EP300/HSP90AB1/CHORDC1/DNAJB6/BAG3/DNAJB4/HSP90AA1/DNAJA1/CRYAB/HSPA1A/HSPA1B/DNAJB1
BP	GO:0045598	regulation of fat cell differentiation	73	-0.592773	-1.88507	2.44503e-05	0.000640797	0.000477127	1388	tags=40%, list=17%, signal=33%	LMO3/ANKRD26/CEBPA/HES1/PPARG/FTO/PPARD/BMP7/STK3/FOXO1/SIRT1/RUNX1T1/SMAD3/FERMT2/ZFP36L2/DDIT3/ZFP36L1/CEBPB/PTPRQ/ZBTB7C/ID4/RARRES2/ASXL1/WWTR1/ZFP36/ID2/RORA/ZFPM2/ENPP1
CC	GO:0098576	lumenal side of membrane	24	0.715332	2.17482	2.50988e-05	0.00065483	0.000487576	915	tags=62%, list=11%, signal=56%	CD74/HLA-A/HLA-C/HLA-B/HLA-DRA/HLA-E/CANX/CALR/HLA-DRB1/HLA-DPA1/HLA-DPB1/COA8/BCAP31/HM13/HLA-DQB1
BP	GO:0006734	NADH metabolic process	21	0.741306	2.17428	2.59981e-05	0.00067525	0.000502781	565	tags=48%, list=7%, signal=45%	NQO1/MDH2/VCP/PFKL/PGK1/TPI1/HK1/ENO1/MDH1/ME1
BP	GO:0016054	organic acid catabolic process	137	0.421857	1.82631	2.63512e-05	0.000681366	0.000507334	1584	tags=38%, list=19%, signal=31%	IVD/ECI1/ACAT1/PGD/AKT2/HSD17B4/HGD/HIBADH/ACAA2/HADHB/BCKDHA/SCP2/DECR1/CROT/GOT2/AHCY/GLUL/MCCC2/HADHA/CRABP1/THNSL2/ECHS1/AKR1A1/ACADS/ECH1/DLST/DLD/CRAT/PCCB/GNPDA1/ALDH6A1/AUH/BCAT2/ETFA/GSTZ1/NUDT7/BDH2/GOT1/GCSH/PCK2/ACAD8/MPST/DDAH2/HADH/LONP2/ACAA1/HMGCL/SHMT2/PEX2/ETFB/ECHDC2/CPT2
BP	GO:0006120	mitochondrial electron transport, NADH to ubiquinone	42	0.606457	2.15373	2.70136e-05	0.00069539	0.000517776	1832	tags=69%, list=22%, signal=54%	NDUFB2/ISCU/PINK1/NDUFV2/NDUFA6/NDUFV1/NDUFAB1/NDUFA4/NDUFA7/NDUFS2/NDUFA10/NDUFA8/NDUFS8/NDUFS5/DLD/COQ9/NDUFB8/NDUFC2/NDUFB5/NDUFS3/NDUFB7/NDUFA2/NDUFS1/NDUFA9/NDUFB10/DNAJC15/NDUFB3/NDUFS4/NDUFS7
BP	GO:0021953	central nervous system neuron differentiation	63	-0.621747	-1.92947	2.72756e-05	0.000699029	0.000520486	1444	tags=46%, list=17%, signal=38%	FGFR2/NDEL1/TAOK1/ZC4H2/UBB/HES1/BMPR1A/PROX1/GLI3/PTEN/LMO4/DYNC2H1/OPHN1/HSP90AB1/MYCBP2/EPHB1/NFIB/NR4A2/ID4/RAPGEF2/NTRK2/SLIT2/SOX4/BTG2/EPHA4/HSP90AA1/AGBL4/RORA/ZSWIM6
BP	GO:0010586	miRNA metabolic process	56	-0.636635	-1.95093	2.79531e-05	0.000713234	0.000531063	2036	tags=55%, list=24%, signal=42%	DDX17/STAT3/GAS5/HIF1A/DICER1/MRTFA/TENT4B/NR3C1/NFKB1/AGO2/TENT2/YY1/PPARG/NFATC3/DIS3L2/PPARD/BMPR1A/TUT4/RC3H1/SMAD3/SRF/TEAD1/NFIB/DDX5/FOXO3/SOX9/KCNQ1OT1/FOS/KLF4/JUN/EGR1
BP	GO:0060840	artery development	41	-0.675416	-1.97069	2.87421e-05	0.000730149	0.000543658	1652	tags=61%, list=20%, signal=49%	PRDM1/ZMIZ1/BMPR2/HECTD1/PKD2/AKT3/HES1/NF1/CHD7/RBPJ/BMPR1A/LUZP1/PROX1/GLI3/ROBO1/FKBP10/SRF/ARID2/DDIT3/CITED2/VEGFA/FOLR1/MDK/SOX4/EGR2
CC	GO:0098794	postsynapse	244	-0.448731	-1.62122	2.90556e-05	0.000734891	0.000547188	1584	tags=34%, list=19%, signal=28%	EPS8/CDH1/BMPR2/USP8/PDE4B/TENM2/FXR1/ARHGAP32/SPTBN1/PICALM/ITGB1/ARF4/AKAP9/SNCA/ITPR1/GRK3/ZC4H2/MECP2/MIB1/CAP2/MPDZ/MKLN1/DLG1/HIP1/ABI2/ARHGAP44/ERBIN/CPEB3/PLEKHA5/KCNC3/PPP1R9A/MEF2C/SIPA1L1/SEPTIN11/RTN4/GRIP1/CTTNBP2/ATP2B1/TANC1/FARP1/GSK3B/PTPRS/IL1RAPL1/ASAP1/DGKI/ANK2/EIF4A3/OPHN1/DYNLL2/SOS1/PCBP2/PPP3CA/PRKN/CPEB4/ACTB/ABL1/LRRC7/CTNNB1/UTRN/PKP4/DLGAP2/PCLO/KCTD8/SHANK2/HSPA8/ARC…
CC	GO:0014069	postsynaptic density	128	-0.516232	-1.74953	3.01007e-05	0.000758015	0.000564406	1584	tags=36%, list=19%, signal=30%	EPS8/BMPR2/USP8/PDE4B/FXR1/ARHGAP32/SPTBN1/AKAP9/ITPR1/MIB1/CAP2/MPDZ/DLG1/ARHGAP44/CPEB3/PLEKHA5/PPP1R9A/SIPA1L1/RTN4/GRIP1/TANC1/PTPRS/DGKI/SOS1/PCBP2/PRKN/CPEB4/LRRC7/CTNNB1/PKP4/DLGAP2/PCLO/SHANK2/ARC/DLG2/GPHN/NTRK2/LRRC4C/EPHA4/HOMER1/PAK3/MAGI2/ERBB4/ANKS1B/CRYAB/DNAJB1
BP	GO:0007519	skeletal muscle tissue development	68	-0.596608	-1.8827	3.0262e-05	0.000758778	0.000564974	790	tags=32%, list=9%, signal=30%	GPCPD1/YBX3/EP300/PPP3CA/CITED2/BCL2/SKI/HIVEP3/EPHB1/MYL6B/CTNNB1/DDX5/RCAN1/SVIL/BTG2/MAFF/HOMER1/EGR2/FOS/ATF3/EGR1/NR4A1
BP	GO:0019693	ribose phosphate metabolic process	290	0.335662	1.56377	3.06433e-05	0.000765025	0.000569626	1429	tags=35%, list=17%, signal=30%	TKT/RHOA/ALDOA/ATP5F1B/NUPR1/NDUFB2/ATP5F1A/GPI/GUK1/PDE10A/ATP5MC3/ACAT1/ELOVL1/HSD17B4/PINK1/FIS1/PGAM1/NDUFV2/ATP5PB/VCP/PFKL/SDHC/PGK1/GAPDH/TPI1/ATP5F1C/HK1/NDUFA6/PRPSAP1/ATP5PD/ATP5MC2/PDE7B/NME2/ATP5PO/CROT/ABHD14B/NUDT14/ATP5F1D/ENO1/NDUFV1/GPAM/MCCC2/NDUFA11/APRT/G6PD/CMPK1/TSPO/ITPA/NDUFAB1/SDHA/ATP5PF/NDUFA7/NDUFS2/NUDT3/HMGCR/NDUFA10/LDHA/NDUFA8/BAD/HINT1/AK2/NDUFS8/PRPS1/PDHA1/DLST/…
BP	GO:0051156	glucose 6-phosphate metabolic process	19	0.76283	2.15299	3.40207e-05	0.000844452	0.000628766	524	tags=42%, list=6%, signal=40%	TKT/TALDO1/GPI/PGD/PGAM1/HK1/PGLS/G6PD
MF	GO:0050136	NADH dehydrogenase (quinone) activity	35	0.645799	2.14569	3.42621e-05	0.000844452	0.000628766	1429	tags=63%, list=17%, signal=52%	NQO1/NDUFB2/NDUFV2/NDUFA6/NDUFV1/NDUFA4/NDUFA7/NDUFS2/NDUFA10/NDUFA8/NDUFS8/NDUFS5/NDUFB8/NDUFC2/NDUFA12/NDUFB5/NDUFS3/NDUFB7/NDUFA2/NDUFS1/NDUFA9/NDUFB10
BP	GO:0055076	transition metal ion homeostasis	82	0.496917	1.96108	3.42247e-05	0.000844452	0.000628766	1217	tags=30%, list=14%, signal=26%	FTL/FTH1/MT1G/B2M/NDFIP1/MT1H/ISCU/ARF1/CYB561/SLC40A1/NCOA4/FBXL5/ERFE/SOD1/SLC39A7/SRI/SLC39A4/MT1F/PRNP/BDH2/EIF2AK1/AP3D1/ATP6V0D1/ABCB6/GLRX3
CC	GO:0016469	proton-transporting two-sector ATPase complex	36	0.64521	2.16772	3.48952e-05	0.000856411	0.00063767	1401	tags=53%, list=17%, signal=44%	ATP5F1B/ATP6V0E2/ATP5F1A/ATP5MC3/ATP5PB/ATP5F1C/ATP5PD/ATP5MC2/ATP5PO/ATP5F1D/ATP6V1D/RNASEK/ATP5PF/ATP6V0B/ATP6V1E1/ATP6V0D1/ATP5F1E/ATP6V1C1/ATP6V1F
CC	GO:0005782	peroxisomal matrix	33	0.65905	2.14406	3.74442e-05	0.000909366	0.0006771	1573	tags=55%, list=19%, signal=45%	PRDX5/HSD17B4/CAT/SCP2/DHRS4/CROT/ECH1/CRAT/GNPAT/NUDT7/IDH1/GSTK1/NUDT12/LONP2/ACAA1/HMGCL/IDE/ACOT2
CC	GO:0031907	microbody lumen	33	0.65905	2.14406	3.74442e-05	0.000909366	0.0006771	1573	tags=55%, list=19%, signal=45%	PRDX5/HSD17B4/CAT/SCP2/DHRS4/CROT/ECH1/CRAT/GNPAT/NUDT7/IDH1/GSTK1/NUDT12/LONP2/ACAA1/HMGCL/IDE/ACOT2
BP	GO:0006900	vesicle budding from membrane	70	0.518434	1.99808	3.75239e-05	0.000909366	0.0006771	1977	tags=50%, list=24%, signal=39%	ANXA2/PEF1/SEC31A/SNX3/TRAPPC1/AP3S1/AP2M1/TMED2/CHMP5/RAB1A/TFG/PDCD6/SEC24C/SEC23B/SEC13/TRAPPC12/TMED9/AP3D1/TRAPPC6A/ARFGAP2/TRAPPC4/CHMP4C/GOLPH3/VAPB/RAB7A/PREB/PPP6C/TRAPPC2L/CHMP4A/RILP/TMED10/ARFGAP3/FNBP1L/CHMP7/KLHL12
MF	GO:0042605	peptide antigen binding	13	0.829399	2.16083	3.78095e-05	0.000912469	0.00067941	509	tags=62%, list=6%, signal=58%	HLA-A/HLA-C/HLA-B/HLA-DRA/HLA-E/HLA-DRB1/HLA-DPA1/HLA-DPB1
BP	GO:0048193	Golgi vesicle transport	235	0.341176	1.5901	3.80151e-05	0.000913624	0.00068027	1699	tags=35%, list=20%, signal=29%	ARF3/COPG1/RAB1B/COPZ1/ARF5/SNX1/PEF1/VAMP2/VCP/KDELR1/NAPA/SEC31A/SNX3/HYOU1/TRAPPC1/COPE/ARFGEF2/AP3S1/GOLGA2/RAB14/NSF/SCYL1/TMED2/BCAP31/LAMP1/MPPE1/VPS51/ARCN1/DNM2/CREB3L2/SNX2/RAB1A/ARL1/COPA/TFG/VTI1B/KIF1C/YIF1A/KDELR2/GABARAPL2/SCAMP2/PDCD6/RAB13/BCAP29/COPB2/SEC24C/SEC23B/USO1/VPS52/SEC13/TMED4/VAMP3/ERGIC3/TRAPPC12/WIPI1/TMED9/AP3D1/TMED3/TRAPPC6A/ARFGAP2/TRAPPC4/GOLGA5/RER1/RACK1/RAB…
CC	GO:0098984	neuron to neuron synapse	138	-0.50376	-1.72104	3.90245e-05	0.000934009	0.000695448	1584	tags=36%, list=19%, signal=29%	EPS8/BMPR2/USP8/PDE4B/AKAP7/FXR1/ARHGAP32/SPTBN1/AKAP9/ITPR1/MIB1/CAP2/MPDZ/DLG1/ARHGAP44/CPEB3/PLEKHA5/PPP1R9A/SIPA1L1/RTN4/GRIP1/TANC1/PTPRS/DGKI/SOS1/PCBP2/STXBP5/PRKN/CPEB4/LRRC7/CTNNB1/PKP4/DLGAP2/PCLO/SHANK2/PTPRD/ARC/DLG2/GPHN/NTRK2/LRRC4C/EPHA4/HOMER1/PAK3/MAGI2/ERBB4/ANKS1B/CRYAB/DNAJB1
MF	GO:0003954	NADH dehydrogenase activity	36	0.643239	2.1611	4.04181e-05	0.000959433	0.000714379	1429	tags=61%, list=17%, signal=51%	NQO1/NDUFB2/NDUFV2/NDUFA6/NDUFV1/NDUFA4/NDUFA7/NDUFS2/NDUFA10/NDUFA8/NDUFS8/NDUFS5/NDUFB8/NDUFC2/NDUFA12/NDUFB5/NDUFS3/NDUFB7/NDUFA2/NDUFS1/NDUFA9/NDUFB10
BP	GO:0003013	circulatory system process	209	-0.467972	-1.67683	4.026e-05	0.000959433	0.000714379	1381	tags=36%, list=16%, signal=31%	AKAP9/ZDHHC21/DNM1L/ROCK1/ABAT/NPR3/ABCC1/SCPEP1/MECP2/SLC4A5/SPX/DLG1/PDE5A/PPARG/CHD7/CALM2/PPARD/ASB3/HEG1/PTPRJ/RNLS/TRPC1/DDAH1/MYOF/ATP2B1/CLDN5/RGS2/MDM2/SERPING1/ANK2/PER2/SOD3/ATP8A1/MEF2A/TFRC/AR/CALM1/WNK1/SLC4A4/CACNA1D/SMAD3/FERMT2/TPM1/THRB/TJP1/TMEM65/GJA1/SLC12A2/SGCD/VEGFA/CELF2/SLC9A1/EDN3/SLC38A2/STC1/NAV2/ABL1/COL4A3/SLC2A3/PCSK5/HBEGF/SLCO3A1/ATP1B1/CACNA2D1/SLIT2/WWTR1/VSTM4…
BP	GO:0046395	carboxylic acid catabolic process	134	0.414238	1.80303	4.06599e-05	0.000961232	0.000715718	1584	tags=37%, list=19%, signal=31%	IVD/ECI1/ACAT1/PGD/AKT2/HSD17B4/HGD/HIBADH/ACAA2/HADHB/BCKDHA/SCP2/DECR1/CROT/GOT2/AHCY/GLUL/MCCC2/HADHA/CRABP1/ECHS1/AKR1A1/ACADS/ECH1/DLST/DLD/CRAT/PCCB/GNPDA1/ALDH6A1/AUH/BCAT2/ETFA/GSTZ1/NUDT7/BDH2/GOT1/GCSH/PCK2/ACAD8/DDAH2/HADH/LONP2/ACAA1/HMGCL/SHMT2/PEX2/ETFB/ECHDC2/CPT2
BP	GO:0003002	regionalization	119	-0.526027	-1.77543	4.48542e-05	0.00105608	0.00078634	1444	tags=41%, list=17%, signal=35%	FGFR2/TBC1D32/YY1/MTF2/MNS1/KMT2A/INTU/MIB1/ARL13B/HES1/SPRY1/FRS2/RBPJ/MLLT3/BHLHE41/MEF2C/BMPR1A/SSBP3/BPTF/TBX3/HIPK2/GLI3/ROBO1/DYNC2H1/AHI1/PCGF2/AR/EP300/SMAD3/SRF/HHEX/PLXNA2/NBL1/DDIT3/CITED2/SKI/EPB41L5/SNAI1/CTNNB1/PCSK5/FOXJ1/WLS/TRA2B/ARC/PBX1/BTG2/EGR2/EXT1/MAFB
CC	GO:0005840	ribosome	119	0.421564	1.76839	4.54108e-05	0.00106486	0.000792875	2096	tags=45%, list=25%, signal=34%	MRPS25/CANX/SRP68/EIF3H/MRPL54/MRPL34/BTF3/MRPL51/NDUFA7/MRPS7/AURKAIP1/MRPS18B/MRPS23/MRPS34/MRPS24/FUBP3/MRPS18A/SERP1/MRPS15/EIF2A/MRPL3/MRPL41/MRPS16/MRPL27/MRPL37/RACK1/MRPS33/MRPL33/ISG15/MRPS35/CHCHD1/MRPL10/GADD45GIP1/MRPL43/MRPL14/MRPL49/MRPS21/MRPL57/MRPL15/MRPL24/MRPS6/MRPL4/MRPL45/MRPS11/MRPS26/MRPL12/MRPS10/MRPS27/MRPL28/MRPL44/GCN1/MRPS12/MRPL48
BP	GO:0002520	immune system development	453	-0.393796	-1.46363	4.84428e-05	0.00113137	0.000842402	1513	tags=29%, list=18%, signal=25%	IL15/IFI16/RCOR1/IRF1/SHLD2/HECTD1/FGFR2/PICALM/MAF/ITGB1/FBN1/ITM2A/EXOSC6/ROR2/TGFBR3/TENT2/YY1/CEBPA/ANXA1/PNP/ADAM17/KMT2A/ARID1A/CMTM7/HES1/TTC7A/JMJD6/CTSL/NF1/TET2/PPARG/CHD7/WDR7/RBPJ/MSH3/CTR9/PPP3CB/MLLT3/MEF2C/SSBP3/PTPRJ/KAT6A/PHF14/CD83/TIPARP/TWSG1/DOCK11/HIPK2/STK3/GLI3/ARID4A/SMARCA2/TOB2/N4BP2L2/LMO4/SIRT1/NEDD9/DHX36/TMEM98/ERCC1/KAT6B/RC3H1/PRKCA/TFRC/HMGB1/RIPK1/RBM47/PKNOX1/R…
BP	GO:0021954	central nervous system neuron development	33	-0.703614	-1.96867	5.04793e-05	0.0011742	0.000874292	1577	tags=55%, list=19%, signal=44%	ZMIZ1/FGFR2/NDEL1/TAOK1/UBB/PTEN/HSP90AB1/MYCBP2/EPHB1/NFIB/NR4A2/RAPGEF2/NTRK2/SLIT2/BTG2/EPHA4/HSP90AA1/AGBL4
BP	GO:0035914	skeletal muscle cell differentiation	31	-0.719489	-1.98905	5.09688e-05	0.00118084	0.000879238	545	tags=35%, list=6%, signal=33%	CITED2/HIVEP3/EPHB1/DDX5/BTG2/MAFF/EGR2/FOS/ATF3/EGR1/NR4A1
BP	GO:0030326	embryonic limb morphogenesis	47	-0.64734	-1.92366	5.2579e-05	0.00120848	0.000899816	1391	tags=43%, list=17%, signal=36%	TBC1D32/INTU/GRHL2/CHD7/RARB/BMPR1A/BMP7/TBX3/GLI3/WDPCP/DYNC2H1/CREBBP/FREM2/SKI/NIPBL/MBNL1/CTNNB1/CRABP2/PBX1/FRAS1
BP	GO:0035113	embryonic appendage morphogenesis	47	-0.64734	-1.92366	5.2579e-05	0.00120848	0.000899816	1391	tags=43%, list=17%, signal=36%	TBC1D32/INTU/GRHL2/CHD7/RARB/BMPR1A/BMP7/TBX3/GLI3/WDPCP/DYNC2H1/CREBBP/FREM2/SKI/NIPBL/MBNL1/CTNNB1/CRABP2/PBX1/FRAS1
BP	GO:0044057	regulation of system process	194	-0.470409	-1.67614	5.33182e-05	0.00121582	0.000905282	1390	tags=35%, list=17%, signal=30%	PPP1R12B/AKAP9/ZDHHC21/YY1/ROCK1/ABAT/MECP2/SPX/DLG1/PDE5A/PPARG/CALM2/FTO/ASB3/AKAP6/RNLS/TRPC1/LMNA/ATP2B1/RGS2/FOXO1/PTEN/TMEM98/MDM2/ANK2/EIF4A3/PER2/PRKCA/MEF2A/CALM1/WNK1/CACNA1D/SMAD3/KDM5B/SRF/TPM1/PPP3CA/MYL9/THRB/TMEM65/GJA1/IGFBP5/CELF2/SLC9A1/EDN3/STC1/ABL1/JARID2/HBEGF/CUX2/CRY1/DLGAP2/ATP1B1/FOXP1/FOXO3/PARD3/TENM4/CACNA2D1/SGK1/HOMER1/HSP90AA1/EGR2/GLS/NR4A3/PRKG1/RYR2/NR4A1
BP	GO:1901615	organic hydroxy compound metabolic process	245	0.342928	1.5801	5.32825e-05	0.00121582	0.000905282	1293	tags=24%, list=15%, signal=21%	NQO1/DIO1/TG/TPO/MAOA/CTSB/SLC5A5/HSD17B6/ALDH3A2/AKR1C1/HDLBP/NPC2/DHRS7/IMPA2/CAT/ACAA2/TPI1/ASAH1/SCP2/FOXE1/DHRS4/SPR/ACO2/LDHB/INPP5K/PCBD1/G6PD/AKR1A1/LGMN/SOD1/NUDT3/HMGCR/LDHA/KIT/VPS35/CYP51A1/HAGH/IDH3G/SPTSSA/IDH2/PNKD/DHRS3/GDE1/ACLY/PMVK/GOT1/PDXK/IDH1/RETSAT/PCK2/ADH5/TSKU/PTGR1/SULT1A1/MVD/TKFC/ITPK1/FDPS
CC	GO:1905368	peptidase complex	93	0.465469	1.8847	5.3657e-05	0.00121875	0.000907463	1583	tags=43%, list=19%, signal=35%	TXNL1/CAPNS1/VCP/CAPN2/PSMB1/TAF10/PSMD8/SEC11A/PSMC3/PSMF1/PSMA5/RAD23B/PSMC4/PSMB5/SF3B5/PSMB3/PSMA6/PSMB6/PSMA3/PSMD4/SPCS3/UBQLN1/SPCS1/SEC11C/PSMA1/PSMD2/PSMA2/PSMB7/PSMB10/PSME2/TADA3/PSMD9/ADRM1/PSMD3/PSMD13/PSME1/SF3B3/PSME3/RAD23A/PSMB8
BP	GO:0030111	regulation of Wnt signaling pathway	169	-0.475614	-1.66903	5.41403e-05	0.00122492	0.000912058	1063	tags=28%, list=13%, signal=25%	MLLT3/SMURF2/ZRANB1/USP47/DIXDC1/STK3/GLI3/FOXO1/GSK3B/INVS/UBR5/CSNK1A1/EDA/SHISA2/WNK1/SMAD3/TCF7L1/CDK14/HHEX/PRKN/DDIT3/SKI/GNAQ/EGFR/CCNYL1/ABL1/MACF1/CTNNB1/USP34/RBMS3/TBL1X/DDX3X/LATS2/FOLR1/WLS/MDK/TBL1XR1/FOXO3/TLE4/SOX9/SOX4/WWTR1/TCF7L2/WWOX/SULF1/EGR1/PLPP3
BP	GO:0007032	endosome organization	77	0.48768	1.91529	5.77104e-05	0.00130062	0.000968419	2301	tags=53%, list=27%, signal=39%	PLEKHJ1/DNAJC13/LAMTOR1/SCARB2/SNX3/ARFGEF2/PDCD6IP/ATP6V1D/RNASEK/RAB5B/CHMP1B/HGS/VPS28/CHMP5/MVB12A/TOM1/ATP6V0B/RAB11A/TMEM127/CHMP4C/CHMP3/CHMP2A/VPS25/CHMP1A/ATP6V1F/RAB7A/CHMP4A/RILP/LAPTM4B/WASHC5/STAM2/CHMP7/RAB22A/EXOC8/SNF8/ALS2CL/ATP6V1A/ATP6AP1/VAMP4/AKTIP/TSG101
BP	GO:0002064	epithelial cell development	103	-0.529436	-1.75808	6.12113e-05	0.00137417	0.00102319	1652	tags=48%, list=20%, signal=39%	PRDM1/TFCP2L1/FZD5/CDK6/ROCK2/IFT74/AFDN/FOSL2/ZDHHC21/RILPL2/CEBPA/ROCK1/GRHL2/FLNB/SPINT2/SLC4A5/RDX/FRS2/ABI2/RARB/HEG1/HYDIN/PROX1/ARID4A/CLDN5/GSK3B/TMOD1/B4GALT1/AR/ATRX/TJP1/EPB41L5/VEGFA/ARID4B/STC1/FOXJ1/SIPA1L3/RAPGEF2/FER/RFX3/VCL/ASXL1/SOX9/SHROOM3/PALLD/MYADM/MAGI2/CLDN3/MYO1E
MF	GO:0008270	zinc ion binding	405	-0.401477	-1.49128	6.3625e-05	0.00141881	0.00105642	1386	tags=21%, list=16%, signal=19%	TNKS/MDM4/MID1/ZNF90/SNCA/ZNF407/HERC2/KMT2A/MIB1/ZMAT1/ZNF638/NSD1/MYRIP/TET2/PPARG/ZFAND6/RARB/AOPEP/PPARD/ZNF91/KAT6A/PHF14/GATAD2B/PEG10/POLR2L/TUT4/MT1E/ADAMTS1/KDM4C/ZSWIM5/UBR5/MDM2/MNAT1/RBBP6/TIMP1/CREBBP/RC3H1/ZMAT4/PRKCA/CHD4/AR/PRICKLE2/ZCCHC7/EP300/SMAD3/KDM5B/CBLB/ZEB1/KDM2A/THRB/PRKN/CPE/SKI/NR6A1/GTF2B/MYCBP2/TRAF4/CHORDC1/ZMYM2/SCAPER/NSMCE2/PRDM2/NR4A2/L3MBTL4/UTRN/RABGEF1/ZFHX3…
BP	GO:0010628	positive regulation of gene expression	490	-0.392351	-1.46439	6.36896e-05	0.00141881	0.00105642	1513	tags=28%, list=18%, signal=24%	IL15/IFI16/PDE4B/IRF1/FXR1/SHLD2/PPARGC1A/SPTBN1/AGO2/PKD2/AFDN/MAF/SRPK2/LARP1B/EXOSC6/HNRNPAB/PIK3CB/YY1/CEBPA/ROCK1/ANXA1/TENT5B/PNP/ADAM17/DDT/ARID1A/SRSF5/SORL1/RBMX/HES1/PIBF1/RDX/PPARG/MARK1/RBPJ/FUBP1/PAWR/CPEB3/PPARD/MEF2C/BMPR1A/HEG1/PTPRJ/KAT6A/CD83/BMP7/CD200/ID1/LMNA/ROBO1/CLDN5/GSK3B/UBR5/SIRT1/DHX36/EDA/YBX3/NUP98/ANK2/EIF4A3/MEF2A/HNRNPC/TFRC/AR/HMGB1/RIPK1/CTSH/MAPK8/SYNCRIP/EP30…
BP	GO:0048844	artery morphogenesis	26	-0.72822	-1.93351	6.47019e-05	0.00143584	0.0010691	1652	tags=73%, list=20%, signal=59%	PRDM1/ZMIZ1/BMPR2/PKD2/AKT3/HES1/NF1/CHD7/RBPJ/BMPR1A/PROX1/FKBP10/SRF/ARID2/CITED2/VEGFA/FOLR1/MDK/SOX4
MF	GO:0016684	oxidoreductase activity, acting on peroxide as acceptor	30	0.649473	2.09814	6.52884e-05	0.00143784	0.00107059	425	tags=37%, list=5%, signal=35%	PRDX1/TPO/GSTP1/GPX3/PRDX6/PRDX3/PRDX5/CAT/SESN1/GPX4/CLIC2
CC	GO:0016607	nuclear speck	320	-0.427572	-1.57326	6.52819e-05	0.00143784	0.00107059	2201	tags=37%, list=26%, signal=28%	SRSF10/CWC25/USP36/ZNF106/TOPORS/DDX46/CDC5L/JADE1/WBP4/MAPK14/CARMIL1/SRSF4/LPXN/DDX17/NRDE2/THRAP3/SREK1/SRRM2/THOC1/NXF1/HIF1A/TRIP12/PPP4R3A/CDYL/PIAS1/WRN/PRPF40A/PIAS2/EPAS1/U2AF1/PRKAA2/SNRPB2/CDK12/NRIP1/BCLAF1/DYRK3/FAM76B/SRSF6/SMC5/AKAP8L/SRSF2/PRPF40B/CIR1/GATAD2A/NR3C1/ASCC3/IL15/IFI16/IK/HECTD1/SRRM1/AFDN/SRPK2/FNBP4/SRSF11/YLPM1/GADD45A/SRSF5/ZNF638/COP1/ERBIN/PIP5K1A/THOC2/FTO/CTR…
BP	GO:1905114	cell surface receptor signaling pathway involved in cell-cell signaling	254	-0.437197	-1.58284	6.57494e-05	0.0014425	0.00107406	1580	tags=32%, list=19%, signal=27%	BTRC/NFKB1/NLK/ZNRF3/USP8/CSNK1G1/FGFR2/PKD2/TNKS/ROR2/FBXW11/SNCA/RNF138/ABAT/MECP2/RTF1/MARK1/RBPJ/RYK/CTR9/AMOTL2/MLLT3/SMURF2/MEF2C/ZRANB1/USP47/DIXDC1/STK3/GLI3/FOXO1/GSK3B/PTEN/INVS/UBR5/CSNK1A1/EDA/SHISA2/EIF4A3/WNK1/PRICKLE2/SMAD3/FERMT2/TCF7L1/PPP3CA/CDK14/HHEX/PRKN/DDIT3/CPE/GRK5/SKI/GNAQ/EGFR/CCNYL1/DAAM1/ABL1/MACF1/CTNNB1/USP34/NR4A2/RBMS3/TBL1X/CUX2/DDX3X/LATS2/FOLR1/WLS/MDK/TBL1XR1/…
BP	GO:0060562	epithelial tube morphogenesis	144	-0.490761	-1.68855	6.71383e-05	0.00146741	0.00109261	1605	tags=39%, list=19%, signal=32%	CC2D2A/BTRC/NR3C1/RHOB/SDC4/HECTD1/FGFR2/PKD2/GREB1L/MIB1/GRHL2/ARL13B/HES1/SPINT2/SPRY1/DLG1/RBPJ/HS2ST1/MEF2C/BMP7/LUZP1/PROX1/TBX3/STK3/GLI3/KIF26B/LMO4/AHI1/DLC1/AR/CTSH/SMAD3/KDM5B/SRF/PHACTR4/CITED2/BCL2/SKI/VEGFA/ABL1/CTNNB1/CECR2/FMN1/FOLR1/MDK/BRD2/FOXP1/SOX9/SLIT2/SOX4/PBX1/SHROOM3/STARD13/EPHA4/EXT1/RYR2
MF	GO:0051082	unfolded protein binding	84	-0.553103	-1.79552	6.84399e-05	0.00148466	0.00110545	394	tags=18%, list=5%, signal=17%	HSP90AB1/ERO1B/DNAJB6/SERPINH1/HSPA8/TUBB4B/HSPD1/HSPE1/DNAJB4/HSP90AA1/DNAJA1/CRYAB/HSPA1A/HSPA1B/DNAJB1
CC	GO:0098590	plasma membrane region	464	-0.39297	-1.464	6.83492e-05	0.00148466	0.00110545	1560	tags=31%, list=19%, signal=26%	CDH1/PARD6B/BMPR2/RHOB/EMP2/SGCE/SLC2A9/ITSN1/VEZT/TENM2/SPTBN1/PKD2/PICALM/ITGB1/STX11/ARF4/AKAP9/PATJ/CNNM4/DNM1L/CAVIN1/MYO1D/ANXA1/ADAM17/ABCC1/SLC3A2/ZC4H2/KSR1/PSD4/CASK/ZNRF2/ARL13B/SLC4A5/MPDZ/DLG1/RDX/HIP1/CTSL/ERBIN/FCHSD2/PIP5K1A/LMO7/CNTN6/CLASP2/KCNC3/BMPR1A/PTPRJ/AKAP6/FSCN1/ATP2C2/PLPP1/MFSD4B/GRIP1/DIAPH1/MYOF/ATP2B1/CLDN5/DGKD/FARP1/WDPCP/PTEN/PTPRS/CUBN/IL1RAPL1/ANTXR1/ASAP1/PLP…
MF	GO:0042826	histone deacetylase binding	67	-0.583889	-1.83843	6.89025e-05	0.00148912	0.00110877	1201	tags=37%, list=14%, signal=32%	NRIP1/CBX5/PRDM1/AKAP8L/CIR1/HES1/BHLHE41/MEF2C/LCOR/GLI3/DHX36/MEF2A/CHD4/PKN2/MAPK8/SRF/HSP90AB1/PRKN/NIPBL/CEBPB/CRY1/SFPQ/HSP90AA1/HSPA1A/HSPA1B
CC	GO:0005775	vacuolar lumen	98	0.451468	1.8532	6.95393e-05	0.00149175	0.00111073	1042	tags=34%, list=12%, signal=30%	FTL/CD74/ANXA2/CTSB/VAT1/PRDX6/NPC2/GDI2/EPDR1/PSAP/VCP/ASAH1/SDC1/SCARB2/PRKCD/TRAPPC1/CREG1/MAPK1/TOLLIP/ACTR2/LGMN/LAMP2/FMOD/CAP1/GRN/HEBP2/DNAJC3/CCT8/CTSD/NAGLU/TXNDC5/ACLY/DYNC1H1
CC	GO:0032279	asymmetric synapse	130	-0.509128	-1.72233	6.9337e-05	0.00149175	0.00111073	1584	tags=35%, list=19%, signal=29%	EPS8/BMPR2/USP8/PDE4B/FXR1/ARHGAP32/SPTBN1/AKAP9/ITPR1/MIB1/CAP2/MPDZ/DLG1/ARHGAP44/CPEB3/PLEKHA5/PPP1R9A/SIPA1L1/RTN4/GRIP1/TANC1/PTPRS/DGKI/SOS1/PCBP2/PRKN/CPEB4/LRRC7/CTNNB1/PKP4/DLGAP2/PCLO/SHANK2/ARC/DLG2/GPHN/NTRK2/LRRC4C/EPHA4/HOMER1/PAK3/MAGI2/ERBB4/ANKS1B/CRYAB/DNAJB1
BP	GO:0001570	vasculogenesis	34	-0.691386	-1.94884	7.00342e-05	0.00149292	0.00111161	1032	tags=59%, list=12%, signal=52%	RASA1/ACKR3/ZMIZ1/EMP2/TGFBR3/HEG1/TIPARP/RIN2/SPRED1/CITED2/FBXW7/VEGFA/ZFP36L1/CTNNB1/RAPGEF2/QKI/NTRK2/ZFPM2/MYO1E/JUNB
BP	GO:0008015	blood circulation	175	-0.475853	-1.67595	7.01096e-05	0.00149292	0.00111161	1919	tags=47%, list=23%, signal=37%	HSD11B2/TNNC1/CAMK2D/EPAS1/ATP2B4/OCLN/DOCK5/PIK3C2A/AGER/KLF2/ITGA1/VEGFC/ROCK2/GSN/BMPR2/EMP2/PDE4B/AKAP9/ZDHHC21/DNM1L/ROCK1/ABAT/NPR3/SCPEP1/MECP2/SLC4A5/SPX/DLG1/PDE5A/PPARG/CHD7/CALM2/PPARD/ASB3/PTPRJ/RNLS/TRPC1/DDAH1/MYOF/ATP2B1/CLDN5/RGS2/MDM2/SERPING1/ANK2/PER2/SOD3/MEF2A/AR/CALM1/WNK1/CACNA1D/SMAD3/FERMT2/TPM1/THRB/TJP1/TMEM65/GJA1/SGCD/VEGFA/CELF2/SLC9A1/EDN3/STC1/NAV2/ABL1/COL4A3/PCSK…
CC	GO:0005747	mitochondrial respiratory chain complex I	39	0.604358	2.07235	7.14955e-05	0.00150037	0.00111715	1429	tags=62%, list=17%, signal=51%	NDUFB2/NDUFV2/NDUFA6/NDUFV1/NDUFA11/NDUFAB1/NDUFA4/NDUFA7/NDUFS2/NDUFA10/NDUFA8/NDUFS8/NDUFS5/NDUFA13/NDUFB8/NDUFC2/NDUFA12/NDUFB5/NDUFS3/NDUFB7/NDUFA2/NDUFS1/NDUFA9/NDUFB10
CC	GO:0030964	NADH dehydrogenase complex	39	0.604358	2.07235	7.14955e-05	0.00150037	0.00111715	1429	tags=62%, list=17%, signal=51%	NDUFB2/NDUFV2/NDUFA6/NDUFV1/NDUFA11/NDUFAB1/NDUFA4/NDUFA7/NDUFS2/NDUFA10/NDUFA8/NDUFS8/NDUFS5/NDUFA13/NDUFB8/NDUFC2/NDUFA12/NDUFB5/NDUFS3/NDUFB7/NDUFA2/NDUFS1/NDUFA9/NDUFB10
CC	GO:0045271	respiratory chain complex I	39	0.604358	2.07235	7.14955e-05	0.00150037	0.00111715	1429	tags=62%, list=17%, signal=51%	NDUFB2/NDUFV2/NDUFA6/NDUFV1/NDUFA11/NDUFAB1/NDUFA4/NDUFA7/NDUFS2/NDUFA10/NDUFA8/NDUFS8/NDUFS5/NDUFA13/NDUFB8/NDUFC2/NDUFA12/NDUFB5/NDUFS3/NDUFB7/NDUFA2/NDUFS1/NDUFA9/NDUFB10
CC	GO:0098573	intrinsic component of mitochondrial membrane	72	0.491675	1.89501	7.12671e-05	0.00150037	0.00111715	1526	tags=35%, list=18%, signal=29%	APOO/GHITM/CHCHD10/PINK1/FIS1/SLC25A3/MCUR1/SMDT1/TOMM20/FUNDC2/HSPA9/OXA1L/COA3/TIMM17A/MICOS10/ARMCX3/TIMM23/MICOS13/ABCB6/SAMM50/TOMM70/RHOT2/MTX2/TIMM17B/MPC2
CC	GO:0101002	ficolin-1-rich granule	128	0.408481	1.74824	7.2457e-05	0.00151506	0.00112809	652	tags=29%, list=8%, signal=27%	FTH1/RHOA/GSTP1/CTSB/DYNLT1/ALDOA/LGALS3/JUP/GPI/CSTB/EEF2/RAC1/MIF/CAPN1/PGAM1/CAT/VCP/PFKL/PSMB1/ASAH1/LAMTOR1/NME2/PPIA/CSNK2B/MAPK1/ACTR2/LTA4H/ARPC5/EEF1A1/XRCC6/PSMC3/LAMP2/PSMA5/APEH/DSP/LAMP1/DBNL
BP	GO:2000628	regulation of miRNA metabolic process	44	-0.651464	-1.9158	7.38241e-05	0.00153809	0.00114524	1576	tags=45%, list=19%, signal=37%	NR3C1/NFKB1/TENT2/YY1/PPARG/NFATC3/PPARD/BMPR1A/RC3H1/SMAD3/SRF/TEAD1/NFIB/FOXO3/SOX9/KCNQ1OT1/FOS/KLF4/JUN/EGR1
BP	GO:0003281	ventricular septum development	42	-0.663084	-1.93331	7.45813e-05	0.0015483	0.00115284	1652	tags=55%, list=20%, signal=44%	PRDM1/BMPR2/HECTD1/FGFR2/TGFBR3/MDM4/HES1/FRS2/RBPJ/BMPR1A/HEG1/LUZP1/PROX1/TBX3/ROBO1/LMO4/MDM2/CITED2/SLIT3/SLIT2/SOX4/ZFPM2/CCN1
BP	GO:0042744	hydrogen peroxide catabolic process	11	0.846641	2.12667	7.55459e-05	0.00155237	0.00115587	242	tags=55%, list=3%, signal=53%	PRDX1/TPO/GPX3/PRDX3/PRDX5/CAT
BP	GO:0002474	antigen processing and presentation of peptide antigen via MHC class I	17	0.769946	2.10127	7.56039e-05	0.00155237	0.00115587	272	tags=41%, list=3%, signal=40%	B2M/HLA-A/HLA-C/HLA-B/PDIA3/HLA-E/CALR
BP	GO:0034605	cellular response to heat	43	-0.656946	-1.92241	7.58496e-05	0.00155237	0.00115587	858	tags=33%, list=10%, signal=29%	GSK3B/SIRT1/DHX36/CREBBP/IER5/EP300/HSP90AB1/CHORDC1/DNAJB6/BAG3/HSP90AA1/HSPA1A/HSPA1B/DNAJB1
BP	GO:0006812	cation transport	430	0.291908	1.41247	7.51373e-05	0.00155237	0.00115587	941	tags=23%, list=11%, signal=21%	FTL/YWHAH/FTH1/ANXA2/RHOA/B2M/SLC5A5/LGALS3/UCP2/GNB2/ATP5F1B/NDFIP1/ATP6V0E2/ATP5F1A/CLTC/TMBIM6/ISCU/ANXA6/ATP5MC3/COX4I1/COX5A/KCNAB1/CAPN1/SLC25A15/RAB11B/SLC25A5/VAMP2/PINK1/CYBA/VAMP8/COX17/SLC25A3/ATP5PB/MCUR1/ATP5F1C/PPIF/ATP5PD/ATP5MC2/SLC40A1/UQCRC1/SMDT1/CD63/ATP5PO/COX8A/UQCR10/SLC25A38/ITGAV/GRIN2C/ATP5F1D/SNTA1/CLIC2/CYC1/CHP1/UQCRFS1/ITGB3/INPP5K/C4orf3/SERINC3/BEST1/CDKN1B/ATP6V1D…
BP	GO:0048705	skeletal system morphogenesis	78	-0.561737	-1.79927	7.85712e-05	0.0015935	0.00118649	1545	tags=42%, list=18%, signal=35%	BMPR2/COL27A1/SPEF2/FGFR2/GRHL2/DLG1/RARB/RYK/MEF2C/BMP7/TIPARP/GLI3/EIF4A3/PCGF2/GHR/SMAD3/ZEB1/SOX6/CITED2/SKI/FOXN3/ANKRD11/NIPBL/STC1/CTNNB1/MGP/SERPINH1/FMN1/SOX9/CSRNP1/WWOX/SOX5/EXT1
BP	GO:1903311	regulation of mRNA metabolic process	223	-0.451421	-1.62763	7.86833e-05	0.0015935	0.00118649	1668	tags=30%, list=20%, signal=24%	SRSF6/TENT4B/CNOT4/SRSF2/ROCK2/GTPBP1/ZBTB7A/PUM2/LARP7/FXR1/SRRM1/AGO2/SRPK2/HNRNPAB/SLTM/ROCK1/TENT5B/RBMX/JMJD6/CPEB3/FTO/DIS3L2/TNRC6C/HNRNPM/TUT4/NSRP1/TNRC6A/DHX36/YBX3/NUP98/EIF4A3/HNRNPA1/RC3H1/CNOT6L/RBM39/PRKCA/HNRNPC/PAN3/YTHDC1/SYNCRIP/ZFP36L2/SRSF3/MBNL2/FUS/SON/RBM25/CELF2/DYRK1A/MBNL1/SAMD4A/ZFP36L1/TOB1/FAM172A/TENT5C/IGF2BP2/WTAP/DDX5/RBFOX2/HSPA8/QKI/TRA2B/TNRC6B/SRSF7/TRA2A/BTG…
CC	GO:0031301	integral component of organelle membrane	256	0.331816	1.52723	7.86844e-05	0.0015935	0.00118649	1579	tags=29%, list=19%, signal=24%	CD74/B2M/HLA-A/HLA-C/APOO/HLA-B/HSPA5/STX12/GHITM/HLA-DRA/ELOVL1/PDIA3/CHCHD10/FKBP8/PINK1/FIS1/SLC25A3/HLA-E/CANX/CALR/MCUR1/SMDT1/MAL2/TOMM20/RHBDD2/HLA-DRB1/HLA-DPA1/FUNDC2/EMC3/HLA-DPB1/B4GALNT2/SARAF/LAMP2/BCAP31/HSPA9/OXA1L/EMC10/ATP13A1/YIF1A/DERL3/HM13/COA3/AUP1/WFS1/SEC61A1/TIMM17A/MICOS10/HLA-DQB1/TVP23B/BFAR/TRAM1/ERGIC3/ARMCX3/PEX11B/TIMM23/SPCS1/MICOS13/ABCB6/SAMM50/RER1/TOMM70/SLC35…
BP	GO:0090596	sensory organ morphogenesis	96	-0.549517	-1.81706	7.9137e-05	0.00159708	0.00118916	1691	tags=48%, list=20%, signal=39%	HIF1A/LRIG3/SP3/CEP290/NECTIN3/PRDM1/FZD5/MAN2A1/HMGN1/FGFR2/FBN1/YY1/BCAR3/INTU/FRS2/NF1/ABI2/CHD7/RARB/BMP7/PROX1/TBX3/HIPK2/GLI3/STAU2/WDPCP/AHI1/ZHX2/ZEB1/PHACTR4/THRB/CITED2/BCL2/SKI/EPHB1/SOBP/VEGFA/NIPBL/TENM3/CTNNB1/PTPRM/COL8A1/SOX9/NTRK2/EFEMP1/MAFB
BP	GO:0006826	iron ion transport	26	0.686444	2.14389	8.44126e-05	0.00169763	0.00126403	1171	tags=42%, list=14%, signal=37%	FTL/FTH1/B2M/CLTC/ISCU/RAB11B/SLC40A1/DNM2/SLC48A1/ABCB6/ARHGAP1
BP	GO:0007411	axon guidance	80	-0.557598	-1.79457	8.50008e-05	0.00169767	0.00126406	1171	tags=40%, list=14%, signal=35%	B3GNT2/RYK/CNTN6/BMP7/NCAM1/GLI3/ROBO1/EPHA5/EFNA1/OPHN1/SOS1/EPHA3/PLXNA2/MYCBP2/EPHB1/NFIB/VEGFA/EDN3/PTPRM/ALCAM/SEMA3D/EPHA6/CNTN4/SLIT3/SEMA4A/SLIT2/PALLD/EPHA4/UNC5C/EGR2/CNTN5/EXT1
BP	GO:0097485	neuron projection guidance	80	-0.557598	-1.79457	8.50008e-05	0.00169767	0.00126406	1171	tags=40%, list=14%, signal=35%	B3GNT2/RYK/CNTN6/BMP7/NCAM1/GLI3/ROBO1/EPHA5/EFNA1/OPHN1/SOS1/EPHA3/PLXNA2/MYCBP2/EPHB1/NFIB/VEGFA/EDN3/PTPRM/ALCAM/SEMA3D/EPHA6/CNTN4/SLIT3/SEMA4A/SLIT2/PALLD/EPHA4/UNC5C/EGR2/CNTN5/EXT1
BP	GO:0001932	regulation of protein phosphorylation	492	-0.388052	-1.44901	8.5406e-05	0.0016999	0.00126572	1384	tags=32%, list=16%, signal=28%	FNIP1/LIMK2/CLU/CDK12/RPTOR/ATG14/ERN1/LRP6/AGER/MAP3K4/PMEPA1/RALBP1/PPP1R15B/CD40/FZD5/VEGFC/ROCK2/HSPA2/OSBPL8/LDLRAD4/BMPR2/SDC4/GPRC5C/IL15/EMP2/FXR1/PDGFC/PKD2/SPRED2/ROR2/PIK3CB/AKAP9/DEPTOR/TAOK1/BCAR3/SNCA/GADD45A/CEBPA/SASH1/ADAM17/RICTOR/KSR1/MAP2K4/SORL1/HES1/SPRY1/NSD1/PIBF1/DLG1/NF1/PDE5A/PGF/PPARG/CALM2/YWHAG/UVRAG/MEF2C/BMPR1A/MAP3K13/PTPN13/HEG1/PHIP/PTPRJ/BMP7/MRNIP/CDKN1C/TWSG1…
MF	GO:0106310	protein serine kinase activity	203	-0.45892	-1.64021	8.75677e-05	0.00173696	0.00129331	2117	tags=40%, list=25%, signal=31%	MAPK14/CDKL5/STK38/MAP3K8/PRKDC/TTBK2/MAPKAPK2/ATM/MKNK2/CAMK2D/CDK17/CDKL3/NEK7/TLK2/ATR/PRKAA2/LIMK2/CDK12/PRKCQ/ERN1/MAP3K4/DYRK3/OXSR1/MAP4K3/CDK6/CDC42BPA/ROCK2/TAF1/NLK/NEK1/TRIO/TLK1/CSNK1G1/CDK19/SRPK2/PIK3CB/TAOK1/AKT3/ROCK1/MAP4K4/PLK3/KSR1/CASK/MAP2K4/MARK1/STK17A/MAP3K13/NEK11/PRKCH/STK33/HIPK2/STK3/GSK3B/CSNK1A1/MOK/PRKCA/PLK2/SIK2/RIPK1/PKN2/WNK1/MAPK8/CDK14/PRKCE/NUAK2/DAPK1/DYRK1A…
BP	GO:0048593	camera-type eye morphogenesis	54	-0.60959	-1.85521	8.84658e-05	0.00174878	0.00130212	1691	tags=52%, list=20%, signal=42%	NECTIN3/FZD5/MAN2A1/HMGN1/YY1/BCAR3/FRS2/NF1/ABI2/BMP7/PROX1/HIPK2/GLI3/AHI1/ZHX2/ZEB1/PHACTR4/THRB/CITED2/SKI/EPHB1/VEGFA/TENM3/CTNNB1/PTPRM/COL8A1/SOX9/NTRK2
CC	GO:0015935	small ribosomal subunit	40	0.594956	2.05994	8.93401e-05	0.00175832	0.00130922	2331	tags=62%, list=28%, signal=45%	MRPS25/MRPS7/AURKAIP1/MRPS18B/MRPS23/MRPS34/MRPS24/MRPS18A/MRPS15/EIF2A/MRPS16/RACK1/MRPS33/ISG15/MRPS35/CHCHD1/MRPS21/MRPS6/MRPS11/MRPS26/MRPS10/MRPS27/MRPS12/MRPS2/DAP3
MF	GO:0004879	nuclear receptor activity	29	-0.712985	-1.93889	8.98588e-05	0.00175832	0.00130922	1145	tags=41%, list=14%, signal=36%	PPARG/RARB/PPARD/AR/THRB/NR6A1/NR4A2/ESRRG/NR3C2/RORA/NR4A3/NR4A1
MF	GO:0098531	ligand-activated transcription factor activity	29	-0.712985	-1.93889	8.98588e-05	0.00175832	0.00130922	1145	tags=41%, list=14%, signal=36%	PPARG/RARB/PPARD/AR/THRB/NR6A1/NR4A2/ESRRG/NR3C2/RORA/NR4A3/NR4A1
BP	GO:0061614	miRNA transcription	35	-0.679448	-1.92748	9.07392e-05	0.00176957	0.00131759	1145	tags=43%, list=14%, signal=37%	PPARG/NFATC3/PPARD/BMPR1A/SMAD3/SRF/TEAD1/NFIB/DDX5/FOXO3/SOX9/FOS/KLF4/JUN/EGR1
BP	GO:0072329	monocarboxylic acid catabolic process	82	0.481999	1.90221	9.59473e-05	0.00185862	0.0013839	1584	tags=38%, list=19%, signal=31%	IVD/ECI1/ACAT1/PGD/AKT2/HSD17B4/ACAA2/HADHB/SCP2/DECR1/CROT/HADHA/CRABP1/ECHS1/AKR1A1/ACADS/ECH1/CRAT/PCCB/AUH/ETFA/NUDT7/BDH2/PCK2/HADH/LONP2/ACAA1/PEX2/ETFB/ECHDC2/CPT2
CC	GO:0030667	secretory granule membrane	145	0.398685	1.73398	9.5769e-05	0.00185862	0.0013839	1487	tags=35%, list=18%, signal=29%	RHOA/HLA-C/LGALS3/CYSTM1/HLA-B/RAC1/TMBIM1/PSAP/VAMP2/CYBA/VAMP8/CYB561/ORMDL3/DNAJC13/AGPAT2/LAMTOR1/CD63/ANXA7/RAB5C/ITGAV/FLOT2/ITGB3/RAB18/ATP6V1D/CMTM6/RAB5B/LAMP2/RAB14/RAB24/BSG/DSP/TMED2/LAMP1/ITPR3/SRI/SURF4/CAV2/CD59/LAMTOR3/TOM1/NDUFC2/CD44/CD46/LAMTOR2/UBR4/ARL8A/DDOST/RAB6A/VAMP7/RAB7A/TSPAN14
MF	GO:0016301	kinase activity	372	-0.399973	-1.47771	9.6606e-05	0.00186514	0.00138875	1876	tags=33%, list=22%, signal=26%	CAMK2D/CDK17/CDKL3/NEK7/TLK2/ATR/PRKAA2/LIMK2/CDK12/MAGI3/N4BP2/PRKCQ/ERN1/PIK3C2A/MAP3K4/DYRK3/OXSR1/MAP4K3/NADK2/CDK6/CDC42BPA/ROCK2/BRD4/TBCK/TAF1/BMPR2/NLK/NEK1/TRIO/TLK1/CSNK1G1/FGFR2/CDK19/SRPK2/ROR2/PIK3CB/TGFBR3/TAOK1/PPM1D/AKT3/GRK3/ROCK1/MAP4K4/PLK3/KSR1/CASK/MAP2K4/DLG1/NME3/MARK1/PIP5K1A/HKDC1/TOP1/STK17A/BMPR1A/MAP3K13/NEK11/PRKCH/FGGY/STK33/HIPK2/STK3/DGKD/GSK3B/EPHA5/CSNK1A1/ADK/MO…
BP	GO:0055001	muscle cell development	78	-0.556804	-1.78347	9.80397e-05	0.00188167	0.00140106	1224	tags=44%, list=15%, signal=38%	ITGB1/YY1/MAP2K4/HES1/PPP3CB/BMPR1A/AKAP6/PROX1/TBX3/LMNA/SMYD3/MYOF/RGS2/CSRP2/TMOD1/ANK2/MEF2A/SRF/TPM1/ACTN4/PPP3CA/MYL9/NEBL/BCL2/SKI/SORBS2/SGCD/VEGFA/LMOD1/FOXP1/RCAN1/KRT19/HOMER1/NFATC2
BP	GO:0016049	cell growth	241	-0.434113	-1.56565	9.81121e-05	0.00188167	0.00140106	1104	tags=25%, list=13%, signal=22%	RYK/CDKN2AIP/PPP3CB/PPARD/MAP3K13/PTPRJ/AKAP6/USP47/RTN4/SMARCA2/RGS2/GSK3B/PTPRS/SIRT1/USP9X/ING1/ADNP/SMAD3/SRF/HSP90AB1/SERTAD3/PRKN/BCL2/GJA1/EPB41L5/TEAD1/EGFR/SORBS2/AUTS2/VEGFA/IGFBP5/SLC9A1/EDN3/ABL1/MACF1/CTNNB1/ALCAM/SEMA3D/HBEGF/ITSN2/DDX3X/IFRD1/SLC25A33/BTG1/CRABP2/VCL/FOXP1/TSPYL2/SLIT3/SEMA4A/SOX9/CDKN1A/SLIT2/SGK1/HSP90AA1/EXT1/CRYAB/ENPP1/HSPA1A/HSPA1B
BP	GO:0071559	response to transforming growth factor beta	156	-0.480252	-1.67315	9.89304e-05	0.0018911	0.00140809	1679	tags=39%, list=20%, signal=32%	PMEPA1/LTBP3/ROCK2/ZMIZ1/NR3C1/ZBTB7A/LDLRAD4/NLK/RNF111/FGFR2/FBN1/SPRED2/TGFBR3/ROCK1/ADAM17/SPRY1/SKIL/PTPRK/PPARG/SMURF2/MEF2C/BMPR1A/PEG10/ID1/CDKN1C/TWSG1/HIPK2/ARID4A/CLDN5/SIRT1/USP9X/ING1/FUT8/CREBBP/PRDM16/SPRED1/EP300/SMAD3/FERMT2/ZEB1/ZFP36L2/HSP90AB1/SOX6/CITED2/SKI/EPB41L5/LTBP2/VASN/ARID4B/ZFP36L1/ABL1/ZFHX3/LATS2/FOLR1/IGF1R/SOX9/WWOX/SOX5/FOS/JUN/HSPA1A
BP	GO:0040013	negative regulation of locomotion	158	-0.47593	-1.6612	9.97453e-05	0.00190041	0.00141502	1251	tags=42%, list=15%, signal=36%	OSBPL8/CDH1/LDLRAD4/ZMYND8/RHOB/AFDN/CLASP1/GADD45A/DDT/MECP2/SPINT2/PTPRK/NF1/PPARG/RYK/PPARD/CLASP2/MEF2C/BMPR1A/SRGAP3/PTPRJ/CD200/ARRDC3/ARID4A/ROBO1/CLDN5/PTEN/NEDD9/TMEFF2/ING1/TIMP1/SPRED1/DLC1/HMGB1/SRGAP1/SRF/TPM1/ARID2/NFE2L2/NBL1/TRIB1/CITED2/BCL2/GJA1/IGFBP5/ARID4B/STC1/LIMCH1/PTPRM/NRG1/SEMA3D/RABGEF1/BRAF/VCL/FOXO3/DUSP1/SEMA4A/SLIT2/STARD13/EPHA4/SULF1/MAGI2/CLDN3/PTPRG/KLF4/PRKG1
BP	GO:0009141	nucleoside triphosphate metabolic process	176	0.360842	1.60636	0.000107748	0.00204615	0.00152353	1429	tags=36%, list=17%, signal=31%	RHOA/ALDOA/ATP5F1B/NUPR1/NDUFB2/ATP5F1A/GPI/ATP5MC3/PINK1/FIS1/PGAM1/NDUFV2/ATP5PB/VCP/PFKL/SDHC/PGK1/GAPDH/TPI1/ATP5F1C/HK1/NDUFA6/ATP5PD/ATP5MC2/NME2/ATP5PO/ATP5F1D/ENO1/NDUFV1/NDUFA11/CMPK1/TSPO/ITPA/NDUFAB1/SDHA/ATP5PF/NDUFA7/NDUFS2/NDUFA10/LDHA/NDUFA8/BAD/AK2/NDUFS8/NDUFS5/OGDHL/NT5E/ANTKMT/NDUFA13/SDHD/NDUFB8/NDUFC2/NDUFA12/EIF6/ATP5F1E/NDUFB5/NDUFS3/NUDT5/NDUFB7/NDUFA2/NDUFS1/MLST8/NDUFA9/…
BP	GO:0006986	response to unfolded protein	103	-0.520137	-1.7272	0.000108397	0.00205175	0.0015277	627	tags=18%, list=7%, signal=17%	EP300/NFE2L2/HSP90AB1/PRKN/DDIT3/SERPINH1/BAG3/HSPA8/HSPD1/HSPE1/DNAJB4/HSP90AA1/DNAJA1/ATF3/PPP1R15A/HSPH1/HSPA1A/HSPA1B/DNAJB1
BP	GO:0002478	antigen processing and presentation of exogenous peptide antigen	23	0.69435	2.07745	0.000111444	0.00210255	0.00156553	915	tags=61%, list=11%, signal=54%	CD74/B2M/HLA-A/HLA-DRA/HLA-DMB/HLA-E/HLA-DRB1/HLA-DPA1/HLA-DPB1/LGMN/DNM2/MFSD6/CTSD/HLA-DQB1
BP	GO:0035051	cardiocyte differentiation	66	-0.596964	-1.87541	0.000113634	0.00213691	0.00159111	1414	tags=52%, list=17%, signal=43%	ITGB1/TGFBR3/YY1/KDM6B/MAP2K4/HES1/SPRY1/FRS2/RARB/RBPJ/MEF2C/BMPR1A/AKAP6/BMP7/PROX1/TBX3/LMNA/RGS2/DHX36/MEF2A/PDCD4/SRF/SOX6/NEBL/CITED2/EGFR/SORBS2/SGCD/VEGFA/SLC9A1/NRG1/FOLR1/FOXP1/TENM4
BP	GO:0110148	biomineralization	59	-0.589735	-1.83252	0.000114484	0.0021439	0.00159631	1845	tags=47%, list=22%, signal=37%	HIF1A/STIM1/WDR72/TXLNG/LTBP3/ROCK2/BMPR2/ANKH/FBLN7/FGFR2/ROR2/CNNM4/ROCK1/SLC20A1/MEF2C/BMPR1A/BMP7/ATP2B1/SMAD3/ADGRV1/CEBPB/KLF10/MGP/WLS/SOX9/SGMS2/ENPP1/CCN1
CC	GO:0030666	endocytic vesicle membrane	91	0.447663	1.7853	0.000114746	0.0021439	0.00159631	679	tags=25%, list=8%, signal=23%	CD74/B2M/HLA-A/HLA-C/HLA-B/ATP6V0E2/CLTC/HLA-DRA/RAB11B/VAMP2/CYBA/VAMP8/HLA-E/CALR/SCARB2/HLA-DRB1/HLA-DPA1/HLA-DPB1/AP2M1/LAMP2/LAMP1/AP2S1/DNM2
BP	GO:0009205	purine ribonucleoside triphosphate metabolic process	163	0.369947	1.63537	0.00011613	0.00216279	0.00161038	1429	tags=39%, list=17%, signal=33%	RHOA/ALDOA/ATP5F1B/NUPR1/NDUFB2/ATP5F1A/GPI/ATP5MC3/PINK1/FIS1/PGAM1/NDUFV2/ATP5PB/VCP/PFKL/SDHC/PGK1/GAPDH/TPI1/ATP5F1C/HK1/NDUFA6/ATP5PD/ATP5MC2/NME2/ATP5PO/ATP5F1D/ENO1/NDUFV1/NDUFA11/TSPO/ITPA/NDUFAB1/SDHA/ATP5PF/NDUFA7/NDUFS2/NDUFA10/LDHA/NDUFA8/BAD/AK2/NDUFS8/NDUFS5/OGDHL/NT5E/ANTKMT/NDUFA13/SDHD/NDUFB8/NDUFC2/NDUFA12/EIF6/ATP5F1E/NDUFB5/NDUFS3/NUDT5/NDUFB7/NDUFA2/NDUFS1/MLST8/NDUFA9/NDUFB10
BP	GO:0009150	purine ribonucleotide metabolic process	276	0.319986	1.49449	0.000120743	0.00224148	0.00166897	1429	tags=34%, list=17%, signal=30%	RHOA/ALDOA/ATP5F1B/NUPR1/NDUFB2/ATP5F1A/GPI/GUK1/PDE10A/ATP5MC3/ACAT1/ELOVL1/HSD17B4/PINK1/FIS1/PGAM1/NDUFV2/ATP5PB/VCP/PFKL/SDHC/PGK1/GAPDH/TPI1/ATP5F1C/HK1/NDUFA6/ATP5PD/ATP5MC2/PDE7B/NME2/ATP5PO/CROT/ABHD14B/ATP5F1D/ENO1/NDUFV1/GPAM/MCCC2/NDUFA11/APRT/TSPO/ITPA/NDUFAB1/SDHA/ATP5PF/NDUFA7/NDUFS2/NUDT3/HMGCR/NDUFA10/LDHA/NDUFA8/BAD/HINT1/AK2/NDUFS8/PDHA1/DLST/NDUFS5/DLD/OGDHL/NT5E/COASY/ANTKMT/A…
BP	GO:0016055	Wnt signaling pathway	233	-0.439688	-1.58415	0.000121894	0.00225563	0.0016795	1126	tags=27%, list=13%, signal=24%	MARK1/RBPJ/RYK/CTR9/AMOTL2/MLLT3/SMURF2/ZRANB1/USP47/DIXDC1/STK3/GLI3/FOXO1/GSK3B/PTEN/INVS/UBR5/CSNK1A1/EDA/SHISA2/WNK1/PRICKLE2/SMAD3/FERMT2/TCF7L1/CDK14/HHEX/PRKN/DDIT3/CPE/GRK5/SKI/GNAQ/EGFR/CCNYL1/DAAM1/ABL1/MACF1/CTNNB1/USP34/NR4A2/RBMS3/TBL1X/DDX3X/LATS2/FOLR1/WLS/MDK/TBL1XR1/FOXO3/TLE4/SOX9/SOX4/WWTR1/TCF7L2/WWOX/SULF1/MAGI2/EXT1/KLF4/EGR1/PLPP3
MF	GO:0016853	isomerase activity	93	0.450249	1.82308	0.000123373	0.00227162	0.00169141	994	tags=29%, list=12%, signal=26%	FKBP2/P4HB/GPI/PDIA6/ECI1/MIF/PDIA3/FKBP8/HSD17B4/PGAM1/CRELD1/TPI1/PPIF/PDIA4/PPIA/ITGB3/ECHS1/FKBP1A/PPIB/AIP/ECH1/PIN1/CRELD2/ERP44/GNPDA1/TXNDC5/GSTZ1
CC	GO:0005770	late endosome	174	0.363346	1.61783	0.000123543	0.00227162	0.00169141	1735	tags=34%, list=21%, signal=28%	CD74/ANXA2/MAP1LC3A/PRKAR1A/ANXA6/HLA-DRA/HLA-DMB/PSAP/VAMP8/LITAF/LAMTOR1/CD63/SCARB2/HLA-DRB1/YIPF1/MAPK1/NBR1/LGMN/CHMP1B/LAMP2/RAB14/HGS/VPS28/LAMP1/PARM1/CHMP5/VTI1B/GRN/VPS35/TPT1/LAMTOR4/MVB12A/KCNQ1/LAMTOR3/LAMTOR5/NEDD4L/VPS26B/RAB11A/ABCB6/CHMP4C/LAMTOR2/ARL8A/CHMP3/SDF4/RAB9A/CHMP2A/CDIP1/CHMP1A/WDR48/VAMP7/VPS29/RAB7A/DERL2/YIPF2/CHMP4A/PIK3R4/FYCO1/RILP/MAP2K2/LAPTM4B
MF	GO:0044548	S100 protein binding	11	0.838219	2.10552	0.00012542	0.00229883	0.00171167	292	tags=45%, list=3%, signal=44%	S100A1/ANXA2/EZR/S100A11/ANXA11
BP	GO:0048762	mesenchymal cell differentiation	103	-0.518247	-1.72092	0.000127017	0.00232077	0.00172801	1555	tags=49%, list=19%, signal=40%	LDLRAD4/EMP2/FGFR2/SPRED2/CLASP1/HNRNPAB/TGFBR3/ROCK1/HES1/SPRY1/GLIPR2/MARK1/RBPJ/CLASP2/MEF2C/BMPR1A/BMP7/RTN4/TBX3/GSK3B/PTEN/EFNA1/SPRED1/PDCD4/EPHA3/SMAD3/FERMT2/PHACTR4/CITED2/BCL2/EPB41L5/SNAI1/VASN/EDN3/CTNNB1/FAM172A/NRG1/SEMA3D/DDX5/FBXL17/FOLR1/MDK/S100A4/SEMA4A/SOX9/WWTR1/TCF7L2/EPHA4/ERBB4/EXT1
BP	GO:0010975	regulation of neuron projection development	202	-0.451035	-1.61013	0.000129654	0.00236149	0.00175833	1201	tags=32%, list=14%, signal=28%	HES1/SKIL/ABI2/ARHGAP44/CBFA2T2/MARK1/THOC2/RYK/MAP3K13/SIPA1L1/BMP7/DIXDC1/ID1/RTN4/PMP22/STAU2/TIAM2/ROBO1/RGS2/GSK3B/PTEN/PTPRS/IL1RAPL1/DHX36/ADNP/MYLIP/EFNA1/CAMSAP2/EPHA3/EP300/SRF/NFE2L2/PPP3CA/PLXNA2/MYCBP2/RTN4RL2/VEGFA/TENM3/ABL1/MACF1/LRRC7/PRKD1/SEMA3D/RAPGEF2/CUX2/PRAG1/BRAF/IFRD1/CRABP2/MDK/ULK4/PTPRD/CAMK1D/IGF1R/ARC/SEMA4A/SDC2/NTRK2/SLIT2/LRRC4C/EPHA4/PAK3/MAGI2/PTPRG/KLF4
CC	GO:0005839	proteasome core complex	17	0.757744	2.06797	0.000138813	0.00251251	0.00187077	1817	tags=88%, list=22%, signal=69%	PSMB1/PSMF1/PSMA5/PSMB5/PSMB3/PSMA6/PSMB6/PSMA3/PSMA1/PSMA2/PSMB7/PSMB10/PSMB8/PSMA7/PSMB2
BP	GO:0050890	cognition	116	-0.504719	-1.70327	0.000138548	0.00251251	0.00187077	1420	tags=36%, list=17%, signal=31%	PICALM/ITGB1/ARF4/KMT2A/MECP2/NF1/CHD7/CPEB3/PPP3CB/MEF2C/SETD5/CLDN5/TANC1/PTEN/DNAAF4/NEDD9/ADNP/EIF4A3/PLK2/ATP8A1/EP300/SRF/PRKN/EGFR/SOBP/NIPBL/CEBPB/CCND2/ABL1/CUX2/BRAF/BTBD9/ATXN1/MDK/SHANK2/ARC/RCAN1/NTRK2/BTG2/SGK1/EGR2/FOS
MF	GO:0004033	aldo-keto reductase (NADP) activity	14	0.779128	2.05929	0.000139666	0.00252008	0.00187641	950	tags=57%, list=11%, signal=51%	AKR1C1/CBR1/KCNAB1/DHRS7/DHRS4/SPR/AKR1A1/DHRS3
BP	GO:0050877	nervous system process	318	-0.41745	-1.53589	0.000140518	0.00252758	0.001882	1420	tags=27%, list=17%, signal=23%	PICALM/ITGB1/CCDC66/ARF4/AKAP9/CNNM4/SNCA/SPAG16/ITPR1/ABAT/KMT2A/MECP2/SPX/B3GNT2/NF1/CHD7/ATXN7/CPEB3/PPP3CB/MEF2C/CDC14A/DIAPH1/HIPK2/SETD5/CLDN5/TANC1/GSK3B/PTEN/DNAAF4/NEDD9/ADNP/TMEM98/EIF4A3/PLK2/ATP8A1/VTI1A/CACNA1D/OTOS/EP300/SRF/ADGRV1/MYO9A/PPP3CA/THRB/PRKN/DDIT3/EGFR/MYCBP2/EPHB1/SOBP/NIPBL/SLC9A1/CEBPB/CCND2/NAV2/ABL1/COL4A3/TBL1X/BBS9/CUX2/DLGAP2/BRAF/BTBD9/ATXN1/MDK/SHANK2/SLC26A4/…
BP	GO:0055017	cardiac muscle tissue growth	36	-0.673975	-1.91748	0.000144069	0.00256459	0.00190956	1444	tags=61%, list=17%, signal=51%	FGFR2/TGFBR3/YY1/MAP2K4/RBPJ/MEF2C/BMPR1A/HEG1/AKAP6/RGS2/PTEN/DIPK2A/ARID2/CITED2/SKI/SORBS2/ABL1/JARID2/FOXP1/TENM4/ERBB4/ZFPM2
CC	GO:0032592	integral component of mitochondrial membrane	70	0.496543	1.91371	0.000143238	0.00256459	0.00190956	1526	tags=36%, list=18%, signal=29%	APOO/GHITM/CHCHD10/PINK1/FIS1/SLC25A3/MCUR1/SMDT1/TOMM20/FUNDC2/HSPA9/OXA1L/COA3/TIMM17A/MICOS10/ARMCX3/TIMM23/MICOS13/ABCB6/SAMM50/TOMM70/RHOT2/MTX2/TIMM17B/MPC2
BP	GO:0031099	regeneration	79	-0.551289	-1.76702	0.000144121	0.00256459	0.00190956	1467	tags=37%, list=17%, signal=31%	CD9/NDEL1/TGFBR3/LARGE1/ANXA1/SRSF5/PGF/DHFR/PPARD/UPF2/GLI3/PTEN/PTPRS/PPP3CA/BCL2/RTN4RL2/CEBPB/BRAF/IFRD1/FOLR1/MDK/IGF1R/CDKN1A/CPQ/EPHA4/ERBB4/NR4A3/KLF4/JUN
BP	GO:0016050	vesicle organization	243	0.331361	1.5358	0.000144347	0.00256459	0.00190956	2072	tags=35%, list=25%, signal=27%	PLEKHJ1/ANXA2/STX12/PEF1/AKT2/VAMP2/VAMP8/DNAJC13/SEC31A/LAMTOR1/SDC1/SCARB2/SNX3/TRAPPC1/ARFGEF2/PDCD6IP/ATP6V1D/AP3S1/RNASEK/RAB5B/CHMP1B/AP2M1/RAB14/AP1S1/TMED2/HGS/VPS28/CHMP5/RAB1A/HPS1/TFG/VTI1B/PDCD6/CAV2/RAB13/SEC24C/SEC23B/MVB12A/USO1/SEC13/VAMP3/TOM1/RAB29/TRAPPC12/ATP6V0B/TMED9/AP3D1/RAB11A/ABCB6/TMEM127/TRAPPC6A/ARFGAP2/TRAPPC4/CHMP4C/BLOC1S1/CHMP3/CHMP2A/VPS25/GOLPH3/CHMP1A/ATP6V1F/V…
BP	GO:0051216	cartilage development	72	-0.55866	-1.7681	0.000146103	0.00258785	0.00192687	1132	tags=36%, list=13%, signal=32%	RARB/MEF2C/BMPR1A/BMP7/TWSG1/GLI3/TIMP1/GHR/SMAD3/ZEB1/SRF/SOX6/SNAI1/NFIB/STC1/CTNNB1/MGP/SERPINH1/MDK/TRPS1/SOX9/EFEMP1/SOX5/SULF1/EXT1/CCN1
MF	GO:0004601	peroxidase activity	28	0.670753	2.13185	0.000146603	0.0025888	0.00192758	425	tags=36%, list=5%, signal=34%	PRDX1/TPO/GSTP1/GPX3/PRDX6/PRDX3/PRDX5/CAT/GPX4/CLIC2
BP	GO:0001892	embryonic placenta development	50	-0.616552	-1.85041	0.000151598	0.00266887	0.0019872	1652	tags=58%, list=20%, signal=47%	HIF1A/SP3/EPAS1/PRDM1/FZD5/HECTD1/FGFR2/PKD2/CEBPA/GRHL2/HES1/SPINT2/RBPJ/BMP7/BPTF/STK3/BIRC6/SOCS3/PHLDA2/CITED2/NCOA1/EGFR/SNAI1/ZFP36L1/CEBPB/DNAJB6/KRT19/CCN1/JUNB
BP	GO:0060485	mesenchyme development	119	-0.510031	-1.72144	0.000152097	0.00266953	0.00198769	1555	tags=49%, list=19%, signal=40%	LDLRAD4/BMPR2/EMP2/FGFR2/PKD2/SPRED2/CLASP1/HNRNPAB/TGFBR3/MDM4/ROCK1/HES1/SPRY1/GLIPR2/MARK1/RBPJ/CLASP2/MEF2C/BMPR1A/BMP7/RTN4/TBX3/ROBO1/GSK3B/PTEN/MDM2/EFNA1/EXOC4/SPRED1/PDCD4/EPHA3/SMAD3/FERMT2/PHACTR4/CITED2/BCL2/EPB41L5/SNAI1/VASN/EDN3/ZFP36L1/CTNNB1/FAM172A/NRG1/SEMA3D/DDX5/FBXL17/FOLR1/MDK/S100A4/SEMA4A/SOX9/WWTR1/TCF7L2/EPHA4/ERBB4/EXT1/ZFPM2
BP	GO:0009062	fatty acid catabolic process	73	0.481435	1.84435	0.000153356	0.00267541	0.00199207	1584	tags=38%, list=19%, signal=31%	IVD/ECI1/ACAT1/AKT2/HSD17B4/ACAA2/HADHB/SCP2/DECR1/CROT/HADHA/ECHS1/ACADS/ECH1/CRAT/PCCB/AUH/ETFA/NUDT7/BDH2/PCK2/HADH/LONP2/ACAA1/PEX2/ETFB/ECHDC2/CPT2
BP	GO:0001655	urogenital system development	155	-0.476828	-1.66079	0.000153074	0.00267541	0.00199207	1444	tags=37%, list=17%, signal=32%	FGFR2/PKD2/FBN1/TBC1D32/CYP7B1/ANXA1/GREB1L/HES1/JMJD6/SPRY1/DLG1/FRS2/NF1/RARB/HS2ST1/COL4A4/MEF2C/BMP7/TIPARP/PROX1/ADAMTS1/GLI3/KIF26B/WDPCP/PTEN/DYNC2H1/AHI1/FREM2/AR/CTSH/SMAD3/PPP3CA/BCL2/VEGFA/NIPBL/COL4A3/CTNNB1/PCSK5/FOXJ1/ID4/FMN1/ASXL1/SOX9/SLIT2/SOX4/WWTR1/ODC1/PBX1/FRAS1/NFIA/EPHA4/SULF1/MAGI2/ERBB4/EXT1/CRIP1/MYO1E/EGR1
BP	GO:0022603	regulation of anatomical structure morphogenesis	414	-0.396702	-1.47286	0.000153848	0.00267593	0.00199246	1675	tags=37%, list=20%, signal=31%	KLF2/RALBP1/SLC23A2/SH3D19/CD40/VEGFC/ZMYM4/ROCK2/MYH10/EPS8/CDH1/HSPG2/BMPR2/ZNRF3/RHOB/EMP2/UST/CFDP1/FGFR2/AGO2/NDEL1/ITGB1/CLASP1/ROR2/PIK3CB/DNM1L/GADD45A/AKT3/SASH1/ROCK1/ANXA1/MECP2/HES1/SPRY1/EPN2/MKLN1/DLG1/RDX/SKIL/FRS2/NF1/ABI2/PGF/ARHGAP44/PPARG/RYK/CLASP2/TMEM135/MLLT3/SMURF2/MEF2C/BMPR1A/ZRANB1/MAP3K13/PHIP/SIPA1L1/BMP7/DIXDC1/ID1/DDAH1/RTN4/GRIP1/ADAMTS1/DIAPH1/HIPK2/STAU2/TIAM2/RO…
CC	GO:1905369	endopeptidase complex	67	0.507979	1.95455	0.000156063	0.00270633	0.00201509	1817	tags=52%, list=22%, signal=41%	TXNL1/CAPNS1/VCP/CAPN2/PSMB1/PSMD8/PSMC3/PSMF1/PSMA5/RAD23B/PSMC4/PSMB5/PSMB3/PSMA6/PSMB6/PSMA3/PSMD4/UBQLN1/PSMA1/PSMD2/PSMA2/PSMB7/PSMB10/PSME2/PSMD9/ADRM1/PSMD3/PSMD13/PSME1/PSME3/RAD23A/PSMB8/PSMD7/PSMA7/PSMB2
BP	GO:0000041	transition metal ion transport	53	0.537843	2.00326	0.000158937	0.00274795	0.00204608	803	tags=25%, list=10%, signal=22%	FTL/FTH1/B2M/CLTC/ISCU/RAB11B/COX17/SLC40A1/DNM2/SLC39A7/ATP13A1/SLC39A4/SLC48A1
BP	GO:0009259	ribonucleotide metabolic process	283	0.316433	1.47429	0.000159626	0.00275164	0.00204883	1429	tags=34%, list=17%, signal=29%	RHOA/ALDOA/ATP5F1B/NUPR1/NDUFB2/ATP5F1A/GPI/GUK1/PDE10A/ATP5MC3/ACAT1/ELOVL1/HSD17B4/PINK1/FIS1/PGAM1/NDUFV2/ATP5PB/VCP/PFKL/SDHC/PGK1/GAPDH/TPI1/ATP5F1C/HK1/NDUFA6/ATP5PD/ATP5MC2/PDE7B/NME2/ATP5PO/CROT/ABHD14B/ATP5F1D/ENO1/NDUFV1/GPAM/MCCC2/NDUFA11/APRT/CMPK1/TSPO/ITPA/NDUFAB1/SDHA/ATP5PF/NDUFA7/NDUFS2/NUDT3/HMGCR/NDUFA10/LDHA/NDUFA8/BAD/HINT1/AK2/NDUFS8/PDHA1/DLST/NDUFS5/DLD/OGDHL/NT5E/COASY/AN…
BP	GO:0030097	hemopoiesis	404	-0.401634	-1.49058	0.000160298	0.00275503	0.00205135	1513	tags=30%, list=18%, signal=26%	IL15/IFI16/RCOR1/IRF1/HECTD1/FGFR2/PICALM/MAF/ITGB1/FBN1/ITM2A/ROR2/TGFBR3/TENT2/YY1/CEBPA/ANXA1/PNP/ADAM17/KMT2A/ARID1A/CMTM7/HES1/TTC7A/JMJD6/CTSL/NF1/TET2/PPARG/CHD7/WDR7/RBPJ/CTR9/PPP3CB/MLLT3/MEF2C/SSBP3/PTPRJ/KAT6A/PHF14/CD83/TIPARP/TWSG1/DOCK11/HIPK2/STK3/GLI3/ARID4A/SMARCA2/TOB2/N4BP2L2/SIRT1/NEDD9/DHX36/TMEM98/ERCC1/KAT6B/RC3H1/PRKCA/TFRC/HMGB1/RIPK1/RBM47/PKNOX1/RHEX/PRRC2C/SOS1/EP300/Z…
BP	GO:2000147	positive regulation of cell motility	244	-0.429939	-1.55333	0.0001609	0.00275721	0.00205297	1739	tags=39%, list=21%, signal=31%	ANXA3/PIK3C2A/AGER/OXSR1/RUFY3/CFAP69/CD40/VEGFC/ACKR3/CD47/ROCK2/BMPR2/RHOB/PDGFC/AGO2/ITGB1/CLASP1/ROR2/PIK3CB/DNM1L/CAVIN1/MGAT5/TMSB4X/AKT3/SASH1/ANXA1/MAP4K4/ADAM17/MAPRE2/LAMB1/CFAP20/RDX/GLIPR2/PGF/CLASP2/SMURF2/BMP7/RTN4/RIN2/PROX1/ADAMTS1/DIAPH1/SIRT1/NEDD9/PRKCA/PLK2/ATP8A1/HMGB1/WNK1/CTSH/SYNE2/SMAD3/FERMT2/ACTN4/NFE2L2/PPP3CA/ZNF609/TJP1/BCL2/PRKCE/EPB41L5/EGFR/SNAI1/VEGFA/IGFBP5/NIPB…
BP	GO:0030217	T cell differentiation	123	-0.499358	-1.68451	0.000165322	0.00282462	0.00210317	1285	tags=34%, list=15%, signal=29%	ANXA1/PNP/ADAM17/ARID1A/JMJD6/CTSL/CHD7/PPP3CB/CD83/GLI3/SMARCA2/TMEM98/RC3H1/HMGB1/PKNOX1/SOS1/ZEB1/SRF/ARID2/ZFP36L2/BCL2/AMBRA1/ZFP36L1/ACTB/ABL1/CTNNB1/FOXJ1/BRAF/SH3RF1/MDK/FOXP1/SOCS1/FOXO3/SEMA4A/SOX4/ARID1B/PIK3R3/RORA/MAFB/NFKBIZ/EGR1/JUNB
BP	GO:0048534	hematopoietic or lymphoid organ development	420	-0.394288	-1.4658	0.000170215	0.00289967	0.00215905	1513	tags=30%, list=18%, signal=26%	IL15/IFI16/RCOR1/IRF1/HECTD1/FGFR2/PICALM/MAF/ITGB1/FBN1/ITM2A/ROR2/TGFBR3/TENT2/YY1/CEBPA/ANXA1/PNP/ADAM17/KMT2A/ARID1A/CMTM7/HES1/TTC7A/JMJD6/CTSL/NF1/TET2/PPARG/CHD7/WDR7/RBPJ/CTR9/PPP3CB/MLLT3/MEF2C/SSBP3/PTPRJ/KAT6A/PHF14/CD83/TIPARP/TWSG1/DOCK11/HIPK2/STK3/GLI3/ARID4A/SMARCA2/TOB2/N4BP2L2/LMO4/SIRT1/NEDD9/DHX36/TMEM98/ERCC1/KAT6B/RC3H1/PRKCA/TFRC/HMGB1/RIPK1/RBM47/PKNOX1/RHEX/PRRC2C/SOS1/EP…
MF	GO:0003955	NAD(P)H dehydrogenase (quinone) activity	37	0.608698	2.06595	0.000174675	0.00296692	0.00220912	1429	tags=59%, list=17%, signal=50%	NQO1/NDUFB2/NDUFV2/NDUFA6/NDUFV1/NDUFA4/NDUFA7/NDUFS2/NDUFA10/NDUFA8/NDUFS8/NDUFS5/NDUFB8/NDUFC2/NDUFA12/NDUFB5/NDUFS3/NDUFB7/NDUFA2/NDUFS1/NDUFA9/NDUFB10
MF	GO:0004888	transmembrane signaling receptor activity	127	-0.494782	-1.67839	0.00017529	0.00296865	0.00221041	1633	tags=35%, list=19%, signal=29%	FZD5/ACKR3/BMPR2/GPRC5C/FGFR2/ROR2/TGFBR3/NPR3/SORL1/PTPRK/PPARG/RYK/BMPR1A/XPR1/ROBO1/EPHA5/ANTXR1/GHR/PDGFRL/CTSH/EPHA3/ADGRV1/PLXNA2/EGFR/EPHB1/ADGRA3/ADGRL2/PTPRM/TNFRSF10B/EPHA6/GPRC5A/CLDN4/PTPRD/TSHR/IGF1R/NTRK2/EFEMP1/CRIM1/EPHA4/UNC5C/CLDN3/ERBB4/PTPRG/BCAM/INTS6
BP	GO:0030335	positive regulation of cell migration	233	-0.435574	-1.56933	0.000179174	0.00302559	0.00225281	1739	tags=39%, list=21%, signal=32%	ANXA3/PIK3C2A/AGER/OXSR1/RUFY3/CD40/VEGFC/ACKR3/CD47/ROCK2/BMPR2/RHOB/PDGFC/AGO2/ITGB1/CLASP1/ROR2/PIK3CB/DNM1L/MGAT5/TMSB4X/AKT3/SASH1/ANXA1/MAP4K4/ADAM17/MAPRE2/LAMB1/RDX/GLIPR2/PGF/CLASP2/SMURF2/BMP7/RTN4/RIN2/PROX1/ADAMTS1/DIAPH1/SIRT1/NEDD9/PRKCA/PLK2/ATP8A1/HMGB1/WNK1/CTSH/SYNE2/SMAD3/FERMT2/ACTN4/NFE2L2/PPP3CA/ZNF609/TJP1/BCL2/PRKCE/EPB41L5/EGFR/SNAI1/VEGFA/IGFBP5/NIPBL/EDN3/BCAS3/ABL1/PRK…
MF	GO:0008201	heparin binding	48	-0.617691	-1.84166	0.000180194	0.00303396	0.00225904	1534	tags=52%, list=18%, signal=43%	NELL2/FBLN7/FGFR2/FBN1/TGFBR3/PGF/BMP7/TWSG1/ADAMTS1/PTPRS/SOD3/CFH/FSTL1/LIPG/VEGFA/LTBP2/NAV2/HBEGF/SMOC2/MDK/SLIT3/SLIT2/CCDC80/COL23A1/CCN1
BP	GO:0048706	embryonic skeletal system development	35	-0.666938	-1.89199	0.000182375	0.00306178	0.00227975	1229	tags=46%, list=15%, signal=39%	GRHL2/DLG1/BMP7/GLI3/EIF4A3/PCGF2/SMAD3/ZEB1/XYLT1/NIPBL/CTNNB1/PCSK5/KIAA1217/PBX1/SULF1/EXT1
BP	GO:0001916	positive regulation of T cell mediated cytotoxicity	10	0.837635	2.03763	0.000187261	0.00313472	0.00233406	402	tags=60%, list=5%, signal=57%	B2M/HLA-A/HLA-B/HLA-DRA/HLA-E/HLA-DRB1
BP	GO:0060411	cardiac septum morphogenesis	33	-0.680905	-1.90513	0.000188351	0.00314076	0.00233856	1545	tags=55%, list=18%, signal=45%	BMPR2/FGFR2/TGFBR3/HES1/CHD7/RBPJ/BMPR1A/BMP7/PROX1/TBX3/ROBO1/MDM2/CITED2/SLIT3/SLIT2/SOX4/ZFPM2/CCN1
BP	GO:0071560	cellular response to transforming growth factor beta stimulus	152	-0.475634	-1.65046	0.000188706	0.00314076	0.00233856	1577	tags=37%, list=19%, signal=30%	ZMIZ1/NR3C1/ZBTB7A/LDLRAD4/NLK/RNF111/FGFR2/FBN1/SPRED2/TGFBR3/ADAM17/SPRY1/SKIL/PTPRK/PPARG/SMURF2/MEF2C/BMPR1A/PEG10/ID1/CDKN1C/TWSG1/HIPK2/ARID4A/CLDN5/SIRT1/USP9X/ING1/FUT8/CREBBP/PRDM16/SPRED1/EP300/SMAD3/FERMT2/ZEB1/ZFP36L2/HSP90AB1/SOX6/CITED2/SKI/EPB41L5/LTBP2/VASN/ARID4B/ZFP36L1/ABL1/LATS2/FOLR1/IGF1R/SOX9/WWOX/SOX5/FOS/JUN/HSPA1A
BP	GO:0048562	embryonic organ morphogenesis	95	-0.532625	-1.76087	0.000193806	0.00321641	0.00239489	1444	tags=38%, list=17%, signal=32%	FGFR2/PKD2/FBN1/MIB1/GRHL2/ARL13B/HES1/DLG1/FRS2/CHD7/RARB/MEF2C/BMP7/PROX1/TBX3/HIPK2/GLI3/WDPCP/EFNA1/AHI1/EIF4A3/PCGF2/SMAD3/ZEB1/SRF/PHACTR4/CITED2/SOBP/NIPBL/CTNNB1/FOLR1/SOX9/EFEMP1/ID2/MAFB/RYR2
BP	GO:0045165	cell fate commitment	88	-0.528434	-1.72453	0.000197529	0.00326882	0.00243391	1241	tags=39%, list=15%, signal=33%	KDM6B/HES1/RTF1/CTSL/PPARG/RBPJ/CTR9/MEF2C/BMPR1A/GATAD2B/PROX1/TBX3/GLI3/LMO4/EYA2/CHD4/AR/RAB10/SOX6/BCL2/CTNNB1/NRG1/BRAF/IFRD1/LATS2/MCL1/TENM4/SOX9/TCF7L2/SOX5/ID2/ERBB4/EXT1/KLF4
BP	GO:0006098	pentose-phosphate shunt	15	0.778882	2.0697	0.000198985	0.00328353	0.00244486	524	tags=40%, list=6%, signal=38%	TKT/TALDO1/PGD/PGAM1/PGLS/G6PD
BP	GO:0051962	positive regulation of nervous system development	116	-0.498341	-1.68175	0.000201883	0.0033219	0.00247343	1239	tags=45%, list=15%, signal=39%	SMARCD3/CDKL5/RAB21/LYN/ARMCX5-GPRASP2/HIF1A/TPBG/DICER1/CDKL3/GOLGA4/RUFY3/VEGFC/MAN2A1/BMPR2/NDEL1/ITGB1/MECP2/HES1/SPEN/SKIL/MAP3K13/PRKCH/DIXDC1/GLI3/STAU2/TIAM2/ROBO1/LRRN3/IL1RAPL1/DHX36/ADNP/SRF/PLXNA2/EPHB1/VEGFA/MACF1/CTNNB1/ID4/NAP1L1/CUX2/BRAF/CRABP2/MDK/PTPRD/SEMA4A/TENM4/NTRK2/SLIT2/EPHA4/ID2/PAK3/EGR2
BP	GO:0003012	muscle system process	168	-0.463224	-1.62579	0.000206208	0.00336607	0.00250632	1390	tags=35%, list=17%, signal=30%	PPP1R12B/AKAP9/ZDHHC21/YY1/SLMAP/ROCK1/ABAT/MAP2K4/SPX/DLG1/PDE5A/PPARG/CALM2/ASB3/AKAP6/TBX3/LMNA/MYOF/ATP2B1/RGS2/FOXO1/SNTB1/TMOD1/ANK2/PRKCA/MEF2A/CALM1/CACNA1D/SMAD3/SRF/TPM1/PPP3CA/MYL9/GJA1/SORBS2/SGCD/IGFBP5/SLC9A1/EDN3/MYL6B/STC1/JARID2/CALD1/UTRN/DTNA/LMOD1/ATP1B1/FOXP1/APBB2/FOXO3/CACNA2D1/SULF1/HOMER1/HSP90AA1/NR4A3/CRYAB/PRKG1/RYR2/NR4A1
BP	GO:0006914	autophagy	377	0.288611	1.37915	0.000206311	0.00336607	0.00250632	2092	tags=37%, list=25%, signal=29%	MAP1LC3A/SNX5/NUPR1/FBXO7/ATP6V0E2/CLTC/CAPNS1/TMBIM6/STX12/DAPL1/GABARAP/RAB1B/DAP/CAPN1/SLC25A5/PSAP/PINK1/FIS1/CTTN/VAMP8/SESN1/VCP/ORMDL3/GAPDH/ANXA7/UCHL1/GABARAPL1/STUB1/FUNDC2/TBC1D17/WDR45/TOLLIP/ATP6V1D/GOLGA2/NBR1/CDK16/EEF1A1/TSPO/CHMP1B/LAMP2/VDAC1/EIF4G2/RAB24/HGS/VPS28/TMEM208/CHMP5/VPS51/DDRGK1/BAD/RAB1A/VTI1B/VPS35/GABARAPL2/RALB/AUP1/POLDIP2/EIF4G1/CTSD/MVB12A/ENDOG/TOM1/VPS26B/R…
BP	GO:0061919	process utilizing autophagic mechanism	377	0.288611	1.37915	0.000206311	0.00336607	0.00250632	2092	tags=37%, list=25%, signal=29%	MAP1LC3A/SNX5/NUPR1/FBXO7/ATP6V0E2/CLTC/CAPNS1/TMBIM6/STX12/DAPL1/GABARAP/RAB1B/DAP/CAPN1/SLC25A5/PSAP/PINK1/FIS1/CTTN/VAMP8/SESN1/VCP/ORMDL3/GAPDH/ANXA7/UCHL1/GABARAPL1/STUB1/FUNDC2/TBC1D17/WDR45/TOLLIP/ATP6V1D/GOLGA2/NBR1/CDK16/EEF1A1/TSPO/CHMP1B/LAMP2/VDAC1/EIF4G2/RAB24/HGS/VPS28/TMEM208/CHMP5/VPS51/DDRGK1/BAD/RAB1A/VTI1B/VPS35/GABARAPL2/RALB/AUP1/POLDIP2/EIF4G1/CTSD/MVB12A/ENDOG/TOM1/VPS26B/R…
BP	GO:0009199	ribonucleoside triphosphate metabolic process	166	0.367237	1.6218	0.000207441	0.0033725	0.00251111	1429	tags=38%, list=17%, signal=32%	RHOA/ALDOA/ATP5F1B/NUPR1/NDUFB2/ATP5F1A/GPI/ATP5MC3/PINK1/FIS1/PGAM1/NDUFV2/ATP5PB/VCP/PFKL/SDHC/PGK1/GAPDH/TPI1/ATP5F1C/HK1/NDUFA6/ATP5PD/ATP5MC2/NME2/ATP5PO/ATP5F1D/ENO1/NDUFV1/NDUFA11/TSPO/ITPA/NDUFAB1/SDHA/ATP5PF/NDUFA7/NDUFS2/NDUFA10/LDHA/NDUFA8/BAD/AK2/NDUFS8/NDUFS5/OGDHL/NT5E/ANTKMT/NDUFA13/SDHD/NDUFB8/NDUFC2/NDUFA12/EIF6/ATP5F1E/NDUFB5/NDUFS3/NUDT5/NDUFB7/NDUFA2/NDUFS1/MLST8/NDUFA9/NDUFB10
BP	GO:0006935	chemotaxis	200	-0.452316	-1.61459	0.000208452	0.0033725	0.00251111	1382	tags=33%, list=16%, signal=28%	PIK3CB/DNM1L/TMSB4X/CYP7B1/CMTM8/ANXA1/NEXN/ADAM17/ABCC1/DDT/CMTM7/B3GNT2/PGF/CKLF/PIP5K1A/RYK/CNTN6/PTPRJ/BMP7/NCAM1/GLI3/ROBO1/EPHA5/NEDD9/EFNA1/OPHN1/HMGB1/WNK1/SOS1/EPHA3/SMAD3/PLXNA2/NBL1/SLC12A2/MYCBP2/EPHB1/NFIB/VEGFA/HMGB2/EDN3/PRKD1/PTPRM/NRG1/ALCAM/SEMA3D/HBEGF/SMOC2/EPHA6/FER/RARRES2/MDK/CAMK1D/CNTN4/SLIT3/DUSP1/SEMA4A/ITGA9/SLIT2/PALLD/EPHA4/UNC5C/EGR2/CNTN5/EXT1/CCN1/NR4A1
BP	GO:0042330	taxis	200	-0.452316	-1.61459	0.000208452	0.0033725	0.00251111	1382	tags=33%, list=16%, signal=28%	PIK3CB/DNM1L/TMSB4X/CYP7B1/CMTM8/ANXA1/NEXN/ADAM17/ABCC1/DDT/CMTM7/B3GNT2/PGF/CKLF/PIP5K1A/RYK/CNTN6/PTPRJ/BMP7/NCAM1/GLI3/ROBO1/EPHA5/NEDD9/EFNA1/OPHN1/HMGB1/WNK1/SOS1/EPHA3/SMAD3/PLXNA2/NBL1/SLC12A2/MYCBP2/EPHB1/NFIB/VEGFA/HMGB2/EDN3/PRKD1/PTPRM/NRG1/ALCAM/SEMA3D/HBEGF/SMOC2/EPHA6/FER/RARRES2/MDK/CAMK1D/CNTN4/SLIT3/DUSP1/SEMA4A/ITGA9/SLIT2/PALLD/EPHA4/UNC5C/EGR2/CNTN5/EXT1/CCN1/NR4A1
BP	GO:0008285	negative regulation of cell population proliferation	325	-0.410813	-1.51449	0.000210709	0.00339951	0.00253122	1644	tags=34%, list=20%, signal=29%	ITGA1/FZD5/ACKR3/SKAP2/CDK6/IFT74/BMPR2/SDC4/IL15/IRF1/CD9/PPARGC1A/FGFR2/PKD2/TGFBR3/MDM4/PDS5B/ZNF503/PPM1D/CEBPA/TENT5B/IFI30/NPR3/KMT2A/INTU/CASK/HES1/SPINT2/SPRY1/DLG1/PTPRK/NF1/PDE5A/PPARG/RARB/RBPJ/PAWR/PPP2R5C/DIS3L2/PPARD/MEF2C/PTPRJ/PHF14/BMP7/CD200/CDKN1C/DDAH1/PLPP1/TWSG1/PROX1/TBX3/ADAMTS1/LMNA/PMP22/STK3/GLI3/ROBO1/SMARCA2/TOB2/PTEN/ING1/RC3H1/PER2/PTPN14/B4GALT1/DLC1/AR/PDCD4/SMAD3…
CC	GO:0045259	proton-transporting ATP synthase complex	16	0.759706	2.06089	0.000211724	0.00340641	0.00253636	570	tags=62%, list=7%, signal=58%	ATP5F1B/ATP5F1A/ATP5MC3/ATP5PB/ATP5F1C/ATP5PD/ATP5MC2/ATP5PO/ATP5F1D/ATP5PF
CC	GO:0070160	tight junction	75	-0.562016	-1.79144	0.000214876	0.00344754	0.00256698	1878	tags=48%, list=22%, signal=38%	APC/OCLN/MAGI3/ANK3/UBN1/FZD5/PARD6B/USP53/CGNL1/AFDN/PATJ/NPHP1/MPDZ/DLG1/CYTH3/AMOTL2/CYTH1/PMP22/CLDN5/YBX3/TJP1/GJA1/TRAF4/ASH1L/FRMD4A/ACTB/CTNNB1/SIPA1L3/RAPGEF2/CLDN4/PARD3B/PARD3/MAGI1/MAGI2/CLDN3/FRMD4B
CC	GO:0031300	intrinsic component of organelle membrane	270	0.32673	1.50496	0.000216799	0.00346878	0.0025828	1579	tags=29%, list=19%, signal=24%	CD74/B2M/HLA-A/HLA-C/APOO/HLA-B/HSPA5/STX12/GHITM/HLA-DRA/ELOVL1/PDIA3/CHCHD10/FKBP8/PINK1/FIS1/SLC25A3/HLA-E/CANX/CALR/MCUR1/SMDT1/MAL2/TOMM20/RHBDD2/HLA-DRB1/HLA-DPA1/FUNDC2/EMC3/RAB5B/HLA-DPB1/B4GALNT2/SARAF/LAMP2/BCAP31/HSPA9/OXA1L/EMC10/ATP13A1/YIF1A/DERL3/HM13/COA3/AUP1/WFS1/SEC61A1/TIMM17A/MICOS10/HLA-DQB1/TVP23B/ABHD17A/BFAR/TRAM1/ERGIC3/ARMCX3/PEX11B/TIMM23/SPCS1/MICOS13/ABCB6/SAMM50/RER…
BP	GO:0040017	positive regulation of locomotion	248	-0.430341	-1.55664	0.000221153	0.00352869	0.00262741	1739	tags=38%, list=21%, signal=31%	ANXA3/PIK3C2A/AGER/OXSR1/RUFY3/CFAP69/CD40/VEGFC/ACKR3/CD47/ROCK2/BMPR2/RHOB/PDGFC/AGO2/ITGB1/CLASP1/ROR2/PIK3CB/DNM1L/CAVIN1/MGAT5/TMSB4X/AKT3/SASH1/ANXA1/MAP4K4/ADAM17/MAPRE2/LAMB1/CFAP20/RDX/GLIPR2/PGF/CLASP2/SMURF2/BMP7/RTN4/RIN2/PROX1/ADAMTS1/DIAPH1/SIRT1/NEDD9/PRKCA/PLK2/ATP8A1/HMGB1/WNK1/CTSH/SYNE2/SMAD3/FERMT2/ACTN4/NFE2L2/PPP3CA/ZNF609/TJP1/BCL2/PRKCE/EPB41L5/EGFR/SNAI1/VEGFA/IGFBP5/NIPB…
MF	GO:0004674	protein serine/threonine kinase activity	228	-0.439454	-1.58353	0.000226711	0.00360744	0.00268604	2190	tags=41%, list=26%, signal=31%	TRPM7/SYK/CDK11B/MAPK14/CDKL5/STK38/MAP3K8/PRKDC/TTBK2/MAPKAPK2/ATM/MKNK2/CAMK2D/CDK17/CDKL3/NEK7/TLK2/ATR/PRKAA2/LIMK2/CDK12/PRKCQ/ERN1/MAP3K4/DYRK3/OXSR1/MAP4K3/CDK6/CDC42BPA/ROCK2/BRD4/TAF1/BMPR2/NLK/NEK1/TRIO/TLK1/CSNK1G1/CDK19/SRPK2/TGFBR3/TAOK1/PPM1D/AKT3/GRK3/ROCK1/MAP4K4/PLK3/KSR1/CASK/MAP2K4/MARK1/TOP1/STK17A/BMPR1A/MAP3K13/NEK11/PRKCH/STK33/HIPK2/STK3/GSK3B/CSNK1A1/MOK/PRKCA/PLK2/SIK2/R…
BP	GO:0002396	MHC protein complex assembly	12	0.822546	2.08889	0.000234215	0.00369638	0.00275226	915	tags=75%, list=11%, signal=67%	B2M/HLA-DRA/HLA-DMB/PDIA3/CALR/HLA-DRB1/HLA-DPA1/HLA-DPB1/HLA-DQB1
BP	GO:0002501	peptide antigen assembly with MHC protein complex	12	0.822546	2.08889	0.000234215	0.00369638	0.00275226	915	tags=75%, list=11%, signal=67%	B2M/HLA-DRA/HLA-DMB/PDIA3/CALR/HLA-DRB1/HLA-DPA1/HLA-DPB1/HLA-DQB1
BP	GO:0048857	neural nucleus development	38	0.59151	2.02732	0.000233846	0.00369638	0.00275226	817	tags=37%, list=10%, signal=33%	S100A1/CKB/YWHAH/RHOA/NKX2-1/BASP1/HSPA5/CDC42/ATP5PB/G6PD/ATP5PF/NDRG2/CALM3/YWHAQ
BP	GO:0031214	biomineral tissue development	56	-0.601017	-1.84179	0.000235627	0.00370856	0.00276134	1845	tags=48%, list=22%, signal=38%	HIF1A/STIM1/WDR72/TXLNG/LTBP3/ROCK2/BMPR2/ANKH/FGFR2/ROR2/CNNM4/ROCK1/SLC20A1/MEF2C/BMPR1A/BMP7/ATP2B1/SMAD3/ADGRV1/CEBPB/KLF10/MGP/WLS/SOX9/SGMS2/ENPP1/CCN1
BP	GO:0042327	positive regulation of phosphorylation	350	-0.399129	-1.47223	0.000237973	0.00373533	0.00278127	1807	tags=33%, list=22%, signal=27%	PRKAA2/FNIP1/LIMK2/CLU/RPTOR/ATG14/ERN1/DHX34/AGER/MAP3K4/RALBP1/CD40/FZD5/VEGFC/ROCK2/HSPA2/OSBPL8/BMPR2/SDC4/GPRC5C/IL15/EMP2/FXR1/PDGFC/FGFR2/PKD2/ROR2/AKAP9/TAOK1/BCAR3/SNCA/SASH1/ADAM17/RICTOR/MAP2K4/HES1/PIBF1/DLG1/PDE5A/PGF/PPARG/CALM2/RYK/MEF2C/BMPR1A/MAP3K13/PTPRJ/BMP7/MRNIP/TWSG1/PROX1/SMYD3/HIPK2/STK3/ROBO1/LMO4/EPHA5/SIRT1/DIPK2A/NEDD9/ADNP/MNAT1/EFNA1/CKS2/GHR/TFRC/AR/CALM1/RIPK1/WNK…
CC	GO:0033178	proton-transporting two-sector ATPase complex, catalytic domain	14	0.770109	2.03546	0.000239478	0.00373784	0.00278313	1401	tags=71%, list=17%, signal=60%	ATP5F1B/ATP5F1A/ATP5F1C/ATP5PO/ATP5F1D/ATP6V1D/ATP6V1E1/ATP5F1E/ATP6V1C1/ATP6V1F
MF	GO:0003756	protein disulfide isomerase activity	14	0.769829	2.03472	0.00024265	0.00373784	0.00278313	964	tags=64%, list=11%, signal=57%	P4HB/PDIA6/PDIA3/CRELD1/PDIA4/ITGB3/CRELD2/ERP44/TXNDC5
MF	GO:0016864	intramolecular oxidoreductase activity, transposing S-S bonds	14	0.769829	2.03472	0.00024265	0.00373784	0.00278313	964	tags=64%, list=11%, signal=57%	P4HB/PDIA6/PDIA3/CRELD1/PDIA4/ITGB3/CRELD2/ERP44/TXNDC5
CC	GO:0000314	organellar small ribosomal subunit	32	0.611162	1.97727	0.000240815	0.00373784	0.00278313	2331	tags=69%, list=28%, signal=50%	MRPS25/MRPS7/AURKAIP1/MRPS18B/MRPS23/MRPS34/MRPS24/MRPS18A/MRPS15/MRPS16/MRPS33/MRPS35/CHCHD1/MRPS21/MRPS6/MRPS11/MRPS26/MRPS10/MRPS27/MRPS12/MRPS2/DAP3
CC	GO:0005763	mitochondrial small ribosomal subunit	32	0.611162	1.97727	0.000240815	0.00373784	0.00278313	2331	tags=69%, list=28%, signal=50%	MRPS25/MRPS7/AURKAIP1/MRPS18B/MRPS23/MRPS34/MRPS24/MRPS18A/MRPS15/MRPS16/MRPS33/MRPS35/CHCHD1/MRPS21/MRPS6/MRPS11/MRPS26/MRPS10/MRPS27/MRPS12/MRPS2/DAP3
BP	GO:1902893	regulation of miRNA transcription	34	-0.670591	-1.89023	0.000239146	0.00373784	0.00278313	1145	tags=41%, list=14%, signal=36%	PPARG/NFATC3/PPARD/BMPR1A/SMAD3/SRF/TEAD1/NFIB/FOXO3/SOX9/FOS/KLF4/JUN/EGR1
MF	GO:0005215	transporter activity	433	0.28391	1.36522	0.000242192	0.00373784	0.00278313	1481	tags=29%, list=18%, signal=25%	CLIC3/ANXA2/SLC5A5/UCP2/ATP5F1B/ATP6V0E2/NDUFB2/ATP5F1A/ANXA6/NPC2/ATP5MC3/COX4I1/COX5A/CERT1/CLIC1/KCNAB1/VDAC2/PLP2/SLC25A15/SLC25A5/SLC25A3/NDUFV2/ATP5PB/SLC25A6/ATP5F1C/NDUFA6/ATP5PD/ATP5MC2/SLC40A1/UQCRC1/ATP5PO/GET3/TOMM20/COX8A/UQCR10/SLC25A38/ITGAV/GRIN2C/MPV17/ATP5F1D/CLIC2/NDUFV1/CYC1/CHP1/UQCRFS1/PRELID3B/SERINC3/BEST1/ATP6V1D/TSPO/TMEM37/ATP5PF/VDAC1/NDUFA4/COX7B/NDUFA7/NDUFS2/TMEM30B…
BP	GO:1903034	regulation of response to wounding	59	-0.575069	-1.78694	0.000247248	0.00379857	0.00282835	1467	tags=44%, list=17%, signal=37%	CD9/NDEL1/ITGB1/CLASP1/ANXA1/ABAT/CASK/CLASP2/PTEN/PTPRS/SERPING1/SMAD3/FERMT2/NFE2L2/PRKCE/SLC12A2/HBEGF/SMOC2/BRAF/MDK/CLDN4/IGF1R/EPHA4/CLDN3/KLF4/PRKG1
BP	GO:0030155	regulation of cell adhesion	332	-0.40585	-1.4958	0.000248423	0.00380653	0.00283428	1286	tags=30%, list=15%, signal=26%	ROCK1/ANXA1/PNP/MAP4K4/ABAT/ARID1A/CASK/HES1/SPINT2/LAMB1/DLG1/RDX/NF1/PDE5A/PAWR/LMO7/CYTH3/CLASP2/PTPRJ/CD83/BMP7/CYTH1/TWSG1/RIN2/GLI3/LAMC1/KIF26B/SMARCA2/WDPCP/GSK3B/PTEN/NEDD9/PEAK1/EFNA1/RC3H1/PRKCA/TFRC/DLC1/HMGB1/WNK1/EPHA3/SMAD3/FERMT2/CBLB/SRF/TPM1/ARID2/ACTN4/PPP3CA/PLXNA2/TJP1/CITED2/BCL2/PRKCE/EPB41L5/AMBRA1/FAF1/MYO10/VEGFA/SLC9A1/CD55/TENM3/CEBPB/ACTB/LIMCH1/BCAS3/ABL1/MACF1/FOXJ1…
BP	GO:0072089	stem cell proliferation	45	-0.623255	-1.84342	0.000249982	0.00382031	0.00284454	1648	tags=47%, list=20%, signal=38%	LTBP3/VEGFC/ZNRF3/CEBPA/NF1/RARB/RBPJ/TBX3/GLI3/N4BP2L2/FERMT2/ETV6/GJA1/NFIB/HMGB2/ZFP36L1/CTNNB1/AGO3/ID4/SOX9/PBX1
CC	GO:0030670	phagocytic vesicle membrane	49	0.540431	1.96617	0.000254904	0.00388527	0.00289291	1979	tags=51%, list=24%, signal=39%	B2M/HLA-A/HLA-C/HLA-B/ATP6V0E2/RAB11B/CYBA/VAMP8/HLA-E/CALR/LAMP2/LAMP1/DNM2/VAMP3/ATP6V0B/ATP6V0D1/RAB9A/VAMP7/RAB7A/PIK3R4/RILP/OCRL/ATP6V0E1/RAB22A/TCIRG1
BP	GO:0007268	chemical synaptic transmission	214	-0.434791	-1.56275	0.000257783	0.00390858	0.00291027	1414	tags=30%, list=17%, signal=26%	ITGB1/STX11/ROR2/AKAP9/FBXL20/SNCA/ABAT/KMT2A/MECP2/CASK/RASGRF2/DLG1/NF1/KIF1B/FCHSD2/CPEB3/YWHAG/PPP3CB/PPP1R9A/MEF2C/SIPA1L1/PMP22/STAU2/GSK3B/PTEN/ADNP/DGKI/EIF4A3/EXOC4/PLK2/OPHN1/CADPS2/SRF/PPP3CA/STXBP5/PRKN/PRKCE/SLC12A2/EPHB1/ERC1/SLC38A2/ABL1/CTNNB1/RAPGEF2/CUX2/DTNA/DLGAP2/BRAF/BTBD9/PCLO/SHANK2/PTPRD/CNTN4/ARC/DLG2/NTRK2/LRRC4C/EPHA4/AKAP12/HOMER1/EGR2/EXT1/GLS/NR4A1
BP	GO:0098916	anterograde trans-synaptic signaling	214	-0.434791	-1.56275	0.000257783	0.00390858	0.00291027	1414	tags=30%, list=17%, signal=26%	ITGB1/STX11/ROR2/AKAP9/FBXL20/SNCA/ABAT/KMT2A/MECP2/CASK/RASGRF2/DLG1/NF1/KIF1B/FCHSD2/CPEB3/YWHAG/PPP3CB/PPP1R9A/MEF2C/SIPA1L1/PMP22/STAU2/GSK3B/PTEN/ADNP/DGKI/EIF4A3/EXOC4/PLK2/OPHN1/CADPS2/SRF/PPP3CA/STXBP5/PRKN/PRKCE/SLC12A2/EPHB1/ERC1/SLC38A2/ABL1/CTNNB1/RAPGEF2/CUX2/DTNA/DLGAP2/BRAF/BTBD9/PCLO/SHANK2/PTPRD/CNTN4/ARC/DLG2/NTRK2/LRRC4C/EPHA4/AKAP12/HOMER1/EGR2/EXT1/GLS/NR4A1
BP	GO:0048863	stem cell differentiation	113	-0.505101	-1.7033	0.000258737	0.00391281	0.00291341	1125	tags=35%, list=13%, signal=30%	RBPJ/MLLT3/MEF2C/BMPR1A/BMP7/GATAD2B/TBX3/KDM4C/GSK3B/N4BP2L2/DHX36/CHD4/SRF/PHACTR4/NFE2L2/ZFP36L2/SOX6/CITED2/BCL2/SLC9A1/EDN3/CDK13/ABL1/JARID2/CTNNB1/CHD2/FAM172A/NRG1/SEMA3D/FBXL17/MSI2/FOLR1/SEMA4A/SOX9/GPM6A/ZFP36/SOX5/ERBB4/EXT1
BP	GO:0140053	mitochondrial gene expression	143	0.384633	1.66941	0.000264249	0.00398575	0.00296773	2096	tags=38%, list=25%, signal=29%	MRPS25/CHCHD10/MRPL54/MRPL34/MRPL51/NDUFA7/MRPS7/AURKAIP1/MRPS18B/MRPS23/MRPS34/MRPS24/COA3/MRPS18A/MRPS15/NGRN/MRPL3/MRPL41/MRPS16/MRPL27/MRPL37/MRPS33/MRPL33/MRPS35/CHCHD1/MRPL10/GADD45GIP1/SHMT2/MRPL43/MRPL14/MRPL49/MRPS21/MALSU1/MRPL57/MRPL15/MRPL24/MRPS6/TFB2M/LRPPRC/RCC1L/RPUSD3/MRPL4/NOA1/MRPL45/MRPS11/HSD17B10/MRPS26/MRPL12/MRPS10/MRPS27/MRPL28/MRPL44/MRPS12/TUFM/MRPL48
BP	GO:0003279	cardiac septum development	55	-0.59103	-1.80534	0.000267089	0.00401813	0.00299183	1652	tags=47%, list=20%, signal=38%	PRDM1/BMPR2/HECTD1/FGFR2/TGFBR3/MDM4/HES1/FRS2/CHD7/RBPJ/BMPR1A/HEG1/BMP7/LUZP1/PROX1/TBX3/ROBO1/LMO4/MDM2/ANK2/CITED2/SLIT3/SLIT2/SOX4/ZFPM2/CCN1
BP	GO:0007611	learning or memory	100	-0.520275	-1.72474	0.000269289	0.00403661	0.0030056	1420	tags=38%, list=17%, signal=32%	PICALM/ITGB1/ARF4/KMT2A/MECP2/NF1/CPEB3/PPP3CB/MEF2C/CLDN5/TANC1/PTEN/DNAAF4/NEDD9/ADNP/EIF4A3/PLK2/ATP8A1/EP300/SRF/PRKN/EGFR/CEBPB/CCND2/ABL1/CUX2/BRAF/BTBD9/ATXN1/MDK/SHANK2/ARC/RCAN1/NTRK2/BTG2/SGK1/EGR2/FOS
BP	GO:0043484	regulation of RNA splicing	138	-0.479496	-1.63814	0.000269712	0.00403661	0.0030056	1770	tags=33%, list=21%, signal=26%	CDK12/ERN1/SRSF6/SRSF2/ZBTB7A/LARP7/FXR1/SRRM1/TRRAP/SRPK2/PTBP2/SRSF5/RBMX/JMJD6/ZNF326/ATXN7/NSRP1/NUP98/HNRNPA1/RBM39/YTHDC1/SRSF3/SUPT3H/MBNL2/FUS/SON/RBM25/CELF2/DYRK1A/MBNL1/SLC38A2/FAM172A/WTAP/DDX5/RBFOX2/POLR2A/CLK1/HSPA8/CCNL1/QKI/TRA2B/HNRNPH1/SRSF7/TRA2A/HSPA1A
BP	GO:0009144	purine nucleoside triphosphate metabolic process	166	0.364469	1.60958	0.000272174	0.00406297	0.00302522	1429	tags=38%, list=17%, signal=32%	RHOA/ALDOA/ATP5F1B/NUPR1/NDUFB2/ATP5F1A/GPI/ATP5MC3/PINK1/FIS1/PGAM1/NDUFV2/ATP5PB/VCP/PFKL/SDHC/PGK1/GAPDH/TPI1/ATP5F1C/HK1/NDUFA6/ATP5PD/ATP5MC2/NME2/ATP5PO/ATP5F1D/ENO1/NDUFV1/NDUFA11/TSPO/ITPA/NDUFAB1/SDHA/ATP5PF/NDUFA7/NDUFS2/NDUFA10/LDHA/NDUFA8/BAD/AK2/NDUFS8/NDUFS5/OGDHL/NT5E/ANTKMT/NDUFA13/SDHD/NDUFB8/NDUFC2/NDUFA12/EIF6/ATP5F1E/NDUFB5/NDUFS3/NUDT5/NDUFB7/NDUFA2/NDUFS1/MLST8/NDUFA9/NDUFB10
BP	GO:0043549	regulation of kinase activity	370	-0.397762	-1.46983	0.00027341	0.00407093	0.00303115	1384	tags=29%, list=16%, signal=25%	ROR2/PIK3CB/DEPTOR/TAOK1/SNCA/GADD45A/CEBPA/SASH1/ADAM17/RICTOR/KSR1/SORL1/SPRY1/PIBF1/DLG1/NF1/PDE5A/PPARG/CALM2/RYK/YWHAG/UVRAG/MEF2C/BMPR1A/MAP3K13/HEG1/PTPRJ/BMP7/MRNIP/CDKN1C/PROX1/SMYD3/STK3/ROBO1/RGS2/PTEN/DUSP16/LMO4/EPHA5/SIRT1/DIPK2A/NEDD9/ADNP/MNAT1/EFNA1/CKS2/SOCS3/SPRED1/GHR/CALM1/WNK1/PDCD4/SOS1/EPHA3/FERMT2/CBLB/DOCK3/HSP90AB1/HHEX/PRKN/TRIB1/FBXW7/GNAQ/AMBRA1/EGFR/TRAF4/EPHB1/CCNY…
BP	GO:0006631	fatty acid metabolic process	194	0.35039	1.58414	0.000277783	0.00412544	0.00307174	1159	tags=25%, list=14%, signal=22%	CD74/GSTP1/IVD/ALDH3A2/EPHX1/AKR1C1/ECI1/ACAT1/CBR1/MIF/ELOVL1/AKT2/HSD17B4/GPX4/ACAA2/HADHB/ASAH1/SCP2/DECR1/CROT/GPAM/HADHA/GSTM1/ABHD12/PRKAB1/THNSL2/ECHS1/ERFE/NDUFAB1/DBI/LPGAT1/ADIPOR1/ACADS/ECH1/CRAT/PCCB/GNPAT/AUH/ACSL1/TNFRSF1A/ACLY/ETFA/NUDT7/BDH2/ALKBH7/PCK2/ADH5/EIF6/HSD17B8
BP	GO:0001525	angiogenesis	206	-0.436856	-1.56386	0.000279226	0.00413626	0.00307979	1635	tags=38%, list=19%, signal=32%	CD40/FZD5/VEGFC/ACKR3/ROCK2/HSPG2/RHOB/EMP2/NAA15/FGFR2/AGO2/ITGB1/SRPK2/PIK3CB/GADD45A/AKT3/SASH1/ROCK1/ANXA1/MECP2/JMJD6/EPN2/NF1/PGF/PPARG/RBPJ/AMOTL2/THSD7A/ID1/DDAH1/ADAMTS1/HIPK2/ROBO1/CLDN5/PTEN/SIRT1/MFGE8/EFNA1/B4GALT1/PRKCA/SPRED1/PLK2/PKNOX1/CTSH/SRF/NFE2L2/HHEX/TJP1/FBXW7/SLC12A2/ISM1/EPHB1/VEGFA/ARHGAP24/BCAS3/ABL1/COL4A3/CTNNB1/PRKD1/PTPRM/CALD1/ANGPTL4/SMOC2/BTG1/MDK/COL8A1/SEMA4A/…
BP	GO:0035265	organ growth	74	-0.55261	-1.75723	0.00028052	0.00414482	0.00308617	1444	tags=47%, list=17%, signal=40%	FGFR2/TGFBR3/YY1/MAP2K4/WWC2/RARB/RBPJ/MEF2C/BMPR1A/HEG1/AKAP6/PROX1/STK3/RGS2/PTEN/DUSP6/DIPK2A/YBX3/AR/ARID2/CITED2/BCL2/SKI/SORBS2/WWC1/STC1/ABL1/JARID2/LATS2/FOXP1/TENM4/SOX9/ERBB4/EXT1/ZFPM2
MF	GO:0008137	NADH dehydrogenase (ubiquinone) activity	34	0.598594	1.96844	0.000284344	0.00419064	0.00312029	1832	tags=71%, list=22%, signal=55%	NDUFB2/NDUFV2/NDUFA6/NDUFV1/NDUFA4/NDUFA7/NDUFS2/NDUFA10/NDUFA8/NDUFS8/NDUFS5/NDUFB8/NDUFC2/NDUFA12/NDUFB5/NDUFS3/NDUFB7/NDUFA2/NDUFS1/NDUFA9/NDUFB10/NDUFB3/NDUFS4/NDUFS7
BP	GO:0099536	synaptic signaling	228	-0.435405	-1.56894	0.000285095	0.00419104	0.00312058	1414	tags=30%, list=17%, signal=25%	ITGB1/STX11/ROR2/AKAP9/FBXL20/SNCA/ABAT/KMT2A/MECP2/CASK/RASGRF2/DLG1/NF1/KIF1B/FCHSD2/CPEB3/YWHAG/PPP3CB/PPP1R9A/MEF2C/SIPA1L1/PMP22/STAU2/FARP1/GSK3B/PTEN/IL1RAPL1/ADNP/DGKI/EIF4A3/EXOC4/PLK2/OPHN1/CADPS2/SRF/PPP3CA/STXBP5/PRKN/PRKCE/SLC12A2/GNAQ/EPHB1/ERC1/SLC38A2/ABL1/CTNNB1/NRG1/RAPGEF2/CUX2/DTNA/DLGAP2/BRAF/BTBD9/PCLO/SHANK2/PTPRD/CNTN4/ARC/DLG2/NTRK2/LRRC4C/EPHA4/AKAP12/HOMER1/EGR2/EXT1/GL…
BP	GO:0044088	regulation of vacuole organization	39	0.575974	1.97502	0.000288813	0.00423496	0.00315328	1735	tags=44%, list=21%, signal=35%	ANXA2/NUPR1/RAB1B/PINK1/SCARB2/WDR45/GRN/RALB/WIPI1/BECN1/UBQLN2/CHMP4A/MOAP1/PIP4K2C/RNF5/SNX4/LAPTM4B
BP	GO:0090313	regulation of protein targeting to membrane	21	0.695271	2.03926	0.000293452	0.00429167	0.00319551	1172	tags=52%, list=14%, signal=45%	CIB1/AKT2/FIS1/MYO1C/DMTN/CHP1/INPP5K/GDI1/PRNP/ITGB1BP1/ERBB2
BP	GO:0007033	vacuole organization	152	0.370303	1.62586	0.000294163	0.00429167	0.00319551	1795	tags=33%, list=21%, signal=26%	ANXA2/MAP1LC3A/NUPR1/STX12/GABARAP/RAB1B/PINK1/LAMTOR1/SCARB2/GABARAPL1/WDR45/ATP6V1D/RNASEK/CHMP1B/RAB14/CHMP5/RAB1A/HPS1/GRN/VPS35/GABARAPL2/RALB/CTSD/NAGLU/TOM1/WIPI1/ATP6V0B/UBQLN1/NSFL1C/ATG3/CHMP4C/BECN1/CHMP3/CHMP2A/CHMP1A/ATP6V1F/HEXA/RAB7A/UBQLN2/CHMP4A/MOAP1/PIP4K2C/RNF5/SNX4/LAPTM4B/WASHC5/MBTPS1/SPG11/TMEM199/TPP1
BP	GO:0044242	cellular lipid catabolic process	116	0.401031	1.67654	0.000298715	0.00433624	0.00322869	1584	tags=32%, list=19%, signal=26%	IVD/PRDX6/ECI1/ACAT1/AKT2/HSD17B4/ACAA2/HADHB/ASAH1/SCP2/DECR1/CROT/PRKCD/HADHA/CRABP1/ABHD12/ECHS1/ACADS/ECH1/CRAT/PCCB/AUH/GDE1/ETFA/NUDT7/BDH2/IDH1/PCK2/HADH/LONP2/LYPLA2/HEXA/ACAA1/PEX2/ETFB/ECHDC2/CPT2
BP	GO:0030855	epithelial cell differentiation	286	-0.415999	-1.51689	0.000298528	0.00433624	0.00322869	1466	tags=35%, list=17%, signal=30%	CNN3/FGFR2/AFDN/MAF/FOSL2/SPRED2/ZDHHC21/RILPL2/CEBPA/ROCK1/ANXA1/INTU/KDM6B/GRHL2/FLNB/HES1/SPINT2/SLC4A5/SPRY1/RDX/SKIL/FRS2/ABI2/PPARG/CBFA2T2/RARB/RBPJ/PIP5K1A/NCOA3/MEF2C/MGMT/HEG1/BMP7/PRKCH/ID1/HYDIN/PROX1/TBX3/ARID4A/CLDN5/WDPCP/GSK3B/TMOD1/KRT86/AHI1/SLC4A7/B4GALT1/SPRED1/OPHN1/AR/FSTL1/SMAD3/KDM5B/ATRX/ZEB1/MYO9A/ELF3/PPP3CA/RAB10/THRB/TJP1/EPB41L5/NFIB/VEGFA/ARID4B/ZFP36L1/CEBPB/STC1/A…
BP	GO:0006163	purine nucleotide metabolic process	285	0.315626	1.47614	0.00030035	0.00433822	0.00323017	1429	tags=34%, list=17%, signal=29%	RHOA/ALDOA/ATP5F1B/NUPR1/NDUFB2/ATP5F1A/GPI/GUK1/PDE10A/ATP5MC3/ACAT1/ELOVL1/HSD17B4/PINK1/FIS1/PGAM1/NDUFV2/ATP5PB/VCP/PFKL/SDHC/PGK1/GAPDH/TPI1/ATP5F1C/HK1/NDUFA6/PRPSAP1/ATP5PD/ATP5MC2/PDE7B/NME2/ATP5PO/CROT/ABHD14B/ATP5F1D/ENO1/NDUFV1/GPAM/MCCC2/NDUFA11/APRT/TSPO/ITPA/NDUFAB1/SDHA/ATP5PF/NDUFA7/NDUFS2/NUDT3/HMGCR/NDUFA10/LDHA/NDUFA8/BAD/HINT1/AK2/NDUFS8/PRPS1/PDHA1/DLST/NDUFS5/DLD/OGDHL/NT5E/…
BP	GO:1902533	positive regulation of intracellular signal transduction	434	-0.386374	-1.43704	0.00029961	0.00433822	0.00323017	1767	tags=33%, list=21%, signal=27%	UBE2N/RPTOR/ERN1/AGER/DDX21/SOS2/MAP3K4/BCLAF1/TSPAN6/ITGA1/CD40/FZD5/CLEC16A/ACKR3/ROCK2/SPPL3/BRD4/OSBPL8/PUM2/NET1/PDGFC/FGFR2/REL/ITGB1/SPRED2/ROR2/PIK3CB/MID1/DNM1L/TAOK1/BCAR3/GADD45A/AKT3/SASH1/ROCK1/MAP4K4/RICTOR/DDT/KSR1/MAP2K4/MAPRE2/UBB/SLC20A1/GLIPR2/SKIL/FRS2/HIP1/PDE5A/ERBIN/RYK/PPP3CB/PPARD/MEF2C/MAP3K13/PTPRJ/AKAP6/DIXDC1/RTN4/PROX1/ARRDC3/HIPK2/STK3/WAC/ROBO1/GADD45G/PTEN/SIRT1/U…
MF	GO:0048306	calcium-dependent protein binding	42	0.556587	1.97663	0.000301842	0.00434893	0.00323815	832	tags=40%, list=10%, signal=37%	S100A1/ANXA2/S100A13/ANXA6/S100A11/PEF1/VAMP2/ANXA11/SEC31A/ANXA7/S100A16/CHP1/PDCD6IP/S100A14/CALM3/PDCD6/WFS1
BP	GO:0006879	cellular iron ion homeostasis	35	0.603906	2.0065	0.000307025	0.00441263	0.00328557	1217	tags=37%, list=14%, signal=32%	FTL/FTH1/NDFIP1/ISCU/CYB561/SLC40A1/NCOA4/ERFE/SOD1/SRI/ATP6V0D1/ABCB6/GLRX3
BP	GO:0055072	iron ion homeostasis	51	0.524161	1.94609	0.000312589	0.0044704	0.00332859	1217	tags=33%, list=14%, signal=29%	FTL/FTH1/B2M/NDFIP1/ISCU/CYB561/SLC40A1/NCOA4/FBXL5/ERFE/SOD1/SRI/BDH2/EIF2AK1/ATP6V0D1/ABCB6/GLRX3
BP	GO:0030336	negative regulation of cell migration	143	-0.481214	-1.65484	0.000312185	0.0044704	0.00332859	1572	tags=43%, list=19%, signal=35%	OSBPL8/CDH1/LDLRAD4/ZMYND8/RHOB/AFDN/CLASP1/GADD45A/DDT/MECP2/PTPRK/NF1/PPARG/PPARD/CLASP2/MEF2C/BMPR1A/SRGAP3/PTPRJ/CD200/ARID4A/ROBO1/CLDN5/PTEN/NEDD9/TMEFF2/ING1/TIMP1/SPRED1/DLC1/HMGB1/SRGAP1/SRF/TPM1/ARID2/NFE2L2/NBL1/TRIB1/CITED2/BCL2/GJA1/IGFBP5/ARID4B/STC1/LIMCH1/PTPRM/NRG1/RABGEF1/BRAF/VCL/FOXO3/DUSP1/SLIT2/STARD13/EPHA4/SULF1/MAGI2/CLDN3/PTPRG/KLF4/PRKG1
BP	GO:0048545	response to steroid hormone	163	-0.466825	-1.6328	0.000316069	0.00449796	0.00334911	1000	tags=24%, list=12%, signal=21%	BMP7/PLPP1/SMYD3/KDM4C/ATP2B1/UBR5/SIRT1/DNAAF4/GHR/AR/EP300/ZFP36L2/BCL2/HMGB2/ZFP36L1/STC1/TXNIP/DDX5/CRY1/RBFOX2/ESRRG/MDK/CLDN4/FOXP1/IGF1R/HSPA8/DDIT4/SLIT3/FOXO3/SLIT2/SGK1/ZFP36/NR3C2/FOS/DNAJA1/NR4A3/HSPA1A/HSPA1B/FOSB
BP	GO:0016570	histone modification	323	-0.410313	-1.51046	0.000315979	0.00449796	0.00334911	2333	tags=37%, list=28%, signal=28%	TAF2/BCOR/MLLT6/PCGF3/IWS1/BAZ1B/MORF4L1/MSL2/USP36/TET1/SETD2/JADE1/HPF1/EHMT1/ZNF451/PWWP2A/BRD8/KDM3B/NSD3/HUWE1/TRIP12/USP51/CAMK2D/PCGF5/CDC73/CLOCK/USP15/ZNF274/UBE2N/SMARCA5/UBR2/BOD1L1/DDX21/PHF20/MBTD1/KDM5A/PAXBP1/UIMC1/PRDM1/AKAP8L/PRDM5/KDM4B/BRD4/GATAD2A/TAF1/RCOR1/PPARGC1A/TRRAP/RCOR3/BABAM2/MTF2/KMT5A/SNCA/SET/KMT2A/KDM6B/MECP2/RTF1/JMJD6/NSD1/TET2/NCOA3/ATXN7/CTR9/MLLT3/KAT6A/GATA…
BP	GO:0007005	mitochondrion organization	383	0.288906	1.3857	0.000318277	0.00451829	0.00336425	1495	tags=29%, list=18%, signal=25%	MAP1LC3A/APOO/FBXO7/NDUFB2/VAT1/GHITM/GABARAP/CERT1/VDAC2/PRDX3/SLC25A5/CHCHD10/PINK1/FIS1/CTTN/COX17/ACAA2/SLC25A6/NDUFA6/PPIF/COX14/TOMM20/CHCHD2/HIGD1A/LETMD1/GABARAPL1/HIGD2A/MPV17/ATP5F1D/FUNDC2/UQCRFS1/WDR45/NDUFA11/ATPAF1/TSPO/COA8/MYH14/NDUFAB1/JTB/VDAC1/NDUFS2/BCAP31/HSPA9/NDUFA10/OXA1L/AIP/NDUFA8/SMIM20/BAD/SHARPIN/CALM3/VPS35/NDUFS8/GABARAPL2/COA3/POLDIP2/MTCH2/NDUFS5/CAV2/GCLC/HEBP2/P…
BP	GO:0006612	protein targeting to membrane	81	0.454386	1.79303	0.000322191	0.00456266	0.00339729	1178	tags=36%, list=14%, signal=31%	HSPA5/SSR3/SRP9/CIB1/AKT2/FIS1/SSR2/GET3/SRP68/MYO1C/DMTN/CHP1/INPP5K/SRPRA/BAG6/GDI1/SEC61G/SEC61A1/PRNP/ITGB1BP1/PEX19/SEC61B/TRAM1/GET4/NACA/SGTA/ZDHHC3/ERBB2/ATG3
CC	GO:0098552	side of membrane	200	0.346181	1.58102	0.000328959	0.00464715	0.00346019	915	tags=28%, list=11%, signal=25%	CD74/GNAS/EZR/RHOA/B2M/GNAI1/HLA-A/CTSB/HLA-C/SNX5/GNB2/HLA-B/CD24/JUP/P4HB/GNG5/HLA-DRA/RAC1/KCNAB1/ERRFI1/LITAF/HLA-E/CANX/CALR/CAPN2/MAP3K5/SDC1/MIEN1/ITGAV/HLA-DRB1/MYH9/HLA-DPA1/ITGB3/HLA-DPB1/CDK16/G6PD/EEF1A1/COA8/GNB1/AP2M1/ACP1/BCAP31/LAMP1/FKBP1A/AP2S1/ANXA5/TMEM123/FLOT1/KIT/HM13/CAV2/PRNP/NT5E/CD59/HLA-DQB1
BP	GO:0032870	cellular response to hormone stimulus	321	-0.409453	-1.50674	0.000330233	0.0046538	0.00346515	1325	tags=26%, list=16%, signal=22%	GKAP1/BCAR3/CYP7B1/ROCK1/ANXA1/ARID1A/SRSF5/SORL1/RDX/CTSL/PGF/PPARG/NCOA2/RARB/NCOA3/YWHAG/CTSS/PPARD/MEF2C/PHIP/BMP7/PLPP1/SMYD3/KDM4C/ATP2B1/FOXO1/GSK3B/UBR5/SIRT1/DNAAF4/SERPINB9/SOCS3/GHR/AR/SIK2/CTSH/EP300/NFE2L2/ZFP36L2/RAB10/THRB/PRKCE/NCOA1/SESN3/SLC9A1/ZFP36L1/STC1/BCAS3/NR4A2/RAB31/DDX5/CRY1/FER/RBFOX2/RARRES2/SLC25A33/LATS2/ESRRG/MBD5/TSHR/FOXP1/IGF1R/HSPA8/DDIT4/SLIT3/SOCS1/FOXO3/NUC…
BP	GO:0006835	dicarboxylic acid transport	30	-0.680465	-1.86425	0.000335877	0.00472184	0.00351581	1414	tags=47%, list=17%, signal=39%	ITGB1/SNCA/ABAT/NF1/ARL6IP1/SLC19A2/PER2/GJA1/SLC12A2/SLC38A2/FOLR1/SLC26A4/NTRK2/SLC26A7
BP	GO:0072091	regulation of stem cell proliferation	33	-0.670487	-1.87598	0.000341019	0.00478253	0.00356099	1648	tags=58%, list=20%, signal=46%	LTBP3/VEGFC/CEBPA/NF1/RARB/RBPJ/TBX3/GLI3/N4BP2L2/FERMT2/GJA1/NFIB/HMGB2/ZFP36L1/CTNNB1/AGO3/ID4/SOX9/PBX1
BP	GO:0051338	regulation of transferase activity	445	-0.382133	-1.42182	0.000351063	0.00491149	0.00365702	1470	tags=28%, list=17%, signal=24%	TERF1/PDGFC/HMGN1/FGFR2/PKD2/TNKS/ROR2/PIK3CB/DEPTOR/SMG6/DNM1L/TAOK1/SNCA/GADD45A/CEBPA/SASH1/ADAM17/RICTOR/KSR1/GRHL2/SORL1/SPRY1/PIBF1/DLG1/NF1/PDE5A/PPARG/CALM2/RYK/YWHAG/UVRAG/MEF2C/BMPR1A/MAP3K13/HEG1/PTPRJ/BMP7/CD200/MRNIP/CDKN1C/PROX1/SMYD3/ARRDC3/STK3/ROBO1/RGS2/GSK3B/PTEN/DUSP16/LMO4/EPHA5/SIRT1/DIPK2A/NEDD9/ADNP/MNAT1/EFNA1/CKS2/SOCS3/SPRED1/GHR/CALM1/WNK1/PDCD4/SOS1/EPHA3/FERMT2/CBLB/…
BP	GO:0051054	positive regulation of DNA metabolic process	197	-0.449223	-1.60156	0.000359075	0.00501148	0.00373147	2044	tags=36%, list=24%, signal=28%	ATF1/BRD8/PRKDC/ATM/TP53BP1/WRN/PRIM2/PBRM1/NEK7/ZCWPW1/INO80/ATR/INO80D/UBE2N/SMARCA5/PRKCQ/ANXA3/MAP3K4/MBTD1/UIMC1/CD40/FAM168A/TERF1/SHLD2/PPARGC1A/TRRAP/EXOSC6/BABAM2/HNRNPAB/TNKS/YY1/BCAR3/ARID1A/MECP2/GRHL2/MAP2K4/MGMT/MRNIP/MORF4L2/SMARCA2/SIRT1/USP9X/DHX36/BAZ1A/EYA2/ERCC1/HNRNPA1/TFRC/HMGB1/SMCHD1/ATRX/ARID2/EPC2/HSP90AB1/EPC1/POGZ/EGFR/FAF1/FUS/ACTB/CTNNB1/SPIDR/SMOC2/OOEP/IGF1R/PPP1R1…
CC	GO:0005753	mitochondrial proton-transporting ATP synthase complex	15	0.768995	2.04342	0.000360917	0.00502508	0.0037416	570	tags=67%, list=7%, signal=62%	ATP5F1B/ATP5F1A/ATP5MC3/ATP5PB/ATP5F1C/ATP5PD/ATP5MC2/ATP5PO/ATP5F1D/ATP5PF
MF	GO:0004714	transmembrane receptor protein tyrosine kinase activity	22	-0.72736	-1.85765	0.000366905	0.00509619	0.00379455	846	tags=55%, list=10%, signal=49%	EPHA5/PDGFRL/EPHA3/EGFR/EPHB1/EPHA6/IGF1R/NTRK2/EFEMP1/CRIM1/EPHA4/ERBB4
BP	GO:0006740	NADPH regeneration	16	0.75058	2.03614	0.000372761	0.00516514	0.00384588	1424	tags=56%, list=17%, signal=47%	TKT/TALDO1/PGD/PGAM1/PGLS/G6PD/DERA/NNT/MLST8
BP	GO:0043588	skin development	105	-0.505154	-1.685	0.000375246	0.00518717	0.00386228	1668	tags=40%, list=20%, signal=32%	SRSF6/ROCK2/IFT74/PUM2/FGFR2/FOSL2/ZDHHC21/ROCK1/ANXA1/INTU/GRHL2/FLNB/NF1/RBPJ/PIP5K1A/NCOA3/PRKCH/ARRDC3/AHDC1/EDA/KRT86/SOS1/SRF/PPP3CA/BCL2/EGFR/SNAI1/ASH1L/IGFBP5/ZFP36L1/CTNNB1/TXNIP/LATS2/CLDN4/KAZN/SOX9/FRAS1/PALLD/ZFP36/EXT1/MAFB/KLF4
MF	GO:0016835	carbon-oxygen lyase activity	41	0.550235	1.92553	0.000378585	0.00519264	0.00386636	2291	tags=61%, list=27%, signal=45%	ECI1/HSD17B4/HADHB/TPI1/ACO2/ENO1/FAHD2A/HADHA/PCBD1/ECHS1/XRCC6/AUH/XRCC5/FH/ECHDC2/NAXD/GATD1/HACD4/APIP/PTS/HACD3/UROS/ECHDC1/ALAD/ENO2
BP	GO:0110149	regulation of biomineralization	35	-0.65406	-1.85546	0.000379082	0.00519264	0.00386636	1683	tags=54%, list=20%, signal=44%	TXLNG/LTBP3/ROCK2/BMPR2/ANKH/FBLN7/ROCK1/MEF2C/BMPR1A/BMP7/ATP2B1/SMAD3/ADGRV1/CEBPB/MGP/SOX9/SGMS2/ENPP1/CCN1
BP	GO:0050767	regulation of neurogenesis	165	-0.459089	-1.60717	0.000380124	0.00519264	0.00386636	1239	tags=34%, list=15%, signal=30%	MECP2/SORL1/HES1/SPEN/SKIL/NF1/CHD7/RYK/BHLHE41/BMPR1A/MAP3K13/BMP7/PRKCH/DIXDC1/PCM1/ID1/RTN4/PROX1/GLI3/STAU2/TIAM2/ROBO1/PTEN/PTPRS/IL1RAPL1/DHX36/ADNP/TMEM98/PER2/SRF/PPP3CA/PLXNA2/SKI/VEGFA/HMGB2/MACF1/CTNNB1/SEMA3D/ID4/RAPGEF2/NAP1L1/CUX2/BRAF/IFRD1/CRABP2/MDK/PTPRD/PRTG/SEMA4A/TENM4/NTRK2/SLIT2/EPHA4/ID2/PAK3/EGR2
BP	GO:0010562	positive regulation of phosphorus metabolic process	385	-0.391538	-1.44784	0.000379736	0.00519264	0.00386636	1807	tags=32%, list=22%, signal=27%	PRKAA2/FNIP1/LIMK2/CLU/RPTOR/ATG14/ERN1/DHX34/AGER/MAP3K4/RALBP1/PPP1R15B/ITGA1/CD40/FZD5/VEGFC/ROCK2/SPPL3/HSPA2/OSBPL8/BMPR2/SDC4/GPRC5C/IL15/EMP2/FXR1/PDGFC/PPARGC1A/FGFR2/PKD2/ROR2/AKAP9/TAOK1/TMSB4X/BCAR3/SNCA/SASH1/ROCK1/ADAM17/RICTOR/MAP2K4/HES1/PIBF1/DLG1/PDE5A/PGF/PPARG/CALM2/RYK/MEF2C/BMPR1A/MAP3K13/PTPRJ/BMP7/MRNIP/TWSG1/PROX1/SMYD3/HIPK2/STK3/ROBO1/LMO4/EPHA5/SIRT1/DIPK2A/NEDD9/ADNP/M…
BP	GO:0045937	positive regulation of phosphate metabolic process	385	-0.391538	-1.44784	0.000379736	0.00519264	0.00386636	1807	tags=32%, list=22%, signal=27%	PRKAA2/FNIP1/LIMK2/CLU/RPTOR/ATG14/ERN1/DHX34/AGER/MAP3K4/RALBP1/PPP1R15B/ITGA1/CD40/FZD5/VEGFC/ROCK2/SPPL3/HSPA2/OSBPL8/BMPR2/SDC4/GPRC5C/IL15/EMP2/FXR1/PDGFC/PPARGC1A/FGFR2/PKD2/ROR2/AKAP9/TAOK1/TMSB4X/BCAR3/SNCA/SASH1/ROCK1/ADAM17/RICTOR/MAP2K4/HES1/PIBF1/DLG1/PDE5A/PGF/PPARG/CALM2/RYK/MEF2C/BMPR1A/MAP3K13/PTPRJ/BMP7/MRNIP/TWSG1/PROX1/SMYD3/HIPK2/STK3/ROBO1/LMO4/EPHA5/SIRT1/DIPK2A/NEDD9/ADNP/M…
BP	GO:0048024	regulation of mRNA splicing, via spliceosome	83	-0.535223	-1.73506	0.000383806	0.0052306	0.00389462	1668	tags=36%, list=20%, signal=29%	SRSF6/SRSF2/ZBTB7A/LARP7/FXR1/SRRM1/SRPK2/RBMX/JMJD6/NSRP1/NUP98/HNRNPA1/RBM39/YTHDC1/SRSF3/MBNL2/SON/RBM25/CELF2/DYRK1A/MBNL1/FAM172A/WTAP/DDX5/RBFOX2/HSPA8/QKI/TRA2B/SRSF7/TRA2A
BP	GO:0019884	antigen processing and presentation of exogenous antigen	27	0.646374	2.04288	0.000387027	0.00526212	0.00391809	1082	tags=56%, list=13%, signal=49%	CD74/B2M/HLA-A/HLA-DRA/HLA-DMB/HLA-E/HLA-DRB1/HLA-DPA1/HLA-DPB1/LGMN/DNM2/MFSD6/CTSD/HLA-DQB1/AP3D1
BP	GO:0198738	cell-cell signaling by wnt	234	-0.437526	-1.57679	0.000389097	0.00527787	0.00392982	1126	tags=26%, list=13%, signal=24%	MARK1/RBPJ/RYK/CTR9/AMOTL2/MLLT3/SMURF2/ZRANB1/USP47/DIXDC1/STK3/GLI3/FOXO1/GSK3B/PTEN/INVS/UBR5/CSNK1A1/EDA/SHISA2/WNK1/PRICKLE2/SMAD3/FERMT2/TCF7L1/CDK14/HHEX/PRKN/DDIT3/CPE/GRK5/SKI/GNAQ/EGFR/CCNYL1/DAAM1/ABL1/MACF1/CTNNB1/USP34/NR4A2/RBMS3/TBL1X/DDX3X/LATS2/FOLR1/WLS/MDK/TBL1XR1/FOXO3/TLE4/SOX9/SOX4/WWTR1/TCF7L2/WWOX/SULF1/MAGI2/EXT1/KLF4/EGR1/PLPP3
CC	GO:0005923	bicellular tight junction	71	-0.541743	-1.70876	0.00039353	0.00532552	0.0039653	1878	tags=45%, list=22%, signal=35%	APC/OCLN/MAGI3/ANK3/UBN1/FZD5/PARD6B/USP53/CGNL1/PATJ/NPHP1/MPDZ/DLG1/CYTH3/AMOTL2/CYTH1/PMP22/CLDN5/YBX3/TJP1/TRAF4/ASH1L/FRMD4A/CTNNB1/RAPGEF2/CLDN4/PARD3B/PARD3/MAGI1/MAGI2/CLDN3/FRMD4B
BP	GO:0098609	cell-cell adhesion	349	-0.401811	-1.48211	0.000397777	0.00537045	0.00399875	1286	tags=28%, list=15%, signal=25%	ROCK1/ANXA1/NEXN/PNP/ABAT/ARID1A/HES1/SPINT2/LAMB1/DLG1/RDX/PDE5A/PAWR/CNTN6/CD83/BMP7/CD200/TWSG1/GLI3/ROBO1/CLDN5/PLEKHA7/KIF26B/SMARCA2/FAT4/PTEN/PTPRS/IL1RAPL1/RC3H1/PRKCA/TFRC/HMGB1/WNK1/VMP1/CBLB/SRF/ADGRV1/ARID2/PPP3CA/MYL9/RAB10/TJP1/CITED2/BCL2/CDHR3/EPB41L5/AMBRA1/EGFR/MYO10/VEGFA/CD55/STXBP6/ZFP36L1/TENM3/CEBPB/ACTB/ABL1/LRRC7/CTNNB1/PTPRM/DNAJB6/FOXJ1/ALCAM/LPP/PKP4/PCDH7/LGALS1/FER/V…
BP	GO:0090114	COPII-coated vesicle budding	39	0.567546	1.94612	0.000401731	0.00539867	0.00401976	1593	tags=44%, list=19%, signal=35%	PEF1/SEC31A/TRAPPC1/TMED2/RAB1A/TFG/PDCD6/SEC24C/SEC23B/SEC13/TRAPPC12/TRAPPC6A/TRAPPC4/VAPB/PREB/PPP6C/TRAPPC2L
BP	GO:0050808	synapse organization	162	-0.463264	-1.62077	0.000401149	0.00539867	0.00401976	1389	tags=34%, list=17%, signal=29%	ARF4/PPFIBP1/SNCA/CAST/ZC4H2/MECP2/DLG1/ABI2/ARHGAP44/RYK/PPFIBP2/MEF2C/SIPA1L1/CTTNBP2/STAU2/SETD5/TANC1/FARP1/PTEN/LRRN3/PTPRS/NEDD9/IL1RAPL1/DHX36/ADNP/EFNA1/COL4A5/CHD4/OPHN1/MYCBP2/EPHB1/ERC1/ACTB/ABL1/CTNNB1/NRG1/CUX2/PCLO/SHANK2/PTPRD/IGF1R/HSPA8/APBB2/ARC/SEMA4A/GPHN/NTRK2/GPM6A/LRRC4C/NFIA/EPHA4/HOMER1/PAK3/ERBB4/CNTN5
CC	GO:0042734	presynaptic membrane	44	-0.618702	-1.81946	0.000402666	0.00539871	0.0040198	1494	tags=45%, list=18%, signal=38%	ITSN1/PICALM/STX11/CASK/ZNRF2/HIP1/CNTN6/KCNC3/ATP2B1/DENND1A/ERC1/CTNNB1/ITSN2/KCTD8/PTPRD/GPM6A/EPHA4/ERBB4/KCTD16/CNTN5
BP	GO:2000146	negative regulation of cell motility	150	-0.46705	-1.61926	0.000405636	0.00542596	0.00404009	1572	tags=41%, list=19%, signal=34%	OSBPL8/CDH1/LDLRAD4/ZMYND8/RHOB/AFDN/CLASP1/GADD45A/DDT/MECP2/SPINT2/PTPRK/NF1/PPARG/PPARD/CLASP2/MEF2C/BMPR1A/SRGAP3/PTPRJ/CD200/ARID4A/ROBO1/CLDN5/PTEN/NEDD9/TMEFF2/ING1/TIMP1/SPRED1/DLC1/HMGB1/SRGAP1/SRF/TPM1/ARID2/NFE2L2/NBL1/TRIB1/CITED2/BCL2/GJA1/IGFBP5/ARID4B/STC1/LIMCH1/PTPRM/NRG1/RABGEF1/BRAF/VCL/FOXO3/DUSP1/SLIT2/STARD13/EPHA4/SULF1/MAGI2/CLDN3/PTPRG/KLF4/PRKG1
MF	GO:0046332	SMAD binding	54	-0.584685	-1.77942	0.000409663	0.00546721	0.0040708	1679	tags=50%, list=20%, signal=40%	DAB2/USP15/PMEPA1/ZMIZ1/ZBTB7A/LDLRAD4/RNF111/TGFBR3/YY1/SKIL/PPARG/SMURF2/BMPR1A/HIPK2/USP9X/MEF2A/SMAD3/FERMT2/CITED2/SKI/TCF12/CTNNB1/TOB1/DDX5/MAGI2/FOS/JUN
BP	GO:0099537	trans-synaptic signaling	217	-0.43945	-1.57817	0.000414012	0.00551255	0.00410456	1414	tags=30%, list=17%, signal=26%	ITGB1/STX11/ROR2/AKAP9/FBXL20/SNCA/ABAT/KMT2A/MECP2/CASK/RASGRF2/DLG1/NF1/KIF1B/FCHSD2/CPEB3/YWHAG/PPP3CB/PPP1R9A/MEF2C/SIPA1L1/PMP22/STAU2/FARP1/GSK3B/PTEN/IL1RAPL1/ADNP/DGKI/EIF4A3/EXOC4/PLK2/OPHN1/CADPS2/SRF/PPP3CA/STXBP5/PRKN/PRKCE/SLC12A2/EPHB1/ERC1/SLC38A2/ABL1/CTNNB1/RAPGEF2/CUX2/DTNA/DLGAP2/BRAF/BTBD9/PCLO/SHANK2/PTPRD/CNTN4/ARC/DLG2/NTRK2/LRRC4C/EPHA4/AKAP12/HOMER1/EGR2/EXT1/GLS/NR4A1
BP	GO:0001503	ossification	172	-0.453064	-1.59325	0.000424032	0.00563302	0.00419426	1683	tags=36%, list=20%, signal=29%	TXLNG/ID3/HIRA/LTBP3/VEGFC/SUCO/CDK6/BMPR2/ZHX3/ANKH/FGFR2/ROR2/CEBPA/INTU/RBMX/NF1/PPARG/RBPJ/MEF2C/BMPR1A/BMP7/TWSG1/GLI3/ATP2B1/TOB2/GSK3B/DHX36/HNRNPC/SYNCRIP/SMAD3/FERMT2/ADGRV1/PPP3CA/BCL2/SKI/EGFR/SNAI1/XYLT1/IGFBP5/NIPBL/CEBPB/STC1/CTNNB1/PRKD1/TOB1/ID4/KLF10/MGP/DDX5/MDK/SOX9/WWTR1/PBX1/WWOX/HSPE1/CRIM1/SGMS2/EGR2/EXT1/ENPP1/CCN1/JUNB
CC	GO:0030424	axon	272	-0.41222	-1.50542	0.000434084	0.00575335	0.00428386	1349	tags=26%, list=16%, signal=23%	FBXW11/MYO1D/SNCA/NEXN/PTBP2/MAP2K4/DLG1/NF1/KIF1B/SBF2/CNTN6/KCNC3/FSCN1/CD200/DIXDC1/WDFY3/SEPTIN11/ADCY9/STAU2/TIAM2/ROBO1/CLDN5/TANC1/GSK3B/PTPRS/EPHA5/USP9X/IL1RAPL1/DHX36/ADNP/DGKI/EXOC4/OPHN1/MAPK8/MYO9A/HSP90AB1/DST/MYCBP2/RTN4RL2/EPHB1/CPEB4/AUTS2/NFIB/DYRK1A/TENM3/SLC38A2/ACTB/ABL1/LRRC7/NRG1/ALCAM/PCLO/AAK1/SHANK2/TRAK1/IGF1R/HSPA8/CNTN4/APBB2/PARD3/DLG2/NTRK2/GPM6A/PALLD/EPHA4/HOMER1/…
BP	GO:0001764	neuron migration	69	-0.555456	-1.75139	0.000437286	0.00578256	0.0043056	1155	tags=35%, list=14%, signal=30%	SDCCAG8/MARK1/MEF2C/PCM1/USP9X/DNAAF4/SRF/ZNF609/AUTS2/VEGFA/NIPBL/CTNNB1/NR4A2/NRG1/RAPGEF2/SH3RF1/MDK/ULK4/DDIT4/NTRK2/GPM6A/UNC5C/HSP90AA1/PRKG1
BP	GO:0007040	lysosome organization	69	0.469567	1.81524	0.000451123	0.00593842	0.00442166	2892	tags=62%, list=34%, signal=41%	LAMTOR1/SCARB2/ATP6V1D/RNASEK/CHMP1B/RAB14/CHMP5/HPS1/GRN/VPS35/NAGLU/ATP6V0B/CHMP4C/BECN1/CHMP3/CHMP2A/CHMP1A/ATP6V1F/HEXA/RAB7A/CHMP4A/LAPTM4B/WASHC5/MBTPS1/SPG11/TMEM199/TPP1/CHMP7/HPS4/TCIRG1/ATP6V1A/ATP6AP1/AKTIP/VIPAS39/SNAPIN/TMEM106B/ARL8B/RAB20/CHMP6/RAB34/TMEM9/GAA/TMEM175
BP	GO:0080171	lytic vacuole organization	69	0.469567	1.81524	0.000451123	0.00593842	0.00442166	2892	tags=62%, list=34%, signal=41%	LAMTOR1/SCARB2/ATP6V1D/RNASEK/CHMP1B/RAB14/CHMP5/HPS1/GRN/VPS35/NAGLU/ATP6V0B/CHMP4C/BECN1/CHMP3/CHMP2A/CHMP1A/ATP6V1F/HEXA/RAB7A/CHMP4A/LAPTM4B/WASHC5/MBTPS1/SPG11/TMEM199/TPP1/CHMP7/HPS4/TCIRG1/ATP6V1A/ATP6AP1/AKTIP/VIPAS39/SNAPIN/TMEM106B/ARL8B/RAB20/CHMP6/RAB34/TMEM9/GAA/TMEM175
BP	GO:0055007	cardiac muscle cell differentiation	50	-0.595811	-1.78816	0.000452599	0.00594434	0.00442606	1414	tags=48%, list=17%, signal=40%	ITGB1/YY1/KDM6B/MAP2K4/FRS2/RARB/RBPJ/MEF2C/BMPR1A/AKAP6/PROX1/TBX3/LMNA/RGS2/MEF2A/SRF/SOX6/NEBL/SORBS2/SGCD/VEGFA/SLC9A1/NRG1/FOXP1
BP	GO:1904019	epithelial cell apoptotic process	55	-0.581106	-1.77503	0.000455569	0.0059698	0.00444502	674	tags=27%, list=8%, signal=25%	PDCD4/NFE2L2/BCL2/ZFP36L1/ABL1/COL4A3/ANGPTL4/BRAF/MDK/IGF1R/FOXO3/TCF7L2/ZFP36/PLA2R1/RYR2
BP	GO:0048588	developmental cell growth	101	-0.503188	-1.66826	0.000471228	0.0061567	0.00458418	1563	tags=40%, list=19%, signal=33%	RAPH1/CDH1/BMPR2/NDEL1/ITGB1/YY1/MAP2K4/RYK/PPP3CB/MAP3K13/AKAP6/RTN4/RGS2/GSK3B/PTPRS/USP9X/ADNP/SRF/HSP90AB1/PRKN/SORBS2/AUTS2/VEGFA/EDN3/ABL1/MACF1/CTNNB1/ALCAM/SEMA3D/ITSN2/IFRD1/CRABP2/VCL/FOXP1/SLIT3/SEMA4A/SOX9/SLIT2/HSP90AA1/EXT1
MF	GO:0016772	transferase activity, transferring phosphorus-containing groups	467	-0.378195	-1.40832	0.000471957	0.0061567	0.00458418	1876	tags=30%, list=22%, signal=24%	CAMK2D/CDK17/CDKL3/NEK7/TLK2/PAPOLG/ATR/PRKAA2/LIMK2/NT5C3A/CDK12/MAGI3/N4BP2/PRKCQ/ERN1/PIK3C2A/UAP1/MAP3K4/DYRK3/OXSR1/MAP4K3/NADK2/TENT4B/CDK6/CDC42BPA/ROCK2/BRD4/TBCK/TAF1/BMPR2/NLK/NEK1/TRIO/TERF1/TLK1/CSNK1G1/FGFR2/CDK19/SRPK2/ROR2/PIK3CB/TGFBR3/TENT2/TAOK1/PPM1D/AKT3/GRK3/ROCK1/TENT5B/MAP4K4/PLK3/KSR1/CASK/MAP2K4/RNGTT/DLG1/NME3/MARK1/PIP5K1A/HKDC1/TOP1/STK17A/BMPR1A/MAP3K13/NEK11/PRKCH/PO…
MF	GO:0003925	G protein activity	25	0.646961	1.98354	0.000480387	0.00625259	0.00465558	838	tags=40%, list=10%, signal=36%	RHOA/RAB1B/RAC1/CDC42/RAB11B/RAB5C/RAB5B/RAB1A/RALB/RAB4A
BP	GO:0014855	striated muscle cell proliferation	32	-0.662982	-1.84025	0.000495265	0.00643179	0.00478901	1444	tags=56%, list=17%, signal=47%	FGFR2/TGFBR3/RBPJ/PPARD/MEF2C/BMPR1A/PTEN/DIPK2A/ARID2/CITED2/SKI/EPHB1/ABL1/JARID2/TENM4/ERBB4/FOS/ZFPM2
BP	GO:0007178	transmembrane receptor protein serine/threonine kinase signaling pathway	186	-0.447227	-1.58472	0.000501563	0.006499	0.00483905	1577	tags=35%, list=19%, signal=29%	ZMIZ1/HIVEP1/ZBTB7A/LDLRAD4/BMPR2/NLK/CTDSPL2/RNF111/SPTBN1/FBN1/SPRED2/TGFBR3/ADAM17/SORL1/HES1/SPRY1/SKIL/PTPRK/PPARG/RBPJ/SMURF2/BMPR1A/BMP7/PEG10/ID1/CDKN1C/TWSG1/HIPK2/ARID4A/CLDN5/SIRT1/USP9X/ING1/FUT8/CREBBP/PRDM16/SPRED1/PDCD4/FSTL1/EP300/SMAD3/FERMT2/ZEB1/RBPMS/HSP90AB1/NBL1/CITED2/SKI/LTBP2/VASN/ARID4B/ABL1/TOB1/DDX5/LATS2/FOLR1/WWTR1/CRIM1/SULF1/MAGI2/EXT1/FOS/JUN/EGR1/HSPA1A/CCN1
BP	GO:0015936	coenzyme A metabolic process	15	0.760146	2.01991	0.000510483	0.00659061	0.00490726	1389	tags=60%, list=17%, signal=50%	ACAT1/CROT/MCCC2/HMGCR/COASY/ACLY/NUDT7/PANK1/PPCS
BP	GO:0060538	skeletal muscle organ development	75	-0.54751	-1.7452	0.000510908	0.00659061	0.00490726	790	tags=29%, list=9%, signal=27%	GPCPD1/YBX3/EP300/PPP3CA/CITED2/BCL2/SKI/HIVEP3/EPHB1/MYL6B/CTNNB1/DDX5/RCAN1/SVIL/BTG2/MAFF/HOMER1/EGR2/FOS/ATF3/EGR1/NR4A1
CC	GO:0031902	late endosome membrane	100	0.417581	1.72674	0.000513601	0.00659643	0.0049116	1602	tags=34%, list=19%, signal=28%	ANXA2/ANXA6/HLA-DRA/HLA-DMB/VAMP8/LITAF/LAMTOR1/CD63/SCARB2/HLA-DRB1/YIPF1/CHMP1B/LAMP2/HGS/VPS28/LAMP1/CHMP5/VTI1B/LAMTOR4/MVB12A/LAMTOR3/LAMTOR5/ABCB6/CHMP4C/LAMTOR2/ARL8A/CHMP3/CHMP2A/CDIP1/CHMP1A/VAMP7/RAB7A/YIPF2/CHMP4A
BP	GO:0072521	purine-containing compound metabolic process	301	0.299953	1.39502	0.000513638	0.00659643	0.0049116	1573	tags=35%, list=19%, signal=30%	RHOA/ALDOA/ATP5F1B/NUPR1/NDUFB2/ATP5F1A/GPI/GUK1/PDE10A/ATP5MC3/ACAT1/ELOVL1/HSD17B4/PINK1/FIS1/PGAM1/NDUFV2/ATP5PB/VCP/PFKL/SDHC/PGK1/GAPDH/TPI1/ATP5F1C/HK1/NDUFA6/PRPSAP1/ATP5PD/ATP5MC2/PDE7B/NME2/ATP5PO/CROT/ABHD14B/ATP5F1D/AHCY/ENO1/NDUFV1/GPAM/MCCC2/NDUFA11/APRT/TSPO/ITPA/NDUFAB1/SDHA/ATP5PF/NDUFA7/NDUFS2/NUDT3/HMGCR/NDUFA10/LDHA/NDUFA8/BAD/HINT1/AK2/NDUFS8/PRPS1/PDHA1/DLST/NDUFS5/DLD/OGDHL/…
BP	GO:0008284	positive regulation of cell population proliferation	362	-0.394015	-1.45451	0.000524026	0.00671495	0.00499985	1313	tags=27%, list=16%, signal=24%	CYP7B1/AKT3/ANXA1/PNP/ADAM17/MECP2/HES1/LAMB1/DLG1/FRS2/NF1/ROMO1/PGF/RBPJ/PPARD/MEF2C/BMPR1A/SSBP3/PHIP/PRKCH/ID1/RTN4/PROX1/TBX3/ADAMTS1/KDM4C/HIPK2/GLI3/BIRC6/LAMC1/CLDN5/SMARCA2/PTEN/N4BP2L2/SIRT1/MDM2/MNAT1/NAMPT/TIMP1/CNOT6L/B4GALT1/PRKCA/TFRC/AR/HMGB1/CTSH/FERMT2/KDM5B/BICRAL/PPP3CA/TJP1/GRK5/BCL2/GJA1/EGFR/VEGFA/IGFBP5/HMGB2/CD55/EDN3/ACTB/CCND2/ABL1/CTNNB1/PRKD1/NRG1/ID4/TSC22D1/NAP1L1/H…
BP	GO:0051146	striated muscle cell differentiation	113	-0.494746	-1.66838	0.000525309	0.00671653	0.00500102	1553	tags=41%, list=18%, signal=34%	MTLN/PLD3/CD9/ITGB1/YY1/KDM6B/MAP2K4/FRS2/RARB/RBPJ/PPP3CB/BHLHE41/MEF2C/BMPR1A/AKAP6/PROX1/TBX3/LMNA/MORF4L2/SMYD3/MYOF/TANC1/RGS2/CSRP2/TMOD1/MEF2A/SRF/TPM1/PPP3CA/MYL9/SOX6/NEBL/BCL2/SKI/SORBS2/SGCD/VEGFA/IGFBP5/SLC9A1/NRG1/LMOD1/FOXP1/RCAN1/KRT19/HOMER1/NFATC2
BP	GO:0060419	heart growth	40	-0.634704	-1.8488	0.000540417	0.00689448	0.00513352	1444	tags=60%, list=17%, signal=50%	FGFR2/TGFBR3/YY1/MAP2K4/RBPJ/MEF2C/BMPR1A/HEG1/AKAP6/PROX1/RGS2/PTEN/DUSP6/DIPK2A/ARID2/CITED2/SKI/SORBS2/ABL1/JARID2/FOXP1/TENM4/ERBB4/ZFPM2
BP	GO:0072006	nephron development	56	-0.584161	-1.79013	0.00054331	0.00691616	0.00514966	1244	tags=48%, list=15%, signal=41%	GREB1L/HES1/DLG1/HS2ST1/COL4A4/MEF2C/BMP7/GLI3/KIF26B/AHI1/PPP3CA/BCL2/VEGFA/COL4A3/CTNNB1/FOXJ1/FMN1/ASXL1/SOX9/WWTR1/PBX1/SULF1/MAGI2/ERBB4/EXT1/MYO1E/EGR1
BP	GO:0006805	xenobiotic metabolic process	32	0.591307	1.91303	0.000549083	0.00695905	0.0051816	1035	tags=38%, list=12%, signal=33%	NQO1/GSTP1/EPHX1/AKR1C1/GUK1/CBR1/RORC/GSTM1/AIP/TPMT/ACSL1/GSTO1
BP	GO:0016042	lipid catabolic process	150	0.368556	1.61358	0.000548918	0.00695905	0.0051816	1584	tags=32%, list=19%, signal=26%	YWHAH/HSD17B6/IVD/PRDX6/ECI1/ACAT1/AKT2/HSD17B4/PLAAT4/ACAA2/HADHB/ASAH1/SCP2/DECR1/CROT/PRKCD/PLCB4/HADHA/CRABP1/ABHD12/ECHS1/IAH1/ACADS/ABHD4/ECH1/CRAT/PCCB/AUH/GDE1/ETFA/NUDT7/BDH2/IDH1/PCK2/FMC1/HADH/PLAAT3/LONP2/LYPLA2/HEXA/ACAA1/SNX17/RAB7A/PEX2/ETFB/ECHDC2/PAFAH2/CPT2
BP	GO:0016571	histone methylation	111	-0.501081	-1.68175	0.000552231	0.00698368	0.00519993	1774	tags=44%, list=21%, signal=35%	NFYA/CHTOP/KDM3A/EED/BCOR/MLLT6/IWS1/TET1/SETD2/EHMT1/NSD3/ZNF274/SMARCA5/BOD1L1/PHF20/PAXBP1/PRDM1/PRDM5/BRD4/MTF2/KMT5A/KMT2A/MECP2/RTF1/NSD1/TET2/CTR9/LMNA/SMYD3/KDM4C/ARID4A/SETD5/SETBP1/KMT2C/SIRT1/CREBBP/PRDM16/AASS/RLF/ATRX/KMT2E/KANSL1/AUTS2/ASH1L/ARID4B/JARID2/CTNNB1/PRDM2/KDM6A
BP	GO:1901888	regulation of cell junction assembly	91	-0.513377	-1.68234	0.000562092	0.0070929	0.00528126	1397	tags=46%, list=17%, signal=39%	CLASP1/NPHP1/SNCA/ROCK1/MAP4K4/CLASP2/MEF2C/PTPRJ/PRKCH/STAU2/SETD5/CLDN5/FARP1/WDPCP/PTEN/LRRN3/IL1RAPL1/ADNP/PEAK1/DLC1/EPHA3/SMAD3/FERMT2/TJP1/EPB41L5/MYCBP2/EPHB1/SNAI1/VEGFA/SLC9A1/LIMCH1/BCAS3/ABL1/MACF1/RAPGEF2/CUX2/FMN1/VCL/PTPRD/SEMA4A/NTRK2/CLDN3
CC	GO:0043197	dendritic spine	71	-0.535597	-1.68938	0.000571621	0.00718246	0.00534795	1516	tags=44%, list=18%, signal=36%	USP8/PDE4B/TENM2/FXR1/ARHGAP32/ITGB1/ARF4/ABI2/ARHGAP44/KCNC3/PPP1R9A/SIPA1L1/SEPTIN11/CTTNBP2/ATP2B1/FARP1/ASAP1/DGKI/OPHN1/PPP3CA/CPEB4/SHANK2/ARC/NTRK2/GPM6A/EPHA4/HOMER1/SLA/ANKS1B/CRYAB/DNAJB1
BP	GO:0002253	activation of immune response	123	-0.480625	-1.62132	0.000571671	0.00718246	0.00534795	1110	tags=25%, list=13%, signal=22%	PAWR/MEF2C/PTPRJ/PRKCH/PSPC1/SERPING1/CREBBP/RC3H1/HMGB1/CFH/WNK1/EP300/CBLB/BCL2/PRKCE/CD55/ABL1/RFTN1/RABGEF1/BRAF/SFPQ/HEXIM1/FOXP1/CFD/GBP1/PAK3/HSP90AA1/NFKBIZ/NR4A3/NFATC2/IGKC
MF	GO:0003714	transcription corepressor activity	136	-0.471138	-1.60862	0.000573006	0.00718366	0.00534884	2424	tags=44%, list=29%, signal=32%	TCERG1/NCOR2/FHL2/SAP30/RB1/CTBP2/BCOR/PEX14/NCOR1/TCF25/IRF2BP2/ZNF451/TLE3/CCAR1/TLE1/PA2G4/CDYL/PIAS1/SFMBT1/NRIP1/SCAI/HIRA/SRSF2/DNMT3A/CIR1/ZMYND8/RCOR1/RCOR3/KMT5A/MECP2/NSD1/SPEN/CBFA2T2/PAWR/YAF2/LCOR/HIPK2/TOB2/N4BP2L2/SIRT1/ATF7IP/CREBBP/AASS/HMGB1/RUNX1T1/KDM5B/PRKN/CITED2/RYBP/TOB1/TBL1X/RBFOX2/RERE/TBL1XR1/TLE4/WWTR1/BTG2/ZFPM2/HSPA1A/DNAJB1
MF	GO:0097001	ceramide binding	10	0.817681	1.98909	0.000585832	0.0073286	0.00545676	577	tags=50%, list=7%, signal=47%	CERT1/VDAC2/EPDR1/PSAP/VDAC1
BP	GO:0030901	midbrain development	52	0.49884	1.85736	0.000587472	0.00733327	0.00546024	817	tags=27%, list=10%, signal=24%	S100A1/CKB/YWHAH/SFRP1/RHOA/BASP1/HSPA5/CDC42/ATP5PB/G6PD/ATP5PF/NDRG2/CALM3/YWHAQ
BP	GO:0045859	regulation of protein kinase activity	310	-0.406624	-1.49256	0.000598125	0.0074502	0.0055473	1384	tags=30%, list=16%, signal=26%	ROR2/PIK3CB/DEPTOR/TAOK1/SNCA/GADD45A/CEBPA/SASH1/ADAM17/RICTOR/KSR1/SORL1/SPRY1/PIBF1/DLG1/NF1/PDE5A/PPARG/CALM2/YWHAG/UVRAG/MEF2C/BMPR1A/MAP3K13/HEG1/PTPRJ/BMP7/MRNIP/CDKN1C/PROX1/SMYD3/STK3/ROBO1/RGS2/PTEN/DUSP16/SIRT1/DIPK2A/NEDD9/ADNP/MNAT1/EFNA1/CKS2/SPRED1/GHR/CALM1/WNK1/PDCD4/SOS1/FERMT2/CBLB/DOCK3/HSP90AB1/HHEX/TRIB1/FBXW7/GNAQ/EGFR/TRAF4/CCNYL1/CHORDC1/VEGFA/EDN3/ACTB/CCND2/ABL1/PTPRQ/M…
MF	GO:0005096	GTPase activator activity	137	-0.474342	-1.62037	0.00061506	0.0076447	0.00569212	1834	tags=37%, list=22%, signal=30%	DOCK5/TBC1D22A/TBC1D19/RASA1/ASAP2/ARHGAP31/RABEP1/RALBP1/RASA2/ACAP2/TBCK/ARHGAP32/DNM1L/NF1/ARHGAP44/FAM13B/ARHGAP20/SRGAP3/SIPA1L1/RALGAPA1/RIN2/TIAM2/RGS2/ARHGAP26/ASAP1/ARHGAP5/CDC42EP2/STXBP5L/EVI5/OPHN1/DLC1/SRGAP1/RASAL2/SOS1/PREX2/MYO9A/STXBP5/RABGAP1L/GNAQ/ARHGAP24/ARHGAP10/TBC1D5/SIPA1L3/AGAP1/RAPGEF2/RALGAPA2/STARD13/TBC1D4/ARAP2/RGS16/JUN
BP	GO:0046034	ATP metabolic process	145	0.374159	1.62731	0.000619077	0.00767815	0.00571703	1429	tags=41%, list=17%, signal=35%	ALDOA/ATP5F1B/NUPR1/NDUFB2/ATP5F1A/GPI/ATP5MC3/PINK1/FIS1/PGAM1/NDUFV2/ATP5PB/VCP/PFKL/SDHC/PGK1/GAPDH/TPI1/ATP5F1C/HK1/NDUFA6/ATP5PD/ATP5MC2/ATP5PO/ATP5F1D/ENO1/NDUFV1/NDUFA11/TSPO/NDUFAB1/SDHA/ATP5PF/NDUFA7/NDUFS2/NDUFA10/LDHA/NDUFA8/BAD/AK2/NDUFS8/NDUFS5/OGDHL/NT5E/ANTKMT/NDUFA13/SDHD/NDUFB8/NDUFC2/NDUFA12/EIF6/ATP5F1E/NDUFB5/NDUFS3/NUDT5/NDUFB7/NDUFA2/NDUFS1/MLST8/NDUFA9/NDUFB10
MF	GO:0004602	glutathione peroxidase activity	14	0.746735	1.97368	0.000621571	0.00768553	0.00572252	1331	tags=57%, list=16%, signal=48%	GSTP1/GPX3/PRDX6/GPX4/CLIC2/GSTZ1/GSTK1/MGST3
BP	GO:0042698	ovulation cycle	20	-0.735121	-1.83734	0.000622326	0.00768553	0.00572252	929	tags=50%, list=11%, signal=45%	ADAMTS1/SIRT1/ADNP/SCAPER/MDK/IGF1R/SLIT3/FOXO3/SLIT2/EGR1
BP	GO:0070167	regulation of biomineral tissue development	34	-0.650885	-1.83468	0.000637727	0.00785897	0.00585166	1683	tags=53%, list=20%, signal=43%	TXLNG/LTBP3/ROCK2/BMPR2/ANKH/ROCK1/MEF2C/BMPR1A/BMP7/ATP2B1/SMAD3/ADGRV1/CEBPB/MGP/SOX9/SGMS2/ENPP1/CCN1
CC	GO:0022624	proteasome accessory complex	23	0.649152	1.94222	0.000643655	0.00791518	0.00589352	2910	tags=91%, list=35%, signal=60%	PSMD8/PSMC3/PSMC4/PSMD4/PSMD2/PSME2/PSMD9/ADRM1/PSMD3/PSMD13/PSME1/PSME3/PSMD7/PSMD12/PSMC2/PSMC5/PSMC1/PSMD6/PSMD5/PSMD11/PSMC6
CC	GO:0033176	proton-transporting V-type ATPase complex	20	0.673587	1.93726	0.000647938	0.00795096	0.00592016	2216	tags=70%, list=26%, signal=52%	ATP6V0E2/ATP6V1D/RNASEK/ATP6V0B/ATP6V1E1/ATP6V0D1/ATP6V1C1/ATP6V1F/TMEM199/ATP6V0E1/TCIRG1/ATP6V1B2/ATP6V1A/ATP6AP1
BP	GO:0001822	kidney development	134	-0.472149	-1.60417	0.000651834	0.00798186	0.00594317	1244	tags=34%, list=15%, signal=30%	GREB1L/HES1/JMJD6/SPRY1/DLG1/NF1/RARB/HS2ST1/COL4A4/MEF2C/BMP7/TIPARP/PROX1/ADAMTS1/GLI3/KIF26B/WDPCP/DYNC2H1/AHI1/FREM2/CTSH/SMAD3/PPP3CA/BCL2/VEGFA/NIPBL/COL4A3/CTNNB1/PCSK5/FOXJ1/FMN1/ASXL1/SOX9/SLIT2/SOX4/WWTR1/ODC1/PBX1/FRAS1/EPHA4/SULF1/MAGI2/ERBB4/EXT1/MYO1E/EGR1
MF	GO:0031072	heat shock protein binding	78	-0.524789	-1.68093	0.000671799	0.00820898	0.00611228	896	tags=22%, list=11%, signal=20%	STAU2/HDAC8/TFRC/CAMKMT/HSP90AB1/PRKN/SLC12A2/FAF1/CHORDC1/DNAJB6/HSPA8/ZFP36/GBP1/DNAJA1/HSPA1A/HSPA1B/DNAJB1
BP	GO:0006690	icosanoid metabolic process	35	0.587413	1.95171	0.000675063	0.0082315	0.00612905	514	tags=29%, list=6%, signal=27%	CD74/GSTP1/EPHX1/AKR1C1/CBR1/MIF/GPX4/LTA4H/GSTM1/ABHD12
BP	GO:0098727	maintenance of cell number	120	-0.477002	-1.61157	0.000687604	0.00834928	0.00621674	1245	tags=28%, list=15%, signal=24%	ARID1A/HES1/RTF1/RBPJ/NCOA3/DIS3L2/CTR9/BMPR1A/BMP7/PCM1/TUT4/PROX1/TBX3/KDM4C/ARID4A/SMARCA2/FOXO1/ING1/ZC3H13/ZHX2/BICRAL/ZFP36L2/SKI/NIPBL/ARID4B/ACTB/CTNNB1/KLF10/BRAF/FOXO3/SOX9/SOX4/KLF4
CC	GO:0031226	intrinsic component of plasma membrane	392	-0.381405	-1.41173	0.000687603	0.00834928	0.00621674	1661	tags=30%, list=20%, signal=25%	SLC23A2/TSPAN6/ST3GAL5/ITGA1/CD320/CD40/FZD5/CD47/EPS8/BMPR2/ZNRF3/GOLM1/SDC4/GPRC5C/SGCE/ANKH/SLC2A9/TENM2/CD9/FGFR2/PKD2/ITGB1/ROR2/AKAP9/TGFBR3/SLMAP/ADAM17/NPR3/ABCC1/SORL1/SLC20A1/PTPRK/FRS2/CALM2/RYK/CNTN6/KCNC3/PTPRJ/CD83/XPR1/CD200/TRPC1/PLPP1/ADCY9/ROBO1/ATP2B1/PTPRS/EPHA5/EDA/PLPP2/CLCNKB/SLC20A2/EFNA1/TSPAN5/GHR/TFRC/CALM1/KTN1/SLC4A4/SLC16A10/EPHA3/ATP1B3/STXBP5/PLXNA2/GJA1/SLC12A2/EG…
BP	GO:0060038	cardiac muscle cell proliferation	22	-0.709186	-1.81123	0.000697573	0.0084526	0.00629367	1444	tags=68%, list=17%, signal=57%	FGFR2/TGFBR3/RBPJ/MEF2C/BMPR1A/PTEN/DIPK2A/ARID2/CITED2/SKI/ABL1/JARID2/TENM4/ERBB4/ZFPM2
BP	GO:0072001	renal system development	137	-0.472276	-1.61331	0.000699169	0.00845425	0.0062949	1244	tags=34%, list=15%, signal=30%	GREB1L/HES1/JMJD6/SPRY1/DLG1/NF1/RARB/HS2ST1/COL4A4/MEF2C/BMP7/TIPARP/PROX1/ADAMTS1/GLI3/KIF26B/WDPCP/DYNC2H1/AHI1/FREM2/CTSH/SMAD3/PPP3CA/BCL2/VEGFA/NIPBL/COL4A3/CTNNB1/PCSK5/FOXJ1/FMN1/ASXL1/SOX9/SLIT2/SOX4/WWTR1/ODC1/PBX1/FRAS1/NFIA/EPHA4/SULF1/MAGI2/ERBB4/EXT1/MYO1E/EGR1
BP	GO:0060993	kidney morphogenesis	38	-0.623804	-1.79787	0.000705718	0.00851566	0.00634063	1244	tags=55%, list=15%, signal=47%	GREB1L/HES1/DLG1/HS2ST1/BMP7/GLI3/KIF26B/AHI1/PPP3CA/BCL2/VEGFA/CTNNB1/FOXJ1/FMN1/ASXL1/SOX9/SOX4/WWTR1/PBX1/FRAS1/ERBB4
BP	GO:0060560	developmental growth involved in morphogenesis	98	-0.506666	-1.67908	0.000707312	0.00851715	0.00634174	1563	tags=42%, list=19%, signal=34%	RAPH1/CDH1/BMPR2/FGFR2/NDEL1/ITGB1/SPRY1/RYK/PPP3CB/MAP3K13/RTN4/KIF26B/GSK3B/PTPRS/USP9X/ADNP/KDM5B/SRF/HSP90AB1/PRKN/EPB41L5/AUTS2/VEGFA/EDN3/ABL1/MACF1/CTNNB1/ALCAM/SEMA3D/ITSN2/FMN1/IFRD1/CRABP2/VCL/SLIT3/SEMA4A/SOX9/SLIT2/MAGI2/HSP90AA1/EXT1
MF	GO:0003712	transcription coregulator activity	354	-0.388235	-1.43321	0.000712859	0.00856615	0.00637822	2221	tags=35%, list=26%, signal=27%	TRIM24/TCF25/MRTFB/XPC/JADE1/IRF2BP2/TRIM13/SMARCD3/ZNF451/TLE3/BTAF1/LPXN/CCAR1/DDX17/BRD8/TLE1/PA2G4/KDM3B/THRAP3/AEBP2/MED30/TP53BP1/CDYL/PIAS1/SFMBT1/PIAS2/UBE3A/TAF11/MRTFA/NRIP1/SCAI/TCF20/BCLAF1/TDRD3/KDM5A/HIRA/SRSF2/DNMT3A/NCOA7/BRD4/CIR1/ZMIZ1/ZMYND8/RCOR1/LPIN2/PPARGC1A/TRRAP/RCOR3/LMO3/KMT5A/ARID1A/MECP2/SERTAD2/RSF1/NSD1/SPEN/NCOA2/CBFA2T2/NCOA3/PAWR/TDG/SSBP3/KAT6A/CEBPZ/YAF2/LCOR/H…
BP	GO:0061035	regulation of cartilage development	28	-0.676621	-1.82092	0.000721743	0.00865494	0.00644433	1648	tags=50%, list=20%, signal=40%	LTBP3/BMPR2/MAF/RARB/GLI3/SMAD3/SOX6/CTNNB1/MDK/TRPS1/SOX9/EFEMP1/SOX5/CCN1
BP	GO:0010942	positive regulation of cell death	278	-0.405473	-1.48059	0.000724044	0.0086646	0.00645152	1659	tags=31%, list=20%, signal=26%	CYLD/ITGA1/CD40/CSRNP3/DNMT3A/GSN/ITM2C/NR3C1/ATF6/RHOB/NET1/PICALM/CDK19/ITGB1/SRPK2/PIK3CB/DNM1L/SNCA/GADD45A/ANXA1/MAP2K4/UBB/SKIL/NF1/PPARG/RARB/PAWR/STK17A/MEF2C/BMP7/ATG7/STK3/GADD45G/FOXO1/GSK3B/PTEN/DUSP6/SIRT1/B4GALT1/DLC1/HMGB1/RIPK1/PDCD4/CTSH/MAPK8/DDIT3/PHLDA2/FBXW7/NCOA1/DAPK1/FAF1/SLC9A1/RYBP/ABL1/CTNNB1/TNFRSF10B/TXNIP/RAPGEF2/LGALS1/DDX3X/SFPQ/BTG1/LATS2/CAMK1D/TIMP3/FOXP1/MCL1/D…
BP	GO:0021955	central nervous system neuron axonogenesis	17	-0.766437	-1.8541	0.000729281	0.00869274	0.00647248	856	tags=53%, list=10%, signal=48%	PTEN/HSP90AB1/MYCBP2/EPHB1/NFIB/NR4A2/SLIT2/EPHA4/HSP90AA1
BP	GO:0007623	circadian rhythm	117	-0.487149	-1.6447	0.000729398	0.00869274	0.00647248	1145	tags=32%, list=14%, signal=28%	PPARG/NCOA2/TOP1/BHLHE41/ID1/ATG7/PROX1/DBP/GSK3B/PSPC1/PTEN/SIRT1/USP9X/NAMPT/PER2/MAPK8/EP300/KDM2A/PER3/FBXW7/GNAQ/MYCBP2/DYRK1A/PHLPP1/ID4/ZFHX3/KLF10/FBXL17/CRY1/MAPK10/SFPQ/BTBD9/CLDN4/NTRK2/ID2/HOMER1/RORA/EGR1
BP	GO:0044770	cell cycle phase transition	296	-0.398619	-1.45915	0.000732868	0.00871616	0.00648992	1964	tags=31%, list=23%, signal=25%	ATM/THOC1/TP53BP1/CDC14B/CUL5/APC/CDK17/ATP2B4/PBRM1/CDC73/INO80/CLOCK/ATR/RPTOR/DYRK3/CCDC57/ENSA/UIMC1/SMC5/AKAP8L/CDK6/BRD4/HSPA2/EPS8/TAF1/IK/PKD2/ITGB1/CLASP1/BABAM2/TAOK1/PPM1D/ANXA1/ADAM17/PLK3/ARID1A/MECP2/DLG1/RDX/CALM2/CLASP2/USP47/NEK11/MRNIP/PROX1/ADAMTS1/STK33/CDC14A/WAC/SMARCA2/PTEN/MDM2/MNAT1/CKS2/ANKRD17/PLK2/UBE2E2/CALM1/ARID2/PPP3CA/ZFP36L2/CDK14/FBXW7/BCL2/AMBRA1/EGFR/FOXN3/KMT…
CC	GO:0005776	autophagosome	76	0.440197	1.72484	0.000735606	0.0087308	0.00650082	1647	tags=43%, list=20%, signal=35%	FTL/FTH1/MAP1LC3A/GABARAP/NCOA4/GABARAPL1/TBC1D17/NBR1/CHMP1B/LAMP2/RAB24/LAMP1/CHMP5/GABARAPL2/AUP1/WIPI1/RPN2/UBQLN1/CHMP4C/BECN1/CALCOCO2/CHMP3/CHMP2A/CHMP1A/TEX264/OPTN/RAB7A/GRAMD1A/UBQLN2/CHMP4A/PIP4K2C/PIK3R4/FYCO1
BP	GO:0033674	positive regulation of kinase activity	216	-0.421981	-1.51657	0.000753335	0.00892293	0.00664387	1781	tags=37%, list=21%, signal=30%	CLU/RPTOR/ATG14/ERN1/AGER/MAP3K4/CD40/FZD5/VEGFC/OSBPL8/BMPR2/SDC4/GPRC5C/EMP2/PDGFC/FGFR2/PKD2/ROR2/TAOK1/SNCA/SASH1/ADAM17/RICTOR/PIBF1/DLG1/PDE5A/CALM2/RYK/MEF2C/BMPR1A/MAP3K13/MRNIP/PROX1/STK3/ROBO1/LMO4/EPHA5/SIRT1/DIPK2A/NEDD9/ADNP/MNAT1/EFNA1/CKS2/GHR/CALM1/WNK1/EPHA3/FERMT2/DOCK3/HSP90AB1/FBXW7/AMBRA1/EGFR/TRAF4/EPHB1/CCNYL1/VEGFA/EDN3/CCND2/ABL1/PRKD1/TNFRSF10B/NRG1/RAPGEF2/HBEGF/DDX3X/E…
MF	GO:0008013	beta-catenin binding	53	-0.590361	-1.78224	0.000764005	0.00901246	0.00671053	1241	tags=45%, list=15%, signal=39%	KDM6B/PTPRK/PTPRJ/GRIP1/GLI3/FOXO1/GSK3B/AR/EP300/SMAD3/TCF7L1/PRKN/GJA1/TCF4/CTNNB1/NR4A2/TBL1X/VCL/TBL1XR1/FOXO3/SOX9/TCF7L2/RORA/KLF4
BP	GO:0043491	protein kinase B signaling	79	-0.518008	-1.66035	0.000763062	0.00901246	0.00671053	1414	tags=35%, list=17%, signal=30%	ITGB1/PIK3CB/PLK3/RICTOR/DLG1/HIP1/PTPRJ/RTN4/STK3/PTEN/SIRT1/FERMT2/HSP90AB1/DDIT3/SESN3/EGFR/IGFBP5/ZFP36L1/PHLPP1/NRG1/HBEGF/IGF1R/SOX9/NTRK2/TCF7L2/PIK3R3/MAGI2/HSP90AA1
MF	GO:0022857	transmembrane transporter activity	384	0.28359	1.35942	0.000765915	0.00901663	0.00671364	1481	tags=30%, list=18%, signal=26%	CLIC3/ANXA2/SLC5A5/UCP2/ATP5F1B/ATP6V0E2/NDUFB2/ATP5F1A/ANXA6/ATP5MC3/COX4I1/COX5A/CLIC1/KCNAB1/VDAC2/PLP2/SLC25A15/SLC25A5/SLC25A3/NDUFV2/ATP5PB/SLC25A6/ATP5F1C/NDUFA6/ATP5PD/ATP5MC2/SLC40A1/UQCRC1/ATP5PO/GET3/TOMM20/COX8A/UQCR10/SLC25A38/ITGAV/GRIN2C/MPV17/ATP5F1D/CLIC2/NDUFV1/CYC1/CHP1/UQCRFS1/SERINC3/BEST1/ATP6V1D/TMEM37/ATP5PF/VDAC1/NDUFA4/COX7B/NDUFA7/NDUFS2/SLC7A2/GRIK2/NDUFA10/ITPR3/SLC39…
BP	GO:0007416	synapse assembly	56	-0.577761	-1.77052	0.000776657	0.00912453	0.00679398	1312	tags=41%, list=16%, signal=35%	SNCA/MECP2/RYK/MEF2C/STAU2/SETD5/FARP1/PTEN/LRRN3/IL1RAPL1/ADNP/MYCBP2/EPHB1/NRG1/CUX2/PCLO/SHANK2/PTPRD/SEMA4A/NTRK2/GPM6A/ERBB4/CNTN5
BP	GO:0051336	regulation of hydrolase activity	465	-0.377101	-1.40489	0.000788095	0.00924018	0.00688009	1470	tags=26%, list=17%, signal=23%	TERF1/NET1/FGFR2/AFDN/PICALM/NDEL1/ITGB1/ARF4/MGAT5/BCAR3/SNCA/CAST/ROCK1/ANXA1/MAP4K4/CASC2/RICTOR/RASGRF2/MAPRE2/SORL1/SPINT2/SPRY1/RDX/HIP1/NF1/ARHGAP44/PPARG/ARL6IP1/PPP6R3/CALM2/PIP5K1A/SBF2/TDG/MEF2C/MGMT/PPP6R2/SIPA1L1/USP47/CD200/RALGAPA1/DOCK11/BIRC6/TIAM2/ROBO1/RGS2/GSK3B/EPHA5/SIRT1/NEDD9/ANTXR1/ASAP1/SERPINB9/SERPING1/EFNA1/TIMP1/UACA/EVI5/DLC1/HMGB1/RASAL2/CALM1/IFI6/WNK1/CTSH/MAPK8/…
BP	GO:0042403	thyroid hormone metabolic process	18	0.699181	1.93951	0.00079057	0.00925047	0.00688775	337	tags=33%, list=4%, signal=32%	DIO1/TG/TPO/CTSB/SLC5A5/FOXE1
CC	GO:0045277	respiratory chain complex IV	16	0.730209	1.98088	0.000802242	0.00936812	0.00697535	1630	tags=88%, list=19%, signal=71%	COX4I1/COX5A/COX8A/UQCRFS1/NDUFA4/COX7B/COX6C/UQCRC2/COX6A1/COX5B/COX6B1/COX7A2L/COX7A2/COX7C
BP	GO:0050853	B cell receptor signaling pathway	22	-0.705027	-1.80061	0.000803867	0.00936821	0.00697542	1051	tags=36%, list=13%, signal=32%	MEF2C/PRKCH/BCL2/ABL1/RFTN1/FOXP1/NFATC2/IGKC
BP	GO:0002764	immune response-regulating signaling pathway	173	-0.440891	-1.5516	0.000810127	0.0094222	0.00701562	1146	tags=22%, list=14%, signal=19%	ERBIN/PAWR/CTSS/MEF2C/PTPRJ/PRKCH/RTN4/PTPRS/CREBBP/RC3H1/ANKRD17/HMGB1/WNK1/CTSH/MAPK8/SOS1/EP300/CBLB/BCL2/PRKCE/ABL1/NFKBIA/RFTN1/RABGEF1/MAPK10/DDX3X/BRAF/FER/FOXP1/HSPD1/GBP1/PAK3/NFKBIZ/NR4A3/NFATC2/HSPA1A/HSPA1B/IGKC
BP	GO:0045860	positive regulation of protein kinase activity	178	-0.440406	-1.55168	0.000820191	0.00952013	0.00708854	1781	tags=38%, list=21%, signal=30%	CLU/RPTOR/ERN1/AGER/MAP3K4/CD40/FZD5/VEGFC/OSBPL8/BMPR2/SDC4/GPRC5C/EMP2/PDGFC/PKD2/ROR2/TAOK1/SNCA/SASH1/ADAM17/RICTOR/PIBF1/DLG1/PDE5A/CALM2/MEF2C/BMPR1A/MAP3K13/MRNIP/PROX1/STK3/ROBO1/SIRT1/DIPK2A/NEDD9/ADNP/MNAT1/EFNA1/CKS2/GHR/CALM1/WNK1/FERMT2/DOCK3/HSP90AB1/FBXW7/EGFR/TRAF4/CCNYL1/VEGFA/EDN3/CCND2/ABL1/TNFRSF10B/NRG1/RAPGEF2/HBEGF/DDX3X/GPRC5A/TAOK3/SOCS1/CDKN1A/EPHA4/ERBB4/HSP90AA1/EGR1/C…
BP	GO:0051147	regulation of muscle cell differentiation	63	-0.569582	-1.76759	0.000824422	0.00955011	0.00711086	1545	tags=43%, list=18%, signal=35%	BMPR2/FGFR2/YY1/MECP2/LAMB1/FRS2/NFATC3/BHLHE41/MEF2C/BMPR1A/AKAP6/PROX1/MORF4L2/LAMC1/RGS2/SIRT1/MDM2/ANKRD17/PDCD4/ZEB1/SRF/SOX6/BCL2/NRG1/FOXP1/ID2/NFATC2
CC	GO:0005751	mitochondrial respiratory chain complex IV	15	0.744982	1.97961	0.000843029	0.00963625	0.007175	1630	tags=93%, list=19%, signal=75%	COX4I1/COX5A/COX8A/UQCRFS1/NDUFA4/COX7B/COX6C/UQCRC2/COX6A1/COX5B/COX6B1/COX7A2L/COX7A2/COX7C
BP	GO:0030970	retrograde protein transport, ER to cytosol	25	0.630949	1.93445	0.000843881	0.00963625	0.007175	2300	tags=68%, list=27%, signal=50%	VCP/HSP90B1/BCAP31/OS9/DERL3/HM13/AUP1/SEC61B/TMEM129/UFD1/HERPUD1/DERL2/ERLEC1/SYVN1/DERL1/UBE2J1/SEL1L
BP	GO:1903513	endoplasmic reticulum to cytosol transport	25	0.630949	1.93445	0.000843881	0.00963625	0.007175	2300	tags=68%, list=27%, signal=50%	VCP/HSP90B1/BCAP31/OS9/DERL3/HM13/AUP1/SEC61B/TMEM129/UFD1/HERPUD1/DERL2/ERLEC1/SYVN1/DERL1/UBE2J1/SEL1L
BP	GO:0010257	NADH dehydrogenase complex assembly	49	0.513072	1.86663	0.000847484	0.00963625	0.007175	2099	tags=61%, list=25%, signal=46%	NDUFB2/NDUFA6/NDUFA11/NDUFAB1/NDUFS2/NDUFA10/OXA1L/NDUFA8/NDUFS8/NDUFS5/NDUFA13/NDUFB8/NDUFC2/NDUFA12/NDUFAF3/NDUFB5/NDUFS3/NDUFB7/NDUFA2/NDUFS1/NDUFA9/NDUFB10/DMAC2/NDUFB3/NDUFS4/NDUFS7/ECSIT/NDUFB11/ACAD9/NDUFA5
BP	GO:0032981	mitochondrial respiratory chain complex I assembly	49	0.513072	1.86663	0.000847484	0.00963625	0.007175	2099	tags=61%, list=25%, signal=46%	NDUFB2/NDUFA6/NDUFA11/NDUFAB1/NDUFS2/NDUFA10/OXA1L/NDUFA8/NDUFS8/NDUFS5/NDUFA13/NDUFB8/NDUFC2/NDUFA12/NDUFAF3/NDUFB5/NDUFS3/NDUFB7/NDUFA2/NDUFS1/NDUFA9/NDUFB10/DMAC2/NDUFB3/NDUFS4/NDUFS7/ECSIT/NDUFB11/ACAD9/NDUFA5
BP	GO:2000630	positive regulation of miRNA metabolic process	33	-0.651227	-1.82209	0.000836318	0.00963625	0.007175	626	tags=52%, list=7%, signal=48%	STAT3/GAS5/HIF1A/MRTFA/NR3C1/NFKB1/PPARG/BMPR1A/SMAD3/SRF/TEAD1/FOXO3/KCNQ1OT1/FOS/KLF4/JUN/EGR1
BP	GO:0021952	central nervous system projection neuron axonogenesis	11	-0.832866	-1.81791	0.000836829	0.00963625	0.007175	493	tags=55%, list=6%, signal=51%	MYCBP2/EPHB1/NFIB/NR4A2/SLIT2/EPHA4
BP	GO:0050769	positive regulation of neurogenesis	106	-0.50244	-1.67778	0.000848496	0.00963625	0.007175	2106	tags=45%, list=25%, signal=34%	SMARCD3/CDKL5/RAB21/LYN/ARMCX5-GPRASP2/HIF1A/DICER1/CDKL3/GOLGA4/RUFY3/VEGFC/MAN2A1/BMPR2/NDEL1/ITGB1/MECP2/HES1/SPEN/SKIL/MAP3K13/PRKCH/DIXDC1/GLI3/STAU2/TIAM2/ROBO1/IL1RAPL1/DHX36/ADNP/SRF/PLXNA2/VEGFA/MACF1/CTNNB1/ID4/NAP1L1/CUX2/BRAF/CRABP2/MDK/PTPRD/TENM4/NTRK2/SLIT2/EPHA4/ID2/PAK3/EGR2
CC	GO:0030139	endocytic vesicle	175	0.342297	1.52513	0.000840759	0.00963625	0.007175	730	tags=23%, list=9%, signal=21%	CD74/B2M/HLA-A/HLA-C/VIM/HLA-B/ATP6V0E2/CLTC/STX12/HLA-DRA/CDC42/PDIA3/RAB11B/VAMP2/CYBA/VAMP8/HLA-E/CALR/ANXA11/HSP90B1/SCARB2/MYO1C/RAB5C/ITGAV/SNX3/HLA-DRB1/FLOT2/HLA-DPA1/HYOU1/RAB5B/HLA-DPB1/AP2M1/LAMP2/RAB14/RAB24/HGS/LAMP1/AP2S1/DNM2/SFTA3
CC	GO:0030055	cell-substrate junction	262	0.307123	1.42527	0.000842731	0.00963625	0.007175	983	tags=27%, list=12%, signal=25%	EZR/RHOA/B2M/GNB2/VIM/JUP/P4HB/CLTC/HSPA5/ANXA6/CTNNA1/ARF1/CD151/RAC1/CDC42/ARPC3/GDI2/CAPN1/PDIA3/PDLIM1/CYBA/CTTN/CD99/CAT/ARPC1B/YWHAB/CALR/HSP90B1/CAPN2/SRP68/SCARB2/PPIA/CDH2/TWF1/ITGAV/ILK/MYH9/FLOT2/CFL1/HYOU1/ADD1/CORO1B/CHP1/PFN1/MAPK1/ITGB3/PDCD6IP/ACTR2/ARPC5/YWHAZ/MSN/PABPC1/ARPC2/BSG/HSPA9/FLII/DNM2/CAP1/ANXA5/PPIB/FLOT1/YWHAQ/NCKAP1/CAV2/CYFIP1/ZYX/FHL1/CD59/LAMTOR3/COL17A1/TNS4/PP…
CC	GO:0044309	neuron spine	72	-0.530754	-1.67978	0.000865233	0.0098071	0.00730222	1516	tags=43%, list=18%, signal=36%	USP8/PDE4B/TENM2/FXR1/ARHGAP32/ITGB1/ARF4/ABI2/ARHGAP44/KCNC3/PPP1R9A/SIPA1L1/SEPTIN11/CTTNBP2/ATP2B1/FARP1/ASAP1/DGKI/OPHN1/PPP3CA/CPEB4/SHANK2/ARC/NTRK2/GPM6A/EPHA4/HOMER1/SLA/ANKS1B/CRYAB/DNAJB1
BP	GO:0018022	peptidyl-lysine methylation	91	-0.506451	-1.65964	0.000867688	0.00981572	0.00730863	1774	tags=36%, list=21%, signal=29%	ZNF274/BOD1L1/PHF20/PRDM5/BRD4/CSKMT/MTF2/KMT5A/KMT2A/MECP2/RTF1/NSD1/TET2/CTR9/LMNA/SMYD3/KDM4C/ARID4A/SETD5/SETBP1/KMT2C/SIRT1/RLF/CAMKMT/ATRX/KMT2E/KANSL1/AUTS2/ASH1L/ARID4B/JARID2/CTNNB1/KDM6A
BP	GO:0034968	histone lysine methylation	83	-0.521377	-1.69018	0.000871296	0.00981818	0.00731046	1774	tags=37%, list=21%, signal=30%	ZNF274/BOD1L1/PHF20/PRDM5/BRD4/MTF2/KMT5A/KMT2A/MECP2/RTF1/NSD1/TET2/CTR9/LMNA/SMYD3/KDM4C/ARID4A/SETD5/SETBP1/KMT2C/SIRT1/RLF/ATRX/KMT2E/KANSL1/AUTS2/ASH1L/ARID4B/JARID2/CTNNB1/KDM6A
BP	GO:0045926	negative regulation of growth	112	-0.488044	-1.6429	0.000869842	0.00981818	0.00731046	1135	tags=32%, list=14%, signal=28%	WWC2/RYK/CDKN2AIP/PPARD/PTPRJ/RTN4/MT1E/STK3/SMARCA2/RGS2/PTEN/PTPRS/SIRT1/ING1/SMAD3/SERTAD3/CITED2/BCL2/GJA1/WWC1/IGFBP5/JARID2/SEMA3D/DDX3X/IFRD1/BTG1/FOXP1/TSPYL2/SLIT3/SEMA4A/CDKN1A/SLIT2/CRYAB/ENPP1/HSPA1A/HSPA1B
BP	GO:0031644	regulation of nervous system process	34	-0.64415	-1.8157	0.000877657	0.0098409	0.00732738	1639	tags=44%, list=20%, signal=36%	HOMER3/ROCK2/AKAP9/ABAT/SPX/PTEN/TMEM98/EIF4A3/SLC9A1/CUX2/DLGAP2/PARD3/TENM4/HOMER1/EGR2
BP	GO:0098742	cell-cell adhesion via plasma-membrane adhesion molecules	65	-0.562938	-1.76157	0.000878409	0.0098409	0.00732738	889	tags=34%, list=11%, signal=31%	ROBO1/CLDN5/FAT4/PTPRS/IL1RAPL1/WNK1/CDHR3/TENM3/PTPRM/ALCAM/PCDH7/CLDN4/PTPRD/CNTN4/PCDH11X/TENM4/LRRC4C/PALLD/MYADM/PCDH9/CLDN3/KLF4
BP	GO:0010632	regulation of epithelial cell migration	122	-0.48555	-1.64004	0.000875419	0.0098409	0.00732738	1635	tags=46%, list=19%, signal=38%	CD40/VEGFC/ROCK2/BMPR2/RHOB/EMP2/CLASP1/PIK3CB/TMSB4X/GADD45A/AKT3/SASH1/ANXA1/MAP4K4/ADAM17/MECP2/MAPRE2/GLIPR2/NF1/PPARG/CLASP2/MEF2C/RTN4/RIN2/PROX1/PTEN/SIRT1/EFNA1/PRKCA/SPRED1/PLK2/HMGB1/CTSH/NFE2L2/FBXW7/PRKCE/EPB41L5/VEGFA/STC1/BCAS3/ABL1/MACF1/PRKD1/PTPRM/HBEGF/SMOC2/FOXP1/SEMA4A/SOX9/SLIT2/SPARC/STARD13/PTPRG/KLF4/JUN/PLPP3
BP	GO:0002183	cytoplasmic translational initiation	36	0.56434	1.89602	0.000881016	0.00985106	0.00733494	1140	tags=39%, list=14%, signal=34%	EIF3L/EIF4H/EIF3M/EIF4B/SH3BGRL/EIF3H/EIF3F/EIF3B/EIF3D/EIF2S3/EIF3K/EIF4G1/EIF3I/EIF3G
BP	GO:0006103	2-oxoglutarate metabolic process	13	0.758213	1.97537	0.000891112	0.00991068	0.00737933	1044	tags=54%, list=12%, signal=47%	GOT2/MRPS36/DLST/OGDHL/IDH2/GOT1/IDH1
BP	GO:0006479	protein methylation	139	-0.464458	-1.58568	0.000891482	0.00991068	0.00737933	1774	tags=31%, list=21%, signal=25%	ZNF274/SMARCA5/BOD1L1/PHF20/PAXBP1/PRDM1/DNMT3A/PRDM5/BRD4/CSKMT/MTF2/KMT5A/KMT2A/MECP2/RTF1/NSD1/TET2/CTR9/LMNA/SMYD3/KDM4C/ARID4A/SETD5/SETBP1/KMT2C/SIRT1/CREBBP/PRDM16/AASS/RLF/CAMKMT/ATRX/KMT2E/KANSL1/AUTS2/ASH1L/ARID4B/JARID2/CTNNB1/PRDM2/KDM6A/FBXO11/BTG2
BP	GO:0008213	protein alkylation	139	-0.464458	-1.58568	0.000891482	0.00991068	0.00737933	1774	tags=31%, list=21%, signal=25%	ZNF274/SMARCA5/BOD1L1/PHF20/PAXBP1/PRDM1/DNMT3A/PRDM5/BRD4/CSKMT/MTF2/KMT5A/KMT2A/MECP2/RTF1/NSD1/TET2/CTR9/LMNA/SMYD3/KDM4C/ARID4A/SETD5/SETBP1/KMT2C/SIRT1/CREBBP/PRDM16/AASS/RLF/CAMKMT/ATRX/KMT2E/KANSL1/AUTS2/ASH1L/ARID4B/JARID2/CTNNB1/PRDM2/KDM6A/FBXO11/BTG2
BP	GO:0030308	negative regulation of cell growth	87	-0.521352	-1.70152	0.00089807	0.00996479	0.00741962	1104	tags=32%, list=13%, signal=28%	RYK/CDKN2AIP/PPARD/PTPRJ/RTN4/SMARCA2/RGS2/PTPRS/SIRT1/ING1/SMAD3/SERTAD3/BCL2/GJA1/SEMA3D/DDX3X/IFRD1/BTG1/FOXP1/TSPYL2/SLIT3/SEMA4A/CDKN1A/SLIT2/CRYAB/ENPP1/HSPA1A/HSPA1B
MF	GO:0004713	protein tyrosine kinase activity	61	-0.55861	-1.73364	0.000911	0.0100831	0.00750771	910	tags=31%, list=11%, signal=28%	HIPK2/EPHA5/PEAK1/PDGFRL/EPHA3/CHKA/EGFR/EPHB1/DYRK1A/ABL1/EPHA6/FER/CLK1/IGF1R/NTRK2/EFEMP1/CRIM1/EPHA4/ERBB4
BP	GO:0050770	regulation of axonogenesis	68	-0.53954	-1.70261	0.000912213	0.0100831	0.00750771	1163	tags=46%, list=14%, signal=40%	CDH1/BMPR2/UST/NDEL1/SKIL/RYK/MAP3K13/SIPA1L1/DIXDC1/RTN4/TIAM2/ROBO1/GSK3B/PTEN/PTPRS/ADNP/EFNA1/SRF/PLXNA2/VEGFA/MACF1/SEMA3D/BRAF/IFRD1/CRABP2/SEMA4A/NTRK2/SLIT2/LRRC4C/EPHA4/PAK3
MF	GO:0019199	transmembrane receptor protein kinase activity	27	-0.675265	-1.80517	0.000923353	0.0101868	0.00758492	1545	tags=63%, list=18%, signal=52%	BMPR2/FGFR2/ROR2/TGFBR3/BMPR1A/EPHA5/PDGFRL/EPHA3/EGFR/EPHB1/EPHA6/IGF1R/NTRK2/EFEMP1/CRIM1/EPHA4/ERBB4
BP	GO:0032506	cytokinetic process	27	0.625391	1.97656	0.000928916	0.0102287	0.00761611	1602	tags=44%, list=19%, signal=36%	RHOA/ARF1/ANXA11/MYH9/PDCD6IP/CHMP1B/CHMP5/CHMP4C/CHMP3/CHMP2A/CHMP1A/CHMP4A
CC	GO:0055038	recycling endosome membrane	53	0.49642	1.84898	0.000940661	0.0103242	0.00768725	1170	tags=42%, list=14%, signal=36%	B2M/HLA-A/HLA-C/HLA-B/STX12/RAC1/PDIA3/RAB11B/VAMP8/HLA-E/PLEKHB2/CMTM6/RAB14/VTI1B/SLC39A4/SCAMP2/RAB4A/RAB13/ABHD17A/VAMP3/RAB11A/PACSIN2
BP	GO:0071466	cellular response to xenobiotic stimulus	60	0.476012	1.79219	0.000941158	0.0103242	0.00768725	1054	tags=30%, list=13%, signal=26%	NQO1/GSTP1/EPHX1/HSPA5/AKR1C1/GUK1/CBR1/UCHL1/RORC/ITGB3/GSTM1/AIP/TPMT/PRNP/KCNQ1/ACSL1/GSTO1/HSF1
BP	GO:0055021	regulation of cardiac muscle tissue growth	24	-0.682651	-1.78245	0.000949547	0.0103769	0.0077265	1444	tags=58%, list=17%, signal=48%	FGFR2/TGFBR3/YY1/RBPJ/MEF2C/BMPR1A/AKAP6/RGS2/PTEN/CITED2/JARID2/FOXP1/ERBB4/ZFPM2
BP	GO:0098662	inorganic cation transmembrane transport	301	0.293857	1.36667	0.000948077	0.0103769	0.0077265	1066	tags=26%, list=13%, signal=23%	YWHAH/ANXA2/SLC5A5/UCP2/GNB2/ATP5F1B/ATP6V0E2/ATP5F1A/TMBIM6/ISCU/ANXA6/ATP5MC3/COX4I1/COX5A/KCNAB1/SLC25A5/VAMP2/CYBA/COX17/SLC25A3/ATP5PB/MCUR1/ATP5F1C/PPIF/ATP5PD/ATP5MC2/SLC40A1/UQCRC1/SMDT1/CD63/ATP5PO/COX8A/UQCR10/ITGAV/GRIN2C/ATP5F1D/SNTA1/CLIC2/CYC1/CHP1/UQCRFS1/ITGB3/C4orf3/ATP6V1D/RNASEK/G6PD/COA8/TMEM37/ATP5PF/VDAC1/NDUFA4/COX7B/FKBP1A/DNM2/ITPR3/SLC39A7/SRI/KCNIP3/ATP13A1/CALM3/SLC39A…
BP	GO:0001912	positive regulation of leukocyte mediated cytotoxicity	14	0.736837	1.94752	0.000954582	0.0104058	0.00774799	638	tags=50%, list=8%, signal=46%	B2M/HLA-A/HLA-B/HLA-DRA/HLA-E/HLA-DRB1/LAMP1
BP	GO:0030282	bone mineralization	42	-0.616217	-1.79667	0.000957577	0.0104058	0.00774799	1683	tags=43%, list=20%, signal=34%	TXLNG/LTBP3/BMPR2/ANKH/FGFR2/ROR2/MEF2C/BMPR1A/BMP7/ATP2B1/SMAD3/ADGRV1/KLF10/MGP/SOX9/SGMS2/ENPP1/CCN1
CC	GO:0030176	integral component of endoplasmic reticulum membrane	118	0.367985	1.54338	0.000956008	0.0104058	0.00774799	1046	tags=26%, list=12%, signal=23%	CD74/B2M/HLA-A/HLA-C/HLA-B/HSPA5/HLA-DRA/ELOVL1/PDIA3/FKBP8/HLA-E/CANX/CALR/RHBDD2/HLA-DRB1/HLA-DPA1/EMC3/HLA-DPB1/SARAF/BCAP31/EMC10/ATP13A1/DERL3/HM13/AUP1/WFS1/SEC61A1/HLA-DQB1/BFAR/TRAM1/ERGIC3
MF	GO:0140662	ATP-dependent protein folding chaperone	26	-0.681206	-1.80869	0.000964021	0.0104562	0.00778552	202	tags=31%, list=2%, signal=30%	HSP90AB1/HSPA8/HSPD1/HSPE1/HSP90AA1/HSPH1/HSPA1A/HSPA1B
BP	GO:0051090	regulation of DNA-binding transcription factor activity	211	-0.429707	-1.54462	0.000978773	0.0105964	0.00788988	1781	tags=32%, list=21%, signal=26%	CLU/UBE2N/PRKCQ/LRP6/ANXA3/AGER/KDM5A/ID3/CYLD/COMMD1/CD40/BTRC/TAF1/ZBTB7A/ANKRD42/PPARGC1A/PKD2/TMSB4X/ZC4H2/HES1/ERBIN/PPARG/ZNF431/MAP3K13/BMP7/CD200/PRKCH/ID1/PROX1/HIPK2/STK3/GLI3/PTEN/EPHA5/SIRT1/EDA/TFRC/AR/RIPK1/MAPK8/TAF3/EP300/SMAD3/SRF/PPP3CA/DDIT3/TRIB1/FAF1/VEGFA/MED13/ERC1/CTNNB1/PRKD1/NFKBIA/FOXJ1/MAPK10/FER/SLCO3A1/CAMK1D/TCF7L2/SGK1/ID2/BEX1/KLF4/ENPP1/HSPA1A/PLPP3/HSPA1B
BP	GO:0021545	cranial nerve development	17	-0.755234	-1.827	0.00102099	0.0110327	0.00821481	1201	tags=59%, list=14%, signal=51%	HES1/CHD7/GLI3/CITED2/EPHB1/NAV2/CTNNB1/EGR2/EXT1/MAFB
BP	GO:0002062	chondrocyte differentiation	48	-0.576714	-1.71948	0.0010287	0.0110953	0.00826142	1648	tags=44%, list=20%, signal=35%	LTBP3/BMPR2/COL27A1/MAF/RARB/MEF2C/BMPR1A/TWSG1/GLI3/SMAD3/SOX6/NFIB/CTNNB1/SERPINH1/MDK/TRPS1/SOX9/EFEMP1/SOX5/SULF1/EXT1
BP	GO:0035329	hippo signaling	29	-0.663199	-1.80351	0.00103947	0.0111908	0.00833246	1135	tags=38%, list=14%, signal=33%	WWC2/AMOTL2/ARRDC3/STK3/FAT4/NUAK2/TEAD1/WWC1/LATS2/SHANK2/WWTR1
BP	GO:0140467	integrated stress response signaling	32	-0.643701	-1.78673	0.00104614	0.0112351	0.00836548	581	tags=25%, list=7%, signal=23%	NFE2L2/DDIT3/CEBPB/MAFB/FOS/PPP1R15A/JUN/JUNB
MF	GO:0003924	GTPase activity	179	0.340994	1.53581	0.00104941	0.0112351	0.00836548	1486	tags=30%, list=18%, signal=25%	GNAS/RHOA/GNAI1/ARF3/GNB2/RASD1/RAP1GAP/GNG5/ARF1/EEF2/RAB1B/RAC1/ARF5/CDC42/RAB11B/RHOC/RAB5C/RAB18/RAB5B/EEF1A1/GNB1/RAB14/RAB25/RAB24/IFT22/IFT27/MX1/SRPRA/DNM2/RAB1A/ARL1/EIF2S3/RALB/RAB4A/RAB13/SEPTIN2/ARL16/RAB29/RRAGA/RABL6/RAB11A/RRAS/ATL3/ARL8A/RHOD/RAB6A/RAB9A/SEPTIN10/RGS6/RHOT2/RGS14/RAB7A/RHEB
CC	GO:0005887	integral component of plasma membrane	372	-0.379062	-1.40045	0.00104783	0.0112351	0.00836548	1661	tags=30%, list=20%, signal=25%	SLC23A2/TSPAN6/ST3GAL5/ITGA1/CD320/CD40/FZD5/CD47/EPS8/BMPR2/ZNRF3/GOLM1/SDC4/GPRC5C/SGCE/ANKH/SLC2A9/TENM2/CD9/FGFR2/PKD2/ITGB1/ROR2/AKAP9/TGFBR3/SLMAP/ADAM17/NPR3/ABCC1/SORL1/SLC20A1/PTPRK/FRS2/CALM2/RYK/KCNC3/PTPRJ/CD83/CD200/TRPC1/PLPP1/ADCY9/ROBO1/ATP2B1/PTPRS/EPHA5/EDA/PLPP2/CLCNKB/SLC20A2/TSPAN5/GHR/TFRC/CALM1/KTN1/SLC4A4/SLC16A10/EPHA3/ATP1B3/STXBP5/PLXNA2/GJA1/SLC12A2/EGFR/EPHB1/LY75/TM7…
BP	GO:0003170	heart valve development	30	-0.658165	-1.80316	0.00107367	0.0114737	0.0085431	1652	tags=60%, list=20%, signal=48%	PRDM1/ROCK2/BMPR2/HECTD1/MDM4/ROCK1/RBPJ/MEF2C/BMPR1A/ROBO1/MDM2/EFNA1/SNAI1/SLIT3/SOX9/SLIT2/SOX4/CCN1
BP	GO:0045786	negative regulation of cell cycle	190	-0.427627	-1.52014	0.00109396	0.0116475	0.00867253	2239	tags=36%, list=27%, signal=27%	TMEM67/ACVR1/XPC/CDC5L/JADE1/NR2F2/MAPK14/GIGYF2/PRKDC/ATM/THOC1/TP53BP1/CDC14B/APC/CDC73/CLOCK/YTHDC2/ATR/SMARCA5/UIMC1/CDK6/RHOB/IK/TERF1/PKD2/BABAM2/TNKS/TAOK1/CEBPA/TENT5B/PLK3/DLG1/PTPRK/USP47/NEK11/BMP7/MRNIP/TOM1L2/CDKN1C/PROX1/STK33/WAC/PTEN/SIRT1/MDM2/PLK2/ATRX/ZFP36L2/HHEX/BCL2/FOXN3/ZFP36L1/ABL1/CTNNB1/PPP1R13B/CRY1/BTG1/LATS2/TAOK3/HEXIM1/TSPYL2/APBB2/TP53BP2/DUSP1/CDKN1A/PPP1R10/BTG2…
BP	GO:0051347	positive regulation of transferase activity	275	-0.407598	-1.48877	0.0010936	0.0116475	0.00867253	1868	tags=36%, list=22%, signal=29%	PRIM2/ATP2B4/NEK7/CD81/DCUN1D4/CLU/UBE2N/RPTOR/ATG14/PRKCQ/ERN1/AGER/MAP3K4/CD40/FZD5/VEGFC/BTRC/OSBPL8/BMPR2/SDC4/GPRC5C/EMP2/PDGFC/HMGN1/FGFR2/PKD2/TNKS/ROR2/TAOK1/SNCA/SASH1/ADAM17/RICTOR/GRHL2/SORL1/PIBF1/DLG1/PDE5A/CALM2/RYK/MEF2C/BMPR1A/MAP3K13/CD200/MRNIP/PROX1/ARRDC3/STK3/ROBO1/PTEN/LMO4/EPHA5/SIRT1/DIPK2A/NEDD9/ADNP/MNAT1/EFNA1/CKS2/GHR/CALM1/WNK1/EPHA3/FERMT2/DOCK3/HSP90AB1/FBXW7/AMBRA1…
BP	GO:0014070	response to organic cyclic compound	392	-0.376007	-1.39175	0.00109996	0.0116899	0.00870409	1611	tags=29%, list=19%, signal=25%	ROCK2/DNMT3A/STRN3/BTRC/ZMIZ1/NR3C1/TAF1/ZBTB7A/CDH1/NFKB1/XRN1/GDAP1/BCKDHB/MTAP/USP8/IL15/PDE4B/PKD2/LMO3/AKAP9/CYP7B1/SNCA/CEBPA/ANXA1/ABAT/PPP2R2A/SLC3A2/ARID1A/HES1/HLCS/TET2/NCOA2/DHFR/NCOA3/PPARD/MEF2C/MGMT/AKAP6/CD83/BMP7/RNLS/ID1/TIPARP/PLPP1/LCOR/SMYD3/KDM4C/DIAPH1/ATP2B1/GSK3B/UBR5/DUSP6/SIRT1/DNAAF4/ITPR2/DHX36/EIF4A3/GHR/AR/EP300/ZFP36L2/HSP90AB1/PRKN/BCL2/PRKCE/EGFR/IGFBP5/SLC9A1/HM…
BP	GO:0060412	ventricular septum morphogenesis	23	-0.703925	-1.81651	0.00113778	0.012033	0.00895955	1545	tags=61%, list=18%, signal=50%	BMPR2/FGFR2/TGFBR3/HES1/RBPJ/BMPR1A/PROX1/TBX3/ROBO1/CITED2/SLIT3/SLIT2/SOX4/ZFPM2
CC	GO:0000791	euchromatin	35	-0.632702	-1.79487	0.0011397	0.012033	0.00895955	1205	tags=34%, list=14%, signal=29%	RBMX/AFF4/CTR9/SETD5/SIRT1/KMT2E/BCAS3/CTNNB1/CECR2/ID2/KLF4/JUN
MF	GO:0003735	structural constituent of ribosome	73	0.438909	1.68143	0.00114056	0.012033	0.00895955	2087	tags=49%, list=25%, signal=37%	MRPS25/MRPL54/MRPL34/MRPL51/NDUFA7/MRPS7/MRPS18B/MRPS23/MRPS34/MRPS24/MRPS18A/MRPS15/MRPL3/MRPL41/MRPS16/MRPL27/MRPL37/MRPS33/MRPL33/ISG15/MRPS35/MRPL10/MRPL43/MRPL14/MRPL49/MRPS21/MRPL57/MRPL15/MRPL24/MRPS6/MRPL4/MRPS11/MRPL12/MRPL28/MRPL44/MRPS12
BP	GO:0051960	regulation of nervous system development	189	-0.428699	-1.52182	0.00113658	0.012033	0.00895955	1239	tags=32%, list=15%, signal=28%	MECP2/SORL1/HES1/DLG1/SPEN/SKIL/NF1/CHD7/RYK/BHLHE41/BMPR1A/MAP3K13/BMP7/PRKCH/DIXDC1/PCM1/ID1/RTN4/PROX1/GLI3/STAU2/TIAM2/ROBO1/PTEN/LRRN3/PTPRS/IL1RAPL1/DHX36/ADNP/TMEM98/PER2/SRF/PPP3CA/PLXNA2/SKI/EPHB1/VEGFA/HMGB2/MACF1/CTNNB1/SEMA3D/ID4/RAPGEF2/NAP1L1/CUX2/BRAF/IFRD1/CRABP2/MDK/PTPRD/PRTG/PARD3/SEMA4A/TENM4/NTRK2/SLIT2/EPHA4/ID2/PAK3/EGR2
CC	GO:0030120	vesicle coat	51	0.493821	1.83344	0.00114527	0.0120608	0.00898025	951	tags=37%, list=11%, signal=33%	COPG1/CLTC/COPZ1/PEF1/SEC31A/AP1M2/COPE/AP2M1/AP1S1/SCYL1/AP2S1/EPN1/ARCN1/COPA/PDCD6/COPB2/SEC24C/SEC23B/SEC13
BP	GO:0001501	skeletal system development	191	-0.431611	-1.53672	0.00115167	0.0121061	0.00901402	1559	tags=34%, list=19%, signal=28%	PUM2/BMPR2/COL27A1/ANKH/SPEF2/PDGFC/FGFR2/MAF/FBN1/NPR3/GRHL2/DLG1/CHD7/RARB/RYK/MEF2C/BMPR1A/BMP7/TIPARP/TWSG1/TBX3/GLI3/TIMP1/EIF4A3/PCGF2/BBX/GHR/EP300/SMAD3/ZEB1/SRF/SOX6/CITED2/PAPSS2/FBXW7/GJA1/SKI/FOXN3/ANKRD11/SNAI1/XYLT1/NFIB/ASH1L/NIPBL/STC1/CTNNB1/PCSK5/MGP/SERPINH1/FMN1/MDK/FOXP1/TRPS1/KIAA1217/ASXL1/SOX9/CSRNP1/SOX4/PBX1/EFEMP1/WWOX/SOX5/SULF1/EXT1/CCN1
BP	GO:0045454	cell redox homeostasis	31	0.58489	1.90097	0.00116481	0.0122221	0.00910036	852	tags=29%, list=10%, signal=26%	NQO1/PRDX1/PRDX6/PRDX3/PRDX5/TXN/ERP44/DLD/GCLC
BP	GO:0019827	stem cell population maintenance	119	-0.481211	-1.62417	0.00117046	0.0122592	0.00912798	1245	tags=28%, list=15%, signal=24%	ARID1A/HES1/RTF1/RBPJ/NCOA3/DIS3L2/CTR9/BMPR1A/BMP7/PCM1/TUT4/PROX1/TBX3/KDM4C/ARID4A/SMARCA2/FOXO1/ING1/ZC3H13/ZHX2/BICRAL/ZFP36L2/SKI/NIPBL/ARID4B/ACTB/CTNNB1/KLF10/BRAF/FOXO3/SOX9/SOX4/KLF4
BP	GO:0048660	regulation of smooth muscle cell proliferation	60	-0.550435	-1.70837	0.00117643	0.0122994	0.00915792	1545	tags=50%, list=18%, signal=41%	BMPR2/IL15/PPARGC1A/FGFR2/ZNF143/NPR3/FRS2/NF1/PPARG/PPARD/MEF2C/BMPR1A/ADAMTS1/PTEN/MNAT1/PDCD4/TPM1/TRIB1/GJA1/IGFBP5/CTNNB1/HBEGF/FOXP1/IGF1R/CDKN1A/TCF7L2/ID2/NR4A3/JUN/PRKG1
BP	GO:0016358	dendrite development	120	-0.467763	-1.58035	0.00118917	0.0124102	0.00924043	1420	tags=32%, list=17%, signal=27%	PICALM/ITGB1/ARF4/MECP2/ABI2/ARHGAP44/MARK1/CPEB3/MEF2C/SIPA1L1/BMP7/ID1/GRIP1/STAU2/FARP1/GSK3B/PTEN/PTPRS/IL1RAPL1/ASAP1/DHX36/EFNA1/CAMSAP2/MEF2A/PREX2/PPP3CA/EPHB1/ABL1/RAPGEF2/CUX2/PTPRD/CAMK1D/RERE/ARC/SDC2/EPHA4/PAK3/PRKG1
BP	GO:0006749	glutathione metabolic process	31	0.581027	1.88841	0.00119739	0.0124394	0.00926215	1155	tags=39%, list=14%, signal=34%	GSTP1/GPX4/GSTM1/G6PD/SOD1/HAGH/GCLC/GSTZ1/GSTO1/IDH1/GSTK1/GCLM
BP	GO:0043616	keratinocyte proliferation	24	-0.675618	-1.76409	0.00119839	0.0124394	0.00926215	1668	tags=50%, list=20%, signal=40%	SRSF6/IFT74/FGFR2/INTU/CASK/PTPRK/PPARD/ZEB1/ZFP36L1/PRKD1/MDK/ZFP36
BP	GO:0001934	positive regulation of protein phosphorylation	308	-0.393846	-1.44626	0.0011984	0.0124394	0.00926215	1802	tags=33%, list=21%, signal=27%	FNIP1/LIMK2/CLU/RPTOR/ATG14/ERN1/AGER/MAP3K4/RALBP1/CD40/FZD5/VEGFC/ROCK2/HSPA2/OSBPL8/BMPR2/SDC4/GPRC5C/IL15/EMP2/FXR1/PDGFC/PKD2/ROR2/AKAP9/TAOK1/BCAR3/SNCA/SASH1/ADAM17/RICTOR/MAP2K4/HES1/PIBF1/DLG1/PDE5A/PGF/PPARG/CALM2/MEF2C/BMPR1A/MAP3K13/PTPRJ/BMP7/MRNIP/TWSG1/PROX1/SMYD3/HIPK2/STK3/ROBO1/SIRT1/DIPK2A/NEDD9/ADNP/MNAT1/EFNA1/CKS2/GHR/TFRC/CALM1/RIPK1/WNK1/PELI2/FERMT2/RBPMS/DOCK3/HSP90AB1/F…
MF	GO:0020037	heme binding	32	0.574717	1.85936	0.00120168	0.0124511	0.00927088	1370	tags=41%, list=16%, signal=34%	TPO/HEBP1/CYBA/CAT/SDHC/CYC1/CYP51A1/SLC48A1/HEBP2/SDHD/EIF2AK1/ABCB6/DUOX1
BP	GO:0060284	regulation of cell development	227	-0.411737	-1.48305	0.00121073	0.0125045	0.00931062	1239	tags=31%, list=15%, signal=27%	MECP2/SORL1/HES1/SPEN/SKIL/NF1/PDE5A/CHD7/RYK/BHLHE41/BMPR1A/MAP3K13/BMP7/PRKCH/DIXDC1/PCM1/ID1/RTN4/PROX1/GLI3/STAU2/TIAM2/ROBO1/CLDN5/GSK3B/PTEN/PTPRS/NEDD9/IL1RAPL1/DHX36/ADNP/TMEM98/PER2/FERMT2/SRF/ACTN4/PPP3CA/PLXNA2/TRIB1/FBXW7/BCL2/SKI/VEGFA/HMGB2/ABL1/MACF1/CTNNB1/SEMA3D/ID4/RAPGEF2/NAP1L1/CUX2/BRAF/IFRD1/RFX3/CRABP2/VCL/MDK/PTPRD/PRTG/SEMA4A/TENM4/NTRK2/SLIT2/EPHA4/MYADM/ID2/GBP1/PAK3/EG…
CC	GO:0005925	focal adhesion	260	0.306888	1.41659	0.00121115	0.0125045	0.00931062	983	tags=27%, list=12%, signal=25%	EZR/RHOA/B2M/GNB2/VIM/JUP/P4HB/CLTC/HSPA5/ANXA6/CTNNA1/ARF1/CD151/RAC1/CDC42/ARPC3/GDI2/CAPN1/PDIA3/PDLIM1/CYBA/CTTN/CD99/CAT/ARPC1B/YWHAB/CALR/HSP90B1/CAPN2/SRP68/SCARB2/PPIA/CDH2/TWF1/ITGAV/ILK/MYH9/FLOT2/CFL1/HYOU1/ADD1/CORO1B/CHP1/PFN1/MAPK1/ITGB3/PDCD6IP/ACTR2/ARPC5/YWHAZ/MSN/PABPC1/ARPC2/BSG/HSPA9/FLII/DNM2/CAP1/ANXA5/PPIB/FLOT1/YWHAQ/NCKAP1/CAV2/CYFIP1/ZYX/FHL1/CD59/LAMTOR3/TNS4/PPP1CC
BP	GO:1904035	regulation of epithelial cell apoptotic process	41	-0.614043	-1.79162	0.00121377	0.0125092	0.00931417	674	tags=32%, list=8%, signal=29%	PDCD4/NFE2L2/BCL2/ZFP36L1/ABL1/ANGPTL4/BRAF/MDK/IGF1R/FOXO3/TCF7L2/ZFP36/PLA2R1
BP	GO:0060828	regulation of canonical Wnt signaling pathway	130	-0.473685	-1.60243	0.00121767	0.0125271	0.00932748	1125	tags=29%, list=13%, signal=26%	RBPJ/MLLT3/SMURF2/USP47/STK3/GLI3/FOXO1/GSK3B/INVS/UBR5/CSNK1A1/EDA/WNK1/SMAD3/CDK14/HHEX/PRKN/DDIT3/GNAQ/EGFR/CCNYL1/CTNNB1/USP34/RBMS3/TBL1X/DDX3X/LATS2/FOLR1/WLS/MDK/TBL1XR1/FOXO3/TLE4/SOX9/SOX4/WWTR1/TCF7L2/EGR1
BP	GO:0006590	thyroid hormone generation	17	0.703228	1.91919	0.0012204	0.0125329	0.00933177	337	tags=35%, list=4%, signal=34%	DIO1/TG/TPO/CTSB/SLC5A5/FOXE1
BP	GO:1905332	positive regulation of morphogenesis of an epithelium	10	-0.837452	-1.77691	0.001228	0.0125886	0.00937327	702	tags=70%, list=8%, signal=64%	AR/GJA1/VEGFA/ABL1/CTNNB1/MDK/SOX9
BP	GO:1902895	positive regulation of miRNA transcription	27	-0.67114	-1.79414	0.00125078	0.0127995	0.00953029	626	tags=37%, list=7%, signal=34%	PPARG/BMPR1A/SMAD3/SRF/TEAD1/FOXO3/FOS/KLF4/JUN/EGR1
BP	GO:0050803	regulation of synapse structure or activity	78	-0.511264	-1.63761	0.00128215	0.0130761	0.00973626	1153	tags=38%, list=14%, signal=33%	ABI2/ARHGAP44/MEF2C/SIPA1L1/CTTNBP2/STAU2/SETD5/TANC1/FARP1/PTEN/LRRN3/NEDD9/IL1RAPL1/DHX36/ADNP/EFNA1/MYCBP2/EPHB1/ABL1/CUX2/SHANK2/PTPRD/HSPA8/ARC/SEMA4A/NTRK2/GPM6A/EPHA4/HOMER1/PAK3
BP	GO:0043542	endothelial cell migration	111	-0.486913	-1.6342	0.00128233	0.0130761	0.00973626	1635	tags=46%, list=19%, signal=38%	CD40/VEGFC/ROCK2/BMPR2/RHOB/EMP2/ITGB1/PIK3CB/TMSB4X/GADD45A/AKT3/SASH1/ANXA1/ADAM17/MECP2/NF1/PPARG/MEF2C/ID1/RIN2/PROX1/ROBO1/PTEN/SIRT1/EFNA1/PRKCA/SPRED1/PLK2/S100A2/HMGB1/FSTL1/SRF/NFE2L2/FBXW7/VEGFA/STC1/BCAS3/ABL1/PRKD1/PTPRM/SMOC2/FOXP1/SEMA4A/SLIT2/SPARC/VSTM4/STARD13/PIK3R3/KLF4/PLPP3/NR4A1
CC	GO:0072562	blood microparticle	29	-0.655419	-1.78235	0.00131064	0.0133413	0.00993373	786	tags=31%, list=9%, signal=28%	SERPING1/TFRC/CFH/ACTB/ANGPTL4/HSPA8/HSPA1A/HSPA1B/IGKC
BP	GO:0048013	ephrin receptor signaling pathway	26	-0.673758	-1.78891	0.00131815	0.0133942	0.00997312	1125	tags=54%, list=13%, signal=47%	LYN/MMP2/NCK1/RASA1/RBPJ/SIPA1L1/EPHA5/EFNA1/EPHA3/EPHB1/EPHA6/EPHA4/PAK3/ANKS1B
CC	GO:1904724	tertiary granule lumen	27	0.614062	1.94075	0.00133673	0.0135355	0.0100783	1116	tags=44%, list=13%, signal=39%	FTH1/B2M/ALDOA/CSTB/METTL7A/ASAH1/LTA4H/DBNL/CYFIP1/CTSD/IDH1/NIT2
BP	GO:0031346	positive regulation of cell projection organization	184	-0.433528	-1.53559	0.00133483	0.0135355	0.0100783	1163	tags=26%, list=14%, signal=23%	SKIL/ABI2/CBFA2T2/MAP3K13/FSCN1/BMP7/DIXDC1/GRIP1/DOCK11/STAU2/TIAM2/ROBO1/RGS2/GSK3B/NEDD9/IL1RAPL1/DHX36/ADNP/CDC42EP2/EPHA3/EP300/SRF/NFE2L2/PLXNA2/AUTS2/VEGFA/CROCC/TENM3/BCAS3/ABL1/MACF1/LRRC7/PRKD1/RAPGEF2/CUX2/BRAF/CRABP2/MDK/PTPRD/CAMK1D/IGF1R/NTRK2/SLIT2/GPM6A/EPHA4/PAK3/MAGI2/HSP90AA1
MF	GO:0008106	alcohol dehydrogenase (NADP+) activity	11	0.786655	1.97599	0.00135247	0.0136711	0.0101793	950	tags=55%, list=11%, signal=48%	AKR1C1/CBR1/DHRS7/DHRS4/AKR1A1/DHRS3
BP	GO:0019882	antigen processing and presentation	50	0.504054	1.85017	0.0013724	0.0138483	0.0103112	915	tags=40%, list=11%, signal=36%	CD74/B2M/HLA-A/HLA-C/HLA-B/HLA-DRA/HLA-DMB/PDIA3/HLA-E/CALR/HLA-DRB1/HLA-DPA1/RAB5B/HLA-DPB1/LGMN/DNM2/MFSD6/RAB4A/CTSD/HLA-DQB1
MF	GO:0016667	oxidoreductase activity, acting on a sulfur group of donors	46	0.507954	1.82146	0.0013831	0.0139321	0.0103736	1690	tags=43%, list=20%, signal=35%	TXNL1/P4HB/PDIA6/PRDX3/PDIA3/TXN/PGK1/PDIA4/PCYOX1/SRXN1/SQOR/DLD/SELENBP1/TXNDC5/GSTO1/GLRX3/DNAJC10/TMX2/GSR/TXNDC17
BP	GO:0010092	specification of animal organ identity	14	-0.76514	-1.7739	0.00139791	0.0140324	0.0104483	1444	tags=71%, list=17%, signal=59%	FGFR2/SPRY1/FRS2/RBPJ/MEF2C/GLI3/ROBO1/AR/CTNNB1/EXT1
BP	GO:0030433	ubiquitin-dependent ERAD pathway	69	0.44458	1.71865	0.00139752	0.0140324	0.0104483	2048	tags=48%, list=24%, signal=36%	HSPA5/VCP/CANX/CALR/HSP90B1/RHBDD2/STUB1/BCAP31/BAG6/OS9/DERL3/AUP1/WFS1/SEC61B/TMUB1/SGTA/UBQLN1/DNAJC10/TMEM129/MAN1B1/UFD1/HERPUD1/DERL2/UBQLN2/RNF5/ERLEC1/AMFR/DNAJB2/SYVN1/USP19/DERL1/FBXO44/DNAJB12
BP	GO:0048871	multicellular organismal homeostasis	224	-0.415619	-1.49587	0.00140609	0.0140901	0.0104912	1461	tags=28%, list=17%, signal=23%	PDGFC/PPARGC1A/ZNF516/ITGB1/ACOT11/CCDC66/AKT3/ADAM17/ABAT/NPR3/KMT2A/KDM6B/UBB/NF1/RBPJ/ALMS1/FTO/ID1/ARRDC3/LAMC1/CLDN5/GADD45G/FOXO1/SIRT1/CUBN/PER2/PRDM16/PRKCA/TFRC/DIO2/CTSH/VPS13B/SRF/ADGRV1/TJP1/DDIT3/BCL2/GJA1/SLC12A2/VEGFA/CROCC/CEBPB/ACTB/CTNNB1/SGIP1/BTBD9/ESRRG/VCL/CLDN4/TSHR/IGF1R/APBB2/SOX9/WWTR1/VSTM4/HOMER1/CLDN3/EXT1/NR4A3/KLF4/EGR1/IGKC
BP	GO:0019395	fatty acid oxidation	74	0.429257	1.65112	0.00142402	0.0142289	0.0105946	1594	tags=38%, list=19%, signal=31%	IVD/ECI1/ACAT1/AKT2/HSD17B4/ACAA2/HADHB/SCP2/DECR1/CROT/HADHA/ECHS1/ADIPOR1/ACADS/ECH1/CRAT/AUH/ETFA/BDH2/ADH5/HADH/LONP2/ACAA1/PEX2/ETFB/ECHDC2/CPT2/PDK4
CC	GO:0045178	basal part of cell	116	-0.469001	-1.58274	0.00142485	0.0142289	0.0105946	1733	tags=39%, list=21%, signal=31%	ANK3/SLC7A8/SLC23A2/ITGA1/HOMER3/SLC2A9/PKD2/CLASP1/CNNM4/MYO1D/ANXA1/ABCC1/SLC3A2/CASK/DLG1/ERBIN/CLASP2/ATP2C2/ATP2B1/ANK2/SLC4A7/B4GALT1/TFRC/SLC4A4/SLC16A10/ATP1B3/HSP90AB1/TJP1/SLC12A2/DST/EGFR/SLC9A1/LRRC7/CTNNB1/FOLR1/CLDN4/ATP1B1/TSHR/DLG2/ITGA9/ERBB4/HSP90AA1/SLC26A7/ENPP1/PLPP3
BP	GO:0009611	response to wounding	240	-0.404886	-1.45998	0.0014288	0.0142438	0.0106057	905	tags=22%, list=11%, signal=20%	MYOF/GLI3/DGKD/PTEN/PTPRS/TMEFF2/SERPING1/DGKI/TIMP1/B4GALT1/PRKCA/FKBP10/SMAD3/FERMT2/SRF/TPM1/NFE2L2/PPP3CA/ZFP36L2/MYL9/DDIT3/PAPSS2/BCL2/PRKCE/SLC12A2/DST/GNAQ/RTN4RL2/VEGFA/ARHGAP24/ZFP36L1/ACTB/MACF1/NRG1/HBEGF/SMOC2/BRAF/VCL/FOLR1/MDK/JMJD1C/CLDN4/IGF1R/CDKN1A/ZFP36/EPHA4/CLDN3/EXT1/KLF4/JUN/PRKG1/CCN1/PLPP3
BP	GO:0071774	response to fibroblast growth factor	43	-0.600702	-1.75782	0.00143763	0.0143072	0.0106529	830	tags=30%, list=10%, signal=27%	SHOC2/SHISA2/SOS1/KDM5B/ZFP36L2/ZFP36L1/CTNNB1/SMOC2/ZFP36/SULF1/EXT1/IER2/NR4A1
CC	GO:1904813	ficolin-1-rich granule lumen	99	0.402413	1.66189	0.00144359	0.0143418	0.0106787	1242	tags=41%, list=15%, signal=36%	FTH1/GSTP1/CTSB/DYNLT1/ALDOA/JUP/GPI/CSTB/EEF2/MIF/CAPN1/PGAM1/CAT/VCP/PFKL/PSMB1/ASAH1/NME2/PPIA/CSNK2B/MAPK1/ACTR2/LTA4H/ARPC5/EEF1A1/XRCC6/PSMC3/PSMA5/APEH/DBNL/OSTF1/MVP/CCT8/CTSD/ACLY/IDH1/CTSZ/DERA/PSMD2/PSMA2/PSMB7
BP	GO:0006402	mRNA catabolic process	177	-0.430816	-1.51732	0.0014494	0.0143749	0.0107033	1744	tags=28%, list=21%, signal=22%	ERN1/DHX34/TENT4B/CNOT4/ROCK2/GTPBP1/PUM2/XRN1/FXR1/AGO2/EXOSC6/HNRNPAB/TENT2/SMG6/ROCK1/TENT5B/CPEB3/FTO/DIS3L2/TNRC6C/HNRNPM/UPF2/TUT4/TNRC6A/DHX36/YBX3/EIF4A3/RC3H1/CNOT6L/PRKCA/HNRNPC/ZHX2/PAN3/ZCCHC7/SYNCRIP/ZFP36L2/FUS/SAMD4A/ZFP36L1/TOB1/AGO3/TENT5C/IGF2BP2/DDX5/TNRC6B/BTG2/ZFP36/HSPA1A/HSPA1B
MF	GO:0001671	ATPase activator activity	20	-0.714171	-1.78497	0.00148121	0.0146652	0.0109195	767	tags=35%, list=9%, signal=32%	DNAJC1/ATP1B3/DNAJB6/ATP1B1/DNAJB4/DNAJA1/DNAJB1
CC	GO:0005750	mitochondrial respiratory chain complex III	10	0.795986	1.93632	0.00149753	0.0147261	0.0109649	1097	tags=70%, list=13%, signal=61%	UQCRC1/UQCR10/CYC1/UQCRFS1/UQCRC2/UQCRH/UQCR11
CC	GO:0045275	respiratory chain complex III	10	0.795986	1.93632	0.00149753	0.0147261	0.0109649	1097	tags=70%, list=13%, signal=61%	UQCRC1/UQCR10/CYC1/UQCRFS1/UQCRC2/UQCRH/UQCR11
BP	GO:0043367	CD4-positive, alpha-beta T cell differentiation	29	-0.652582	-1.77463	0.0014923	0.0147261	0.0109649	1285	tags=48%, list=15%, signal=41%	ANXA1/CTSL/CD83/TMEM98/RC3H1/HMGB1/BRAF/SH3RF1/FOXP1/SOCS1/SEMA4A/RORA/NFKBIZ/JUNB
BP	GO:0035357	peroxisome proliferator activated receptor signaling pathway	14	-0.762175	-1.76703	0.00149753	0.0147261	0.0109649	1388	tags=57%, list=17%, signal=48%	LMO3/PPARG/NCOA2/SIRT1/ACTN4/CITED2/NCOA1/ASXL1
BP	GO:0003179	heart valve morphogenesis	26	-0.671679	-1.78339	0.00151579	0.0148804	0.0110797	1611	tags=58%, list=19%, signal=47%	ROCK2/BMPR2/MDM4/ROCK1/MEF2C/BMPR1A/ROBO1/MDM2/EFNA1/SNAI1/SLIT3/SOX9/SLIT2/SOX4/CCN1
BP	GO:0003151	outflow tract morphogenesis	33	-0.635094	-1.77695	0.00152924	0.0149523	0.0111332	1545	tags=55%, list=18%, signal=45%	BMPR2/FGFR2/TGFBR3/HES1/RBPJ/MEF2C/BMPR1A/BMP7/TBX3/ROBO1/CLDN5/CITED2/VEGFA/NIPBL/CTNNB1/FOLR1/ZFPM2/JUN
BP	GO:0051241	negative regulation of multicellular organismal process	396	-0.379686	-1.40674	0.00153085	0.0149523	0.0111332	1560	tags=34%, list=19%, signal=29%	CDH1/NFKB1/LDLRAD4/HSPG2/BMPR2/IL15/PDE4B/IRF1/CD9/REL/ACOT11/FBN1/SPRED2/PIK3CB/YY1/TMSB4X/GADD45A/CEBPA/ROCK1/ANXA1/ADAM17/ABAT/NPR3/MECP2/GRHL2/SORL1/HES1/SPX/SPRY1/PIBF1/EPN2/FRS2/NF1/PDE5A/ERBIN/PPARG/WWC2/RARB/MARK1/RBPJ/RYK/MEF2C/BMPR1A/RAB11FIP1/PHF14/CD83/BMP7/RNLS/CD200/PCM1/ID1/RTN4/TWSG1/PROX1/ADAMTS1/LMNA/ARRDC3/STK3/GLI3/ARID4A/ROBO1/ATP2B1/CLDN5/RGS2/TOB2/FOXO1/GSK3B/PTEN/PTPRS/MAP…
BP	GO:0031401	positive regulation of protein modification process	486	-0.362565	-1.35311	0.00152619	0.0149523	0.0111332	1903	tags=32%, list=23%, signal=26%	PIAS1/WDFY2/DAB2/PPP1R12A/UBE2D1/ATP2B4/UBE3A/CD81/DCUN1D4/PRKAA2/FNIP1/LIMK2/CLU/UBE2N/RPTOR/SMARCA5/ATG14/ERN1/AGER/DDX21/MAP3K4/PHF20/PAXBP1/RALBP1/PPP1R15B/ITGA1/COMMD1/CD40/FZD5/VEGFC/AKAP8L/ROCK2/SPPL3/BRD4/HSPA2/BTRC/OSBPL8/BMPR2/ATG10/SDC4/GPRC5C/IL15/EMP2/RNF111/FXR1/PDGFC/PPARGC1A/PKD2/ROR2/AKAP9/MTF2/TAOK1/BCAR3/SNCA/SASH1/ADAM17/KMT2A/RICTOR/MECP2/MAP2K4/UBB/HES1/RTF1/PIBF1/DLG1/PDE5A…
BP	GO:0032330	regulation of chondrocyte differentiation	22	-0.691369	-1.76573	0.00153556	0.0149681	0.011145	1132	tags=55%, list=13%, signal=47%	LTBP3/MAF/RARB/GLI3/SMAD3/SOX6/CTNNB1/MDK/TRPS1/SOX9/EFEMP1/SOX5
MF	GO:0044183	protein folding chaperone	43	-0.599215	-1.75347	0.00153764	0.0149681	0.011145	353	tags=23%, list=4%, signal=22%	HSP90AB1/DNAJB6/HSPA8/HSPD1/HSPE1/HSP90AA1/HSPH1/HSPA1A/HSPA1B/DNAJB1
BP	GO:0045685	regulation of glial cell differentiation	25	-0.680379	-1.79172	0.00156181	0.0151281	0.0112642	1201	tags=44%, list=14%, signal=38%	HES1/NF1/DUSP15/TMEM98/CTNNB1/ID4/MDK/TENM4/EPHA4/ID2/EGR2
CC	GO:0045211	postsynaptic membrane	67	-0.531419	-1.67322	0.00156453	0.0151281	0.0112642	1854	tags=45%, list=22%, signal=35%	SLC30A1/SSPN/CNIH3/ANK3/NECTIN3/TENM2/PICALM/AKAP9/ZC4H2/DLG1/HIP1/KCNC3/GRIP1/FARP1/PTPRS/IL1RAPL1/ANK2/CTNNB1/UTRN/KCTD8/SHANK2/HSPA8/ARC/DLG2/GPHN/LRRC4C/EPHA4/ERBB4/KCTD16/SYNE1
BP	GO:0050684	regulation of mRNA processing	109	-0.484588	-1.62199	0.00156249	0.0151281	0.0112642	1668	tags=31%, list=20%, signal=25%	SRSF6/SRSF2/ZBTB7A/LARP7/FXR1/SRRM1/SRPK2/SLTM/RBMX/JMJD6/CPEB3/NSRP1/DHX36/NUP98/HNRNPA1/RBM39/YTHDC1/SRSF3/MBNL2/SON/RBM25/CELF2/DYRK1A/MBNL1/ZFP36L1/FAM172A/WTAP/DDX5/RBFOX2/HSPA8/QKI/TRA2B/SRSF7/TRA2A
BP	GO:0016241	regulation of macroautophagy	110	0.375791	1.57774	0.00156225	0.0151281	0.0112642	2240	tags=45%, list=27%, signal=34%	SNX5/NUPR1/ATP6V0E2/CAPNS1/CAPN1/SLC25A5/PINK1/SESN1/GAPDH/UCHL1/WDR45/ATP6V1D/VDAC1/VPS35/RALB/POLDIP2/TOM1/VPS26B/WIPI1/ATP6V0B/ATP6V1E1/UBQLN1/ATP6V0D1/BECN1/CALCOCO2/ATP6V1C1/OPTN/RHEB/HSPB8/UBQLN2/CHMP4A/MOAP1/PIP4K2C/PIK3R4/FYCO1/SNX4/SPTLC1/ATP6V0E1/BNIP3/CDK5/EXOC8/SLC25A4/SUPT5H/IKBKG/ATG5/ATP6V1B2/SNX7/ATP6V1A/SEC22B/AKT1
BP	GO:0006869	lipid transport	164	0.340459	1.5055	0.00157034	0.015159	0.0112872	944	tags=22%, list=11%, signal=20%	NMB/ANXA2/APOO/STX12/AKR1C1/HDLBP/NPC2/CERT1/MIF/AKT2/PSAP/LRP10/FIS1/LAMTOR1/SCP2/SCARB2/CROT/GOT2/PRKCD/ITGAV/ITGB3/PRELID3B/CRABP1/ERFE/TSPO/DBI/TMEM30B/VPS51/PITPNC1/TEX2/SURF4/PRELID1/CLPTM1L/SLC43A3/KCNQ1/ACSL1
BP	GO:0045047	protein targeting to ER	31	0.571921	1.85882	0.00160466	0.0154646	0.0115147	1602	tags=61%, list=19%, signal=50%	HSPA5/SSR3/SRP9/GET3/SRP68/SRPRA/BAG6/SEC61G/SEC61A1/SEC61B/TRAM1/GET4/SGTA/SPCS3/SPCS1/UBL4A/HERPUD1/SRP14/CHMP4A
BP	GO:0030098	lymphocyte differentiation	174	-0.430781	-1.51441	0.00161334	0.0155224	0.0115577	1652	tags=36%, list=20%, signal=30%	PRDM1/FZD5/CDK6/ZMIZ1/ZBTB7A/IL15/IRF1/HECTD1/ITGB1/ITM2A/YY1/ANXA1/PNP/ADAM17/ARID1A/CMTM7/JMJD6/CTSL/CHD7/RBPJ/PPP3CB/PTPRJ/PHF14/CD83/DOCK11/GLI3/SMARCA2/TMEM98/RC3H1/HMGB1/PKNOX1/SOS1/EP300/ZEB1/SRF/ARID2/ZFP36L2/HHEX/BCL2/AMBRA1/ZFP36L1/ACTB/ABL1/CTNNB1/FOXJ1/LGALS1/BRAF/SH3RF1/MDK/FOXP1/SOCS1/FOXO3/SEMA4A/SOX4/PBX1/ARID1B/ID2/PIK3R3/RORA/MAFB/NFKBIZ/EGR1/JUNB
BP	GO:1902410	mitotic cytokinetic process	18	0.678348	1.88172	0.00161707	0.0155325	0.0115652	1602	tags=56%, list=19%, signal=45%	RHOA/ARF1/PDCD6IP/CHMP1B/CHMP5/CHMP4C/CHMP3/CHMP2A/CHMP1A/CHMP4A
BP	GO:0007631	feeding behavior	21	-0.691864	-1.74663	0.00162911	0.0156222	0.011632	340	tags=24%, list=4%, signal=23%	SGIP1/NTRK2/GLS/FOS/NR4A3
BP	GO:0050795	regulation of behavior	17	-0.744763	-1.80167	0.00166119	0.0159035	0.0118415	1174	tags=59%, list=14%, signal=51%	CFAP20/MEF2C/ARRDC3/AHI1/PER3/SGIP1/ZFHX3/MDK/MBD5/NR4A3
BP	GO:0050804	modulation of chemical synaptic transmission	148	-0.455453	-1.57457	0.00166855	0.0159213	0.0118548	1560	tags=35%, list=19%, signal=29%	CDH1/USP8/AKAP7/ITGB1/ROR2/AKAP9/FBXL20/SNCA/KMT2A/MECP2/CASK/RASGRF2/NF1/CPEB3/YWHAG/PPP3CB/PPP1R9A/MEF2C/SIPA1L1/STAU2/GSK3B/PTEN/ADNP/DGKI/EIF4A3/PLK2/OPHN1/SRF/PPP3CA/STXBP5/PRKN/PRKCE/SLC12A2/EPHB1/ERC1/SLC38A2/ABL1/RAPGEF2/CUX2/DLGAP2/BRAF/BTBD9/SHANK2/PTPRD/CNTN4/ARC/NTRK2/LRRC4C/EPHA4/AKAP12/HOMER1/EGR2
BP	GO:0099177	regulation of trans-synaptic signaling	148	-0.455453	-1.57457	0.00166855	0.0159213	0.0118548	1560	tags=35%, list=19%, signal=29%	CDH1/USP8/AKAP7/ITGB1/ROR2/AKAP9/FBXL20/SNCA/KMT2A/MECP2/CASK/RASGRF2/NF1/CPEB3/YWHAG/PPP3CB/PPP1R9A/MEF2C/SIPA1L1/STAU2/GSK3B/PTEN/ADNP/DGKI/EIF4A3/PLK2/OPHN1/SRF/PPP3CA/STXBP5/PRKN/PRKCE/SLC12A2/EPHB1/ERC1/SLC38A2/ABL1/RAPGEF2/CUX2/DLGAP2/BRAF/BTBD9/SHANK2/PTPRD/CNTN4/ARC/NTRK2/LRRC4C/EPHA4/AKAP12/HOMER1/EGR2
BP	GO:0030278	regulation of ossification	48	-0.565433	-1.68585	0.00168064	0.0160104	0.0119211	1247	tags=48%, list=15%, signal=41%	TXLNG/LTBP3/BMPR2/ANKH/INTU/RBPJ/MEF2C/BMPR1A/BMP7/ATP2B1/TOB2/SMAD3/ADGRV1/BCL2/NIPBL/MGP/MDK/SOX9/PBX1/SGMS2/EGR2/ENPP1/CCN1
BP	GO:0006458	de novo' protein folding	30	-0.647307	-1.77341	0.00171861	0.0163452	0.0121704	202	tags=27%, list=2%, signal=26%	HSPA8/HSPD1/HSPE1/DNAJB4/HSPH1/HSPA1A/HSPA1B/DNAJB1
MF	GO:0046933	proton-transporting ATP synthase activity, rotational mechanism	14	0.718799	1.89984	0.00173832	0.0164785	0.0122696	570	tags=57%, list=7%, signal=53%	ATP5F1B/ATP5F1A/ATP5PB/ATP5F1C/ATP5PD/ATP5PO/ATP5F1D/ATP5PF
BP	GO:0043534	blood vessel endothelial cell migration	60	-0.541053	-1.67925	0.0017355	0.0164785	0.0122696	1635	tags=53%, list=19%, signal=43%	CD40/VEGFC/EMP2/ITGB1/TMSB4X/GADD45A/AKT3/ANXA1/ADAM17/MECP2/NF1/PPARG/MEF2C/ID1/ROBO1/SIRT1/EFNA1/PRKCA/SPRED1/PLK2/HMGB1/SRF/NFE2L2/FBXW7/VEGFA/ABL1/PRKD1/SLIT2/STARD13/PIK3R3/KLF4/NR4A1
BP	GO:0006936	muscle contraction	120	-0.457027	-1.54408	0.00174624	0.0165265	0.0123054	1390	tags=36%, list=17%, signal=30%	PPP1R12B/AKAP9/ZDHHC21/SLMAP/ROCK1/ABAT/SPX/DLG1/PDE5A/CALM2/ASB3/TBX3/MYOF/ATP2B1/RGS2/SNTB1/TMOD1/ANK2/CALM1/CACNA1D/SRF/TPM1/MYL9/GJA1/SGCD/SLC9A1/EDN3/MYL6B/STC1/CALD1/UTRN/DTNA/LMOD1/ATP1B1/APBB2/CACNA2D1/SULF1/HOMER1/HSP90AA1/CRYAB/PRKG1/RYR2/NR4A1
MF	GO:0009678	pyrophosphate hydrolysis-driven proton transmembrane transporter activity	16	0.706616	1.91687	0.00177231	0.0165568	0.012328	2210	tags=75%, list=26%, signal=55%	ATP5F1B/ATP6V0E2/ATP6V1D/ATP6V0B/ATP6V1E1/ATP6V0D1/ATP6V1C1/ATP6V1F/ATP6V0E1/TCIRG1/ATP6V1B2/ATP6V1A
MF	GO:0042625	ATPase-coupled ion transmembrane transporter activity	16	0.706616	1.91687	0.00177231	0.0165568	0.012328	2210	tags=75%, list=26%, signal=55%	ATP5F1B/ATP6V0E2/ATP6V1D/ATP6V0B/ATP6V1E1/ATP6V0D1/ATP6V1C1/ATP6V1F/ATP6V0E1/TCIRG1/ATP6V1B2/ATP6V1A
MF	GO:0044769	ATPase activity, coupled to transmembrane movement of ions, rotational mechanism	16	0.706616	1.91687	0.00177231	0.0165568	0.012328	2210	tags=75%, list=26%, signal=55%	ATP5F1B/ATP6V0E2/ATP6V1D/ATP6V0B/ATP6V1E1/ATP6V0D1/ATP6V1C1/ATP6V1F/ATP6V0E1/TCIRG1/ATP6V1B2/ATP6V1A
MF	GO:0046961	proton-transporting ATPase activity, rotational mechanism	16	0.706616	1.91687	0.00177231	0.0165568	0.012328	2210	tags=75%, list=26%, signal=55%	ATP5F1B/ATP6V0E2/ATP6V1D/ATP6V0B/ATP6V1E1/ATP6V0D1/ATP6V1C1/ATP6V1F/ATP6V0E1/TCIRG1/ATP6V1B2/ATP6V1A
BP	GO:0009799	specification of symmetry	51	-0.565505	-1.69523	0.00176119	0.0165568	0.012328	2051	tags=53%, list=24%, signal=40%	BBS5/ACVR1/OFD1/HIF1A/DNAAF2/NPHP3/DISP1/CC2D2A/IFT74/PKD2/TBC1D32/MIB1/ARL13B/MEF2C/TBX3/DNAAF4/DYNC2H1/AHI1/SMAD3/SRF/NBL1/DDIT3/CITED2/CTNNB1/FOXJ1/RFX3/FOLR1
BP	GO:0009855	determination of bilateral symmetry	51	-0.565505	-1.69523	0.00176119	0.0165568	0.012328	2051	tags=53%, list=24%, signal=40%	BBS5/ACVR1/OFD1/HIF1A/DNAAF2/NPHP3/DISP1/CC2D2A/IFT74/PKD2/TBC1D32/MIB1/ARL13B/MEF2C/TBX3/DNAAF4/DYNC2H1/AHI1/SMAD3/SRF/NBL1/DDIT3/CITED2/CTNNB1/FOXJ1/RFX3/FOLR1
BP	GO:0043414	macromolecule methylation	218	-0.412381	-1.48235	0.00176761	0.0165568	0.012328	1829	tags=28%, list=22%, signal=22%	SNRPG/TRMT10C/ZNF274/SMARCA5/BOD1L1/PHF20/PAXBP1/PRDM1/DNMT3A/PRDM5/BRD4/GATAD2A/CSKMT/LARP7/NSUN6/MPHOSPH8/MTF2/KMT5A/PPM1D/KMT2A/MECP2/GRHL2/RTF1/NSD1/TET2/CTR9/TRMT11/MGMT/THADA/METTL15/LMNA/SMYD3/KDM4C/ARID4A/SETD5/SETBP1/SNRPF/KMT2C/SIRT1/ATF7IP/CREBBP/ZC3H13/PRDM16/AASS/RLF/CAMKMT/ATRX/TRMT9B/KMT2E/KANSL1/AUTS2/ASH1L/ARID4B/JARID2/CTNNB1/PRDM2/WTAP/KDM6A/FBXO11/BTG2/FOS
BP	GO:0051052	regulation of DNA metabolic process	336	-0.383912	-1.41576	0.00175899	0.0165568	0.012328	1964	tags=30%, list=23%, signal=24%	ATM/THOC1/TP53BP1/TRIP12/WRN/USP51/PRIM2/PBRM1/NEK7/ZCWPW1/INO80/ATR/MSH6/INO80D/UBE2N/SMARCA5/PRKCQ/ANXA3/MAP3K4/MBTD1/ID3/TENT4B/UIMC1/SMC5/CD40/XRN1/BMPR2/FAM168A/TERF1/SHLD2/PPARGC1A/TRRAP/EXOSC6/BABAM2/HNRNPAB/TNKS/MPHOSPH8/SMG6/YY1/YLPM1/BCAR3/RNF169/KMT2A/ARID1A/MECP2/GRHL2/MAP2K4/ATXN7/MSH3/ZNF91/MGMT/NSMCE3/MRNIP/ZRANB3/MORF4L2/HDAC8/SMARCA2/UBR5/SIRT1/USP9X/DHX36/BAZ1A/EYA2/RBBP6/ERCC1/…
BP	GO:0030500	regulation of bone mineralization	29	-0.64912	-1.76522	0.00177778	0.0165604	0.0123306	1683	tags=52%, list=20%, signal=42%	TXLNG/LTBP3/BMPR2/ANKH/MEF2C/BMPR1A/BMP7/ATP2B1/SMAD3/ADGRV1/MGP/SOX9/SGMS2/ENPP1/CCN1
BP	GO:0001837	epithelial to mesenchymal transition	76	-0.513908	-1.63743	0.00177841	0.0165604	0.0123306	1611	tags=47%, list=19%, signal=39%	ROCK2/LDLRAD4/EMP2/FGFR2/SPRED2/CLASP1/HNRNPAB/TGFBR3/ROCK1/SPRY1/GLIPR2/MARK1/RBPJ/CLASP2/BMP7/RTN4/TBX3/GSK3B/PTEN/EFNA1/SPRED1/PDCD4/EPHA3/SMAD3/FERMT2/EPB41L5/SNAI1/VASN/CTNNB1/DDX5/MDK/S100A4/SOX9/WWTR1/TCF7L2/EPHA4
BP	GO:0007613	memory	38	-0.608421	-1.75353	0.00179496	0.016661	0.0124055	1239	tags=39%, list=15%, signal=34%	MECP2/CPEB3/PPP3CB/ADNP/PLK2/SRF/CEBPB/CCND2/CUX2/BTBD9/ATXN1/MDK/ARC/RCAN1/SGK1
BP	GO:0030902	hindbrain development	62	-0.545103	-1.69338	0.00179343	0.016661	0.0124055	1274	tags=40%, list=15%, signal=34%	ABAT/PTBP2/MECP2/ARL13B/HES1/PDSS2/BMP7/DIXDC1/PROX1/AHI1/OPHN1/DLC1/PLXNA2/BCL2/EPHB1/NFIB/ABL1/CTNNB1/WLS/MDK/RERE/IGF1R/EGR2/RORA/MAFB
BP	GO:0044255	cellular lipid metabolic process	496	0.260654	1.2678	0.00180115	0.0166916	0.0124283	1330	tags=22%, list=16%, signal=20%	CD74/GSTP1/HSD17B6/IVD/ALDH3A2/NKX2-1/EPHX1/AKR1C1/PRDX6/ECI1/NPC2/PPP2R1A/ACAT1/SERINC2/CERT1/CBR1/MIF/DHRS7/ELOVL1/AKT2/PSAP/HSD17B4/IMPA2/CAT/PLAAT4/ORMDL3/GPX4/ACAA2/HADHB/AGPAT2/CAPN2/ASAH1/LAMTOR1/SCP2/DECR1/DHRS4/ST3GAL1/CROT/CERS2/PRKCD/GPAM/CHP1/INPP5K/SERINC3/SERINC1/HADHA/CRABP1/GSTM1/ABHD12/PRKAB1/THNSL2/B4GALNT2/ECHS1/ERFE/NDUFAB1/CISH/DBI/MPPE1/LPGAT1/HMGCR/ADIPOR1/SH3YL1/ACADS/ABHD…
BP	GO:0050807	regulation of synapse organization	77	-0.515473	-1.64677	0.00181301	0.0167747	0.0124902	1153	tags=39%, list=14%, signal=34%	ABI2/ARHGAP44/MEF2C/SIPA1L1/CTTNBP2/STAU2/SETD5/TANC1/FARP1/PTEN/LRRN3/NEDD9/IL1RAPL1/DHX36/ADNP/EFNA1/MYCBP2/EPHB1/ABL1/CUX2/SHANK2/PTPRD/HSPA8/ARC/SEMA4A/NTRK2/GPM6A/EPHA4/HOMER1/PAK3
CC	GO:0036477	somatodendritic compartment	329	-0.385151	-1.4209	0.00181979	0.0168106	0.0125169	1554	tags=31%, list=18%, signal=26%	XRN1/BMPR2/USP8/SGCE/PDE4B/TENM2/FXR1/ARHGAP32/AGO2/PICALM/NDEL1/ITGB1/HNRNPAB/ARF4/ROR2/AKAP9/FBXW11/MYO1D/SNCA/PLK3/SLC3A2/ZC4H2/PTBP2/MAP2K4/UBB/SORL1/MPDZ/NF1/ABI2/ARHGAP44/KIF1B/MARK1/CPEB3/TOP1/KCNC3/PPP1R9A/BMPR1A/SIPA1L1/CD200/DIXDC1/WDFY3/SEPTIN11/GRIP1/ADCY9/CTTNBP2/STAU2/TIAM2/ATP2B1/TANC1/FARP1/GSK3B/PTPRS/EPHA5/IL1RAPL1/ASAP1/DHX36/ADNP/DGKI/EIF4A3/PLK2/GHR/OPHN1/MAPK8/VTI1A/SOS1/PPP…
BP	GO:0001933	negative regulation of protein phosphorylation	176	-0.423857	-1.49297	0.00187097	0.0172559	0.0128484	1404	tags=31%, list=17%, signal=26%	SPRED2/PIK3CB/DEPTOR/SNCA/GADD45A/CEBPA/SORL1/SPRY1/PIBF1/NF1/PPARG/CALM2/YWHAG/PTPN13/HEG1/PTPRJ/BMP7/CDKN1C/SMYD3/RGS2/PTEN/DUSP16/DUSP6/SIRT1/SOCS3/SPRED1/CALM1/PDCD4/CBLB/HHEX/PRKN/TRIB1/GNAQ/CHORDC1/ABL1/PTPRQ/MLLT1/RABGEF1/LATS2/GPRC5A/HEXIM1/DDIT4/SOCS1/PARD3/DUSP1/CDKN1A/SLIT2/WWTR1/MYADM/GADD45B/DNAJA1/ENPP1/JUN/PLPP3
BP	GO:0030522	intracellular receptor signaling pathway	154	-0.445348	-1.54832	0.00190442	0.0175364	0.0130573	1910	tags=33%, list=23%, signal=26%	LBH/DAB2/PIAS2/UBE3A/CLOCK/USP15/PMEPA1/KLF2/CYLD/TSPAN6/STRN3/ZMIZ1/NR3C1/ZBTB7A/PUM2/LMO3/CYP7B1/ARID1A/ERBIN/PPARG/NCOA2/RARB/PPARD/PLPP1/KDM4C/UBR5/SIRT1/DNAAF4/ANKRD17/AR/EP300/ACTN4/THRB/CITED2/NR6A1/NCOA1/NR4A2/NFKBIA/DDX5/CRY1/RBFOX2/ESRRG/FOXP1/ASXL1/NR3C2/RORA/DNAJA1/NR4A3/HSPA1A/HSPA1B/NR4A1
BP	GO:0007498	mesoderm development	49	-0.575373	-1.72329	0.00191492	0.0176051	0.0131085	1545	tags=49%, list=18%, signal=40%	BMPR2/FGFR2/ITGB1/KDM6B/BMPR1A/SSBP3/BMP7/TWSG1/TBX3/AHDC1/EYA2/EXOC4/SMAD3/SRF/CITED2/GJA1/EPB41L5/SNAI1/VEGFA/ZFP36L1/WLS/EXT1/ZFPM2/KLF4
BP	GO:0007626	locomotory behavior	75	-0.519297	-1.65527	0.00192704	0.0176884	0.0131705	1312	tags=35%, list=16%, signal=30%	SNCA/ABAT/MECP2/CHD7/NCOA2/PPP3CB/SELENOP/ARRDC3/HIPK2/PTEN/TMOD1/PREX2/PRKN/PRKCE/SOBP/CCND2/NAV2/NR4A2/NRG1/ZFHX3/BTBD9/SHANK2/RCAN1/EPHA4/ID2/EGR1
BP	GO:0001894	tissue homeostasis	107	-0.482713	-1.61524	0.00193458	0.0177295	0.0132011	887	tags=24%, list=11%, signal=22%	LAMC1/CLDN5/CUBN/PRKCA/TFRC/CTSH/VPS13B/SRF/ADGRV1/TJP1/BCL2/GJA1/SLC12A2/VEGFA/CROCC/ACTB/CTNNB1/VCL/APBB2/SOX9/WWTR1/VSTM4/HOMER1/CLDN3/EXT1/IGKC
BP	GO:0070841	inclusion body assembly	18	-0.72804	-1.79057	0.00194897	0.0178332	0.0132783	553	tags=33%, list=7%, signal=31%	PRKN/DNAJB6/BAG3/HSPA1A/HSPA1B/DNAJB1
BP	GO:0002065	columnar/cuboidal epithelial cell differentiation	45	-0.581772	-1.72072	0.00195583	0.0178677	0.013304	1943	tags=49%, list=23%, signal=38%	HIF1A/TUBB/CLOCK/PRDM1/FZD5/CDK6/FGFR2/HES1/CBFA2T2/RARB/BMP7/PROX1/GSK3B/NFIB/CEBPB/ABL1/CTNNB1/RFX3/SOX9/SOX4/EXT1/KLF4
BP	GO:0045445	myoblast differentiation	56	-0.558493	-1.71147	0.00196003	0.0178779	0.0133116	1245	tags=54%, list=15%, signal=46%	MAPK14/SMARCD3/DDX17/PRICKLE1/EPAS1/PBRM1/PLEKHM3/ID3/ITGB1/ARID1A/RBPJ/PPARD/MEF2C/TBX3/SMARCA2/SRF/ARID2/DDIT3/MBNL1/ZFP36L1/ACTB/NRG1/LGALS1/DDX5/IFRD1/BTG1/SOX9/SOX4/TCF7L2/ARID1B
BP	GO:0045324	late endosome to vacuole transport	34	0.549349	1.80651	0.00197645	0.0179994	0.0134021	2056	tags=56%, list=24%, signal=42%	TMEM50B/CHMP1B/HGS/VPS28/CHMP5/TMEM50A/MVB12A/PTPN23/CHMP4C/BECN1/CHMP3/CHMP2A/VPS25/CHMP1A/CHMP4A/PIK3R4/STAM2/CHMP7/SNF8
BP	GO:0042026	protein refolding	18	-0.727331	-1.78883	0.00200349	0.0182169	0.013564	202	tags=39%, list=2%, signal=38%	HSPA8/HSPD1/HSP90AA1/DNAJA1/CRYAB/HSPA1A/HSPA1B
BP	GO:0043068	positive regulation of programmed cell death	258	-0.398185	-1.44612	0.00202692	0.0184011	0.0137012	1681	tags=31%, list=20%, signal=26%	ID3/CYLD/ITGA1/CD40/CSRNP3/GSN/ITM2C/NR3C1/ATF6/RHOB/NET1/CDK19/ITGB1/SRPK2/PIK3CB/DNM1L/SNCA/GADD45A/ANXA1/MAP2K4/UBB/SKIL/NF1/PPARG/RARB/PAWR/STK17A/MEF2C/BMP7/ATG7/STK3/GADD45G/FOXO1/PTEN/DUSP6/SIRT1/B4GALT1/DLC1/HMGB1/RIPK1/PDCD4/CTSH/MAPK8/DDIT3/PHLDA2/FBXW7/NCOA1/DAPK1/FAF1/SLC9A1/RYBP/ABL1/CTNNB1/TNFRSF10B/TXNIP/RAPGEF2/LGALS1/DDX3X/SFPQ/BTG1/LATS2/CAMK1D/TIMP3/MCL1/TP53BP2/FOXO3/CDKN1A/SL…
BP	GO:0000380	alternative mRNA splicing, via spliceosome	58	-0.552394	-1.70961	0.00203834	0.0184758	0.0137568	1668	tags=41%, list=20%, signal=33%	DDX17/THRAP3/CELF1/SRSF6/SRSF2/ZBTB7A/FXR1/RBMX/HNRNPM/RSRC1/NSRP1/HNRNPA1/YTHDC1/MBNL2/RBM25/CELF2/MBNL1/CDK13/FAM172A/WTAP/DDX5/RBFOX2/SFPQ/TRA2B
CC	GO:0005911	cell-cell junction	253	-0.403696	-1.46309	0.00206847	0.0187197	0.0139384	1633	tags=34%, list=19%, signal=28%	FZD5/CDC42BPA/NECTIN2/CDH1/PARD6B/BMPR2/USP53/CGNL1/VEZT/CNN3/PKD2/AFDN/ITGB1/PATJ/NPHP1/ANXA1/NEXN/ADAM17/CCDC85A/GRHL2/CASK/MPDZ/DLG1/RDX/PTPRK/FRS2/SDCCAG8/ABI2/CYTH3/AMOTL2/PNN/HEG1/PTPRJ/AKAP6/FSCN1/PRKCH/CYTH1/PMP22/CLDN5/PLEKHA7/YBX3/AHI1/ANK2/B4GALT1/PKN2/FERMT2/PPP3CA/RAB10/TJP1/TMEM65/CDHR3/GJA1/EPB41L5/TRAF4/SH3KBP1/VEGFA/ASH1L/SLC9A1/ARHGAP24/STXBP6/FRMD4A/ACTB/CTNNB1/PRKD1/PTPRM/SIPA…
BP	GO:0003009	skeletal muscle contraction	10	-0.82275	-1.74572	0.00210021	0.0189772	0.0141301	81	tags=30%, list=1%, signal=30%	HOMER1/HSP90AA1/NR4A1
BP	GO:0044772	mitotic cell cycle phase transition	244	-0.395863	-1.43022	0.00211236	0.0190573	0.0141898	1935	tags=31%, list=23%, signal=25%	CDC14B/CUL5/APC/CDK17/PBRM1/CDC73/INO80/RPTOR/CCDC57/ENSA/UIMC1/SMC5/CDK6/BRD4/HSPA2/EPS8/IK/PKD2/ITGB1/CLASP1/BABAM2/TAOK1/PPM1D/ANXA1/ADAM17/PLK3/ARID1A/MECP2/DLG1/RDX/CALM2/CLASP2/USP47/NEK11/MRNIP/ADAMTS1/CDC14A/WAC/SMARCA2/PTEN/MDM2/MNAT1/CKS2/ANKRD17/PLK2/UBE2E2/CALM1/ARID2/PPP3CA/ZFP36L2/CDK14/BCL2/AMBRA1/EGFR/FOXN3/KMT2E/ZFP36L1/ACTB/CCND2/NSMCE2/NASP/FBXL7/ID4/CCNH/FBXL17/DDX3X/LATS2/TAO…
CC	GO:0030663	COPI-coated vesicle membrane	17	0.688123	1.87797	0.00213116	0.019197	0.0142938	1786	tags=82%, list=21%, signal=65%	COPG1/COPZ1/KDELR1/COPE/SCYL1/TMED2/ARCN1/COPA/KDELR2/COPB2/TMED3/TMED7/COPZ2/TMEM199
BP	GO:0035966	response to topologically incorrect protein	122	-0.469673	-1.58641	0.00214337	0.019277	0.0143533	627	tags=16%, list=7%, signal=15%	EP300/NFE2L2/HSP90AB1/PRKN/DDIT3/SERPINH1/BAG3/HSPA8/HSPD1/HSPE1/DNAJB4/HSP90AA1/DNAJA1/ATF3/PPP1R15A/HSPH1/HSPA1A/HSPA1B/DNAJB1
BP	GO:0000381	regulation of alternative mRNA splicing, via spliceosome	41	-0.596601	-1.74073	0.0021671	0.0194603	0.0144898	2036	tags=49%, list=24%, signal=37%	DDX17/THRAP3/CELF1/SRSF6/SRSF2/ZBTB7A/FXR1/RBMX/NSRP1/HNRNPA1/YTHDC1/MBNL2/RBM25/CELF2/MBNL1/FAM172A/WTAP/DDX5/RBFOX2/TRA2B
BP	GO:0002521	leukocyte differentiation	243	-0.400918	-1.44605	0.00219601	0.0196893	0.0146604	1513	tags=33%, list=18%, signal=28%	IL15/IFI16/IRF1/HECTD1/ITGB1/FBN1/ITM2A/ROR2/YY1/CEBPA/ANXA1/PNP/ADAM17/ARID1A/CMTM7/JMJD6/CTSL/NF1/TET2/PPARG/CHD7/RBPJ/PPP3CB/PTPRJ/PHF14/CD83/DOCK11/GLI3/SMARCA2/TOB2/SIRT1/NEDD9/TMEM98/RC3H1/PRKCA/TFRC/HMGB1/RIPK1/PKNOX1/SOS1/EP300/ZEB1/SRF/ARID2/PPP3CA/ZFP36L2/HHEX/TRIB1/CITED2/FBXW7/BCL2/AMBRA1/VEGFA/ZFP36L1/CEBPB/ACTB/ABL1/CTNNB1/FOXJ1/KLF10/LGALS1/BRAF/SH3RF1/MDK/FOXP1/SOCS1/FOXO3/SEMA4A/…
CC	GO:0016471	vacuolar proton-transporting V-type ATPase complex	18	0.669214	1.85638	0.00223576	0.0199838	0.0148797	2210	tags=67%, list=26%, signal=49%	ATP6V0E2/ATP6V1D/RNASEK/ATP6V0B/ATP6V1E1/ATP6V0D1/ATP6V1C1/ATP6V1F/TMEM199/TCIRG1/ATP6V1B2/ATP6V1A
BP	GO:0016331	morphogenesis of embryonic epithelium	78	-0.501548	-1.60648	0.00223524	0.0199838	0.0148797	1632	tags=36%, list=19%, signal=29%	VEGFC/CC2D2A/SDC4/HECTD1/FGFR2/MIB1/GRHL2/SPINT2/HS2ST1/BMP7/LUZP1/STK3/LMO4/DLC1/AR/PHACTR4/CITED2/SKI/EPB41L5/ABL1/CTNNB1/CECR2/FOLR1/BRD2/SOX9/SOX4/SHROOM3/SULF1
CC	GO:0033290	eukaryotic 48S preinitiation complex	14	0.712414	1.88297	0.00225337	0.0201102	0.0149738	1140	tags=64%, list=14%, signal=56%	EIF3L/EIF3M/EIF3H/EIF3F/EIF3B/EIF3D/EIF3K/EIF3I/EIF3G
BP	GO:0032509	endosome transport via multivesicular body sorting pathway	39	0.52754	1.80894	0.00227438	0.0202665	0.0150901	2056	tags=51%, list=24%, signal=39%	TMEM50B/VCP/CHMP1B/HGS/VPS28/CHMP5/TMEM50A/MVB12A/PTPN23/CHMP4C/CHMP3/CHMP2A/VPS25/CHMP1A/CHMP4A/RILP/LAPTM4B/STAM2/CHMP7/SNF8
BP	GO:0043923	positive regulation by host of viral transcription	14	-0.743508	-1.72375	0.00229619	0.0204294	0.0152114	627	tags=29%, list=7%, signal=26%	EP300/CHD1/NUCKS1/JUN
BP	GO:0071985	multivesicular body sorting pathway	43	0.498093	1.77555	0.00230066	0.0204378	0.0152177	1747	tags=44%, list=21%, signal=35%	TMEM50B/VCP/PDCD6IP/CHMP1B/HGS/VPS28/CHMP5/TMEM50A/MVB12A/PTPN23/CHMP4C/CHMP3/CHMP2A/VPS25/CHMP1A/CHMP4A/RILP/LAPTM4B/STAM2
BP	GO:0001890	placenta development	77	-0.509338	-1.62717	0.00231472	0.0205312	0.0152872	1712	tags=44%, list=20%, signal=35%	MAP3K4/PRDM1/FZD5/BMPR2/HECTD1/FGFR2/PKD2/CEBPA/GRHL2/HES1/SPINT2/PPARG/RBPJ/PPARD/BMP7/BPTF/STK3/BIRC6/SOCS3/HSP90AB1/PHLDA2/CITED2/NCOA1/EGFR/SNAI1/ASH1L/ZFP36L1/CEBPB/STC1/DNAJB6/STOX2/KRT19/CCN1/JUNB
BP	GO:0021675	nerve development	25	-0.66804	-1.75922	0.00234926	0.0206256	0.0153575	1201	tags=44%, list=14%, signal=38%	HES1/CHD7/GLI3/CITED2/EPHB1/NAV2/CTNNB1/SULF1/EGR2/EXT1/MAFB
BP	GO:0003208	cardiac ventricle morphogenesis	27	-0.653661	-1.74741	0.00232965	0.0206256	0.0153575	1444	tags=56%, list=17%, signal=46%	FGFR2/TGFBR3/GRHL2/CHD7/RBPJ/MEF2C/BMPR1A/HEG1/PROX1/TPM1/CPE/NRG1/SOX4/ZFPM2/RYR2
BP	GO:0034440	lipid oxidation	75	0.428842	1.66273	0.00233952	0.0206256	0.0153575	1594	tags=37%, list=19%, signal=31%	IVD/ECI1/ACAT1/AKT2/HSD17B4/ACAA2/HADHB/SCP2/DECR1/CROT/HADHA/ECHS1/ADIPOR1/ACADS/ECH1/CRAT/AUH/ETFA/BDH2/ADH5/HADH/LONP2/ACAA1/PEX2/ETFB/ECHDC2/CPT2/PDK4
CC	GO:0042581	specific granule	74	0.419823	1.61483	0.0023502	0.0206256	0.0153575	1275	tags=34%, list=15%, signal=29%	B2M/JUP/TMBIM1/CYBA/VAMP8/ORMDL3/ANXA11/AGPAT2/LAMTOR1/ITGAV/TOLLIP/ATP6V1D/CMTM6/STXBP2/ERP44/CYFIP1/CTSD/CD59/LAMTOR3/PDXK/TOM1/CTSZ/NIT2/LAMTOR2/UBR4
BP	GO:0007179	transforming growth factor beta receptor signaling pathway	125	-0.453395	-1.53578	0.00233345	0.0206256	0.0153575	1679	tags=37%, list=20%, signal=30%	PMEPA1/LTBP3/ZMIZ1/ZBTB7A/LDLRAD4/NLK/RNF111/FBN1/SPRED2/TGFBR3/ADAM17/SPRY1/SKIL/PTPRK/PPARG/SMURF2/BMPR1A/PEG10/ID1/CDKN1C/TWSG1/HIPK2/ARID4A/CLDN5/SIRT1/USP9X/ING1/FUT8/CREBBP/PRDM16/SPRED1/EP300/SMAD3/FERMT2/ZEB1/HSP90AB1/CITED2/SKI/LTBP2/VASN/ARID4B/LATS2/FOLR1/FOS/JUN/HSPA1A
MF	GO:0042393	histone binding	174	-0.425318	-1.49521	0.0023453	0.0206256	0.0153575	1946	tags=39%, list=23%, signal=31%	DNAJC9/TP53BP1/CDYL/MORC4/SFMBT1/USP51/RESF1/ZCWPW1/INO80/USP15/SPTY2D1/MSH6/SMARCA5/CBX5/TDRD3/MBTD1/KDM5A/HIRA/UIMC1/BRD4/TAF1/ZMYND8/ZCWPW2/TNKS/MPHOSPH8/MTF2/SNCA/ATAD2B/SET/KMT2A/CHD6/RSF1/CTSL/CHD7/MLLT3/PHIP/KAT6A/PHF14/BPTF/SETD5/MLLT10/SMARCA2/SCMH1/KMT2C/SIRT1/ING1/KAT6B/CKS2/CHD4/AASS/PTMA/KDM5B/ATRX/KMT2E/CHD1/BCAS3/NASP/JARID2/DEK/CHD2/MLLT1/L3MBTL4/TBL1X/NAP1L1/BRD2/PSME4/TSPYL2/TBL…
BP	GO:0098660	inorganic ion transmembrane transport	322	0.286816	1.36093	0.00235029	0.0206256	0.0153575	1066	tags=25%, list=13%, signal=23%	YWHAH/CLIC3/ANXA2/SLC5A5/UCP2/GNB2/ATP5F1B/ATP6V0E2/ATP5F1A/TMBIM6/ISCU/ANXA6/ATP5MC3/COX4I1/COX5A/CLIC1/KCNAB1/SLC25A5/VAMP2/CYBA/COX17/SLC25A3/ATP5PB/MCUR1/ATP5F1C/PPIF/ATP5PD/ATP5MC2/SLC40A1/UQCRC1/SMDT1/CD63/ATP5PO/COX8A/UQCR10/ITGAV/GRIN2C/ATP5F1D/SNTA1/CLIC2/CYC1/CHP1/UQCRFS1/ITGB3/C4orf3/BEST1/ATP6V1D/RNASEK/G6PD/COA8/TMEM37/ATP5PF/VDAC1/NDUFA4/COX7B/PCYOX1/FKBP1A/DNM2/ITPR3/SLC39A7/SRI/KC…
CC	GO:0033177	proton-transporting two-sector ATPase complex, proton-transporting domain	20	0.634501	1.82485	0.00236275	0.0207035	0.0154155	1127	tags=50%, list=13%, signal=43%	ATP6V0E2/ATP5MC3/ATP5PB/ATP5PD/ATP5MC2/ATP5PO/RNASEK/ATP5PF/ATP6V0B/ATP6V0D1
BP	GO:0009083	branched-chain amino acid catabolic process	19	0.653001	1.84301	0.00238369	0.020826	0.0155067	1147	tags=58%, list=14%, signal=50%	IVD/ACAT1/HIBADH/BCKDHA/MCCC2/ECHS1/DLD/ALDH6A1/AUH/BCAT2/ACAD8
CC	GO:0005778	peroxisomal membrane	48	0.47975	1.73649	0.00238752	0.020826	0.0155067	1063	tags=25%, list=13%, signal=22%	ALDH3A2/HSD17B4/FIS1/CAT/DHRS4/MPV17/NBR1/HMGCR/GNPAT/ACSL1/PEX19/PEX11B
CC	GO:0031903	microbody membrane	48	0.47975	1.73649	0.00238752	0.020826	0.0155067	1063	tags=25%, list=13%, signal=22%	ALDH3A2/HSD17B4/FIS1/CAT/DHRS4/MPV17/NBR1/HMGCR/GNPAT/ACSL1/PEX19/PEX11B
CC	GO:0009925	basal plasma membrane	108	-0.476463	-1.5946	0.00239286	0.0208413	0.0155181	1362	tags=33%, list=16%, signal=28%	CNNM4/MYO1D/ANXA1/ABCC1/SLC3A2/CASK/DLG1/ERBIN/ATP2C2/ATP2B1/ANK2/SLC4A7/B4GALT1/TFRC/SLC4A4/SLC16A10/ATP1B3/HSP90AB1/TJP1/SLC12A2/DST/EGFR/SLC9A1/LRRC7/CTNNB1/FOLR1/CLDN4/ATP1B1/TSHR/DLG2/ITGA9/ERBB4/HSP90AA1/SLC26A7/ENPP1/PLPP3
MF	GO:0016620	oxidoreductase activity, acting on the aldehyde or oxo group of donors, NAD or NADP as acceptor	22	0.624518	1.85228	0.00242424	0.0210551	0.0156773	1519	tags=45%, list=18%, signal=37%	ALDH3A2/ALDH9A1/GAPDH/PDHA1/DLD/ALDH6A1/ADH5/DLAT/PDHB/ALDH18A1
BP	GO:0048638	regulation of developmental growth	133	-0.445111	-1.51063	0.00242468	0.0210551	0.0156773	1140	tags=33%, list=14%, signal=29%	CHD7/WWC2/RBPJ/RYK/FTO/PPARD/MEF2C/BMPR1A/MAP3K13/AKAP6/RTN4/PROX1/STK3/RGS2/GSK3B/PTEN/PTPRS/DUSP6/ADNP/YBX3/GHR/AR/SRF/PRKN/CITED2/BCL2/MYCBP2/WWC1/VEGFA/NIPBL/ABL1/MACF1/JARID2/SEMA3D/ITSN2/IFRD1/LATS2/CRABP2/MBD5/FOXP1/SEMA4A/CDKN1A/ERBB4/ZFPM2
BP	GO:0006873	cellular ion homeostasis	226	0.307233	1.40676	0.00245311	0.02127	0.0158373	941	tags=21%, list=11%, signal=19%	CKB/FTL/FTH1/MT1G/GRINA/ATP5F1B/NDFIP1/ATP6V0E2/TMBIM6/MT1H/ISCU/ANXA6/ARF1/CYBA/FIS1/CYB561/CALR/MCUR1/HSP90B1/SLC40A1/SMDT1/NCOA4/CLIC2/CHP1/MAPK1/ITGB3/ATP6V1D/RNASEK/ERFE/BCAP31/FKBP1A/SOD1/GRIK2/ITPR3/SLC39A7/SRI/ATP13A1/CALM3/SLC39A4/GRN/MT1F/TPT1/WFS1/CAV2/SLC9C1/PRNP/KCNQ1/SLC25A23
BP	GO:0043065	positive regulation of apoptotic process	253	-0.402321	-1.45811	0.00246246	0.0213192	0.0158739	1681	tags=32%, list=20%, signal=26%	ID3/CYLD/ITGA1/CD40/CSRNP3/GSN/ITM2C/NR3C1/ATF6/RHOB/NET1/CDK19/ITGB1/SRPK2/PIK3CB/DNM1L/SNCA/GADD45A/ANXA1/MAP2K4/UBB/SKIL/NF1/PPARG/RARB/PAWR/STK17A/MEF2C/BMP7/ATG7/STK3/GADD45G/FOXO1/PTEN/DUSP6/SIRT1/B4GALT1/DLC1/HMGB1/RIPK1/PDCD4/CTSH/MAPK8/DDIT3/PHLDA2/FBXW7/NCOA1/DAPK1/FAF1/SLC9A1/RYBP/ABL1/CTNNB1/TNFRSF10B/TXNIP/RAPGEF2/LGALS1/DDX3X/SFPQ/BTG1/LATS2/CAMK1D/TIMP3/MCL1/TP53BP2/FOXO3/SLIT2/SOX…
BP	GO:0009725	response to hormone	431	-0.364946	-1.35832	0.00250544	0.021659	0.0161269	1325	tags=23%, list=16%, signal=21%	GKAP1/BCAR3/CYP7B1/ROCK1/ANXA1/ARID1A/SRSF5/SORL1/HES1/RDX/CTSL/PGF/PPARG/NCOA2/RARB/NCOA3/YWHAG/CTSS/PPARD/MEF2C/PHIP/BMP7/PLPP1/SMYD3/KDM4C/GLI3/ATP2B1/FOXO1/GSK3B/UBR5/SIRT1/DNAAF4/SERPINB9/TIMP1/SOCS3/GHR/AR/SIK2/CTSH/CITED4/EP300/SRF/NFE2L2/ZFP36L2/RAB10/THRB/CITED2/BCL2/PRKCE/NCOA1/SESN3/IGFBP5/SLC9A1/HMGB2/ZFP36L1/STC1/BCAS3/NR4A2/TXNIP/RAB31/DDX5/CRY1/FER/RBFOX2/RARRES2/SLC25A33/LATS2/ESR…
BP	GO:1900034	regulation of cellular response to heat	15	-0.754131	-1.77561	0.00252554	0.0218002	0.0162321	858	tags=53%, list=10%, signal=48%	GSK3B/SIRT1/CREBBP/IER5/EP300/CHORDC1/DNAJB6/DNAJB1
CC	GO:0009898	cytoplasmic side of plasma membrane	85	0.410353	1.62238	0.00253	0.0218062	0.0162365	641	tags=24%, list=8%, signal=22%	GNAS/EZR/RHOA/GNAI1/SNX5/GNB2/JUP/GNG5/RAC1/KCNAB1/ERRFI1/LITAF/MIEN1/MYH9/CDK16/G6PD/GNB1/AP2M1/ACP1/AP2S1
BP	GO:1903036	positive regulation of response to wounding	32	-0.622996	-1.72926	0.00253588	0.0218244	0.0162501	624	tags=41%, list=7%, signal=38%	NDEL1/ITGB1/ANXA1/FERMT2/NFE2L2/PRKCE/HBEGF/SMOC2/BRAF/MDK/CLDN4/IGF1R/CLDN3
BP	GO:0060711	labyrinthine layer development	26	-0.658462	-1.7483	0.00254387	0.0218607	0.0162771	1633	tags=54%, list=19%, signal=44%	FZD5/FGFR2/GRHL2/HES1/SPINT2/RBPJ/BMP7/BIRC6/SOCS3/NCOA1/ZFP36L1/DNAJB6/CCN1/JUNB
CC	GO:0044295	axonal growth cone	14	-0.740607	-1.71703	0.00255291	0.0219058	0.0163107	593	tags=36%, list=7%, signal=33%	MYO9A/HSP90AB1/GPM6A/EPHA4/HSP90AA1
CC	GO:0005838	proteasome regulatory particle	19	0.650898	1.83708	0.00260936	0.0223571	0.0166467	2535	tags=79%, list=30%, signal=55%	PSMD8/PSMC3/PSMC4/PSMD4/PSMD2/PSMD9/ADRM1/PSMD3/PSMD13/PSMD7/PSMD12/PSMC2/PSMC5/PSMC1/PSMD6
CC	GO:0005834	heterotrimeric G-protein complex	15	0.698916	1.8572	0.0026138	0.0223621	0.0166505	552	tags=33%, list=7%, signal=31%	GNAS/GNAI1/GNB2/GNG5/GNB1
BP	GO:0002504	antigen processing and presentation of peptide or polysaccharide antigen via MHC class II	19	0.650641	1.83635	0.00263757	0.0224429	0.0167106	915	tags=58%, list=11%, signal=52%	CD74/B2M/HLA-DRA/HLA-DMB/HLA-DRB1/HLA-DPA1/HLA-DPB1/LGMN/DNM2/CTSD/HLA-DQB1
MF	GO:0016836	hydro-lyase activity	34	0.543772	1.78817	0.00264079	0.0224429	0.0167106	2291	tags=62%, list=27%, signal=45%	ECI1/HSD17B4/HADHB/ACO2/ENO1/FAHD2A/HADHA/PCBD1/ECHS1/AUH/FH/ECHDC2/NAXD/GATD1/HACD4/APIP/HACD3/UROS/ECHDC1/ALAD/ENO2
BP	GO:0008544	epidermis development	124	-0.456407	-1.5447	0.00263925	0.0224429	0.0167106	1444	tags=35%, list=17%, signal=29%	ROCK2/IFT74/PUM2/FGFR2/FOSL2/ZDHHC21/ROCK1/ANXA1/INTU/GRHL2/FLNB/HES1/NF1/RBPJ/PIP5K1A/NCOA3/PPARD/PRKCH/WDPCP/EDA/KRT86/SLC4A7/SOS1/PPP3CA/CST6/BCL2/EGFR/SNAI1/IGFBP5/ZFP36L1/CTNNB1/TXNIP/LATS2/CRABP2/KAZN/SOX9/EMP1/MAFF/PALLD/ZFP36/EXT1/MAFB/KLF4
BP	GO:0031344	regulation of cell projection organization	323	-0.385983	-1.42089	0.00264262	0.0224429	0.0167106	1170	tags=26%, list=14%, signal=23%	RDX/SKIL/SDCCAG8/ABI2/ARHGAP44/CBFA2T2/MARK1/THOC2/RYK/MAP3K13/SIPA1L1/FSCN1/BMP7/DIXDC1/ID1/RTN4/GRIP1/DOCK11/PMP22/STAU2/TIAM2/ROBO1/RGS2/WDPCP/GSK3B/PTEN/PTPRS/NEDD9/IL1RAPL1/DHX36/ADNP/MYLIP/EFNA1/CDC42EP2/CAMSAP2/SYNE2/EPHA3/EP300/SRF/MYO9A/NFE2L2/PPP3CA/PLXNA2/MYCBP2/RTN4RL2/AUTS2/MYO10/VEGFA/ARHGAP24/CROCC/TENM3/BCAS3/ABL1/MACF1/LRRC7/PRKD1/SEMA3D/RAPGEF2/CUX2/PRAG1/BRAF/FER/IFRD1/CRABP2/M…
BP	GO:0019725	cellular homeostasis	372	0.271481	1.28361	0.00262756	0.0224429	0.0167106	1162	tags=22%, list=14%, signal=20%	NQO1/CKB/FTL/PRDX1/FTH1/MT1G/ALDOA/GRINA/UCP2/ATP5F1B/NDFIP1/ATP6V0E2/TMBIM6/MT1H/ISCU/PRDX6/ANXA6/ARF1/PRDX3/PRDX5/RAB11B/PINK1/CYBA/FIS1/TXN/CYB561/ORMDL3/CALR/MCUR1/HSP90B1/HK1/SLC40A1/SMDT1/NCOA4/HLA-DRB1/CLIC2/CHP1/FUNDC2/MAPK1/ITGB3/ATP6V1D/RNASEK/CDK16/ERFE/DCTN1/LAMP2/BCAP31/FKBP1A/SOD1/GRIK2/ITPR3/SLC39A7/BAD/SRI/ATP13A1/CALM3/SLC39A4/GRN/MT1F/ERP44/TPT1/WFS1/CAV2/DLD/GCLC/SLC9C1/PRNP/KC…
BP	GO:0016525	negative regulation of angiogenesis	37	-0.606354	-1.72785	0.0026745	0.0226142	0.0168382	1675	tags=65%, list=20%, signal=52%	KLF2/ROCK2/HSPG2/PIK3CB/GADD45A/ROCK1/MECP2/EPN2/NF1/PPARG/ADAMTS1/CLDN5/SPRED1/PLK2/HHEX/SLC12A2/ISM1/COL4A3/CTNNB1/PTPRM/SEMA4A/SPARC/SULF1/KLF4
BP	GO:1901343	negative regulation of vasculature development	37	-0.606354	-1.72785	0.0026745	0.0226142	0.0168382	1675	tags=65%, list=20%, signal=52%	KLF2/ROCK2/HSPG2/PIK3CB/GADD45A/ROCK1/MECP2/EPN2/NF1/PPARG/ADAMTS1/CLDN5/SPRED1/PLK2/HHEX/SLC12A2/ISM1/COL4A3/CTNNB1/PTPRM/SEMA4A/SPARC/SULF1/KLF4
BP	GO:2000181	negative regulation of blood vessel morphogenesis	37	-0.606354	-1.72785	0.0026745	0.0226142	0.0168382	1675	tags=65%, list=20%, signal=52%	KLF2/ROCK2/HSPG2/PIK3CB/GADD45A/ROCK1/MECP2/EPN2/NF1/PPARG/ADAMTS1/CLDN5/SPRED1/PLK2/HHEX/SLC12A2/ISM1/COL4A3/CTNNB1/PTPRM/SEMA4A/SPARC/SULF1/KLF4
BP	GO:0060043	regulation of cardiac muscle cell proliferation	15	-0.752706	-1.77226	0.00269485	0.0226275	0.0168481	1444	tags=67%, list=17%, signal=55%	FGFR2/TGFBR3/RBPJ/MEF2C/BMPR1A/PTEN/CITED2/JARID2/ERBB4/ZFPM2
BP	GO:0070423	nucleotide-binding oligomerization domain containing signaling pathway	10	-0.812568	-1.72412	0.00268274	0.0226275	0.0168481	344	tags=40%, list=4%, signal=38%	ERBIN/NFKBIA/HSPA1A/HSPA1B
MF	GO:0031490	chromatin DNA binding	66	-0.531421	-1.6695	0.00269562	0.0226275	0.0168481	1447	tags=35%, list=17%, signal=29%	HMGN1/PPARGC1A/CEBPA/KDM6B/GRHL2/HMGN2/GATAD2B/FOXO1/CREBBP/CHD4/HNRNPC/EP300/SMAD3/ATRX/SRF/ACTN4/THRB/CEBPB/ACTB/KDM6A/JMJD1C/FOXO3/KLF4
BP	GO:0048732	gland development	188	-0.426445	-1.51434	0.0026887	0.0226275	0.0168481	1580	tags=35%, list=19%, signal=29%	BTRC/NR3C1/CDH1/NFKB1/MAN2A1/FGFR2/PKD2/TGFBR3/ZDHHC21/CYP7B1/CEBPA/ANXA1/SRSF5/USF2/HES1/FRS2/NF1/RBPJ/BMPR1A/MGMT/BMP7/UPF2/ATP2C2/RTN4/TWSG1/PROX1/TBX3/GLI3/ROBO1/PTEN/LMO4/EDA/ARHGAP5/AR/SMAD3/KDM5B/SRF/ELF3/CITED2/FBXW7/BCL2/EGFR/NFIB/VEGFA/ASH1L/IGFBP5/CEBPB/ABL1/JARID2/CTNNB1/NRG1/ID4/BRAF/WLS/MDK/ASXL1/SOX9/PBX1/SULF1/ID2/ERBB4/EXT1/MAFB/CRIP1/JUN
BP	GO:0050678	regulation of epithelial cell proliferation	158	-0.428129	-1.49435	0.00269535	0.0226275	0.0168481	1447	tags=35%, list=17%, signal=29%	HMGN1/FGFR2/TGFBR3/CYP7B1/AKT3/ADAM17/INTU/CASK/HES1/LAMB1/DLG1/PTPRK/FRS2/NF1/PGF/PPARG/RBPJ/PPARD/MEF2C/BMPR1A/ID1/CDKN1C/RTN4/PROX1/STK3/ROBO1/LAMC1/PTEN/SIRT1/B4GALT1/PRKCA/AR/HMGB1/SMAD3/KDM5B/ZEB1/FBXW7/EGFR/NFIB/VEGFA/HMGB2/ZFP36L1/COL4A3/CTNNB1/PRKD1/PTPRM/MDK/SOX9/SPARC/TCF7L2/ZFP36/SULF1/NR4A3/JUN/NR4A1
MF	GO:0015252	proton channel activity	15	0.698385	1.85579	0.00271914	0.0227919	0.0169705	570	tags=53%, list=7%, signal=50%	ATP5F1B/ATP5F1A/ATP5PB/ATP5F1C/ATP5PD/ATP5PO/ATP5F1D/ATP5PF
CC	GO:0031227	intrinsic component of endoplasmic reticulum membrane	123	0.352199	1.49322	0.00274006	0.0229097	0.0170582	1046	tags=25%, list=12%, signal=22%	CD74/B2M/HLA-A/HLA-C/HLA-B/HSPA5/HLA-DRA/ELOVL1/PDIA3/FKBP8/HLA-E/CANX/CALR/RHBDD2/HLA-DRB1/HLA-DPA1/EMC3/HLA-DPB1/SARAF/BCAP31/EMC10/ATP13A1/DERL3/HM13/AUP1/WFS1/SEC61A1/HLA-DQB1/BFAR/TRAM1/ERGIC3
BP	GO:1903706	regulation of hemopoiesis	181	-0.417117	-1.47267	0.0027411	0.0229097	0.0170582	1080	tags=26%, list=13%, signal=23%	CTR9/MEF2C/KAT6A/CD83/GLI3/SMARCA2/TOB2/NEDD9/KAT6B/RC3H1/PRKCA/HMGB1/RIPK1/RHEX/SOS1/ZEB1/ARID2/PPP3CA/ZFP36L2/TRIB1/FBXW7/AMBRA1/HMGB2/ZFP36L1/CEBPB/ACTB/ABL1/CTNNB1/NFKBIA/FOXJ1/KLF10/BRAF/SH3RF1/MDK/FOXP1/SOCS1/FOXO3/SOX4/ARID1B/ZFP36/ID2/MAFB/NFKBIZ/FOS/HSPA1A/JUNB/HSPA1B
BP	GO:0006123	mitochondrial electron transport, cytochrome c to oxygen	15	0.696722	1.85138	0.00277193	0.0230676	0.0171758	1630	tags=80%, list=19%, signal=65%	COX4I1/COX5A/COX8A/NDUFA4/COX7B/COX6C/COX6A1/COX5B/COX6B1/COX7A2L/COX7A2/COX7C
BP	GO:0021915	neural tube development	95	-0.482218	-1.59422	0.00277002	0.0230676	0.0171758	1605	tags=37%, list=19%, signal=30%	CC2D2A/SDC4/HECTD1/PKD2/TBC1D32/INTU/MIB1/GRHL2/ARL13B/HES1/SPINT2/NF1/SSBP3/PHGDH/BMP7/LUZP1/PROX1/STK3/GLI3/WDPCP/LMO4/DLC1/MARCKS/PHACTR4/PLXNA2/CITED2/SKI/AMBRA1/ZFP36L1/ABL1/CECR2/FOLR1/BRD2/SOX4/SHROOM3
MF	GO:0016922	nuclear receptor binding	107	-0.47395	-1.58592	0.0027712	0.0230676	0.0171758	1245	tags=29%, list=15%, signal=25%	ARID1A/NSD1/PPARG/NCOA2/NCOA3/LCOR/GRIP1/PROX1/KDM4C/TOB2/SIRT1/DNAAF4/EP300/SMAD3/ACTN4/GTF2B/NCOA1/MED13/CEBPB/BCAS3/CTNNB1/NR4A2/DDX5/CRY1/JMJD1C/TACC1/FOXP1/ASXL1/TCF7L2/NR4A3/NR4A1
BP	GO:0051385	response to mineralocorticoid	13	-0.790254	-1.79961	0.00279585	0.0232	0.0172743	212	tags=46%, list=3%, signal=45%	ATP2B1/IGF1R/FOXO3/SGK1/FOS/FOSB
BP	GO:0014896	muscle hypertrophy	48	-0.551508	-1.64433	0.00279467	0.0232	0.0172743	1348	tags=42%, list=16%, signal=35%	YY1/ROCK1/MAP2K4/PDE5A/PPARG/AKAP6/LMNA/RGS2/FOXO1/PRKCA/MEF2A/SMAD3/PPP3CA/SORBS2/IGFBP5/SLC9A1/JARID2/FOXP1/NR4A3/RYR2
BP	GO:0060041	retina development in camera-type eye	55	-0.536255	-1.63803	0.00285069	0.0236211	0.0175879	1547	tags=55%, list=18%, signal=45%	HIPK1/TOPORS/SMARCD3/STAT3/HIF1A/ATP2B4/NECTIN3/MAN2A1/BMPR2/TTLL5/TBC1D32/TENT2/NPHP1/HES1/SLC4A5/JMJD6/CHD7/PROX1/HIPK2/ATP2B1/AHI1/ZHX2/THRB/SKI/SCAPER/PTPRM/SOX9/NTRK2/GPM6A/VSTM4
CC	GO:0043235	receptor complex	115	-0.463097	-1.56129	0.00286711	0.0237233	0.017664	1644	tags=38%, list=20%, signal=31%	ITGA1/CD40/EPS8/BMPR2/GPRC5C/FGFR2/ITGB1/ROR2/TGFBR3/PPARG/RYK/BMPR1A/TRPC1/EPHA5/CUBN/ITPR2/LRP1B/GHR/TFRC/RIPK1/EPHA3/SMAD3/ADGRV1/STXBP5/HSP90AB1/PLXNA2/EGFR/TRAF4/EPHB1/TM7SF2/PTPRQ/EPHA6/GPRC5A/KCTD8/TSHR/IGF1R/ITGA9/NTRK2/HSPD1/EPHA4/ERBB4/KCTD16/NR3C2/PLA2R1
BP	GO:0018209	peptidyl-serine modification	162	-0.426864	-1.49343	0.00288826	0.0238642	0.0177689	2288	tags=46%, list=27%, signal=34%	DOCK7/HIPK1/GALNT2/PRKCI/APP/SYK/HPF1/MAPK14/STK38/SMAD7/PRKDC/TTBK2/MAPKAPK2/ATM/PDE4D/MKNK2/NCK1/CAMK2D/ATP2B4/NEK7/TLK2/ATR/FNIP1/RPTOR/PRKCQ/ERN1/DYRK3/ROCK2/TAF1/NLK/TLK1/CSNK1G1/SRPK2/TNKS/AKAP9/BCAR3/SNCA/GADD45A/AKT3/ROCK1/RICTOR/NSD1/GALNT1/MARK1/TOP1/MAP3K13/PRKCH/SMYD3/HIPK2/GSK3B/PTEN/CSNK1A1/PRKCA/PLK2/TFRC/RIPK1/PKN2/WNK1/MAPK8/HSP90AB1/BCL2/PRKCE/EGFR/VEGFA/DYRK1A/PRKD1/BRAF/LATS2/…
MF	GO:0022804	active transmembrane transporter activity	172	0.33181	1.4679	0.00291839	0.0240788	0.0179287	1461	tags=34%, list=17%, signal=28%	SLC5A5/ATP5F1B/ATP6V0E2/NDUFB2/COX4I1/COX5A/SLC25A15/SLC25A5/SLC25A3/NDUFV2/SLC25A6/NDUFA6/UQCRC1/TOMM20/COX8A/UQCR10/NDUFV1/CYC1/CHP1/UQCRFS1/ATP6V1D/NDUFA4/COX7B/NDUFA7/NDUFS2/NDUFA10/NDUFA8/ATP13A1/NDUFS8/SLC17A5/UQCRH/NDUFS5/COX6A1/SLC9C1/COX5B/NDUFB8/ATP6V0B/ATP6V1E1/NDUFC2/NDUFA12/ATP6V0D1/SLC38A1/ATP1A1/ABCB6/NDUFB5/NDUFS3/COX6B1/ATP6V1C1/NDUFB7/ABCB8/NDUFA2/ATP6V1F/NDUFS1/NDUFA9/NDUFB10/C…
BP	GO:0021772	olfactory bulb development	12	-0.776819	-1.74111	0.0029315	0.0240945	0.0179404	1140	tags=67%, list=14%, signal=58%	CHD7/ROBO1/SRF/SKI/SLIT2/ID2/ERBB4/EXT1
BP	GO:0021988	olfactory lobe development	12	-0.776819	-1.74111	0.0029315	0.0240945	0.0179404	1140	tags=67%, list=14%, signal=58%	CHD7/ROBO1/SRF/SKI/SLIT2/ID2/ERBB4/EXT1
BP	GO:0014897	striated muscle hypertrophy	47	-0.575311	-1.70962	0.00293277	0.0240945	0.0179404	1348	tags=43%, list=16%, signal=36%	YY1/ROCK1/MAP2K4/PDE5A/PPARG/AKAP6/LMNA/RGS2/FOXO1/PRKCA/MEF2A/SMAD3/PPP3CA/SORBS2/IGFBP5/SLC9A1/JARID2/FOXP1/NR4A3/RYR2
CC	GO:0055037	recycling endosome	109	0.379034	1.58511	0.00296341	0.0243117	0.0181021	1248	tags=29%, list=15%, signal=25%	PLEKHJ1/B2M/HLA-A/HLA-C/HLA-B/STX12/RAC1/PDIA3/RAB11B/VAMP8/HLA-E/PLEKHB2/ARFGEF2/TBC1D17/CMTM6/RAB14/RAB25/VPS51/VTI1B/SLC39A4/SCAMP2/RAB4A/RAB13/ABHD17A/VPS52/VAMP3/RAB29/TMUB1/RAB11A/PACSIN2/PANK1/RNF11
MF	GO:0140416	transcription regulator inhibitor activity	15	-0.748271	-1.76182	0.0030343	0.024823	0.0184828	981	tags=47%, list=12%, signal=41%	ID1/TAF3/DDIT3/ID4/ID2/HSPA1A/DNAJB1
MF	GO:0140677	molecular function activator activity	37	-0.602607	-1.71717	0.00303109	0.024823	0.0184828	767	tags=27%, list=9%, signal=25%	DNAJC1/PPP3CA/ATP1B3/CITED2/DNAJB6/ATP1B1/CDKN1A/DNAJB4/DNAJA1/DNAJB1
BP	GO:0099173	postsynapse organization	75	-0.510774	-1.62811	0.00304808	0.0249005	0.0185405	1172	tags=33%, list=14%, signal=29%	DLG1/ABI2/ARHGAP44/SIPA1L1/STAU2/TANC1/FARP1/PTEN/NEDD9/IL1RAPL1/DHX36/EFNA1/OPHN1/EPHB1/ACTB/CUX2/SHANK2/PTPRD/IGF1R/HSPA8/ARC/GPHN/EPHA4/HOMER1/PAK3
BP	GO:0010718	positive regulation of epithelial to mesenchymal transition	21	-0.673464	-1.70018	0.00305419	0.0249153	0.0185515	1166	tags=48%, list=14%, signal=41%	EMP2/GLIPR2/BMP7/SMAD3/FERMT2/SNAI1/CTNNB1/MDK/WWTR1/TCF7L2
MF	GO:0016903	oxidoreductase activity, acting on the aldehyde or oxo group of donors	26	0.59554	1.85998	0.00307113	0.0250183	0.0186282	1519	tags=46%, list=18%, signal=38%	ALDH3A2/ALDH9A1/GAPDH/BCKDHA/PDHA1/DLD/OGDHL/ALDH6A1/ADH5/DLAT/PDHB/ALDH18A1
BP	GO:0048645	animal organ formation	27	-0.647206	-1.73016	0.0030951	0.0251428	0.0187209	1507	tags=63%, list=18%, signal=52%	EMP2/FGFR2/HES1/SPRY1/FRS2/RBPJ/MEF2C/BMPR1A/BMP7/GLI3/ROBO1/AR/CITED2/CTNNB1/FOLR1/SULF1/EXT1
BP	GO:0051084	de novo' post-translational protein folding	27	-0.64688	-1.72929	0.0030951	0.0251428	0.0187209	202	tags=26%, list=2%, signal=25%	HSPA8/HSPE1/DNAJB4/HSPH1/HSPA1A/HSPA1B/DNAJB1
CC	GO:0031305	integral component of mitochondrial inner membrane	48	0.474709	1.71824	0.00311331	0.0251848	0.0187522	1526	tags=35%, list=18%, signal=29%	APOO/GHITM/CHCHD10/SLC25A3/MCUR1/SMDT1/HSPA9/OXA1L/COA3/TIMM17A/MICOS10/TIMM23/MICOS13/SAMM50/MTX2/TIMM17B/MPC2
BP	GO:0048710	regulation of astrocyte differentiation	10	-0.807677	-1.71374	0.00311197	0.0251848	0.0187522	1201	tags=50%, list=14%, signal=43%	HES1/NF1/ID4/EPHA4/ID2
BP	GO:0000165	MAPK cascade	337	-0.378882	-1.39778	0.00311172	0.0251848	0.0187522	1404	tags=28%, list=17%, signal=24%	SPRED2/LMO3/ROR2/PIK3CB/MID1/TAOK1/BCAR3/GADD45A/SASH1/ROCK1/MAP4K4/CASC2/DDT/KSR1/MAP2K4/SORL1/SPRY1/DLG1/GLIPR2/FRS2/NF1/PDE5A/PPARG/RYK/MEF2C/MAP3K13/PTPRJ/BMP7/DIXDC1/HIPK2/STK3/ROBO1/GADD45G/RGS2/FOXO1/PTEN/DUSP5/DUSP16/DUSP6/MAPKBP1/EFNA1/PRKCA/SPRED1/MEF2A/GHR/DOK5/AR/HMGB1/RIPK1/PDCD4/CTSH/MAPK8/PELI2/SMAD3/FERMT2/ZFP36L2/PRKN/TRIB1/FBXW7/PRKCE/EGFR/TRAF4/EPHB1/WWC1/VEGFA/ASH1L/EDN3/ZFP36…
BP	GO:0048048	embryonic eye morphogenesis	14	-0.734922	-1.70385	0.00312451	0.0252401	0.0187934	1904	tags=86%, list=23%, signal=66%	SP3/FZD5/FBN1/FRS2/RARB/BMP7/PROX1/HIPK2/ZEB1/PHACTR4/CITED2/EFEMP1
BP	GO:0006901	vesicle coating	34	0.539288	1.77342	0.00313905	0.0253038	0.0188408	1977	tags=53%, list=24%, signal=41%	PEF1/TRAPPC1/AP3S1/TMED2/TFG/PDCD6/TRAPPC12/TMED9/AP3D1/TRAPPC6A/ARFGAP2/TRAPPC4/PREB/PPP6C/TRAPPC2L/TMED10/ARFGAP3/KLHL12
BP	GO:0035872	nucleotide-binding domain, leucine rich repeat containing receptor signaling pathway	11	-0.796458	-1.73844	0.00314114	0.0253038	0.0188408	344	tags=36%, list=4%, signal=35%	ERBIN/NFKBIA/HSPA1A/HSPA1B
BP	GO:0002684	positive regulation of immune system process	331	-0.377385	-1.39174	0.00316294	0.0254441	0.0189453	1642	tags=28%, list=20%, signal=24%	CD320/CD40/FZD5/VEGFC/CD47/NECTIN2/SPPL3/ZMIZ1/IL15/IFI16/PDE4B/SHLD2/EXOSC6/ROR2/PIK3CB/ELF1/DNM1L/AP1G1/CEBPA/ANXA1/PNP/ADAM17/ARID1A/HES1/NF1/PGF/PAWR/MEF2C/PTPRJ/CD83/PRKCH/GLI3/SMARCA2/PSPC1/SIRT1/NEDD9/DHX36/SERPING1/CREBBP/RC3H1/ANKRD17/PRKCA/TFRC/HMGB1/CFH/RIPK1/WNK1/EP300/CBLB/ARID2/PPP3CA/TRIB1/BCL2/PRKCE/AMBRA1/SH3KBP1/VEGFA/HMGB2/CD55/EDN3/ZFP36L1/ACTB/ABL1/FOXJ1/RFTN1/RABGEF1/KLF10/L…
BP	GO:0010837	regulation of keratinocyte proliferation	23	-0.668252	-1.72446	0.00321469	0.0257888	0.0192019	1668	tags=48%, list=20%, signal=38%	SRSF6/IFT74/FGFR2/INTU/CASK/PTPRK/ZEB1/ZFP36L1/PRKD1/MDK/ZFP36
BP	GO:0051085	chaperone cofactor-dependent protein refolding	23	-0.66711	-1.72151	0.00321469	0.0257888	0.0192019	202	tags=30%, list=2%, signal=30%	HSPA8/HSPE1/DNAJB4/HSPH1/HSPA1A/HSPA1B/DNAJB1
BP	GO:0033559	unsaturated fatty acid metabolic process	34	0.537885	1.76881	0.0032387	0.0259096	0.0192919	514	tags=32%, list=6%, signal=30%	CD74/GSTP1/EPHX1/AKR1C1/CBR1/MIF/ELOVL1/GPX4/SCP2/GSTM1/ABHD12
BP	GO:0048659	smooth muscle cell proliferation	63	-0.544157	-1.68868	0.00323586	0.0259096	0.0192919	1545	tags=49%, list=18%, signal=40%	BMPR2/IL15/PPARGC1A/FGFR2/ZNF143/NPR3/FRS2/NF1/PPARG/PPARD/MEF2C/BMPR1A/ADAMTS1/PTEN/MNAT1/PDCD4/TPM1/DDIT3/TRIB1/GJA1/IGFBP5/CTNNB1/HBEGF/FOXP1/IGF1R/CDKN1A/TCF7L2/ID2/NR4A3/JUN/PRKG1
BP	GO:0048538	thymus development	28	-0.638834	-1.71923	0.00328327	0.026214	0.0195185	849	tags=39%, list=10%, signal=35%	LMO4/SRF/CITED2/BCL2/ABL1/JARID2/CTNNB1/BRAF/ASXL1/PBX1/MAFB
BP	GO:0060021	roof of mouth development	37	-0.601258	-1.71333	0.0032858	0.026214	0.0195185	1391	tags=43%, list=17%, signal=36%	TBC1D32/TGFBR3/INTU/DLG1/CHD7/BMPR1A/TIPARP/TBX3/GLI3/CLDN5/WDPCP/SOS1/SKI/SNAI1/CSRNP1/FRAS1
CC	GO:0031526	brush border membrane	16	-0.735585	-1.76057	0.00329266	0.0262326	0.0195324	834	tags=44%, list=10%, signal=39%	CUBN/B4GALT1/HSP90AB1/FOLR1/SHANK2/SLC26A4/HSP90AA1
BP	GO:0002495	antigen processing and presentation of peptide antigen via MHC class II	18	0.658123	1.82561	0.00336315	0.0266841	0.0198686	915	tags=61%, list=11%, signal=55%	CD74/B2M/HLA-DRA/HLA-DMB/HLA-DRB1/HLA-DPA1/HLA-DPB1/LGMN/DNM2/CTSD/HLA-DQB1
BP	GO:0019886	antigen processing and presentation of exogenous peptide antigen via MHC class II	18	0.658123	1.82561	0.00336315	0.0266841	0.0198686	915	tags=61%, list=11%, signal=55%	CD74/B2M/HLA-DRA/HLA-DMB/HLA-DRB1/HLA-DPA1/HLA-DPB1/LGMN/DNM2/CTSD/HLA-DQB1
BP	GO:0040036	regulation of fibroblast growth factor receptor signaling pathway	10	-0.8045	-1.707	0.00335846	0.0266841	0.0198686	1186	tags=50%, list=14%, signal=43%	SPRY1/SHISA2/CTNNB1/SMOC2/SULF1
BP	GO:0048199	vesicle targeting, to, from or within Golgi	30	0.552518	1.78492	0.00341118	0.0270281	0.0201247	1977	tags=57%, list=24%, signal=43%	PEF1/TRAPPC1/TMED2/TFG/PDCD6/TRAPPC12/WIPI1/TMED9/TRAPPC6A/ARFGAP2/TRAPPC4/PREB/PPP6C/TRAPPC2L/TMED10/ARFGAP3/KLHL12
MF	GO:0008047	enzyme activator activity	295	-0.383838	-1.40512	0.00342488	0.0270996	0.0201779	1160	tags=22%, list=14%, signal=19%	FRS2/NF1/ARHGAP44/CALM2/PPP2R5C/FAM13B/ARHGAP20/BMPR1A/SRGAP3/MAP3K13/SIPA1L1/RALGAPA1/RIN2/STK3/TIAM2/RGS2/ARHGAP26/ASAP1/ARHGAP5/MNAT1/CDC42EP2/STXBP5L/CKS2/EVI5/OPHN1/DLC1/SRGAP1/RASAL2/CALM1/WNK1/CTSH/SOS1/PHACTR4/PREX2/MYO9A/STXBP5/FBXW7/PRKCE/RABGAP1L/GNAQ/EGFR/CCNYL1/ARHGAP24/ARHGAP10/TBC1D5/BCAS3/NRG1/SIPA1L3/AGAP1/RAPGEF2/HBEGF/DDX3X/GPRC5A/RALGAPA2/PSME4/CDKN1A/POLG2/STARD13/TBC1D4/ERBB…
CC	GO:0031304	intrinsic component of mitochondrial inner membrane	49	0.474686	1.72698	0.00346218	0.0273574	0.0203699	1526	tags=35%, list=18%, signal=29%	APOO/GHITM/CHCHD10/SLC25A3/MCUR1/SMDT1/HSPA9/OXA1L/COA3/TIMM17A/MICOS10/TIMM23/MICOS13/SAMM50/MTX2/TIMM17B/MPC2
BP	GO:0090257	regulation of muscle system process	103	-0.464074	-1.54103	0.00351158	0.0277099	0.0206324	1390	tags=37%, list=17%, signal=31%	PPP1R12B/AKAP9/ZDHHC21/YY1/ROCK1/ABAT/SPX/DLG1/PDE5A/PPARG/CALM2/ASB3/AKAP6/LMNA/ATP2B1/RGS2/FOXO1/ANK2/PRKCA/MEF2A/CALM1/SMAD3/SRF/TPM1/PPP3CA/MYL9/IGFBP5/SLC9A1/STC1/JARID2/ATP1B1/FOXP1/FOXO3/HSP90AA1/NR4A3/PRKG1/RYR2/NR4A1
BP	GO:0120035	regulation of plasma membrane bounded cell projection organization	316	-0.383849	-1.41081	0.00353359	0.0278457	0.0207334	1170	tags=26%, list=14%, signal=23%	RDX/SKIL/SDCCAG8/ABI2/ARHGAP44/CBFA2T2/MARK1/THOC2/RYK/MAP3K13/SIPA1L1/FSCN1/BMP7/DIXDC1/ID1/RTN4/DOCK11/PMP22/STAU2/TIAM2/ROBO1/RGS2/WDPCP/GSK3B/PTEN/PTPRS/NEDD9/IL1RAPL1/DHX36/ADNP/MYLIP/EFNA1/CDC42EP2/CAMSAP2/SYNE2/EPHA3/EP300/SRF/NFE2L2/PPP3CA/PLXNA2/MYCBP2/RTN4RL2/AUTS2/MYO10/VEGFA/ARHGAP24/CROCC/TENM3/BCAS3/ABL1/MACF1/LRRC7/PRKD1/SEMA3D/RAPGEF2/CUX2/PRAG1/BRAF/FER/IFRD1/CRABP2/MDK/ULK4/PTPR…
BP	GO:0031400	negative regulation of protein modification process	293	-0.392669	-1.43591	0.00354098	0.0278659	0.0207485	1404	tags=25%, list=17%, signal=22%	SPRED2/PIK3CB/DEPTOR/MTF2/MGAT5/SNCA/GADD45A/CEBPA/ROCK1/SET/SORL1/SPRY1/PIBF1/NF1/PPARG/CALM2/YWHAG/PTPN13/HEG1/PTPRJ/BMP7/CDKN1C/SMYD3/KDM4C/HDAC8/RGS2/GSK3B/PTEN/UBR5/DUSP16/DUSP6/SIRT1/PER2/SOCS3/SPRED1/AASS/CALM1/PDCD4/CBLB/HHEX/PRKN/TRIB1/PRKCE/SKI/GNAQ/CHORDC1/ABL1/PTPRQ/JARID2/CTNNB1/MLLT1/RABGEF1/CRY1/FRY/LATS2/GPRC5A/HEXIM1/DDIT4/SOCS1/PARD3/DUSP1/CDKN1A/SLIT2/SOX4/WWTR1/MYADM/GADD45B/D…
BP	GO:0034314	Arp2/3 complex-mediated actin nucleation	36	0.527041	1.77071	0.00355896	0.0279103	0.0207816	2107	tags=56%, list=25%, signal=42%	ARF1/ARPC3/ARPC1B/BRK1/CORO1B/ARPC1A/ACTR2/ARPC5/ARPC2/ARPC4/NCKAP1/CYFIP1/ACTR3/TRIM27/WASHC2C/WASHC5/GMFB/WASHC2A/ARFIP2/ARPC5L
BP	GO:0055006	cardiac cell development	38	-0.59212	-1.70655	0.0035572	0.0279103	0.0207816	1380	tags=47%, list=16%, signal=40%	TGFBR3/YY1/MAP2K4/SPRY1/BMPR1A/AKAP6/PROX1/TBX3/LMNA/RGS2/MEF2A/PDCD4/SRF/NEBL/SORBS2/SGCD/VEGFA/FOXP1
BP	GO:0071383	cellular response to steroid hormone stimulus	123	-0.451139	-1.52185	0.00356107	0.0279103	0.0207816	1000	tags=24%, list=12%, signal=21%	BMP7/PLPP1/SMYD3/KDM4C/ATP2B1/UBR5/SIRT1/DNAAF4/AR/EP300/ZFP36L2/ZFP36L1/STC1/DDX5/CRY1/RBFOX2/ESRRG/FOXP1/IGF1R/HSPA8/DDIT4/FOXO3/SGK1/ZFP36/NR3C2/DNAJA1/NR4A3/HSPA1A/HSPA1B
CC	GO:0062023	collagen-containing extracellular matrix	129	-0.446105	-1.50961	0.00356939	0.0279377	0.020802	1228	tags=40%, list=15%, signal=34%	CASK/LAMB1/DLG1/CTSL/ERBIN/COL4A4/CTSS/HNRNPM/ANGPTL1/BMP7/NCAM1/ADAMTS1/LAMC1/TMEFF2/TINAGL1/SERPINB9/MFGE8/SERPING1/TIMP1/SOD3/COL4A5/FREM2/CTSH/DST/LTBP2/NAV2/COL4A3/CTSF/ANGPTL4/LGALS1/SMOC2/MGP/SERPINH1/MATN2/RARRES2/MDK/THSD4/TIMP3/S100A4/COL8A1/ABI3BP/SDC2/CCDC80/SPARC/FRAS1/EFEMP1/SULF1/COL23A1/HSP90AA1/BCAM/CCN1
BP	GO:0006520	cellular amino acid metabolic process	144	0.335757	1.4626	0.00358402	0.0280144	0.0208591	1561	tags=32%, list=19%, signal=26%	DIO1/IVD/ADI1/ACAT1/HGD/HIBADH/BCKDHA/ASS1/GOT2/GFPT1/AHCY/GLUL/MCCC2/SERINC3/PCBD1/THNSL2/ECHS1/DLST/DLD/GCLC/PCCB/LRRC47/ALDH6A1/AUH/BCAT2/ETFA/GSTZ1/FN3K/GOT1/AZIN1/GCSH/NIT2/SLC38A1/ACAD8/FARSA/GCLM/MPST/DDAH2/NAGS/ENOPH1/ACY1/HMGCL/SHMT2/ALDH18A1/ETFB/PLOD3
BP	GO:0090083	regulation of inclusion body assembly	13	-0.782411	-1.78175	0.00363948	0.0282951	0.0210681	353	tags=31%, list=4%, signal=30%	DNAJB6/HSPA1A/HSPA1B/DNAJB1
BP	GO:0051148	negative regulation of muscle cell differentiation	29	-0.634618	-1.72578	0.00362528	0.0282951	0.0210681	1545	tags=48%, list=18%, signal=40%	BMPR2/YY1/MECP2/FRS2/NFATC3/BHLHE41/BMPR1A/RGS2/ANKRD17/PDCD4/SOX6/FOXP1/ID2/NFATC2
BP	GO:2000736	regulation of stem cell differentiation	51	-0.54939	-1.64693	0.0036361	0.0282951	0.0210681	2027	tags=47%, list=24%, signal=36%	PRKDC/STAT3/PRICKLE1/LBH/CDK12/LTBP3/CDK6/GATAD2A/HES1/GATAD2B/TBX3/KDM4C/GSK3B/N4BP2L2/DHX36/CHD4/NFE2L2/ZFP36L2/SOX6/CDK13/ABL1/SOX9/ZFP36/SOX5
BP	GO:0051896	regulation of protein kinase B signaling	68	-0.510473	-1.61088	0.00363863	0.0282951	0.0210681	1414	tags=35%, list=17%, signal=30%	ITGB1/PIK3CB/RICTOR/DLG1/HIP1/PTPRJ/RTN4/STK3/PTEN/SIRT1/FERMT2/HSP90AB1/DDIT3/SESN3/EGFR/IGFBP5/PHLPP1/NRG1/HBEGF/IGF1R/NTRK2/TCF7L2/MAGI2/HSP90AA1
MF	GO:0016765	transferase activity, transferring alkyl or aryl (other than methyl) groups	39	0.514112	1.7629	0.00364992	0.0283003	0.021072	2486	tags=51%, list=30%, signal=36%	GSTP1/MAT2A/GSTM1/FNTA/DHPS/GSTZ1/GSTO1/GSTK1/TSR3/NANS/FDPS/RABGGTB/RABGGTA/FDFT1/LTC4S/SMS/DHDDS/DPH1/MMAB/COQ2
BP	GO:0048008	platelet-derived growth factor receptor signaling pathway	34	-0.606571	-1.70977	0.00364741	0.0283003	0.021072	1461	tags=44%, list=17%, signal=37%	PDGFC/SNCA/HIP1/PTPRJ/PHF14/TIPARP/PDGFRL/CBLB/VEGFA/ABL1/TXNIP/FER/CSRNP1/NR4A3/MYO1E
BP	GO:0000288	nuclear-transcribed mRNA catabolic process, deadenylation-dependent decay	59	-0.518109	-1.60995	0.00366154	0.0283525	0.0211108	1109	tags=27%, list=13%, signal=24%	CPEB3/TNRC6C/TUT4/TNRC6A/DHX36/RC3H1/CNOT6L/PAN3/SYNCRIP/ZFP36L2/SAMD4A/ZFP36L1/TOB1/TNRC6B/BTG2/ZFP36
BP	GO:0006956	complement activation	10	-0.802438	-1.70262	0.00366656	0.0283535	0.0211115	786	tags=50%, list=9%, signal=45%	SERPING1/CFH/CD55/CFD/IGKC
BP	GO:0060323	head morphogenesis	19	-0.692833	-1.72164	0.00369259	0.0285166	0.021233	1045	tags=53%, list=12%, signal=46%	SSBP3/TIPARP/CLDN5/CRISPLD1/EP300/SKI/ANKRD11/NIPBL/BRAF/CSRNP1
BP	GO:0045048	protein insertion into ER membrane	22	0.607549	1.80195	0.0037503	0.0289237	0.0215362	1509	tags=50%, list=18%, signal=41%	GET3/EMC3/BAG6/EMC10/SEC61A1/TRAM1/GET4/SGTA/UBL4A/EMC2/EMC4
BP	GO:0032527	protein exit from endoplasmic reticulum	39	0.513054	1.75927	0.00379166	0.0292038	0.0217447	2300	tags=56%, list=27%, signal=41%	VCP/HSP90B1/BCAP31/TMEM30B/OS9/DERL3/HM13/AUP1/SEC13/SEC61B/TMEM129/UFD1/RANGRF/HERPUD1/DERL2/PREB/ERLEC1/SYVN1/DERL1/UBE2J1/SAR1B/SEL1L
BP	GO:0002042	cell migration involved in sprouting angiogenesis	25	-0.652333	-1.71786	0.00382486	0.0293557	0.0218578	889	tags=60%, list=11%, signal=54%	ITGB1/AKT3/ANXA1/ROBO1/SPRED1/PLK2/SRF/FBXW7/VEGFA/ABL1/SLIT2/STARD13/PIK3R3/KLF4/NR4A1
BP	GO:0018105	peptidyl-serine phosphorylation	157	-0.425654	-1.48296	0.00381912	0.0293557	0.0218578	2288	tags=45%, list=27%, signal=34%	DOCK7/HIPK1/PRKCI/APP/SYK/MAPK14/STK38/SMAD7/PRKDC/TTBK2/MAPKAPK2/ATM/PDE4D/MKNK2/NCK1/CAMK2D/ATP2B4/NEK7/TLK2/ATR/FNIP1/RPTOR/PRKCQ/ERN1/DYRK3/ROCK2/TAF1/NLK/TLK1/CSNK1G1/SRPK2/TNKS/AKAP9/BCAR3/SNCA/GADD45A/AKT3/ROCK1/RICTOR/NSD1/MARK1/TOP1/MAP3K13/PRKCH/SMYD3/HIPK2/GSK3B/PTEN/CSNK1A1/PRKCA/PLK2/TFRC/RIPK1/PKN2/WNK1/MAPK8/HSP90AB1/BCL2/PRKCE/EGFR/VEGFA/DYRK1A/PRKD1/BRAF/LATS2/CLK1/CAMK1D/DDIT4/N…
BP	GO:0048609	multicellular organismal reproductive process	306	-0.38025	-1.39684	0.00382658	0.0293557	0.0218578	2030	tags=35%, list=24%, signal=27%	MMP2/CCNY/PYGO1/CEP57/ATM/CELF1/BCL2L11/VPS54/CDYL/SP3/SFMBT1/ATP2B4/ZCWPW1/CLOCK/YTHDC2/MSH6/LIMK2/NRIP1/UBR2/CFAP69/CFAP221/NECTIN3/MCM9/PRDM1/DNMT3A/NECTIN2/HSPA2/ZMIZ1/EIF2S2/OCA2/BMPR2/LARP7/EMP2/SPEF2/HERC4/IQCG/SPATA6/ITGB1/ZNF148/NPHP1/FBXW11/YY1/SPAG16/HERC2/MNS1/UBB/SKIL/PDE5A/AFF4/PPARD/FOXJ3/TUT4/SPATA5/ADAMTS1/STRBP/SLC19A2/STAU2/ARID4A/SMARCA2/RGS2/TOB2/SIRT1/USP9X/DHX36/ADNP/YBX3/E…
BP	GO:0050865	regulation of cell activation	235	-0.389303	-1.40163	0.00384289	0.0294418	0.0219219	1336	tags=32%, list=16%, signal=28%	PRDM1/CD320/CD40/CD47/NECTIN2/ZMIZ1/SDC4/IL15/IRF1/CD9/SHLD2/EXOSC6/AP1G1/SNCA/CEBPA/ANXA1/PNP/ABAT/ARID1A/HES1/PIBF1/DLG1/PDE5A/PAWR/MEF2C/CD83/CD200/TWSG1/GLI3/SMARCA2/PTEN/LMO4/NEDD9/RC3H1/PRKCA/TFRC/HMGB1/SOS1/CBLB/ZEB1/ARID2/PPP3CA/ZFP36L2/BCL2/GNAQ/AMBRA1/SH3KBP1/CD55/ZFP36L1/CEBPB/ACTB/ABL1/CTNNB1/FOXJ1/RABGEF1/LGALS1/BRAF/FER/SH3RF1/MDK/SOCS1/FOXO3/CDKN1A/SOX4/HSPD1/ARID1B/ID2/RORA/NFKBIZ…
[truncated: 193 more rows]
