# Supplementary material for: Single‐Cell RNA Sequencing of Thyroid Tissues Reveals Pathogenesis of Graves' Disease
Source: Adv Sci (Weinh). 2025 Oct 23;13(1):e08449. doi: 10.1002/advs.202508449 (PMC12767108; doi:10.1002/advs.202508449)
Supplement: Supplementary file 2 — Supporting Information [file ADVS-13-e08449-s002.zip › Supplementary Table 8 Differentially Expressed Genes in Mural Cells.xlsx]

## Sheet: Mural Cells---GD vs Control
Table S8: Differentially Expressed Genes in Mural Cells Between GD and Control Groups
Gene	p_val	avg_log2FC	pct.1	pct.2	p_val_adj	Group
ITGA8	1.06836e-33	-1.51053	0.016	0.2	3.28596e-29	M0
S100A4	5.79485e-25	-1.80574	0.253	0.674	1.78232e-20	M0
ZNF804B	4.52989e-24	-1.62232	0.019	0.179	1.39326e-19	M0
HMCN2	1.79611e-21	-0.821123	0.009	0.116	5.52429e-17	M0
RGS5	1.73972e-20	1.19753	0.97	0.726	5.35085e-16	M0
S100A6	9.42863e-19	-1.48779	0.54	0.821	2.89996e-14	M0
SGIP1	4.62917e-17	-1.1735	0.037	0.211	1.42379e-12	M0
CEBPD	5.15606e-17	1.38918	0.856	0.579	1.58585e-12	M0
GJA4	1.15589e-16	1.46643	0.802	0.484	3.55517e-12	M0
IFITM1	2.79103e-16	0.98759	0.873	0.484	8.58436e-12	M0
MYH11	5.20358e-16	-1.86807	0.052	0.242	1.60046e-11	M0
HIGD1B	1.31488e-15	1.98488	0.534	0.105	4.04419e-11	M0
UTY	5.97657e-15	-0.417722	0.013	0.116	1.83821e-10	M0
RAMP1	1.85733e-14	-0.736345	0.025	0.158	5.71257e-10	M0
TMSB4X	2.31867e-14	0.833853	0.961	0.905	7.13153e-10	M0
RHOB	1.09315e-13	1.12897	0.882	0.674	3.3622e-09	M0
ADAMTS5	2.04029e-13	-1.1321	0.147	0.411	6.27531e-09	M0
AC024901.1	3.02245e-12	-0.742856	0.029	0.158	9.29614e-08	M0
NLGN1	4.91786e-12	-0.680147	0.02	0.126	1.51259e-07	M0
ADGRL3	6.49229e-12	-2.50433	0.061	0.232	1.99683e-07	M0
PLPPR4	4.27139e-11	-0.735311	0.047	0.2	1.31375e-06	M0
RYR2	5.86079e-11	-1.26248	0.025	0.137	1.8026e-06	M0
NDUFA4L2	7.91019e-11	0.728856	0.864	0.589	2.43294e-06	M0
PTMA	1.30149e-10	0.669787	0.937	0.884	4.003e-06	M0
EIF1	1.48131e-10	0.72227	0.853	0.579	4.55607e-06	M0
ADAM33	1.58624e-10	-0.633493	0.033	0.158	4.8788e-06	M0
TSC22D3	2.52335e-10	1.08972	0.694	0.389	7.76105e-06	M0
C12orf75	2.56401e-10	-0.972927	0.02	0.116	7.88614e-06	M0
H19	2.75714e-10	-1.46264	0.066	0.232	8.48014e-06	M0
PHLDA1	3.71163e-10	1.14056	0.67	0.347	1.14159e-05	M0
PMEPA1	4.47367e-10	0.89485	0.767	0.505	1.37597e-05	M0
CSRP2	6.07556e-10	1.27406	0.478	0.137	1.86866e-05	M0
MAMDC2	1.47822e-09	-0.793763	0.081	0.253	4.54657e-05	M0
CHRDL1	1.56485e-09	-1.18564	0.051	0.189	4.813e-05	M0
LAPTM4A	1.62309e-09	0.712101	0.807	0.537	4.99214e-05	M0
DCLK1	1.70559e-09	-0.740263	0.075	0.242	5.24588e-05	M0
FMOD	1.7945e-09	-0.72808	0.054	0.2	5.51934e-05	M0
IFI27	1.93157e-09	1.28225	0.474	0.137	5.94093e-05	M0
GJC1	4.36752e-09	1.11281	0.569	0.284	0.000134332	M0
EFHD1	7.78805e-09	0.822078	0.699	0.432	0.000239537	M0
CXCL12	9.16673e-09	-1.45888	0.113	0.295	0.000281941	M0
MFAP4	1.19525e-08	-1.16794	0.03	0.137	0.000367623	M0
CFD	1.21754e-08	-1.92708	0.176	0.389	0.000374477	M0
IGFBP4	1.73359e-08	0.685034	0.877	0.621	0.0005332	M0
FAT4	2.06289e-08	-0.618654	0.02	0.105	0.000634484	M0
LRP1B	2.54773e-08	-0.757705	0.02	0.105	0.000783604	M0
CNTNAP2	3.75776e-08	-1.47163	0.033	0.137	0.00115577	M0
JUN	3.81136e-08	1.10407	0.72	0.474	0.00117226	M0
PABPC1	4.15632e-08	0.74161	0.773	0.558	0.00127836	M0
EYA2	5.03599e-08	-0.744312	0.046	0.168	0.00154892	M0
TTC39B	5.33773e-08	-0.570355	0.05	0.179	0.00164172	M0
CNBP	5.87878e-08	0.765168	0.716	0.463	0.00180814	M0
HSP90AA1	6.03769e-08	0.743724	0.792	0.589	0.00185701	M0
PDE4D	6.95796e-08	-1.03616	0.029	0.126	0.00214006	M0
TG	9.0984e-08	-1.37211	0.369	0.611	0.00279839	M0
H3F3B	1.0582e-07	0.582044	0.889	0.768	0.00325469	M0
NDRG2	1.06488e-07	0.850636	0.657	0.432	0.00327526	M0
CABCOCO1	1.06544e-07	-0.473285	0.021	0.105	0.00327697	M0
CIRBP	1.15656e-07	0.615033	0.732	0.505	0.00355724	M0
ROR1	1.32252e-07	-0.466161	0.052	0.179	0.00406767	M0
CYP1B1	1.82218e-07	-0.389775	0.025	0.116	0.00560448	M0
ACTG2	1.9088e-07	-1.70491	0.022	0.105	0.0058709	M0
CNN1	2.19755e-07	-1.5548	0.061	0.189	0.006759	M0
TNC	2.36139e-07	-1.58247	0.051	0.168	0.00726292	M0
FHIT	2.37261e-07	-0.768684	0.054	0.179	0.00729745	M0
FTH1	2.72407e-07	0.431204	0.963	0.905	0.00837841	M0
NDUFA4	2.8545e-07	-1.54934	0.134	0.295	0.00877957	M0
FABP5	2.93006e-07	0.706428	0.698	0.421	0.00901199	M0
ARHGDIB	3.72109e-07	0.610611	0.834	0.537	0.0114449	M0
TXNIP	4.71251e-07	0.606381	0.876	0.726	0.0144943	M0
SMIM3	4.72547e-07	0.932066	0.486	0.242	0.0145341	M0
HNRNPK	5.38199e-07	0.652129	0.643	0.411	0.0165534	M0
TPI1	5.54635e-07	0.635429	0.634	0.358	0.0170589	M0
TSC22D1	5.6279e-07	0.647911	0.678	0.442	0.0173097	M0
XIST	5.85135e-07	0.57178	0.393	0.116	0.017997	M0
SIPA1L1	6.44219e-07	-0.827035	0.08	0.221	0.0198142	M0
CSGALNACT1	9.09025e-07	-0.36044	0.024	0.105	0.0279589	M0
ZFAND5	9.3072e-07	0.745474	0.622	0.379	0.0286262	M0
MLF2	9.75312e-07	0.811124	0.402	0.158	0.0299977	M0
EPAS1	1.01485e-06	0.599809	0.759	0.516	0.0312138	M0
GUCY1B1	1.15167e-06	0.772722	0.579	0.358	0.0354218	M0
B2M	1.17399e-06	0.556865	0.964	0.895	0.0361084	M0
LINC02398	1.27121e-06	-0.354007	0.024	0.105	0.0390986	M0
BTG1	1.37049e-06	0.632118	0.747	0.558	0.0421523	M0
IFITM3	1.37844e-06	0.357433	0.947	0.821	0.0423966	M0
ANK2	1.41235e-06	-1.19015	0.209	0.389	0.0434398	M0
B2M	2.97204e-161	1.42968	0.979	0.873	9.14109e-157	M1
KCNMA1	5.32892e-160	-2.10583	0.072	0.543	1.63901e-155	M1
HLA-B	3.93564e-135	1.74247	0.865	0.441	1.21048e-130	M1
RGS5	1.09646e-128	1.874	0.934	0.485	3.37239e-124	M1
SPARC	3.22711e-126	1.42732	0.942	0.766	9.92563e-122	M1
HLA-A	1.65827e-114	1.44879	0.883	0.611	5.10035e-110	M1
C12orf75	1.90603e-110	-2.21984	0.057	0.403	5.86238e-106	M1
CLU	6.84505e-102	-1.72292	0.135	0.523	2.10533e-97	M1
IFITM1	1.00268e-95	1.4479	0.743	0.237	3.08396e-91	M1
HLA-C	2.05128e-94	1.28179	0.857	0.572	6.30911e-90	M1
SNCG	4.41739e-91	-1.80336	0.228	0.605	1.35866e-86	M1
MYH11	2.07066e-84	-1.24692	0.81	0.949	6.36873e-80	M1
ITGA8	6.06387e-80	-1.54894	0.249	0.603	1.86506e-75	M1
ALKAL2	7.14564e-79	-0.845818	0.016	0.239	2.19779e-74	M1
CSDC2	1.50587e-78	-0.963481	0.052	0.331	4.63162e-74	M1
TMSB4X	5.46321e-76	0.989011	0.941	0.826	1.68032e-71	M1
PHLDA1	9.2646e-75	1.42379	0.635	0.224	2.84951e-70	M1
BMP5	1.28689e-70	-1.05503	0.069	0.344	3.95808e-66	M1
PDZRN4	1.30612e-70	-1.23855	0.016	0.218	4.01725e-66	M1
ARHGDIB	1.86069e-68	1.12829	0.695	0.291	5.72292e-64	M1
MGP	2.31895e-68	1.06858	0.921	0.802	7.13241e-64	M1
FN1	3.07936e-68	1.49632	0.59	0.211	9.47119e-64	M1
PGAM2	8.01661e-68	-1.02796	0.034	0.261	2.46567e-63	M1
EPS8	9.77477e-65	0.995063	0.816	0.552	3.00643e-60	M1
SBSPON	1.59298e-64	-0.802965	0.066	0.325	4.89953e-60	M1
PDZRN3	4.82303e-64	-1.34302	0.085	0.356	1.48342e-59	M1
SORBS2	1.09778e-61	-0.901711	0.878	0.939	3.37643e-57	M1
NTRK3	2.61681e-61	-1.31549	0.17	0.473	8.04852e-57	M1
ENPEP	2.74887e-61	1.18159	0.593	0.211	8.45469e-57	M1
TMSB10	1.19835e-60	0.950006	0.879	0.723	3.68576e-56	M1
MUSTN1	1.86739e-60	-1.0586	0.761	0.878	5.74352e-56	M1
RAMP1	3.31135e-60	-0.989499	0.14	0.435	1.01847e-55	M1
MYO1B	2.64905e-57	1.06053	0.685	0.369	8.14769e-53	M1
RERGL	5.37522e-56	-1.13892	0.68	0.829	1.65326e-51	M1
IGFBP7	5.75874e-55	0.549859	0.992	0.971	1.77121e-50	M1
CKB	1.67741e-54	-1.15331	0.17	0.454	5.15921e-50	M1
UACA	5.60384e-54	1.23125	0.579	0.272	1.72357e-49	M1
FP236383.3	6.37173e-53	0.941374	0.988	0.796	1.95975e-48	M1
PRRX1	1.63438e-51	0.94234	0.678	0.35	5.02687e-47	M1
BTG1	1.15071e-50	0.78418	0.83	0.605	3.53925e-46	M1
NDUFA4L2	1.19803e-50	0.880657	0.781	0.441	3.68478e-46	M1
CD36	2.69528e-50	1.82286	0.355	0.056	8.28989e-46	M1
IFI27	3.9546e-49	1.20208	0.439	0.123	1.21632e-44	M1
MPPED2	7.09989e-49	-0.812232	0.044	0.239	2.18371e-44	M1
PHACTR1	2.37223e-48	-0.82093	0.014	0.161	7.29626e-44	M1
ADGRF5	1.24001e-47	1.12794	0.3	0.028	3.81391e-43	M1
PRUNE2	2.03703e-47	-0.772343	0.025	0.189	6.2653e-43	M1
TGM2	4.02907e-47	-1.0953	0.03	0.198	1.23922e-42	M1
SPEG	4.18391e-47	-0.839063	0.12	0.365	1.28685e-42	M1
EPAS1	4.83755e-47	0.680186	0.897	0.75	1.48789e-42	M1
THY1	2.67232e-46	1.67213	0.266	0.01	8.21925e-42	M1
MXRA8	3.31457e-46	1.03488	0.557	0.264	1.01946e-41	M1
ANGPTL1	1.18308e-44	-0.847933	0.16	0.42	3.63879e-40	M1
LAMA4	3.03413e-44	0.984537	0.414	0.122	9.33207e-40	M1
SVIL	5.77618e-44	-0.948731	0.194	0.452	1.77658e-39	M1
POSTN	9.54807e-44	1.27298	0.325	0.054	2.9367e-39	M1
CPM	1.39732e-43	0.830126	0.604	0.264	4.29773e-39	M1
GADD45G	1.67017e-43	-1.35318	0.13	0.36	5.13694e-39	M1
NDUFA4	2.68583e-43	-0.925751	0.748	0.807	8.26082e-39	M1
SLC38A1	2.36953e-42	-0.647661	0.044	0.221	7.28797e-38	M1
PLCB1	3.05729e-42	-0.964476	0.049	0.228	9.4033e-38	M1
IGFBP4	4.65625e-40	1.10418	0.678	0.448	1.43212e-35	M1
GMFG	9.50926e-40	0.882576	0.27	0.028	2.92476e-35	M1
FREM1	1.48619e-39	-0.798267	0.052	0.227	4.57106e-35	M1
STEAP4	2.24468e-39	1.35791	0.284	0.04	6.90395e-35	M1
CCDC102B	1.09195e-38	1.06727	0.29	0.048	3.3585e-34	M1
CNN3	1.29947e-37	0.734873	0.721	0.508	3.99677e-33	M1
IFITM3	2.56134e-37	0.436342	0.949	0.852	7.87792e-33	M1
GJC1	2.58091e-37	0.880669	0.505	0.231	7.9381e-33	M1
IGKC	2.65702e-37	-2.02845	0.022	0.154	8.17219e-33	M1
MYH9	3.93557e-37	0.772638	0.794	0.6	1.21046e-32	M1
PTPRD	7.94713e-37	-0.763372	0.046	0.205	2.4443e-32	M1
SEPTIN7	8.56666e-37	0.590291	0.898	0.772	2.63485e-32	M1
S100A6	4.62058e-36	-0.73179	0.886	0.883	1.42115e-31	M1
DPYSL3	6.03419e-36	-0.586382	0.06	0.234	1.85594e-31	M1
SYNPO2	1.1326e-35	-1.11264	0.501	0.687	3.48355e-31	M1
SORL1	2.95395e-35	-0.457508	0.02	0.146	9.08546e-31	M1
FRMD3	4.9286e-35	0.93815	0.303	0.07	1.51589e-30	M1
SYTL2	1.05292e-34	0.723494	0.592	0.327	3.23846e-30	M1
MYO3A	1.41122e-34	-0.630986	0.049	0.206	4.3405e-30	M1
EDNRB	2.7616e-34	0.859186	0.387	0.135	8.49384e-30	M1
DES	6.85339e-34	-1.1939	0.077	0.252	2.1079e-29	M1
HIGD1B	1.51991e-33	1.25919	0.302	0.075	4.67478e-29	M1
SYNM	1.62179e-33	-0.846509	0.243	0.479	4.98815e-29	M1
MPP7	1.96867e-33	-0.621104	0.049	0.202	6.05503e-29	M1
MOCS1	4.62936e-33	0.845486	0.479	0.242	1.42385e-28	M1
EGFL6	5.04797e-33	0.983513	0.199	0.007	1.55261e-28	M1
SEPTIN4	6.2852e-33	0.706565	0.704	0.471	1.93314e-28	M1
NRGN	1.25258e-32	-0.774155	0.443	0.663	3.85257e-28	M1
DUXAP8	1.70566e-32	0.839427	0.24	0.035	5.24611e-28	M1
PEAK1	3.45371e-32	0.644257	0.499	0.23	1.06226e-27	M1
SLC24A3	4.64662e-32	-0.509553	0.022	0.141	1.42916e-27	M1
CNN1	4.7304e-32	-0.909461	0.464	0.662	1.45493e-27	M1
NCKAP5	4.87922e-32	0.738115	0.428	0.161	1.5007e-27	M1
DKK3	7.14949e-32	0.746115	0.549	0.299	2.19897e-27	M1
FP671120.4	8.26832e-32	0.880806	0.726	0.496	2.54309e-27	M1
BGN	1.10869e-31	0.596227	0.884	0.769	3.40999e-27	M1
ZNF804B	3.19676e-31	-0.536628	0.023	0.141	9.83228e-27	M1
FMO2	3.69966e-31	-0.601442	0.058	0.214	1.13791e-26	M1
MARCKS	3.71122e-31	0.782317	0.25	0.045	1.14146e-26	M1
HRH2	3.86626e-31	-0.489189	0.049	0.198	1.18914e-26	M1
TSC22D3	4.91992e-31	0.738373	0.745	0.539	1.51322e-26	M1
MIR4435-2HG	6.59873e-31	0.83823	0.478	0.24	2.02957e-26	M1
STOM	9.77686e-31	0.681169	0.664	0.47	3.00707e-26	M1
EOGT	2.44906e-30	-0.519916	0.054	0.202	7.53257e-26	M1
IFITM2	4.10175e-30	0.445757	0.903	0.761	1.26158e-25	M1
NTRK2	5.9538e-30	-0.809039	0.6	0.758	1.83121e-25	M1
SLC22A3	8.29513e-30	-0.872399	0.203	0.416	2.55133e-25	M1
GSN	9.17879e-30	0.432697	0.934	0.865	2.82312e-25	M1
GFOD1	2.40982e-29	-0.383619	0.015	0.116	7.41187e-25	M1
TXNIP	2.44662e-29	0.638597	0.883	0.741	7.52507e-25	M1
NRXN3	3.08265e-29	0.658301	0.362	0.117	9.4813e-25	M1
COL1A2	1.69168e-28	0.911342	0.557	0.353	5.20311e-24	M1
LGR6	1.74798e-28	-0.43122	0.03	0.149	5.37626e-24	M1
ACTN2	2.79765e-28	-0.598438	0.018	0.12	8.60473e-24	M1
RAC1	2.96924e-28	0.596674	0.777	0.603	9.1325e-24	M1
OLFML2B	3.5228e-28	0.885378	0.254	0.06	1.08351e-23	M1
ANKS1B	5.46282e-28	-0.828781	0.053	0.192	1.6802e-23	M1
FLNC	7.20502e-28	-0.364444	0.021	0.127	2.21605e-23	M1
KLF2	1.53256e-27	-1.10052	0.484	0.652	4.71369e-23	M1
EPHX1	2.24821e-27	0.72823	0.555	0.329	6.91482e-23	M1
PPIB	2.65939e-27	0.571678	0.747	0.57	8.17949e-23	M1
SORBS1	3.08382e-27	-0.948055	0.454	0.625	9.48492e-23	M1
CEBPD	4.32919e-27	0.663323	0.802	0.597	1.33153e-22	M1
TPM2	5.41841e-27	-0.618448	0.954	0.944	1.66654e-22	M1
MT1X	6.27658e-27	-1.14701	0.373	0.577	1.93049e-22	M1
EFHD1	6.66236e-27	0.560918	0.814	0.714	2.04914e-22	M1
ATP5ME	7.8982e-27	-0.74883	0.46	0.631	2.42925e-22	M1
SASH1	1.66845e-26	0.721126	0.274	0.078	5.13165e-22	M1
HSPB6	2.1637e-26	-1.08332	0.367	0.536	6.65489e-22	M1
CCDC69	3.61777e-26	-0.353096	0.024	0.13	1.11272e-21	M1
COL5A3	5.27797e-26	0.679743	0.3	0.097	1.62335e-21	M1
AK4	5.47613e-26	-0.30954	0.02	0.12	1.68429e-21	M1
TENT5B	7.48904e-26	-0.397353	0.019	0.117	2.3034e-21	M1
BCAM	8.33935e-26	-0.734121	0.611	0.741	2.56493e-21	M1
TAGLN2	8.41254e-26	0.529592	0.732	0.546	2.58745e-21	M1
SELENOM	1.05476e-25	-0.73445	0.746	0.782	3.24411e-21	M1
GJA4	3.39365e-25	0.739682	0.685	0.51	1.04379e-20	M1
SEMA5A	3.64319e-25	0.799749	0.231	0.051	1.12054e-20	M1
JAG1	3.82034e-25	0.48055	0.811	0.649	1.17502e-20	M1
RCSD1	4.05994e-25	0.593721	0.357	0.143	1.24871e-20	M1
GPR4	5.74407e-25	0.620329	0.266	0.075	1.7667e-20	M1
MYL12A	7.01726e-25	0.569082	0.77	0.628	2.1583e-20	M1
RNF150	8.18972e-25	-0.74392	0.129	0.3	2.51891e-20	M1
TPO	1.04468e-24	-0.793434	0.086	0.236	3.21312e-20	M1
TFPI	2.12144e-24	0.689163	0.255	0.075	6.52492e-20	M1
ARHGAP42	4.88541e-24	0.596446	0.539	0.318	1.50261e-19	M1
RBPMS2	5.67175e-24	-0.601639	0.368	0.559	1.74446e-19	M1
GUCY1A2	6.49277e-24	0.675013	0.172	0.019	1.99698e-19	M1
ASAP1	7.34183e-24	0.826068	0.32	0.129	2.25813e-19	M1
PPP1R1A	9.07182e-24	-0.632423	0.22	0.42	2.79022e-19	M1
ITGA1	1.02483e-23	0.704724	0.506	0.307	3.15208e-19	M1
ZNF385D	1.18053e-23	-0.621469	0.077	0.22	3.63096e-19	M1
PCOLCE	1.31321e-23	0.60928	0.369	0.16	4.03905e-19	M1
ITIH3	2.20635e-23	-0.476586	0.037	0.148	6.78608e-19	M1
APOE	2.27143e-23	1.29746	0.337	0.135	6.98625e-19	M1
GGT5	2.68106e-23	0.688208	0.23	0.057	8.24614e-19	M1
INPP4B	3.03382e-23	0.604683	0.704	0.489	9.33112e-19	M1
LGALS3BP	4.63397e-23	0.623538	0.456	0.25	1.42527e-18	M1
ROR1	5.01212e-23	-0.653822	0.068	0.201	1.54158e-18	M1
ARHGAP15	5.2798e-23	0.60939	0.204	0.042	1.62391e-18	M1
TFF3	6.53505e-23	-0.839324	0.191	0.375	2.00999e-18	M1
ITIH5	6.99681e-23	-0.605172	0.521	0.666	2.15201e-18	M1
COL4A6	1.08724e-22	-0.355762	0.027	0.127	3.34401e-18	M1
ALPK3	1.50239e-22	-0.561585	0.049	0.168	4.62091e-18	M1
ADGRA2	1.55817e-22	0.613953	0.408	0.206	4.79245e-18	M1
TINAGL1	3.26283e-22	0.409876	0.893	0.804	1.00355e-17	M1
HLA-E	3.58857e-22	0.622519	0.598	0.422	1.10374e-17	M1
CCDC3	4.48432e-22	-0.622312	0.556	0.707	1.37924e-17	M1
SAMD4A	5.77256e-22	-0.817336	0.078	0.211	1.77547e-17	M1
ITGA4	6.20247e-22	0.522048	0.156	0.016	1.90769e-17	M1
HSPB8	7.39253e-22	-0.643458	0.255	0.444	2.27372e-17	M1
TAGLN	8.48428e-22	-0.524495	0.974	0.966	2.60951e-17	M1
EEF2K	8.84117e-22	-0.492552	0.063	0.189	2.71928e-17	M1
PRICKLE1	1.03269e-21	-0.519538	0.044	0.155	3.17623e-17	M1
HMGCLL1	1.19636e-21	-0.337115	0.032	0.135	3.67964e-17	M1
COX7A1	1.23318e-21	-0.669875	0.527	0.662	3.79289e-17	M1
BST2	2.13951e-21	0.638379	0.543	0.354	6.58048e-17	M1
RYR2	2.1632e-21	-1.00193	0.29	0.457	6.65334e-17	M1
FABP4	2.82854e-21	0.477019	0.821	0.652	8.69974e-17	M1
F10	4.0704e-21	-0.410832	0.064	0.189	1.25193e-16	M1
COL4A1	5.5889e-21	0.563221	0.586	0.411	1.71898e-16	M1
PDLIM1	6.81092e-21	0.52455	0.635	0.46	2.09483e-16	M1
H3F3B	7.53513e-21	0.378621	0.928	0.861	2.31758e-16	M1
PPP2R2B	7.53965e-21	-0.654697	0.094	0.234	2.31897e-16	M1
PDK4	7.78953e-21	0.568873	0.703	0.501	2.39583e-16	M1
ECRG4	8.26248e-21	-0.636679	0.338	0.517	2.54129e-16	M1
RAB6B	8.88982e-21	-0.319812	0.03	0.127	2.73424e-16	M1
FABP3	1.04583e-20	-0.42852	0.063	0.186	3.21665e-16	M1
TM4SF1	1.19739e-20	0.688037	0.233	0.07	3.68281e-16	M1
ANGPT4	1.69342e-20	0.49494	0.275	0.095	5.20845e-16	M1
SFTA1P	1.79867e-20	0.515877	0.122	0.003	5.53216e-16	M1
OAF	2.02454e-20	0.505042	0.178	0.034	6.22687e-16	M1
ALDH2	2.75241e-20	-0.586514	0.212	0.385	8.46559e-16	M1
ETS1	3.12767e-20	0.577644	0.42	0.231	9.61977e-16	M1
PRR16	3.27749e-20	0.68818	0.231	0.07	1.00806e-15	M1
SMIM3	4.51411e-20	0.641637	0.418	0.231	1.3884e-15	M1
SMOC2	4.8337e-20	0.544379	0.271	0.102	1.4867e-15	M1
C1QTNF5	5.46407e-20	0.554935	0.21	0.057	1.68058e-15	M1
CITED2	8.24085e-20	0.723015	0.436	0.261	2.53464e-15	M1
RASD1	8.95667e-20	0.283015	0.677	0.444	2.7548e-15	M1
TRPC6	1.00344e-19	0.60799	0.388	0.201	3.08629e-15	M1
FLNA	1.1513e-19	-0.67661	0.852	0.886	3.54104e-15	M1
CLEC3B	1.65831e-19	0.579945	0.155	0.023	5.10046e-15	M1
SDC2	1.83019e-19	0.552496	0.459	0.284	5.62911e-15	M1
NUDT4	2.0971e-19	0.380484	0.739	0.548	6.45004e-15	M1
PPP1CB	2.57518e-19	-0.58351	0.441	0.611	7.92049e-15	M1
MFAP4	3.48017e-19	-0.49106	0.105	0.246	1.0704e-14	M1
LAMA3	3.54404e-19	0.584131	0.455	0.252	1.09004e-14	M1
ATP1A2	3.86154e-19	-0.538908	0.223	0.394	1.18769e-14	M1
DSTN	3.92001e-19	-0.476327	0.95	0.933	1.20568e-14	M1
ERBB4	4.91796e-19	-0.724201	0.115	0.256	1.51262e-14	M1
OLFML2A	5.05892e-19	0.611813	0.552	0.385	1.55597e-14	M1
HOMER1	5.46366e-19	-0.543762	0.031	0.122	1.68046e-14	M1
RUNX1	5.69508e-19	0.555026	0.297	0.123	1.75164e-14	M1
TCIM	5.88358e-19	0.58078	0.131	0.012	1.80961e-14	M1
SEPTIN11	6.35645e-19	0.570961	0.394	0.217	1.95505e-14	M1
FXYD5	8.39035e-19	0.475971	0.195	0.048	2.58062e-14	M1
TG	1.0132e-18	-0.379358	0.468	0.669	3.11628e-14	M1
TNC	1.09899e-18	-0.874076	0.085	0.211	3.38017e-14	M1
COL4A2	1.15677e-18	0.42354	0.69	0.523	3.55788e-14	M1
PPARG	1.26628e-18	0.609393	0.55	0.353	3.89471e-14	M1
FRZB	1.4377e-18	0.525631	0.765	0.659	4.42193e-14	M1
COL27A1	1.45229e-18	-0.430747	0.052	0.16	4.4668e-14	M1
ADAMTS4	1.56324e-18	0.599139	0.19	0.05	4.80805e-14	M1
RGS7BP	1.57177e-18	-0.459345	0.089	0.218	4.83428e-14	M1
TSPAN3	1.5986e-18	0.512362	0.587	0.423	4.9168e-14	M1
COL18A1	1.62066e-18	0.46895	0.869	0.811	4.98467e-14	M1
C11orf96	2.82606e-18	-0.92683	0.792	0.824	8.69212e-14	M1
ADIRF	3.28268e-18	-0.378208	0.954	0.921	1.00965e-13	M1
SLC38A2	3.96107e-18	0.512124	0.717	0.562	1.21831e-13	M1
GLDN	4.56911e-18	-0.543595	0.136	0.284	1.40532e-13	M1
PDE4D	4.86228e-18	-0.756047	0.027	0.11	1.49549e-13	M1
RAP2A	6.69371e-18	0.524298	0.276	0.116	2.05878e-13	M1
COL14A1	7.13818e-18	0.517545	0.767	0.624	2.19549e-13	M1
COX7C	7.4969e-18	-0.480792	0.819	0.807	2.30582e-13	M1
ANXA1	7.52465e-18	0.588148	0.597	0.428	2.31436e-13	M1
SOX6	9.02861e-18	-0.678275	0.24	0.4	2.77693e-13	M1
LGI4	1.2845e-17	0.499863	0.571	0.403	3.95073e-13	M1
GPX3	1.29768e-17	0.614433	0.653	0.515	3.99128e-13	M1
ANGPT2	1.43996e-17	0.557349	0.371	0.204	4.42889e-13	M1
CST3	1.57534e-17	0.538294	0.845	0.763	4.84527e-13	M1
COL5A2	1.69564e-17	0.549883	0.431	0.259	5.21527e-13	M1
ITGBL1	1.91324e-17	0.679662	0.114	0.007	5.88456e-13	M1
ISYNA1	1.92731e-17	0.363232	0.78	0.611	5.92784e-13	M1
ADGRL3	2.38639e-17	-0.833715	0.064	0.171	7.33983e-13	M1
TUSC3	2.68647e-17	0.451193	0.197	0.057	8.26279e-13	M1
NAV2	3.45574e-17	-0.640545	0.128	0.268	1.06288e-12	M1
DIRC3	4.777e-17	-0.532396	0.048	0.146	1.46926e-12	M1
CAMTA1	5.03292e-17	-0.507927	0.475	0.631	1.54798e-12	M1
BTNL9	5.3873e-17	0.447982	0.122	0.013	1.65697e-12	M1
PCBD1	5.8369e-17	-0.405945	0.156	0.305	1.79525e-12	M1
TNS3	5.99214e-17	0.48458	0.347	0.183	1.843e-12	M1
CYGB	6.70703e-17	0.55275	0.223	0.076	2.06288e-12	M1
COL3A1	7.99309e-17	0.664054	0.374	0.211	2.45844e-12	M1
CD248	8.79363e-17	0.51741	0.342	0.173	2.70466e-12	M1
SNAI1	9.89282e-17	0.521525	0.145	0.028	3.04273e-12	M1
JAK1	1.00271e-16	0.439335	0.746	0.603	3.08405e-12	M1
DIP2C	1.12998e-16	-0.465404	0.111	0.24	3.47548e-12	M1
PYGB	1.13297e-16	-0.442989	0.101	0.224	3.48466e-12	M1
TACC2	1.28563e-16	-0.632182	0.172	0.316	3.95421e-12	M1
LY6E	1.31617e-16	0.461258	0.337	0.165	4.04815e-12	M1
TPM4	1.35718e-16	0.553976	0.699	0.581	4.17427e-12	M1
BACH2	1.40925e-16	-0.463454	0.038	0.127	4.33443e-12	M1
PGF	1.47876e-16	0.496035	0.603	0.439	4.54821e-12	M1
LDLRAD4	1.60707e-16	-0.554777	0.052	0.151	4.94287e-12	M1
HLA-F	1.6654e-16	0.505527	0.346	0.179	5.12226e-12	M1
CHN1	1.72374e-16	0.567717	0.224	0.083	5.30172e-12	M1
HSP90B1	1.79152e-16	0.461849	0.755	0.625	5.51019e-12	M1
TRIB2	1.80009e-16	0.377582	0.128	0.018	5.53655e-12	M1
C20orf27	1.95896e-16	0.434909	0.411	0.233	6.02517e-12	M1
PSMB8	1.96543e-16	0.532893	0.284	0.132	6.04507e-12	M1
SGIP1	2.1617e-16	-0.542618	0.024	0.1	6.64874e-12	M1
RASSF3	2.38655e-16	-0.386833	0.081	0.198	7.3403e-12	M1
DYNC1I1	2.40899e-16	-0.493062	0.09	0.209	7.40932e-12	M1
DOCK3	2.48345e-16	-0.351246	0.027	0.105	7.63835e-12	M1
ZBTB7C	2.57467e-16	-0.785217	0.198	0.343	7.9189e-12	M1
SERPINH1	2.67583e-16	0.37045	0.551	0.379	8.23006e-12	M1
SORBS3	3.17648e-16	0.465149	0.639	0.492	9.7699e-12	M1
AL133346.1	3.4539e-16	-0.475686	0.049	0.145	1.06231e-11	M1
COL1A1	3.4933e-16	0.734665	0.274	0.126	1.07443e-11	M1
CPED1	3.61746e-16	-0.694527	0.325	0.47	1.11262e-11	M1
NPNT	3.66932e-16	-0.549048	0.156	0.297	1.12857e-11	M1
GBP4	3.75944e-16	0.433351	0.114	0.012	1.15629e-11	M1
ENOX1	3.99419e-16	0.446068	0.121	0.015	1.22849e-11	M1
NRARP	4.08372e-16	0.618837	0.384	0.221	1.25603e-11	M1
ENG	4.65031e-16	0.479569	0.22	0.081	1.4303e-11	M1
EZR	5.10532e-16	0.573329	0.355	0.199	1.57024e-11	M1
CYBA	5.51192e-16	0.466481	0.323	0.157	1.6953e-11	M1
ZNF331	6.51084e-16	-0.982031	0.129	0.255	2.00254e-11	M1
KITLG	8.95791e-16	0.461565	0.202	0.067	2.75518e-11	M1
CTSC	9.92658e-16	0.425815	0.138	0.026	3.05312e-11	M1
COL4A5	1.05096e-15	-0.503183	0.202	0.35	3.23244e-11	M1
PLPP1	1.07788e-15	0.426825	0.488	0.319	3.31524e-11	M1
TSPAN4	1.12388e-15	0.474427	0.28	0.126	3.45671e-11	M1
ANGPTL4	1.14165e-15	0.601186	0.314	0.155	3.51137e-11	M1
LMO4	1.14778e-15	-0.519329	0.291	0.439	3.53021e-11	M1
COX4I2	1.16553e-15	0.419498	0.639	0.448	3.58482e-11	M1
NR4A3	1.40732e-15	-1.00545	0.139	0.266	4.3285e-11	M1
CPT1A	1.5061e-15	-0.386468	0.087	0.204	4.63231e-11	M1
ZNF217	1.73398e-15	0.431169	0.202	0.07	5.3332e-11	M1
EHD2	1.85512e-15	0.467223	0.642	0.52	5.7058e-11	M1
LAPTM4A	1.94145e-15	0.443487	0.783	0.697	5.97132e-11	M1
STAC	2.01569e-15	-0.359907	0.036	0.119	6.19964e-11	M1
HIST1H4C	2.22467e-15	-0.596747	0.492	0.624	6.84243e-11	M1
LYNX1	2.27452e-15	-0.330983	0.043	0.13	6.99575e-11	M1
FBLIM1	2.30698e-15	0.493503	0.284	0.135	7.09558e-11	M1
DIO2	2.75722e-15	0.56203	0.172	0.05	8.48037e-11	M1
SYNE2	2.93733e-15	0.417778	0.796	0.649	9.03435e-11	M1
SNHG14	3.04497e-15	-0.570107	0.201	0.347	9.3654e-11	M1
CAMK2G	3.08968e-15	-0.460387	0.284	0.442	9.50294e-11	M1
WTIP	3.2915e-15	-0.59646	0.355	0.495	1.01237e-10	M1
PLN	3.60808e-15	-0.440405	0.803	0.816	1.10974e-10	M1
FKBP5	3.74889e-15	0.27447	0.698	0.524	1.15305e-10	M1
RBM20	4.04125e-15	0.486958	0.142	0.032	1.24297e-10	M1
FGFR1	4.2994e-15	-0.447871	0.129	0.258	1.32237e-10	M1
NDUFA3	4.60574e-15	-0.495382	0.334	0.493	1.41659e-10	M1
ACTG1	4.61694e-15	0.303216	0.929	0.883	1.42003e-10	M1
PDK3	4.7604e-15	-0.507057	0.089	0.201	1.46416e-10	M1
CLIC1	5.14109e-15	0.382038	0.76	0.652	1.58125e-10	M1
SLC25A4	5.59497e-15	-0.512308	0.253	0.406	1.72084e-10	M1
SLC29A1	6.2491e-15	0.500731	0.262	0.122	1.92203e-10	M1
ADRA1B	6.90012e-15	0.411447	0.233	0.094	2.12227e-10	M1
ACKR3	9.39958e-15	-0.681788	0.358	0.505	2.89103e-10	M1
SERPINE1	1.04254e-14	0.449709	0.148	0.035	3.20653e-10	M1
SLC20A2	1.37975e-14	-0.491822	0.171	0.307	4.24369e-10	M1
MAML2	1.60483e-14	0.421921	0.487	0.316	4.93599e-10	M1
TES	1.68514e-14	0.474654	0.183	0.061	5.18298e-10	M1
AQP1	2.04469e-14	-0.349185	0.059	0.154	6.28884e-10	M1
RARRES2	2.30389e-14	-0.644108	0.31	0.442	7.08609e-10	M1
ARPC5	2.45211e-14	0.413528	0.698	0.556	7.54196e-10	M1
DDX3X	2.46947e-14	0.488583	0.512	0.367	7.59534e-10	M1
ETS2	2.5404e-14	-0.398249	0.234	0.388	7.81349e-10	M1
DOK6	2.5704e-14	0.443334	0.13	0.026	7.90579e-10	M1
PRDM16	2.60838e-14	-0.465508	0.148	0.281	8.0226e-10	M1
NUPR1	3.08632e-14	-0.517525	0.487	0.605	9.49261e-10	M1
SERINC1	3.28862e-14	0.435326	0.622	0.479	1.01148e-09	M1
MYL9	4.32487e-14	-0.490947	0.97	0.939	1.3302e-09	M1
MIR29B2CHG	4.64691e-14	-0.565605	0.079	0.183	1.42925e-09	M1
R3HDM2	5.14297e-14	-0.456593	0.169	0.302	1.58182e-09	M1
LRMDA	5.20291e-14	-0.74884	0.2	0.34	1.60026e-09	M1
EPHA4	5.4062e-14	-0.523864	0.075	0.176	1.66278e-09	M1
SLC4A7	6.50328e-14	-0.406993	0.123	0.243	2.00021e-09	M1
COL16A1	7.07024e-14	-0.433254	0.068	0.165	2.17459e-09	M1
FABP5	7.51215e-14	0.546695	0.395	0.24	2.31051e-09	M1
DSP	7.74269e-14	0.445419	0.185	0.064	2.38142e-09	M1
TMEM204	7.80694e-14	0.433867	0.327	0.18	2.40118e-09	M1
TTLL7	8.05838e-14	-0.557427	0.33	0.474	2.47852e-09	M1
GPR176	8.41353e-14	0.394673	0.161	0.048	2.58775e-09	M1
ESYT2	8.51092e-14	-1.11631	0.341	0.47	2.6177e-09	M1
PRSS23	9.21985e-14	0.553465	0.294	0.155	2.83575e-09	M1
ITGAV	1.02225e-13	0.44511	0.419	0.266	3.14414e-09	M1
RSRP1	1.07549e-13	0.445869	0.485	0.337	3.30787e-09	M1
PDLIM3	1.08393e-13	-0.428817	0.36	0.517	3.33384e-09	M1
ZFHX3	1.24959e-13	-0.828305	0.634	0.694	3.84337e-09	M1
SSTR2	1.28389e-13	0.399161	0.113	0.019	3.94888e-09	M1
CYTOR	1.3005e-13	0.357804	0.381	0.22	3.99993e-09	M1
PTGIR	1.44435e-13	0.407673	0.252	0.117	4.44239e-09	M1
ENTPD3	1.49805e-13	-0.566188	0.3	0.445	4.60756e-09	M1
TSPAN2	1.55526e-13	-0.295521	0.052	0.139	4.78352e-09	M1
LDB2	1.57345e-13	0.52779	0.193	0.072	4.83945e-09	M1
MAOA	1.6586e-13	-0.416481	0.159	0.287	5.10136e-09	M1
SGCA	1.74953e-13	-0.473348	0.301	0.447	5.38103e-09	M1
ITM2C	1.96187e-13	0.383253	0.436	0.275	6.03414e-09	M1
DACT3	1.9737e-13	-0.485941	0.279	0.425	6.07052e-09	M1
MTSS1	1.98435e-13	-0.347908	0.029	0.1	6.10327e-09	M1
AHR	2.10301e-13	0.432057	0.281	0.141	6.46824e-09	M1
ATP6V0E2	2.14769e-13	-0.259414	0.038	0.116	6.60566e-09	M1
TPPP3	2.22236e-13	0.461458	0.223	0.095	6.8353e-09	M1
TGFB1I1	2.44825e-13	0.374096	0.704	0.608	7.53009e-09	M1
ZFPM2	2.84008e-13	-0.642797	0.15	0.274	8.73522e-09	M1
HSPA2	3.50095e-13	0.392421	0.131	0.032	1.07679e-08	M1
MYC	3.84402e-13	0.5522	0.428	0.278	1.18231e-08	M1
TOX2	3.89561e-13	0.378099	0.256	0.122	1.19817e-08	M1
FGD4	3.98704e-13	-0.652219	0.219	0.344	1.22629e-08	M1
NET1	4.3143e-13	-0.434617	0.678	0.769	1.32695e-08	M1
DDX5	4.99601e-13	0.308199	0.899	0.843	1.53662e-08	M1
PML	5.45584e-13	0.392071	0.227	0.101	1.67805e-08	M1
SDK1	6.16686e-13	-0.744051	0.238	0.366	1.89674e-08	M1
PARD6G	7.4136e-13	0.378057	0.19	0.075	2.2802e-08	M1
EIF4A1	7.64501e-13	0.413503	0.685	0.592	2.35138e-08	M1
PPP1R14A	7.98303e-13	-0.473416	0.794	0.807	2.45534e-08	M1
CPEB4	8.38908e-13	-0.41095	0.096	0.201	2.58023e-08	M1
RFTN1	8.70174e-13	0.454144	0.171	0.061	2.67639e-08	M1
NEAT1	8.71884e-13	-0.941873	0.492	0.583	2.68165e-08	M1
SRL	9.6885e-13	-0.414155	0.115	0.227	2.97989e-08	M1
CFL1	1.04228e-12	0.313752	0.86	0.772	3.20574e-08	M1
PHLPP1	1.1382e-12	-0.430676	0.084	0.183	3.50078e-08	M1
DEPP1	1.27608e-12	0.656835	0.485	0.334	3.92485e-08	M1
LZTS1	1.34408e-12	0.328454	0.109	0.02	4.134e-08	M1
ZFP36L1	1.348e-12	0.434272	0.777	0.688	4.14604e-08	M1
SELENOP	1.37411e-12	0.511381	0.629	0.496	4.22634e-08	M1
HDAC9	1.38593e-12	-0.527224	0.103	0.208	4.2627e-08	M1
THSD7B	1.63342e-12	0.45078	0.261	0.129	5.0239e-08	M1
SERPING1	1.67778e-12	0.372771	0.722	0.577	5.16036e-08	M1
SLC12A2	1.82504e-12	0.535552	0.239	0.116	5.61327e-08	M1
ARHGEF10L	1.85144e-12	-0.480052	0.169	0.288	5.69448e-08	M1
TNS2	2.14067e-12	0.426456	0.482	0.348	6.58407e-08	M1
NPY1R	2.26846e-12	-0.427901	0.196	0.329	6.9771e-08	M1
NT5DC3	2.33979e-12	-0.309705	0.034	0.104	7.19649e-08	M1
CMTM3	2.34334e-12	0.317633	0.13	0.034	7.20741e-08	M1
YBX1	2.66957e-12	-0.328401	0.82	0.82	8.21081e-08	M1
SIK3	2.7017e-12	-0.852521	0.227	0.343	8.30961e-08	M1
PMP22	2.71964e-12	0.447426	0.358	0.22	8.36479e-08	M1
FAT1	2.85362e-12	0.269535	0.535	0.388	8.77687e-08	M1
TOMM7	3.12413e-12	-0.413726	0.755	0.776	9.6089e-08	M1
BTG2	3.86644e-12	-0.503014	0.599	0.695	1.1892e-07	M1
SLC2A3	3.90604e-12	0.324078	0.312	0.173	1.20138e-07	M1
SLMAP	3.97678e-12	-0.483607	0.293	0.422	1.22314e-07	M1
ZFAND5	4.09134e-12	0.383805	0.694	0.556	1.25837e-07	M1
SUCNR1	4.91531e-12	0.370601	0.132	0.037	1.5118e-07	M1
HNRNPL	5.39237e-12	0.392346	0.5	0.365	1.65853e-07	M1
PGM5	5.70579e-12	-0.391948	0.165	0.287	1.75493e-07	M1
AFF3	5.86359e-12	-0.56355	0.131	0.242	1.80346e-07	M1
SLC26A7	6.57744e-12	-0.408288	0.075	0.168	2.02302e-07	M1
YBX3	7.4053e-12	-0.540764	0.636	0.712	2.27765e-07	M1
SELENOW	7.47958e-12	-0.38652	0.842	0.823	2.3005e-07	M1
FHL2	7.58813e-12	-0.278312	0.06	0.145	2.33388e-07	M1
DOCK11	7.69562e-12	-0.358129	0.078	0.171	2.36694e-07	M1
SPATS2L	7.9447e-12	0.450509	0.432	0.303	2.44355e-07	M1
AL390755.1	8.09664e-12	-0.252619	0.04	0.114	2.49028e-07	M1
CD74	8.15462e-12	0.57859	0.186	0.079	2.50811e-07	M1
LMOD1	8.89213e-12	-0.456997	0.789	0.808	2.73495e-07	M1
SKAP2	9.01325e-12	-0.441342	0.094	0.192	2.7722e-07	M1
AL450332.1	1.00719e-11	-0.422262	0.116	0.221	3.09781e-07	M1
TSPAN12	1.08624e-11	0.414095	0.169	0.066	3.34094e-07	M1
NDUFB7	1.21253e-11	-0.391846	0.633	0.701	3.72939e-07	M1
NFKBIA	1.23112e-11	0.316708	0.753	0.63	3.78656e-07	M1
RERG	1.30209e-11	0.413963	0.52	0.37	4.00484e-07	M1
APOO	1.32551e-11	0.271419	0.776	0.597	4.07686e-07	M1
MSI2	1.34748e-11	-0.496842	0.124	0.233	4.14446e-07	M1
COX7A2	1.64929e-11	-0.3925	0.756	0.75	5.07272e-07	M1
THBS1	1.6597e-11	-0.649303	0.329	0.455	5.10474e-07	M1
LIMD1	1.674e-11	-0.318689	0.068	0.157	5.14871e-07	M1
OR51E1	1.80999e-11	0.372617	0.356	0.218	5.56698e-07	M1
CRY2	1.87909e-11	-0.378649	0.074	0.163	5.77951e-07	M1
DLG2	1.99838e-11	-0.814917	0.158	0.265	6.14643e-07	M1
CCDC146	2.09672e-11	0.370282	0.185	0.078	6.44888e-07	M1
CERS6	2.40425e-11	0.418996	0.199	0.086	7.39475e-07	M1
NR4A1	2.46585e-11	-0.846332	0.538	0.637	7.58421e-07	M1
MTLN	2.59306e-11	-0.48757	0.249	0.376	7.97549e-07	M1
ACTG2	2.77801e-11	-0.267819	0.377	0.527	8.54433e-07	M1
FAM20C	2.92008e-11	-0.318966	0.089	0.183	8.9813e-07	M1
TAX1BP3	3.04291e-11	0.439981	0.355	0.234	9.35907e-07	M1
DDIT4	3.2535e-11	0.507056	0.433	0.299	1.00068e-06	M1
BMP1	3.47187e-11	0.330913	0.13	0.04	1.06784e-06	M1
FOXN3	3.64911e-11	-0.455915	0.169	0.28	1.12236e-06	M1
CYB5R3	3.72216e-11	0.271705	0.727	0.615	1.14483e-06	M1
LIMA1	4.38966e-11	0.375225	0.318	0.187	1.35013e-06	M1
OLFM2	4.50485e-11	0.319862	0.145	0.048	1.38556e-06	M1
AC092164.1	4.59393e-11	-0.316163	0.189	0.316	1.41296e-06	M1
NPC2	4.63052e-11	0.42858	0.443	0.313	1.42421e-06	M1
ZMIZ1	5.2985e-11	0.40515	0.203	0.095	1.62966e-06	M1
CSRNP3	5.36346e-11	0.452383	0.266	0.145	1.64964e-06	M1
UBA2	6.80531e-11	0.293775	0.784	0.694	2.09311e-06	M1
PAM	7.56769e-11	-0.451766	0.159	0.268	2.3276e-06	M1
COPRS	7.60633e-11	-0.415487	0.239	0.353	2.33948e-06	M1
ANXA6	8.41519e-11	0.327803	0.67	0.565	2.58826e-06	M1
NCL	9.34344e-11	0.312526	0.785	0.681	2.87376e-06	M1
AC007406.3	9.94314e-11	0.343235	0.173	0.07	3.05821e-06	M1
RGCC	1.05617e-10	0.496721	0.221	0.107	3.24846e-06	M1
SEPTIN5	1.11437e-10	0.360039	0.334	0.205	3.42746e-06	M1
DLX5	1.15741e-10	0.373378	0.169	0.07	3.55986e-06	M1
PDGFC	1.17046e-10	-0.418853	0.108	0.206	3.59997e-06	M1
KIF13A	1.18098e-10	-0.560084	0.298	0.413	3.63233e-06	M1
RGS3	1.24249e-10	-0.251015	0.124	0.231	3.82153e-06	M1
MYLIP	1.26513e-10	0.392924	0.441	0.309	3.89117e-06	M1
CACNA2D3	1.30767e-10	-0.368195	0.044	0.114	4.02201e-06	M1
SMIM4	1.38283e-10	-0.319803	0.124	0.23	4.25318e-06	M1
PARM1	1.41478e-10	0.275117	0.547	0.404	4.35145e-06	M1
HSP90AB1	1.44622e-10	0.281844	0.896	0.848	4.44813e-06	M1
SLIRP	1.5292e-10	-0.417462	0.373	0.493	4.70335e-06	M1
PCSK7	1.64278e-10	-0.66346	0.45	0.553	5.0527e-06	M1
BRD2	1.65039e-10	0.474578	0.499	0.387	5.0761e-06	M1
ARRDC2	1.70558e-10	0.419156	0.228	0.119	5.24584e-06	M1
MYL12B	1.75721e-10	0.344272	0.707	0.596	5.40466e-06	M1
COL6A2	1.76936e-10	0.299031	0.789	0.694	5.44203e-06	M1
PDE4C	2.01017e-10	-0.338709	0.08	0.167	6.18269e-06	M1
SPTBN1	2.08367e-10	0.32377	0.484	0.353	6.40876e-06	M1
IMPDH2	2.2642e-10	0.395352	0.421	0.288	6.96399e-06	M1
LTBP2	2.35062e-10	0.388097	0.218	0.108	7.22981e-06	M1
SNHG18	2.41656e-10	0.360638	0.171	0.073	7.43262e-06	M1
CD63	2.61815e-10	0.27466	0.841	0.753	8.05263e-06	M1
MXRA5	3.0489e-10	0.318288	0.112	0.031	9.37751e-06	M1
PHLDB1	3.60369e-10	0.405909	0.203	0.1	1.10839e-05	M1
SLC44A2	3.80993e-10	0.361693	0.312	0.189	1.17182e-05	M1
B4GALT5	3.82845e-10	-0.308414	0.093	0.184	1.17752e-05	M1
AP001347.1	3.83156e-10	0.390554	0.15	0.057	1.17847e-05	M1
KANK1	3.92423e-10	-0.497401	0.216	0.334	1.20698e-05	M1
TBX3	4.08286e-10	-0.286789	0.107	0.204	1.25576e-05	M1
GSTM1	4.35883e-10	0.455864	0.212	0.104	1.34065e-05	M1
LIN7A	4.61939e-10	0.416913	0.246	0.133	1.42079e-05	M1
MATR3.1	4.79732e-10	0.358568	0.459	0.328	1.47551e-05	M1
PAK1	4.82514e-10	0.313388	0.144	0.054	1.48407e-05	M1
DTNA	4.85433e-10	-0.557707	0.295	0.414	1.49305e-05	M1
ZNF22	4.88403e-10	0.368035	0.276	0.163	1.50218e-05	M1
EIF2S3	5.16046e-10	0.361465	0.531	0.428	1.5872e-05	M1
S100A11	5.53543e-10	0.330201	0.748	0.653	1.70253e-05	M1
DDX3Y	6.62421e-10	-0.267355	0.04	0.104	2.03741e-05	M1
GNAS	6.6583e-10	0.337726	0.824	0.758	2.04789e-05	M1
PPIC	6.92124e-10	-0.271264	0.14	0.247	2.12877e-05	M1
TIMP1	7.10609e-10	0.389566	0.577	0.461	2.18562e-05	M1
ZFYVE21	7.18036e-10	-0.389463	0.267	0.384	2.20846e-05	M1
SMC4	7.20184e-10	0.333859	0.18	0.082	2.21507e-05	M1
YWHAB	7.30164e-10	0.343694	0.677	0.567	2.24577e-05	M1
DAZAP2	7.56915e-10	0.296686	0.559	0.435	2.32804e-05	M1
HCLS1	8.03437e-10	0.35352	0.101	0.026	2.47113e-05	M1
HTRA1	8.29741e-10	0.35689	0.522	0.407	2.55203e-05	M1
UAP1	1.00636e-09	-0.622021	0.088	0.171	3.09526e-05	M1
ARID5B	1.04961e-09	0.351635	0.699	0.583	3.22829e-05	M1
FTX	1.08636e-09	-0.793115	0.383	0.47	3.3413e-05	M1
KIAA0040	1.15181e-09	0.325565	0.406	0.28	3.54263e-05	M1
WWOX	1.15875e-09	-0.590865	0.288	0.395	3.56395e-05	M1
CLEC11A	1.19963e-09	0.342679	0.169	0.075	3.68972e-05	M1
ANXA2	1.22803e-09	0.458148	0.522	0.42	3.77706e-05	M1
RAP1A	1.31488e-09	-0.459092	0.368	0.474	4.04419e-05	M1
ID4	1.55577e-09	0.390531	0.671	0.572	4.78509e-05	M1
C2CD2	1.63934e-09	0.354936	0.228	0.122	5.04211e-05	M1
UBE2E2	1.77602e-09	0.359822	0.442	0.31	5.46252e-05	M1
CKMT2	1.78641e-09	-0.362483	0.147	0.246	5.49445e-05	M1
ZC3H11A	1.82618e-09	0.298838	0.191	0.091	5.61678e-05	M1
CSF1	1.90194e-09	0.318379	0.214	0.107	5.84979e-05	M1
NDUFB1	1.94254e-09	-0.36621	0.349	0.469	5.97466e-05	M1
ATP10A	1.96863e-09	-0.704544	0.346	0.442	6.05493e-05	M1
SLC7A2	1.97346e-09	0.373445	0.497	0.367	6.06976e-05	M1
MRTFB	2.01482e-09	0.345465	0.479	0.346	6.19698e-05	M1
JADE1	2.15529e-09	0.493176	0.331	0.224	6.62904e-05	M1
EGFLAM	2.17346e-09	0.36083	0.406	0.28	6.68492e-05	M1
BSG	2.28926e-09	0.270215	0.699	0.608	7.04108e-05	M1
VPS13D	2.45521e-09	-0.536399	0.268	0.382	7.55148e-05	M1
IQCJ-SCHIP1	2.58381e-09	-0.533869	0.138	0.236	7.94702e-05	M1
FSTL1	2.61676e-09	0.410308	0.247	0.142	8.04837e-05	M1
GNAI1	3.11754e-09	0.359726	0.392	0.274	9.58863e-05	M1
FAM49A	3.16262e-09	0.299086	0.106	0.032	9.72726e-05	M1
AOPEP	3.2035e-09	-0.360787	0.468	0.574	9.85299e-05	M1
HSP90AA1	3.23985e-09	0.272313	0.862	0.808	9.96482e-05	M1
PKP4	3.40568e-09	-0.32674	0.085	0.168	0.000104748	M1
PER3	3.43398e-09	-0.41398	0.118	0.206	0.000105619	M1
SEMA5B	3.49757e-09	0.39237	0.239	0.136	0.000107575	M1
NDRG2	3.75983e-09	0.299282	0.589	0.49	0.000115641	M1
PLEKHO1	3.87368e-09	-0.42645	0.274	0.382	0.000119143	M1
TMEM50A	3.96802e-09	0.291851	0.6	0.488	0.000122045	M1
IFI6	3.99625e-09	0.315866	0.213	0.113	0.000122913	M1
ACAN	4.0616e-09	0.396937	0.131	0.051	0.000124923	M1
ROBO1	4.18166e-09	-0.423554	0.1	0.186	0.000128615	M1
LMNA	4.21051e-09	0.276448	0.816	0.753	0.000129503	M1
CDK6	4.57993e-09	0.340366	0.281	0.171	0.000140865	M1
CRTAP	4.75428e-09	0.321695	0.685	0.597	0.000146227	M1
CX3CL1	4.79052e-09	-0.328072	0.085	0.165	0.000147342	M1
AMBRA1	4.79917e-09	-0.300304	0.12	0.214	0.000147608	M1
TGFB1	4.94272e-09	0.388939	0.163	0.076	0.000152023	M1
PRMT9	5.13356e-09	-0.453389	0.094	0.176	0.000157893	M1
MAML3	5.20139e-09	-0.730907	0.284	0.382	0.000159979	M1
CD44	5.27335e-09	0.360741	0.288	0.179	0.000162192	M1
UQCR11	5.32455e-09	-0.440237	0.676	0.701	0.000163767	M1
ABR	5.4492e-09	-0.420125	0.175	0.278	0.000167601	M1
PIP5K1B	5.96821e-09	-0.439274	0.273	0.381	0.000183564	M1
SSR3	5.98029e-09	0.386667	0.332	0.22	0.000183936	M1
FBXL17	6.42623e-09	-0.482554	0.157	0.255	0.000197651	M1
RAD21	7.29247e-09	0.269973	0.42	0.302	0.000224295	M1
LURAP1L	7.71634e-09	0.34844	0.197	0.102	0.000237332	M1
MYADM	7.82021e-09	0.299218	0.606	0.499	0.000240526	M1
CARHSP1	8.00404e-09	-0.33353	0.191	0.297	0.00024618	M1
SCARA3	8.6897e-09	-0.263979	0.043	0.104	0.000267269	M1
PDGFA	9.35458e-09	0.3525	0.494	0.398	0.000287719	M1
AL034417.2	9.92221e-09	-0.2916	0.06	0.127	0.000305177	M1
FBXL7	1.03341e-08	-0.585796	0.182	0.281	0.000317847	M1
MICAL1	1.07694e-08	0.319578	0.293	0.183	0.000331235	M1
NPM1	1.13946e-08	0.265812	0.831	0.747	0.000350464	M1
IGFBP5	1.2056e-08	-0.28713	0.838	0.871	0.000370808	M1
MSN	1.22987e-08	0.34317	0.569	0.469	0.00037827	M1
CTIF	1.29068e-08	-0.305425	0.058	0.126	0.000396976	M1
NGF	1.31177e-08	0.324585	0.262	0.154	0.000403461	M1
SULF1	1.31316e-08	0.317864	0.109	0.037	0.000403887	M1
SRSF2	1.38681e-08	0.342647	0.466	0.357	0.000426541	M1
IGF1R	1.39027e-08	-0.447826	0.163	0.258	0.000427604	M1
PSMB9	1.39885e-08	0.314313	0.191	0.097	0.000430244	M1
MAP4K5	1.40735e-08	0.281844	0.314	0.201	0.00043286	M1
ADAMTSL4-AS1	1.43664e-08	-0.406221	0.06	0.127	0.000441867	M1
CNTN4	1.51731e-08	-0.410969	0.049	0.111	0.000466678	M1
SLC35F1	1.52807e-08	0.464656	0.258	0.158	0.000469989	M1
TPM3	1.58168e-08	0.350092	0.287	0.18	0.000486477	M1
PABPC1	1.66099e-08	0.261056	0.817	0.736	0.000510872	M1
STEAP1B	1.66273e-08	-0.274093	0.083	0.16	0.000511406	M1
IFI16	1.72868e-08	0.330856	0.317	0.209	0.00053169	M1
ARL6IP1	1.77908e-08	0.352414	0.425	0.319	0.000547192	M1
ZNFX1	1.90592e-08	0.345809	0.318	0.215	0.000586203	M1
NGFR	1.96192e-08	0.302874	0.202	0.105	0.000603428	M1
FXYD1	1.98087e-08	-0.380317	0.583	0.644	0.000609256	M1
UQCRB	2.0178e-08	-0.339813	0.786	0.767	0.000620616	M1
KIAA0232	2.05493e-08	-0.397366	0.179	0.278	0.000632035	M1
TMEM131L	2.31064e-08	-0.515228	0.27	0.373	0.000710684	M1
FAM241A	2.42228e-08	0.376326	0.448	0.337	0.000745019	M1
GPX4	2.50393e-08	0.254784	0.733	0.619	0.000770135	M1
EIF3L	2.65003e-08	0.275085	0.642	0.523	0.000815071	M1
VSIR	2.65654e-08	0.372649	0.295	0.186	0.000817073	M1
PLIN2	2.89264e-08	0.318927	0.162	0.078	0.000889689	M1
MTURN	2.9243e-08	-0.281246	0.094	0.174	0.000899428	M1
TLE1	3.05997e-08	0.252435	0.448	0.329	0.000941155	M1
PPFIA2	3.11662e-08	-0.36396	0.156	0.247	0.00095858	M1
MAP3K8	3.15948e-08	-0.314958	0.143	0.234	0.000971761	M1
C7orf50	3.23376e-08	-0.317768	0.3	0.413	0.000994607	M1
PLEKHH3	3.29972e-08	0.312988	0.37	0.262	0.00101489	M1
MGLL	3.53755e-08	-0.40622	0.327	0.436	0.00108804	M1
TXNRD1	3.89572e-08	-0.306179	0.152	0.246	0.00119821	M1
COX6C	4.03413e-08	-0.314937	0.77	0.779	0.00124078	M1
CCND2	4.09037e-08	0.334431	0.275	0.176	0.00125808	M1
NFIB	4.09541e-08	-0.466938	0.565	0.64	0.00125963	M1
NFIX	4.17107e-08	-0.256401	0.113	0.198	0.0012829	M1
FXYD6	4.31777e-08	0.274805	0.174	0.085	0.00132802	M1
TEX41	4.42229e-08	0.354667	0.34	0.228	0.00136016	M1
ADARB1	4.56386e-08	-0.481878	0.09	0.165	0.0014037	M1
FGF1	4.58145e-08	-0.37629	0.135	0.221	0.00140912	M1
KCNMB1	4.70419e-08	-0.355893	0.329	0.433	0.00144687	M1
SRSF7	4.74203e-08	0.363787	0.565	0.477	0.00145851	M1
PCBP1	4.78204e-08	-0.446026	0.426	0.527	0.00147081	M1
UBE2M	4.90498e-08	0.417689	0.235	0.146	0.00150862	M1
PDE1B	5.05343e-08	0.285352	0.196	0.105	0.00155428	M1
YWHAQ	5.08712e-08	0.309193	0.692	0.613	0.00156465	M1
CAB39L	5.18537e-08	-0.361805	0.073	0.142	0.00159486	M1
CSRP1	5.27999e-08	-0.352344	0.842	0.874	0.00162397	M1
MCL1	6.02773e-08	0.287117	0.51	0.394	0.00185395	M1
GABARAPL1	6.62303e-08	-0.285495	0.128	0.214	0.00203705	M1
MTHFD2	7.29615e-08	0.29743	0.703	0.618	0.00224408	M1
EDNRA	7.59299e-08	0.270518	0.74	0.659	0.00233538	M1
UTRN	7.82455e-08	-0.582634	0.718	0.712	0.0024066	M1
CLIP3	8.10494e-08	-0.25115	0.081	0.152	0.00249284	M1
FYN	8.79592e-08	0.27912	0.136	0.06	0.00270536	M1
PPP1R12B	9.64138e-08	-0.403662	0.652	0.703	0.0029654	M1
LITAF	9.85852e-08	-0.343106	0.332	0.441	0.00303218	M1
JUND	1.02483e-07	0.80123	0.539	0.498	0.00315206	M1
RAB13	1.17004e-07	0.342473	0.565	0.473	0.00359869	M1
MICAL3	1.17779e-07	-0.385501	0.094	0.168	0.00362254	M1
SIX1	1.192e-07	0.28909	0.132	0.059	0.00366624	M1
CEBPB	1.21638e-07	0.332587	0.578	0.479	0.00374122	M1
SELENOF	1.23906e-07	0.286367	0.421	0.313	0.00381098	M1
GALNT18	1.31485e-07	-0.422314	0.095	0.17	0.00404409	M1
PRPH	1.36306e-07	-0.33134	0.049	0.107	0.00419236	M1
IMMP2L	1.37791e-07	-0.634462	0.334	0.422	0.00423805	M1
CXCL12	1.41615e-07	-0.296826	0.106	0.183	0.00435564	M1
SF3B1	1.42373e-07	0.265709	0.516	0.408	0.00437897	M1
IPO9	1.43395e-07	-0.2799	0.115	0.195	0.00441041	M1
SSBP3	1.4358e-07	-0.451895	0.182	0.277	0.00441608	M1
AK1	1.44797e-07	-0.360908	0.299	0.403	0.00445351	M1
UBL5	1.50046e-07	-0.288575	0.629	0.693	0.00461497	M1
HOPX	1.55223e-07	0.260462	0.14	0.063	0.00477419	M1
FSTL3	1.55479e-07	0.296964	0.137	0.063	0.00478205	M1
MDK	1.59983e-07	0.256703	0.177	0.091	0.00492059	M1
ELOB	1.60321e-07	-0.360367	0.693	0.704	0.004931	M1
HAPLN2	1.6206e-07	0.267305	0.166	0.083	0.00498447	M1
IFI27L2	1.65589e-07	0.302408	0.29	0.19	0.00509301	M1
SUSD5	1.69675e-07	-0.368571	0.308	0.41	0.00521869	M1
SOX4	1.74519e-07	0.333002	0.374	0.268	0.00536768	M1
TSHR	1.75704e-07	-0.412005	0.062	0.124	0.00540413	M1
CSRP2	1.9636e-07	0.304572	0.834	0.726	0.00603945	M1
UQCRQ	2.05637e-07	-0.359864	0.551	0.616	0.00632477	M1
PTK2	2.08515e-07	0.250946	0.743	0.656	0.0064133	M1
SH3KBP1	2.13737e-07	0.32826	0.316	0.218	0.00657392	M1
CAP2	2.14394e-07	-0.374937	0.354	0.447	0.00659412	M1
PPP1R12C	2.15554e-07	-0.382297	0.209	0.302	0.00662979	M1
HS3ST1	2.22853e-07	-0.253406	0.052	0.11	0.0068543	M1
NAA38	2.27541e-07	-0.369752	0.327	0.429	0.00699847	M1
NPAS3	2.31414e-07	-0.411759	0.089	0.16	0.00711761	M1
SMTN	2.45147e-07	-0.316644	0.293	0.394	0.00753998	M1
COX5B	2.56951e-07	-0.355332	0.79	0.788	0.00790304	M1
ATP5F1E	2.58001e-07	-0.343609	0.709	0.725	0.00793535	M1
RORA	2.61989e-07	-0.57785	0.283	0.366	0.00805798	M1
LDOC1	2.6238e-07	-0.388433	0.357	0.454	0.00807003	M1
NOL3	2.67364e-07	-0.263805	0.24	0.341	0.00822333	M1
FRY	2.7263e-07	-0.601819	0.622	0.638	0.00838527	M1
SULT1A1	2.80236e-07	0.261795	0.157	0.076	0.00861921	M1
UGCG	2.83397e-07	0.290165	0.186	0.105	0.00871644	M1
SCMH1	2.86783e-07	-0.382035	0.151	0.234	0.00882058	M1
FCHSD2	2.88763e-07	-0.503663	0.372	0.451	0.0088815	M1
PLPP3	3.04727e-07	-0.533432	0.453	0.549	0.0093725	M1
PDHA1	3.1045e-07	-0.250021	0.197	0.297	0.00954851	M1
GEM	3.11819e-07	0.313619	0.389	0.278	0.0095906	M1
ELL2	3.23296e-07	-0.724075	0.253	0.347	0.00994361	M1
GARNL3	3.26092e-07	-0.292124	0.08	0.148	0.0100296	M1
GRIP2	3.35291e-07	-0.4232	0.223	0.318	0.0103125	M1
ZNF704	3.40289e-07	-0.387525	0.28	0.379	0.0104663	M1
GDI2	3.49146e-07	0.307123	0.427	0.329	0.0107387	M1
ARCN1	3.49506e-07	0.340535	0.24	0.154	0.0107498	M1
FAM162B	3.51166e-07	0.310317	0.36	0.261	0.0108008	M1
NAB1	3.84417e-07	0.308784	0.303	0.209	0.0118235	M1
FBXL3	3.86711e-07	0.304836	0.3	0.206	0.0118941	M1
RILPL2	3.89844e-07	0.284877	0.219	0.133	0.0119904	M1
LEPROT	3.89923e-07	0.30796	0.513	0.413	0.0119929	M1
ROMO1	4.01546e-07	-0.324843	0.441	0.54	0.0123504	M1
CDKL5	4.14691e-07	0.315975	0.175	0.097	0.0127546	M1
LINGO1	4.18551e-07	0.311288	0.31	0.215	0.0128734	M1
PBX3	4.23031e-07	-0.33475	0.114	0.19	0.0130112	M1
CREM	4.56818e-07	-0.325319	0.136	0.218	0.0140503	M1
PPDPF	4.84494e-07	0.258721	0.764	0.685	0.0149016	M1
ALDH1A1	4.96141e-07	0.317236	0.151	0.078	0.0152598	M1
AC002398.2	5.15126e-07	-0.417096	0.087	0.151	0.0158437	M1
SPDYA	5.15145e-07	-0.318428	0.059	0.119	0.0158443	M1
IP6K2	5.41046e-07	0.282223	0.203	0.119	0.0166409	M1
GNAL	5.4813e-07	-0.260985	0.046	0.1	0.0168588	M1
TGFBI	5.68729e-07	-0.402224	0.23	0.322	0.0174924	M1
MFHAS1	5.92443e-07	-0.2917	0.089	0.158	0.0182218	M1
PRPSAP1	6.00953e-07	-0.304186	0.179	0.268	0.0184835	M1
EPB41L1	6.2182e-07	0.375064	0.2	0.122	0.0191253	M1
MAF	6.29883e-07	0.376552	0.226	0.143	0.0193733	M1
ZFAS1	7.03567e-07	0.359842	0.518	0.441	0.0216396	M1
FBXL22	7.44707e-07	-0.26212	0.059	0.117	0.0229049	M1
ADCY5	7.74005e-07	-0.300836	0.167	0.255	0.0238061	M1
UBE2E1	7.76611e-07	0.3237	0.365	0.277	0.0238862	M1
CCL2	8.1081e-07	-0.551889	0.075	0.138	0.0249381	M1
SCAPER	8.17028e-07	-0.319286	0.162	0.246	0.0251293	M1
TNFAIP8	8.25976e-07	-0.326413	0.115	0.19	0.0254045	M1
MAP1LC3B	8.33268e-07	0.31377	0.372	0.278	0.0256288	M1
SCPEP1	8.60552e-07	0.297087	0.35	0.258	0.026468	M1
EMP3	8.8003e-07	0.282295	0.321	0.23	0.0270671	M1
H2AFX	8.90859e-07	0.296526	0.245	0.155	0.0274001	M1
HSPG2	9.30673e-07	-0.336478	0.338	0.436	0.0286247	M1
LPP	9.73981e-07	-0.382067	0.848	0.832	0.0299567	M1
PIK3R1	1.11391e-06	0.302126	0.319	0.224	0.0342605	M1
RRAS	1.14134e-06	-0.314604	0.614	0.657	0.0351041	M1
ABCC9	1.16576e-06	0.271498	0.125	0.059	0.0358551	M1
SRSF5	1.17879e-06	0.261931	0.617	0.531	0.036256	M1
LINC00632	1.21903e-06	-0.34277	0.176	0.258	0.0374938	M1
AC002066.1	1.2773e-06	-0.322647	0.19	0.272	0.0392859	M1
SNHG32	1.30991e-06	0.341955	0.358	0.272	0.0402888	M1
PLTP	1.3412e-06	0.295288	0.135	0.066	0.0412512	M1
LAMB2	1.35664e-06	0.288441	0.454	0.356	0.0417261	M1
PFKL	1.58706e-06	0.27564	0.267	0.179	0.0488132	M1

## Sheet: M1 GO up
Table S8: Differentially Expressed Genes in Mural Cells Between GD and Control Groups
ONTOLOGY	ID	Description	GeneRatio	BgRatio	pvalue	p.adjust	qvalue	geneID	Count
BP	GO:0019885	antigen processing and presentation of endogenous peptide antigen via MHC class I	5/93	17/18903	1.52692e-08	3.15027e-05	2.55036e-05	B2M/HLA-B/HLA-A/HLA-C/HLA-E	5
BP	GO:0002483	antigen processing and presentation of endogenous peptide antigen	5/93	19/18903	2.84706e-08	3.15027e-05	2.55036e-05	B2M/HLA-B/HLA-A/HLA-C/HLA-E	5
BP	GO:0019883	antigen processing and presentation of endogenous antigen	5/93	26/18903	1.5674e-07	0.000115622	9.36038e-05	B2M/HLA-B/HLA-A/HLA-C/HLA-E	5
BP	GO:0035023	regulation of Rho protein signal transduction	7/93	88/18903	2.54745e-07	0.000140938	0.000114099	ARHGDIB/EPS8/RAC1/GPR4/ARHGAP42/APOE/COL3A1	7
BP	GO:0002474	antigen processing and presentation of peptide antigen via MHC class I	5/93	30/18903	3.34329e-07	0.000147974	0.000119795	B2M/HLA-B/HLA-A/HLA-C/HLA-E	5
BP	GO:0007266	Rho protein signal transduction	8/93	140/18903	4.43881e-07	0.000163718	0.000132541	ARHGDIB/EPS8/COL1A2/RAC1/GPR4/ARHGAP42/APOE/COL3A1	8
BP	GO:0001667	ameboidal-type cell migration	13/93	492/18903	8.35955e-07	0.000264281	0.000213954	SPARC/TMSB4X/ARHGDIB/FN1/MYH9/EDNRB/RAC1/SASH1/SEMA5A/APOE/ADGRA2/PPARG/ANXA1	13
BP	GO:0043542	endothelial cell migration	10/93	281/18903	1.22467e-06	0.000338773	0.000274261	SPARC/TMSB4X/MYH9/RAC1/SASH1/SEMA5A/APOE/ADGRA2/PPARG/ANXA1	10
BP	GO:0031589	cell-substrate adhesion	11/93	369/18903	1.97023e-06	0.000438354	0.000354879	FN1/CD36/THY1/EGFL6/PEAK1/RAC1/COL5A3/ITGA1/ITGBL1/COL3A1/COL1A1	11
BP	GO:0010594	regulation of endothelial cell migration	9/93	230/18903	1.98082e-06	0.000438354	0.000354879	SPARC/TMSB4X/RAC1/SASH1/SEMA5A/APOE/ADGRA2/PPARG/ANXA1	9
BP	GO:0007160	cell-matrix adhesion	9/93	238/18903	2.62353e-06	0.000527807	0.000427296	FN1/CD36/THY1/PEAK1/RAC1/COL5A3/ITGA1/ITGBL1/COL3A1	9
BP	GO:0010595	positive regulation of endothelial cell migration	7/93	131/18903	3.7735e-06	0.000695896	0.000563377	SPARC/TMSB4X/RAC1/SASH1/SEMA5A/ADGRA2/ANXA1	7
BP	GO:0008360	regulation of cell shape	7/93	154/18903	1.09514e-05	0.00173483	0.00140447	FN1/EPS8/MYH9/SEPTIN7/RAC1/ARHGAP15/ANXA1	7
BP	GO:0010631	epithelial cell migration	10/93	366/18903	1.27059e-05	0.00173483	0.00140447	SPARC/TMSB4X/MYH9/RAC1/SASH1/SEMA5A/APOE/ADGRA2/PPARG/ANXA1	10
BP	GO:0002683	negative regulation of immune system process	11/93	449/18903	1.27124e-05	0.00173483	0.00140447	HLA-B/HLA-A/ADGRF5/THY1/TSC22D3/HLA-E/BST2/PPARG/ANXA1/COL3A1/NRARP	11
BP	GO:0090132	epithelium migration	10/93	369/18903	1.36354e-05	0.00173483	0.00140447	SPARC/TMSB4X/MYH9/RAC1/SASH1/SEMA5A/APOE/ADGRA2/PPARG/ANXA1	10
BP	GO:0010632	regulation of epithelial cell migration	9/93	292/18903	1.36915e-05	0.00173483	0.00140447	SPARC/TMSB4X/RAC1/SASH1/SEMA5A/APOE/ADGRA2/PPARG/ANXA1	9
BP	GO:0090130	tissue migration	10/93	374/18903	1.5315e-05	0.00173483	0.00140447	SPARC/TMSB4X/MYH9/RAC1/SASH1/SEMA5A/APOE/ADGRA2/PPARG/ANXA1	10
BP	GO:0001916	positive regulation of T cell mediated cytotoxicity	4/93	31/18903	1.56028e-05	0.00173483	0.00140447	B2M/HLA-B/HLA-A/HLA-E	4
BP	GO:0048002	antigen processing and presentation of peptide antigen	5/93	64/18903	1.56785e-05	0.00173483	0.00140447	B2M/HLA-B/HLA-A/HLA-C/HLA-E	5
BP	GO:0007229	integrin-mediated signaling pathway	6/93	113/18903	1.99415e-05	0.00210145	0.00170127	FN1/THY1/MYH9/ITGA1/ITGBL1/COL3A1	6
BP	GO:0010634	positive regulation of epithelial cell migration	7/93	176/18903	2.60027e-05	0.00236899	0.00191787	SPARC/TMSB4X/RAC1/SASH1/SEMA5A/ADGRA2/ANXA1	7
BP	GO:0030198	extracellular matrix organization	9/93	318/18903	2.68537e-05	0.00236899	0.00191787	POSTN/EGFL6/COL1A2/OLFML2B/COL5A3/OLFML2A/ADAMTS4/COL3A1/COL1A1	9
BP	GO:0043062	extracellular structure organization	9/93	319/18903	2.75227e-05	0.00236899	0.00191787	POSTN/EGFL6/COL1A2/OLFML2B/COL5A3/OLFML2A/ADAMTS4/COL3A1/COL1A1	9
BP	GO:0018149	peptide cross-linking	4/93	36/18903	2.86655e-05	0.00236899	0.00191787	FN1/BGN/ANXA1/COL3A1	4
BP	GO:0019934	cGMP-mediated signaling	4/93	36/18903	2.86655e-05	0.00236899	0.00191787	CD36/EDNRB/GUCY1A2/APOE	4
BP	GO:0045229	external encapsulating structure organization	9/93	321/18903	2.89032e-05	0.00236899	0.00191787	POSTN/EGFL6/COL1A2/OLFML2B/COL5A3/OLFML2A/ADAMTS4/COL3A1/COL1A1	9
BP	GO:0040013	negative regulation of locomotion	10/93	419/18903	4.03398e-05	0.00318829	0.00258114	IFITM1/ARHGDIB/THY1/RAC1/SEMA5A/APOE/BST2/CITED2/PPARG/COL3A1	10
BP	GO:0048844	artery morphogenesis	5/93	79/18903	4.37308e-05	0.00333712	0.00270163	PRRX1/ADGRF5/APOE/CITED2/COL3A1	5
BP	GO:0046578	regulation of Ras protein signal transduction	7/93	193/18903	4.68444e-05	0.00345258	0.00279511	ARHGDIB/EPS8/RAC1/GPR4/ARHGAP42/APOE/COL3A1	7
BP	GO:0001914	regulation of T cell mediated cytotoxicity	4/93	41/18903	4.83642e-05	0.00345258	0.00279511	B2M/HLA-B/HLA-A/HLA-E	4
BP	GO:0042060	wound healing	10/93	442/18903	6.3117e-05	0.00436493	0.00353372	FN1/CD36/MYH9/GPR4/TFPI/APOE/PPARG/ANXA1/COL3A1/COL1A1	10
BP	GO:0030336	negative regulation of cell migration	9/93	368/18903	8.30747e-05	0.00557104	0.00451015	IFITM1/ARHGDIB/THY1/RAC1/APOE/BST2/CITED2/PPARG/COL3A1	9
BP	GO:0045953	negative regulation of natural killer cell mediated cytotoxicity	3/93	19/18903	0.000105509	0.00686738	0.00555962	HLA-B/HLA-A/HLA-E	3
BP	GO:2000146	negative regulation of cell motility	9/93	383/18903	0.000112509	0.00687506	0.00556585	IFITM1/ARHGDIB/THY1/RAC1/APOE/BST2/CITED2/PPARG/COL3A1	9
BP	GO:0010810	regulation of cell-substrate adhesion	7/93	222/18903	0.00011285	0.00687506	0.00556585	FN1/CD36/THY1/EGFL6/PEAK1/RAC1/COL1A1	7
BP	GO:0001913	T cell mediated cytotoxicity	4/93	51/18903	0.000114947	0.00687506	0.00556585	B2M/HLA-B/HLA-A/HLA-E	4
BP	GO:0002716	negative regulation of natural killer cell mediated immunity	3/93	20/18903	0.000123686	0.00720308	0.0058314	HLA-B/HLA-A/HLA-E	3
BP	GO:0051056	regulation of small GTPase mediated signal transduction	8/93	305/18903	0.000130088	0.00737727	0.00597241	ARHGDIB/EPS8/RAC1/GPR4/ARHGAP42/APOE/ARHGAP15/COL3A1	8
BP	GO:0045785	positive regulation of cell adhesion	10/93	484/18903	0.000133344	0.00737727	0.00597241	B2M/HLA-A/FN1/CD36/THY1/EGFL6/RAC1/HLA-E/CITED2/ANXA1	10
BP	GO:0060070	canonical Wnt signaling pathway	8/93	310/18903	0.000145449	0.00785069	0.00635568	IGFBP4/EDNRB/DKK3/SEMA5A/APOE/ADGRA2/COL1A1/NRARP	8
BP	GO:0022604	regulation of cell morphogenesis	8/93	312/18903	0.000151998	0.00800886	0.00648373	SPARC/FN1/EPS8/MYH9/SEPTIN7/RAC1/ARHGAP15/ANXA1	8
BP	GO:0032970	regulation of actin filament-based process	9/93	406/18903	0.000174348	0.00897283	0.00726414	TMSB4X/ARHGDIB/EPS8/TMSB10/GMFG/MYH9/RAC1/SEMA5A/BST2	9
BP	GO:0060840	artery development	5/93	107/18903	0.000185125	0.00931093	0.00753785	PRRX1/ADGRF5/APOE/CITED2/COL3A1	5
BP	GO:0019882	antigen processing and presentation	5/93	108/18903	0.000193364	0.00950919	0.00769836	B2M/HLA-B/HLA-A/HLA-C/HLA-E	5
BP	GO:0001912	positive regulation of leukocyte mediated cytotoxicity	4/93	59/18903	0.000203154	0.0097735	0.00791233	B2M/HLA-B/HLA-A/HLA-E	4
BP	GO:0002711	positive regulation of T cell mediated immunity	4/93	60/18903	0.000216851	0.0101321	0.00820267	B2M/HLA-B/HLA-A/HLA-E	4
BP	GO:0031532	actin cytoskeleton reorganization	5/93	111/18903	0.000219766	0.0101321	0.00820267	ARHGDIB/EPS8/GMFG/MYH9/ANXA1	5
BP	GO:0001911	negative regulation of leukocyte mediated cytotoxicity	3/93	25/18903	0.000245134	0.0110711	0.0089628	HLA-B/HLA-A/HLA-E	3
BP	GO:0030199	collagen fibril organization	4/93	64/18903	0.000278346	0.0123196	0.00997357	COL1A2/COL5A3/COL3A1/COL1A1	4
BP	GO:0002718	regulation of cytokine production involved in immune response	5/93	118/18903	0.00029202	0.0126604	0.0102495	B2M/HLA-A/CD36/HLA-E/BST2	5
BP	GO:0060828	regulation of canonical Wnt signaling pathway	7/93	260/18903	0.000297487	0.0126604	0.0102495	IGFBP4/DKK3/SEMA5A/APOE/ADGRA2/COL1A1/NRARP	7
BP	GO:0031343	positive regulation of cell killing	4/93	66/18903	0.000313376	0.0127653	0.0103344	B2M/HLA-B/HLA-A/HLA-E	4
BP	GO:0002367	cytokine production involved in immune response	5/93	120/18903	0.000315638	0.0127653	0.0103344	B2M/HLA-A/CD36/HLA-E/BST2	5
BP	GO:0045765	regulation of angiogenesis	8/93	349/18903	0.000324505	0.0127653	0.0103344	SPARC/BTG1/SASH1/SEMA5A/GPR4/ADGRA2/PPARG/ANGPTL4	8
BP	GO:0015909	long-chain fatty acid transport	4/93	67/18903	0.000332026	0.0127653	0.0103344	CD36/APOE/PPARG/ANXA1	4
BP	GO:0002698	negative regulation of immune effector process	5/93	122/18903	0.000340676	0.0127653	0.0103344	HLA-B/HLA-A/HLA-E/BST2/ANXA1	5
BP	GO:0031342	negative regulation of cell killing	3/93	28/18903	0.000345446	0.0127653	0.0103344	HLA-B/HLA-A/HLA-E	3
BP	GO:0007265	Ras protein signal transduction	8/93	353/18903	0.000350171	0.0127653	0.0103344	ARHGDIB/EPS8/COL1A2/RAC1/GPR4/ARHGAP42/APOE/COL3A1	8
BP	GO:0002704	negative regulation of leukocyte mediated immunity	4/93	68/18903	0.000351459	0.0127653	0.0103344	HLA-B/HLA-A/HLA-E/BST2	4
BP	GO:0050777	negative regulation of immune response	6/93	190/18903	0.000351868	0.0127653	0.0103344	HLA-B/HLA-A/HLA-E/PPARG/ANXA1/COL3A1	6
BP	GO:1901342	regulation of vasculature development	8/93	355/18903	0.000363613	0.0129786	0.0105071	SPARC/BTG1/SASH1/SEMA5A/GPR4/ADGRA2/PPARG/ANGPTL4	8
BP	GO:0010811	positive regulation of cell-substrate adhesion	5/93	125/18903	0.000381018	0.0132758	0.0107477	FN1/CD36/THY1/EGFL6/RAC1	5
BP	GO:0007263	nitric oxide mediated signal transduction	3/93	29/18903	0.000383936	0.0132758	0.0107477	CD36/GUCY1A2/APOE	3
BP	GO:0061448	connective tissue development	7/93	274/18903	0.000407964	0.0137409	0.0111242	MGP/PRRX1/BGN/GPR4/PPARG/COL3A1/COL1A1	7
BP	GO:0016055	Wnt signaling pathway	9/93	456/18903	0.000409806	0.0137409	0.0111242	IGFBP4/EDNRB/DKK3/RAC1/SEMA5A/APOE/ADGRA2/COL1A1/NRARP	9
BP	GO:0198738	cell-cell signaling by wnt	9/93	458/18903	0.000423013	0.0139721	0.0113114	IGFBP4/EDNRB/DKK3/RAC1/SEMA5A/APOE/ADGRA2/COL1A1/NRARP	9
BP	GO:0032956	regulation of actin cytoskeleton organization	8/93	365/18903	0.000437291	0.0142313	0.0115212	TMSB4X/ARHGDIB/EPS8/TMSB10/GMFG/RAC1/SEMA5A/BST2	8
BP	GO:0032535	regulation of cellular component size	8/93	367/18903	0.000453392	0.0145414	0.0117723	TMSB4X/FN1/EPS8/TMSB10/RAC1/SEMA5A/APOE/PRR16	8
BP	GO:0045824	negative regulation of innate immune response	4/93	77/18903	0.000564673	0.0178517	0.0144522	HLA-B/HLA-A/HLA-E/PPARG	4
BP	GO:0035025	positive regulation of Rho protein signal transduction	3/93	34/18903	0.000617669	0.018864	0.0152718	RAC1/GPR4/COL3A1	3
BP	GO:0055094	response to lipoprotein particle	3/93	34/18903	0.000617669	0.018864	0.0152718	CD36/APOE/PPARG	3
BP	GO:0002720	positive regulation of cytokine production involved in immune response	4/93	79/18903	0.000622266	0.018864	0.0152718	B2M/HLA-A/CD36/HLA-E	4
BP	GO:0048872	homeostasis of number of cells	7/93	296/18903	0.000645744	0.0193112	0.0156338	B2M/ADGRF5/EPAS1/SEPTIN4/TSC22D3/CITED2/ANXA1	7
BP	GO:0014032	neural crest cell development	4/93	83/18903	0.000749756	0.0221228	0.01791	FN1/EDNRB/SEMA5A/CITED2	4
BP	GO:0071402	cellular response to lipoprotein particle stimulus	3/93	37/18903	0.000793512	0.0231058	0.0187058	CD36/APOE/PPARG	3
BP	GO:0007596	blood coagulation	6/93	225/18903	0.000856682	0.0243077	0.0196788	FN1/CD36/MYH9/TFPI/APOE/COL3A1	6
BP	GO:0019935	cyclic-nucleotide-mediated signaling	4/93	86/18903	0.000856756	0.0243077	0.0196788	CD36/EDNRB/GUCY1A2/APOE	4
BP	GO:0001910	regulation of leukocyte mediated cytotoxicity	4/93	87/18903	0.000894696	0.0250628	0.0202901	B2M/HLA-B/HLA-A/HLA-E	4
BP	GO:0050817	coagulation	6/93	230/18903	0.000959912	0.025991	0.0210416	FN1/CD36/MYH9/TFPI/APOE/COL3A1	6
BP	GO:0002709	regulation of T cell mediated immunity	4/93	89/18903	0.000974102	0.025991	0.0210416	B2M/HLA-B/HLA-A/HLA-E	4
BP	GO:0048864	stem cell development	4/93	89/18903	0.000974102	0.025991	0.0210416	FN1/EDNRB/SEMA5A/CITED2	4
BP	GO:0007599	hemostasis	6/93	231/18903	0.00098166	0.025991	0.0210416	FN1/CD36/MYH9/TFPI/APOE/COL3A1	6
BP	GO:0002478	antigen processing and presentation of exogenous peptide antigen	3/93	40/18903	0.0009983	0.025991	0.0210416	B2M/HLA-A/HLA-E	3
BP	GO:1990000	amyloid fibril formation	3/93	40/18903	0.0009983	0.025991	0.0210416	B2M/CD36/APOE	3
BP	GO:0060856	establishment of blood-brain barrier	2/93	10/18903	0.00105024	0.0270254	0.021879	MXRA8/ADGRA2	2
BP	GO:0007044	cell-substrate junction assembly	4/93	95/18903	0.00124195	0.0315913	0.0255753	FN1/THY1/PEAK1/RAC1	4
BP	GO:0042989	sequestering of actin monomers	2/93	11/18903	0.00127952	0.0321039	0.0259904	TMSB4X/TMSB10	2
BP	GO:0014033	neural crest cell differentiation	4/93	96/18903	0.00129112	0.0321039	0.0259904	FN1/EDNRB/SEMA5A/CITED2	4
BP	GO:0030111	regulation of Wnt signaling pathway	7/93	336/18903	0.00135005	0.0331961	0.0268746	IGFBP4/DKK3/SEMA5A/APOE/ADGRA2/COL1A1/NRARP	7
BP	GO:0070482	response to oxygen levels	7/93	337/18903	0.00137324	0.0333954	0.0270359	EPAS1/GUCY1A2/CITED2/PPARG/COL1A1/ANGPTL4/JUND	7
BP	GO:0002262	myeloid cell homeostasis	5/93	169/18903	0.0014844	0.0349772	0.0283165	B2M/ADGRF5/EPAS1/CITED2/ANXA1	5
BP	GO:1902904	negative regulation of supramolecular fiber organization	5/93	169/18903	0.0014844	0.0349772	0.0283165	TMSB4X/EPS8/TMSB10/GMFG/APOE	5
BP	GO:0051235	maintenance of location	7/93	342/18903	0.00149394	0.0349772	0.0283165	TMSB4X/TMSB10/CD36/THY1/APOE/PPARG/ANXA1	7
BP	GO:0044788	modulation by host of viral process	3/93	46/18903	0.00150151	0.0349772	0.0283165	IFI27/STOM/APOE	3
BP	GO:0043589	skin morphogenesis	2/93	12/18903	0.00153051	0.035172	0.0284742	COL1A2/COL1A1	2
BP	GO:0015908	fatty acid transport	4/93	101/18903	0.00155755	0.035172	0.0284742	CD36/APOE/PPARG/ANXA1	4
BP	GO:0150115	cell-substrate junction organization	4/93	101/18903	0.00155755	0.035172	0.0284742	FN1/THY1/PEAK1/RAC1	4
BP	GO:0042269	regulation of natural killer cell mediated cytotoxicity	3/93	47/18903	0.0015982	0.0357255	0.0289223	HLA-B/HLA-A/HLA-E	3
BP	GO:0031341	regulation of cell killing	4/93	102/18903	0.00161508	0.0357418	0.0289355	B2M/HLA-B/HLA-A/HLA-E	4
BP	GO:0007015	actin filament organization	8/93	454/18903	0.00178386	0.0382079	0.030932	TMSB4X/EPS8/TMSB10/MYO1B/GMFG/MARCKS/RAC1/SEMA5A	8
BP	GO:0032341	aldosterone metabolic process	2/93	13/18903	0.001803	0.0382079	0.030932	EDNRB/DKK3	2
BP	GO:0019884	antigen processing and presentation of exogenous antigen	3/93	49/18903	0.0018031	0.0382079	0.030932	B2M/HLA-A/HLA-E	3
BP	GO:0042311	vasodilation	3/93	49/18903	0.0018031	0.0382079	0.030932	EDNRB/ITGA1/APOE	3
BP	GO:0043534	blood vessel endothelial cell migration	5/93	177/18903	0.00181899	0.0382079	0.030932	TMSB4X/MYH9/APOE/PPARG/ANXA1	5
BP	GO:0002699	positive regulation of immune effector process	6/93	261/18903	0.00183011	0.0382079	0.030932	B2M/HLA-B/HLA-A/CD36/HLA-E/ANXA1	6
BP	GO:0090263	positive regulation of canonical Wnt signaling pathway	4/93	108/18903	0.00199171	0.0401387	0.0324951	SEMA5A/ADGRA2/COL1A1/NRARP	4
BP	GO:0002715	regulation of natural killer cell mediated immunity	3/93	51/18903	0.00202368	0.0401387	0.0324951	HLA-B/HLA-A/HLA-E	3
BP	GO:0043277	apoptotic cell clearance	3/93	51/18903	0.00202368	0.0401387	0.0324951	CD36/RAC1/ANXA1	3
BP	GO:0002831	regulation of response to biotic stimulus	7/93	361/18903	0.00203003	0.0401387	0.0324951	HLA-B/HLA-A/CD36/SASH1/APOE/HLA-E/PPARG	7
BP	GO:0002822	regulation of adaptive immune response based on somatic recombination of immune receptors built from immunoglobulin superfamily domains	5/93	182/18903	0.00205435	0.0401387	0.0324951	B2M/HLA-B/HLA-A/HLA-E/ANXA1	5
BP	GO:0002475	antigen processing and presentation via MHC class Ib	2/93	14/18903	0.00209678	0.0401387	0.0324951	B2M/HLA-E	2
BP	GO:0008212	mineralocorticoid metabolic process	2/93	14/18903	0.00209678	0.0401387	0.0324951	EDNRB/DKK3	2
BP	GO:0051764	actin crosslink formation	2/93	14/18903	0.00209678	0.0401387	0.0324951	EPS8/MARCKS	2
BP	GO:0001936	regulation of endothelial cell proliferation	5/93	183/18903	0.00210397	0.0401387	0.0324951	SPARC/SEMA5A/APOE/PPARG/NRARP	5
BP	GO:0008361	regulation of cell size	5/93	183/18903	0.00210397	0.0401387	0.0324951	FN1/RAC1/SEMA5A/APOE/PRR16	5
BP	GO:0003018	vascular process in circulatory system	6/93	270/18903	0.00216967	0.0410383	0.0332234	CD36/EDNRB/GPR4/ARHGAP42/ITGA1/APOE	6
BP	GO:0071560	cellular response to transforming growth factor beta stimulus	6/93	271/18903	0.00221015	0.0414497	0.0335564	DKK3/COL1A2/CITED2/PPARG/COL3A1/COL1A1	6
BP	GO:0002700	regulation of production of molecular mediator of immune response	5/93	187/18903	0.00231125	0.0429815	0.0347965	B2M/HLA-A/CD36/HLA-E/BST2	5
BP	GO:0002456	T cell mediated immunity	4/93	113/18903	0.0023488	0.0433158	0.0350671	B2M/HLA-B/HLA-A/HLA-E	4
BP	GO:0043129	surfactant homeostasis	2/93	15/18903	0.00241163	0.0436332	0.0353241	ADGRF5/EPAS1	2
BP	GO:2001028	positive regulation of endothelial cell chemotaxis	2/93	15/18903	0.00241163	0.0436332	0.0353241	TMSB4X/SEMA5A	2
BP	GO:0002824	positive regulation of adaptive immune response based on somatic recombination of immune receptors built from immunoglobulin superfamily domains	4/93	114/18903	0.00242516	0.0436332	0.0353241	B2M/HLA-B/HLA-A/HLA-E	4
BP	GO:0071559	response to transforming growth factor beta	6/93	277/18903	0.00246513	0.0439946	0.0356167	DKK3/COL1A2/CITED2/PPARG/COL3A1/COL1A1	6
BP	GO:0110053	regulation of actin filament organization	6/93	278/18903	0.00250969	0.0443111	0.035873	TMSB4X/EPS8/TMSB10/GMFG/RAC1/SEMA5A	6
BP	GO:0008217	regulation of blood pressure	5/93	191/18903	0.00253303	0.0443111	0.035873	ENPEP/EDNRB/COL1A2/ARHGAP42/PPARG	5
BP	GO:0050673	epithelial cell proliferation	8/93	481/18903	0.00255212	0.0443111	0.035873	B2M/SPARC/IGFBP4/EDNRB/SEMA5A/APOE/PPARG/NRARP	8
BP	GO:0002832	negative regulation of response to biotic stimulus	4/93	116/18903	0.00258298	0.0443111	0.035873	HLA-B/HLA-A/HLA-E/PPARG	4
BP	GO:0051702	biological process involved in interaction with symbiont	4/93	116/18903	0.00258298	0.0443111	0.035873	FN1/IFI27/STOM/APOE	4
BP	GO:0001954	positive regulation of cell-matrix adhesion	3/93	56/18903	0.00264643	0.0446857	0.0361762	CD36/THY1/RAC1	3
BP	GO:0002707	negative regulation of lymphocyte mediated immunity	3/93	56/18903	0.00264643	0.0446857	0.0361762	HLA-B/HLA-A/HLA-E	3
BP	GO:0002697	regulation of immune effector process	7/93	379/18903	0.00266539	0.0446857	0.0361762	B2M/HLA-B/HLA-A/CD36/HLA-E/BST2/ANXA1	7
BP	GO:0051014	actin filament severing	2/93	16/18903	0.00274734	0.0453722	0.036732	GMFG/MYH9	2
BP	GO:1902931	negative regulation of alcohol biosynthetic process	2/93	16/18903	0.00274734	0.0453722	0.036732	DKK3/APOE	2
BP	GO:0002708	positive regulation of lymphocyte mediated immunity	4/93	119/18903	0.00283273	0.0463833	0.0375505	B2M/HLA-B/HLA-A/HLA-E	4
BP	GO:1902903	regulation of supramolecular fiber organization	7/93	384/18903	0.00286648	0.0463833	0.0375505	TMSB4X/EPS8/TMSB10/GMFG/RAC1/SEMA5A/APOE	7
BP	GO:0002821	positive regulation of adaptive immune response	4/93	120/18903	0.00291953	0.0463833	0.0375505	B2M/HLA-B/HLA-A/HLA-E	4
BP	GO:0002819	regulation of adaptive immune response	5/93	198/18903	0.0029578	0.0463833	0.0375505	B2M/HLA-B/HLA-A/HLA-E/ANXA1	5
BP	GO:0001935	endothelial cell proliferation	5/93	199/18903	0.00302243	0.0463833	0.0375505	SPARC/SEMA5A/APOE/PPARG/NRARP	5
BP	GO:0001755	neural crest cell migration	3/93	59/18903	0.00307086	0.0463833	0.0375505	FN1/EDNRB/SEMA5A	3
BP	GO:0008154	actin polymerization or depolymerization	5/93	200/18903	0.00308808	0.0463833	0.0375505	TMSB4X/EPS8/TMSB10/RAC1/SEMA5A	5
BP	GO:0001991	regulation of systemic arterial blood pressure by circulatory renin-angiotensin	2/93	17/18903	0.00310371	0.0463833	0.0375505	ENPEP/EDNRB	2
BP	GO:0016045	detection of bacterium	2/93	17/18903	0.00310371	0.0463833	0.0375505	HLA-B/HLA-A	2
BP	GO:0033194	response to hydroperoxide	2/93	17/18903	0.00310371	0.0463833	0.0375505	CD36/GPX3	2
BP	GO:0048875	chemical homeostasis within a tissue	2/93	17/18903	0.00310371	0.0463833	0.0375505	ADGRF5/EPAS1	2
BP	GO:0060192	negative regulation of lipase activity	2/93	17/18903	0.00310371	0.0463833	0.0375505	ANXA1/ANGPTL4	2
BP	GO:0070206	protein trimerization	2/93	17/18903	0.00310371	0.0463833	0.0375505	STEAP4/COL1A2	2
BP	GO:1903729	regulation of plasma membrane organization	2/93	17/18903	0.00310371	0.0463833	0.0375505	MYH9/ASAP1	2
BP	GO:0050878	regulation of body fluid levels	7/93	390/18903	0.00312296	0.0463833	0.0375505	FN1/CD36/MYH9/EDNRB/TFPI/APOE/COL3A1	7
BP	GO:0051216	cartilage development	5/93	201/18903	0.00315475	0.0465431	0.0376799	MGP/PRRX1/BGN/COL3A1/COL1A1	5
BP	GO:0000302	response to reactive oxygen species	5/93	204/18903	0.00336101	0.048902	0.0395896	CD36/TXNIP/APOE/ANXA1/COL1A1	5
BP	GO:0090497	mesenchymal cell migration	3/93	61/18903	0.00337572	0.048902	0.0395896	FN1/EDNRB/SEMA5A	3
BP	GO:0001952	regulation of cell-matrix adhesion	4/93	125/18903	0.00338093	0.048902	0.0395896	CD36/THY1/PEAK1/RAC1	4
CC	GO:0062023	collagen-containing extracellular matrix	17/93	433/19869	1.56148e-11	3.74755e-09	2.76135e-09	SPARC/MGP/FN1/LAMA4/POSTN/EGFL6/BGN/COL1A2/COL5A3/PCOLCE/APOE/LGALS3BP/ADAMTS4/ANXA1/COL3A1/COL1A1/ANGPTL4	17
CC	GO:0042611	MHC protein complex	5/93	25/19869	9.94298e-08	1.19316e-05	8.79169e-06	B2M/HLA-B/HLA-A/HLA-C/HLA-E	5
CC	GO:0005583	fibrillar collagen trimer	4/93	12/19869	2.1633e-07	1.29798e-05	9.56406e-06	COL1A2/COL5A3/COL3A1/COL1A1	4
CC	GO:0098643	banded collagen fibril	4/93	12/19869	2.1633e-07	1.29798e-05	9.56406e-06	COL1A2/COL5A3/COL3A1/COL1A1	4
CC	GO:0098644	complex of collagen trimers	4/93	22/19869	3.08427e-06	0.000148045	0.000109086	COL1A2/COL5A3/COL3A1/COL1A1	4
CC	GO:0055038	recycling endosome membrane	6/93	97/19869	6.26795e-06	0.000250718	0.00018474	B2M/HLA-B/HLA-A/HLA-C/RAC1/HLA-E	6
CC	GO:0071556	integral component of lumenal side of endoplasmic reticulum membrane	4/93	29/19869	9.7663e-06	0.000292989	0.000215887	HLA-B/HLA-A/HLA-C/HLA-E	4
CC	GO:0098553	lumenal side of endoplasmic reticulum membrane	4/93	29/19869	9.7663e-06	0.000292989	0.000215887	HLA-B/HLA-A/HLA-C/HLA-E	4
CC	GO:0012507	ER to Golgi transport vesicle membrane	5/93	63/19869	1.14334e-05	0.00030489	0.000224656	B2M/HLA-B/HLA-A/HLA-C/HLA-E	5
CC	GO:0005788	endoplasmic reticulum lumen	9/93	312/19869	1.56649e-05	0.000375957	0.000277021	B2M/FN1/MXRA8/IGFBP4/COL1A2/COL5A3/APOE/COL3A1/COL1A1	9
CC	GO:0098576	lumenal side of membrane	4/93	35/19869	2.10727e-05	0.000459768	0.000338776	HLA-B/HLA-A/HLA-C/HLA-E	4
CC	GO:0031901	early endosome membrane	7/93	183/19869	2.43669e-05	0.000487337	0.00035909	B2M/HLA-B/HLA-A/HLA-C/STEAP4/HLA-E/ANXA1	7
CC	GO:0005925	focal adhesion	10/93	422/19869	2.82066e-05	0.000520737	0.000383701	B2M/THY1/CNN3/MYH9/PEAK1/MARCKS/RAC1/ITGA1/ANXA1/ITGBL1	10
CC	GO:0030670	phagocytic vesicle membrane	5/93	77/19869	3.05237e-05	0.000523264	0.000385563	B2M/HLA-B/HLA-A/HLA-C/HLA-E	5
CC	GO:0030055	cell-substrate junction	10/93	432/19869	3.43997e-05	0.000531094	0.000391332	B2M/THY1/CNN3/MYH9/PEAK1/MARCKS/RAC1/ITGA1/ANXA1/ITGBL1	10
CC	GO:0030666	endocytic vesicle membrane	7/93	194/19869	3.54062e-05	0.000531094	0.000391332	B2M/HLA-B/HLA-A/HLA-C/CD36/APOE/HLA-E	7
CC	GO:0045335	phagocytic vesicle	6/93	139/19869	4.86675e-05	0.00068707	0.000506262	B2M/HLA-B/HLA-A/HLA-C/CD36/HLA-E	6
CC	GO:0030134	COPII-coated ER to Golgi transport vesicle	5/93	95/19869	8.37768e-05	0.00111702	0.00082307	B2M/HLA-B/HLA-A/HLA-C/HLA-E	5
CC	GO:0005903	brush border	5/93	102/19869	0.000117373	0.00148261	0.00109245	EPS8/ENPEP/MYO1B/CD36/MYH9	5
CC	GO:0005769	early endosome	9/93	414/19869	0.000139327	0.00167192	0.00123194	B2M/HLA-B/HLA-A/HLA-C/MYO1B/STEAP4/APOE/HLA-E/ANXA1	9
CC	GO:0045177	apical part of cell	9/93	435/19869	0.000201599	0.0022577	0.00166357	FN1/ENPEP/MYO1B/CD36/ADGRF5/THY1/SEPTIN7/BST2/ANXA1	9
CC	GO:0030139	endocytic vesicle	8/93	343/19869	0.000206956	0.0022577	0.00166357	B2M/HLA-B/SPARC/HLA-A/HLA-C/CD36/APOE/HLA-E	8
CC	GO:0030662	coated vesicle membrane	6/93	198/19869	0.00033704	0.0033704	0.00248345	B2M/HLA-B/HLA-A/HLA-C/APOE/HLA-E	6
CC	GO:0055037	recycling endosome	6/93	198/19869	0.00033704	0.0033704	0.00248345	B2M/HLA-B/HLA-A/HLA-C/RAC1/HLA-E	6
CC	GO:0072562	blood microparticle	5/93	145/19869	0.000599587	0.00575603	0.00424129	FN1/STOM/APOE/LGALS3BP/ANGPTL4	5
CC	GO:0030667	secretory granule membrane	7/93	313/19869	0.000670488	0.00618912	0.00456041	HLA-B/SPARC/HLA-C/CD36/STOM/RAC1/BST2	7
CC	GO:0005581	collagen trimer	4/93	86/19869	0.000712452	0.00633291	0.00466635	COL1A2/COL5A3/COL3A1/COL1A1	4
CC	GO:0030133	transport vesicle	8/93	423/19869	0.00083009	0.00681543	0.0050219	B2M/HLA-B/HLA-A/HLA-C/SYTL2/SEPTIN4/BGN/HLA-E	8
CC	GO:0045121	membrane raft	7/93	326/19869	0.000851165	0.00681543	0.0050219	CD36/THY1/EDNRB/STOM/TFPI/ITGA1/BST2	7
CC	GO:0098857	membrane microdomain	7/93	327/19869	0.000866514	0.00681543	0.0050219	CD36/THY1/EDNRB/STOM/TFPI/ITGA1/BST2	7
CC	GO:0031091	platelet alpha granule	4/93	91/19869	0.000880877	0.00681543	0.0050219	SPARC/TMSB4X/FN1/CD36	4
CC	GO:0098862	cluster of actin-based cell projections	5/93	159/19869	0.000908724	0.00681543	0.0050219	EPS8/ENPEP/MYO1B/CD36/MYH9	5
CC	GO:0030176	integral component of endoplasmic reticulum membrane	5/93	164/19869	0.00104369	0.00759047	0.00559298	B2M/HLA-B/HLA-A/HLA-C/HLA-E	5
CC	GO:0005604	basement membrane	4/93	99/19869	0.00120592	0.00851235	0.00627226	SPARC/FN1/LAMA4/EGFL6	4
CC	GO:0031227	intrinsic component of endoplasmic reticulum membrane	5/93	172/19869	0.00128987	0.00884485	0.00651726	B2M/HLA-B/HLA-A/HLA-C/HLA-E	5
CC	GO:0016324	apical plasma membrane	7/93	368/19869	0.00171006	0.0114004	0.00840029	FN1/ENPEP/CD36/THY1/SEPTIN7/BST2/ANXA1	7
CC	GO:0005940	septin ring	2/93	14/19869	0.0019014	0.0120089	0.00884863	SEPTIN7/SEPTIN4	2
CC	GO:0031105	septin complex	2/93	14/19869	0.0019014	0.0120089	0.00884863	SEPTIN7/SEPTIN4	2
CC	GO:0005884	actin filament	4/93	114/19869	0.00202685	0.0124729	0.00919059	MYO1B/RAC1/RCSD1/ANXA1	4
CC	GO:0032156	septin cytoskeleton	2/93	16/19869	0.00249212	0.0149527	0.0110178	SEPTIN7/SEPTIN4	2
CC	GO:0031092	platelet alpha granule membrane	2/93	17/19869	0.00281582	0.0164828	0.0121453	SPARC/CD36	2
CC	GO:0030135	coated vesicle	6/93	310/19869	0.00336485	0.0192277	0.0141678	B2M/HLA-B/HLA-A/HLA-C/APOE/HLA-E	6
CC	GO:0005938	cell cortex	6/93	312/19869	0.00347246	0.0193812	0.0142809	EPS8/MYH9/SEPTIN7/SEPTIN4/MARCKS/RAC1	6
CC	GO:0031093	platelet alpha granule lumen	3/93	67/19869	0.00383002	0.020809	0.015333	SPARC/TMSB4X/FN1	3
CC	GO:0030658	transport vesicle membrane	5/93	222/19869	0.00390169	0.020809	0.015333	B2M/HLA-B/HLA-A/HLA-C/HLA-E	5
CC	GO:0034774	secretory granule lumen	6/93	322/19869	0.0040495	0.0211278	0.0155679	B2M/SPARC/TMSB4X/FN1/GMFG/LGALS3BP	6
CC	GO:0060205	cytoplasmic vesicle lumen	6/93	325/19869	0.00423572	0.0213715	0.0157474	B2M/SPARC/TMSB4X/FN1/GMFG/LGALS3BP	6
CC	GO:0005922	connexin complex	2/93	21/19869	0.00429539	0.0213715	0.0157474	GJC1/GJA4	2
CC	GO:0031983	vesicle lumen	6/93	327/19869	0.00436334	0.0213715	0.0157474	B2M/SPARC/TMSB4X/FN1/GMFG/LGALS3BP	6
CC	GO:0032153	cell division site	3/93	72/19869	0.0046888	0.0225063	0.0165836	MYH9/SEPTIN7/SEPTIN4	3
CC	GO:0071682	endocytic vesicle lumen	2/93	23/19869	0.00514358	0.0242051	0.0178353	SPARC/APOE	2
CC	GO:0031253	cell projection membrane	6/93	344/19869	0.00556595	0.025689	0.0189287	EPS8/CD36/THY1/MXRA8/RAC1/ASAP1	6
CC	GO:0009897	external side of plasma membrane	7/93	462/19869	0.00597627	0.0269899	0.0198873	B2M/ENPEP/CD36/THY1/ITGA1/HLA-E/ANXA1	7
CC	GO:0032432	actin filament bundle	3/93	79/19869	0.00607273	0.0269899	0.0198873	MYH9/SEPTIN7/MARCKS	3
CC	GO:0031225	anchored component of membrane	4/93	169/19869	0.00820245	0.0357925	0.0263734	THY1/CPM/TFPI/BST2	4
CC	GO:0008305	integrin complex	2/93	31/19869	0.00922706	0.0395445	0.0291381	ITGA1/ITGBL1	2
CC	GO:0005921	gap junction	2/93	32/19869	0.00981245	0.0413156	0.0304431	GJC1/GJA4	2
MF	GO:0005201	extracellular matrix structural constituent	11/91	173/18432	8.94389e-10	1.98554e-07	1.51575e-07	SPARC/MGP/FN1/LAMA4/POSTN/BGN/COL1A2/COL5A3/PCOLCE/COL3A1/COL1A1	11
MF	GO:0005178	integrin binding	7/91	156/18432	1.21318e-05	0.00116128	0.000886513	FN1/THY1/MYH9/EGFL6/ITGA1/ITGBL1/COL3A1	7
MF	GO:0048407	platelet-derived growth factor binding	3/91	11/18432	1.86661e-05	0.00116128	0.000886513	COL1A2/COL3A1/COL1A1	3
MF	GO:0005518	collagen binding	5/91	69/18432	2.29973e-05	0.00116128	0.000886513	SPARC/FN1/COL5A3/ITGA1/PCOLCE	5
MF	GO:0043394	proteoglycan binding	4/91	36/18432	2.90179e-05	0.00116128	0.000886513	FN1/COL5A3/SEMA5A/APOE	4
MF	GO:0042605	peptide antigen binding	4/91	37/18432	3.24128e-05	0.00116128	0.000886513	HLA-B/HLA-A/HLA-C/HLA-E	4
MF	GO:0042277	peptide binding	9/91	330/18432	3.66168e-05	0.00116128	0.000886513	HLA-B/HLA-A/HLA-C/ENPEP/CD36/EDNRB/APOE/HLA-E/PPARG	9
MF	GO:0030020	extracellular matrix structural constituent conferring tensile strength	4/91	41/18432	4.89564e-05	0.00135854	0.0010371	COL1A2/COL5A3/COL3A1/COL1A1	4
MF	GO:0050840	extracellular matrix binding	4/91	56/18432	0.000167808	0.00372446	0.00284324	SPARC/BGN/OLFML2B/OLFML2A	4
MF	GO:0005539	glycosaminoglycan binding	7/91	237/18432	0.000172066	0.00372446	0.00284324	FN1/POSTN/BGN/COL5A3/SEMA5A/PCOLCE/APOE	7
MF	GO:0033218	amide binding	9/91	408/18432	0.000184546	0.00372446	0.00284324	HLA-B/HLA-A/HLA-C/ENPEP/CD36/EDNRB/APOE/HLA-E/PPARG	9
MF	GO:0003779	actin binding	9/91	439/18432	0.000316966	0.00586388	0.00447645	TMSB4X/EPS8/TMSB10/MYO1B/GMFG/CNN3/MYH9/MARCKS/RCSD1	9
MF	GO:0019838	growth factor binding	5/91	132/18432	0.00049599	0.00846999	0.00646595	CD36/IGFBP4/COL1A2/COL3A1/COL1A1	5
MF	GO:0046332	SMAD binding	4/91	78/18432	0.000600021	0.0092875	0.00709003	COL1A2/CITED2/PPARG/COL3A1	4
MF	GO:0002020	protease binding	5/91	139/18432	0.000627534	0.0092875	0.00709003	FN1/COL1A2/ADAMTS4/COL3A1/COL1A1	5
MF	GO:0042608	T cell receptor binding	2/91	10/18432	0.00105727	0.0146696	0.0111987	HLA-A/HLA-E	2
MF	GO:0008201	heparin binding	5/91	171/18432	0.00158471	0.0206944	0.015798	FN1/POSTN/COL5A3/PCOLCE/APOE	5
MF	GO:1901681	sulfur compound binding	6/91	270/18432	0.00220265	0.027166	0.0207384	FN1/POSTN/COL5A3/SEMA5A/PCOLCE/APOE	6
MF	GO:0005096	GTPase activator activity	6/91	275/18432	0.00241383	0.0282037	0.0215306	RGS5/ARHGDIB/THY1/ARHGAP42/ASAP1/ARHGAP15	6
MF	GO:0043395	heparan sulfate proteoglycan binding	2/91	18/18432	0.00350355	0.0370376	0.0282743	SEMA5A/APOE	2
MF	GO:0098641	cadherin binding involved in cell-cell adhesion	2/91	18/18432	0.00350355	0.0370376	0.0282743	CNN3/ANXA1	2
MF	GO:0098631	cell adhesion mediator activity	3/91	64/18432	0.00390226	0.0393773	0.0300605	CNN3/ITGA1/ANXA1	3
MF	GO:0005243	gap junction channel activity	2/91	21/18432	0.00476279	0.0459713	0.0350942	GJC1/GJA4	2
