# Supplementary material for: Single‐Cell RNA Sequencing of Thyroid Tissues Reveals Pathogenesis of Graves' Disease
Source: Adv Sci (Weinh). 2025 Oct 23;13(1):e08449. doi: 10.1002/advs.202508449 (PMC12767108; doi:10.1002/advs.202508449)
Supplement: Supplementary file 2 — Supporting Information [file ADVS-13-e08449-s002.zip › Supplementary Table 9 Cellular Communication of Vascular Endothelial Cells.xlsx]

## Sheet: GD
Table S9: CellChat Analysis Reveals Ligands and Receptors in Vascular Endothelial Cells (as receiver)
Source	Target	Ligand	Receptor	prob	pval	Interaction_name	Interaction_name_2	Pathway_name
VascularECs_Capillary EC	VascularECs_Venular EC	APP	CD74	0.266859	0	APP_CD74	APP - CD74	APP
VascularECs_Arterial EC	VascularECs_Venular EC	APP	CD74	0.240537	0	APP_CD74	APP - CD74	APP
Myeloid Cells_pDC	VascularECs_Venular EC	APP	CD74	0.221697	0	APP_CD74	APP - CD74	APP
VascularECs_Venular EC	VascularECs_Venular EC	PECAM1	PECAM1	0.215233	0	PECAM1_PECAM1	PECAM1 - PECAM1	PECAM1
VascularECs_Venular EC	VascularECs_Capillary EC	PECAM1	PECAM1	0.212475	0	PECAM1_PECAM1	PECAM1 - PECAM1	PECAM1
VascularECs_Capillary EC	VascularECs_Venular EC	PECAM1	PECAM1	0.212475	0	PECAM1_PECAM1	PECAM1 - PECAM1	PECAM1
VascularECs_Venular EC	VascularECs_Venular EC	APP	CD74	0.211527	0	APP_CD74	APP - CD74	APP
VascularECs_Venular EC	VascularECs_Arterial EC	PECAM1	PECAM1	0.21098	0	PECAM1_PECAM1	PECAM1 - PECAM1	PECAM1
VascularECs_Arterial EC	VascularECs_Venular EC	PECAM1	PECAM1	0.21098	0	PECAM1_PECAM1	PECAM1 - PECAM1	PECAM1
VascularECs_Capillary EC	VascularECs_Capillary EC	APP	CD74	0.210753	0	APP_CD74	APP - CD74	APP
VascularECs_Capillary EC	VascularECs_Capillary EC	PECAM1	PECAM1	0.209743	0	PECAM1_PECAM1	PECAM1 - PECAM1	PECAM1
VascularECs_Capillary EC	VascularECs_Arterial EC	PECAM1	PECAM1	0.208262	0	PECAM1_PECAM1	PECAM1 - PECAM1	PECAM1
VascularECs_Arterial EC	VascularECs_Capillary EC	PECAM1	PECAM1	0.208262	0	PECAM1_PECAM1	PECAM1 - PECAM1	PECAM1
VascularECs_Arterial EC	VascularECs_Arterial EC	PECAM1	PECAM1	0.206789	0	PECAM1_PECAM1	PECAM1 - PECAM1	PECAM1
Fibroblasts_PI16+	VascularECs_Venular EC	APP	CD74	0.200259	0	APP_CD74	APP - CD74	APP
TFCs_F0	VascularECs_Venular EC	APP	CD74	0.191211	0	APP_CD74	APP - CD74	APP
VascularECs_Arterial EC	VascularECs_Capillary EC	APP	CD74	0.188542	0	APP_CD74	APP - CD74	APP
T Cells_Tem	VascularECs_Venular EC	CCL5	ACKR1	0.181341	0	CCL5_ACKR1	CCL5 - ACKR1	CCL
T Cells_Teff	VascularECs_Venular EC	CCL5	ACKR1	0.17485	0	CCL5_ACKR1	CCL5 - ACKR1	CCL
VascularECs_Capillary EC	VascularECs_Arterial EC	APP	CD74	0.173211	0	APP_CD74	APP - CD74	APP
Myeloid Cells_pDC	VascularECs_Capillary EC	APP	CD74	0.172848	0	APP_CD74	APP - CD74	APP
T Cells_Trm	VascularECs_Venular EC	CCL5	ACKR1	0.169079	0	CCL5_ACKR1	CCL5 - ACKR1	CCL
NK/NKT Cells_trNK	VascularECs_Venular EC	CCL5	ACKR1	0.16882	0	CCL5_ACKR1	CCL5 - ACKR1	CCL
T Cells_CX3CR1+ Teff	VascularECs_Venular EC	CCL5	ACKR1	0.167882	0	CCL5_ACKR1	CCL5 - ACKR1	CCL
T Cells_GZMK+ Tex	VascularECs_Venular EC	CCL5	ACKR1	0.167294	0	CCL5_ACKR1	CCL5 - ACKR1	CCL
NK/NKT Cells_CD56dim NK	VascularECs_Venular EC	CCL5	ACKR1	0.165438	0	CCL5_ACKR1	CCL5 - ACKR1	CCL
NK/NKT Cells_NKT	VascularECs_Venular EC	CCL5	ACKR1	0.164711	0	CCL5_ACKR1	CCL5 - ACKR1	CCL
VascularECs_Venular EC	VascularECs_Capillary EC	APP	CD74	0.164445	0	APP_CD74	APP - CD74	APP
Fibroblasts_PI16+	VascularECs_Capillary EC	APP	CD74	0.155192	0	APP_CD74	APP - CD74	APP
Myeloid Cells_Neutrophils	VascularECs_Venular EC	CXCL8	ACKR1	0.154922	0	CXCL8_ACKR1	CXCL8 - ACKR1	CXCL
VascularECs_Arterial EC	VascularECs_Arterial EC	APP	CD74	0.154183	0	APP_CD74	APP - CD74	APP
TFCs_F2	VascularECs_Venular EC	APP	CD74	0.151794	0	APP_CD74	APP - CD74	APP
Mural Cells_M0	VascularECs_Venular EC	APP	CD74	0.151554	0	APP_CD74	APP - CD74	APP
T Cells_Tex	VascularECs_Venular EC	CCL5	ACKR1	0.150676	0	CCL5_ACKR1	CCL5 - ACKR1	CCL
TFCs_F0	VascularECs_Capillary EC	APP	CD74	0.147803	0	APP_CD74	APP - CD74	APP
TFCs_F1	VascularECs_Venular EC	APP	CD74	0.146311	0	APP_CD74	APP - CD74	APP
Myeloid Cells_CD16+ Mo	VascularECs_Venular EC	PECAM1	PECAM1	0.146301	0	PECAM1_PECAM1	PECAM1 - PECAM1	PECAM1
Mural Cells_M1	VascularECs_Venular EC	APP	CD74	0.145502	0	APP_CD74	APP - CD74	APP
VascularECs_Arterial EC	VascularECs_Arterial EC	PTPRM	PTPRM	0.145501	0	PTPRM_PTPRM	PTPRM - PTPRM	PTPRM
Myeloid Cells_CD16+ Mo	VascularECs_Capillary EC	PECAM1	PECAM1	0.144264	0	PECAM1_PECAM1	PECAM1 - PECAM1	PECAM1
Myeloid Cells_CD16+ Mo	VascularECs_Arterial EC	PECAM1	PECAM1	0.143162	0	PECAM1_PECAM1	PECAM1 - PECAM1	PECAM1
Fibroblasts_PTN+	VascularECs_Venular EC	APP	CD74	0.142669	0	APP_CD74	APP - CD74	APP
VascularECs_Capillary EC	VascularECs_Arterial EC	PTPRM	PTPRM	0.141027	0	PTPRM_PTPRM	PTPRM - PTPRM	PTPRM
VascularECs_Arterial EC	VascularECs_Capillary EC	PTPRM	PTPRM	0.141027	0	PTPRM_PTPRM	PTPRM - PTPRM	PTPRM
Myeloid Cells_pDC	VascularECs_Arterial EC	APP	CD74	0.140852	0	APP_CD74	APP - CD74	APP
VascularECs_Venular EC	VascularECs_Arterial EC	PTPRM	PTPRM	0.140323	0	PTPRM_PTPRM	PTPRM - PTPRM	PTPRM
VascularECs_Arterial EC	VascularECs_Venular EC	PTPRM	PTPRM	0.140323	0	PTPRM_PTPRM	PTPRM - PTPRM	PTPRM
TFCs_F1	VascularECs_Arterial EC	PTPRM	PTPRM	0.138978	0	PTPRM_PTPRM	PTPRM - PTPRM	PTPRM
VascularECs_Capillary EC	VascularECs_Capillary EC	PTPRM	PTPRM	0.13667	0	PTPRM_PTPRM	PTPRM - PTPRM	PTPRM
Fibroblasts_PI16+	VascularECs_Capillary EC	COL1A2	ITGA1_ITGB1	0.136144	0	COL1A2_ITGA1_ITGB1	COL1A2 - (ITGA1+ITGB1)	COLLAGEN
VascularECs_Venular EC	VascularECs_Capillary EC	PTPRM	PTPRM	0.135984	0	PTPRM_PTPRM	PTPRM - PTPRM	PTPRM
VascularECs_Capillary EC	VascularECs_Venular EC	PTPRM	PTPRM	0.135984	0	PTPRM_PTPRM	PTPRM - PTPRM	PTPRM
VascularECs_Venular EC	VascularECs_Venular EC	PTPRM	PTPRM	0.1353	0	PTPRM_PTPRM	PTPRM - PTPRM	PTPRM
TFCs_F1	VascularECs_Capillary EC	PTPRM	PTPRM	0.134673	0	PTPRM_PTPRM	PTPRM - PTPRM	PTPRM
T Cells_Tfh	VascularECs_Venular EC	CXCL13	ACKR1	0.134097	0	CXCL13_ACKR1	CXCL13 - ACKR1	CXCL
TFCs_F1	VascularECs_Venular EC	PTPRM	PTPRM	0.133996	0	PTPRM_PTPRM	PTPRM - PTPRM	PTPRM
VascularECs_Venular EC	VascularECs_Arterial EC	APP	CD74	0.133753	0	APP_CD74	APP - CD74	APP
T Cells_γδT	VascularECs_Venular EC	CCL5	ACKR1	0.131861	0	CCL5_ACKR1	CCL5 - ACKR1	CCL
Myeloid Cells_CXCL10+inflam Mac	VascularECs_Venular EC	CXCL9	ACKR1	0.130321	0	CXCL9_ACKR1	CXCL9 - ACKR1	CXCL
Fibroblasts_PI16+	VascularECs_Arterial EC	APP	CD74	0.125967	0	APP_CD74	APP - CD74	APP
Myeloid Cells_Neutrophils	VascularECs_Arterial EC	NAMPT	ITGA5_ITGB1	0.125598	0	NAMPT_ITGA5_ITGB1	NAMPT - (ITGA5+ITGB1)	VISFATIN
T Cells_Th1-like	VascularECs_Venular EC	CCL5	ACKR1	0.124278	0	CCL5_ACKR1	CCL5 - ACKR1	CCL
Fibroblasts_PTN+	VascularECs_Capillary EC	COL1A2	ITGA1_ITGB1	0.12282	0	COL1A2_ITGA1_ITGB1	COL1A2 - (ITGA1+ITGB1)	COLLAGEN
Fibroblasts_PI16+	VascularECs_Capillary EC	COL6A2	ITGA1_ITGB1	0.122404	0	COL6A2_ITGA1_ITGB1	COL6A2 - (ITGA1+ITGB1)	COLLAGEN
Myeloid Cells_CXCL10+inflam Mac	VascularECs_Venular EC	CXCL10	ACKR1	0.12088	0	CXCL10_ACKR1	CXCL10 - ACKR1	CXCL
NK/NKT Cells_CD56bright NK	VascularECs_Arterial EC	SELL	PODXL	0.120277	0	SELL_PODXL	SELL - PODXL	SELL
TFCs_F0	VascularECs_Arterial EC	APP	CD74	0.119772	0	APP_CD74	APP - CD74	APP
Fibroblasts_PI16+	VascularECs_Arterial EC	COL1A2	ITGA9_ITGB1	0.119622	0	COL1A2_ITGA9_ITGB1	COL1A2 - (ITGA9+ITGB1)	COLLAGEN
Fibroblasts_PTN+	VascularECs_Capillary EC	LAMA2	ITGA6_ITGB1	0.117594	0	LAMA2_ITGA6_ITGB1	LAMA2 - (ITGA6+ITGB1)	LAMININ
Myeloid Cells_TCR+ Mac	VascularECs_Venular EC	CCL5	ACKR1	0.117311	0	CCL5_ACKR1	CCL5 - ACKR1	CCL
Fibroblasts_PI16+	VascularECs_Capillary EC	VEGFB	FLT1	0.116344	0	VEGFB_VEGFR1	VEGFB - VEGFR1	VEGF
TFCs_F2	VascularECs_Capillary EC	APP	CD74	0.11605	0	APP_CD74	APP - CD74	APP
Mural Cells_M0	VascularECs_Capillary EC	APP	CD74	0.11586	0	APP_CD74	APP - CD74	APP
Fibroblasts_PTN+	VascularECs_Capillary EC	COL6A2	ITGA1_ITGB1	0.114898	0	COL6A2_ITGA1_ITGB1	COL6A2 - (ITGA1+ITGB1)	COLLAGEN
Fibroblasts_PI16+	VascularECs_Capillary EC	COL1A1	ITGA1_ITGB1	0.113616	0	COL1A1_ITGA1_ITGB1	COL1A1 - (ITGA1+ITGB1)	COLLAGEN
TFCs_F1	VascularECs_Capillary EC	APP	CD74	0.111688	0	APP_CD74	APP - CD74	APP
Fibroblasts_PTN+	VascularECs_Capillary EC	LAMA2	ITGA1_ITGB1	0.111229	0	LAMA2_ITGA1_ITGB1	LAMA2 - (ITGA1+ITGB1)	LAMININ
Mural Cells_M1	VascularECs_Capillary EC	APP	CD74	0.111047	0	APP_CD74	APP - CD74	APP
T Cells_Tph	VascularECs_Venular EC	CXCL13	ACKR1	0.110668	0	CXCL13_ACKR1	CXCL13 - ACKR1	CXCL
VascularECs_Capillary EC	VascularECs_Capillary EC	ESAM	ESAM	0.109749	0	ESAM_ESAM	ESAM - ESAM	ESAM
Fibroblasts_PTN+	VascularECs_Capillary EC	APP	CD74	0.108799	0	APP_CD74	APP - CD74	APP
Fibroblasts_PTN+	VascularECs_Arterial EC	COL1A2	ITGA9_ITGB1	0.107713	0	COL1A2_ITGA9_ITGB1	COL1A2 - (ITGA9+ITGB1)	COLLAGEN
Fibroblasts_PI16+	VascularECs_Arterial EC	COL6A2	ITGA9_ITGB1	0.107342	0	COL6A2_ITGA9_ITGB1	COL6A2 - (ITGA9+ITGB1)	COLLAGEN
Myeloid Cells_Neutrophils	VascularECs_Venular EC	NAMPT	ITGA5_ITGB1	0.106633	0	NAMPT_ITGA5_ITGB1	NAMPT - (ITGA5+ITGB1)	VISFATIN
NK/NKT Cells_CD56bright NK	VascularECs_Capillary EC	SELL	PODXL	0.104298	0	SELL_PODXL	SELL - PODXL	SELL
NK/NKT Cells_CD56bright NK	VascularECs_Arterial EC	SELL	CD34	0.103847	0	SELL_CD34	SELL - CD34	SELL
Myeloid Cells_Neutrophils	VascularECs_Arterial EC	SELL	PODXL	0.103612	0	SELL_PODXL	SELL - PODXL	SELL
VascularECs_Arterial EC	VascularECs_Capillary EC	VEGFC	KDR	0.102913	0	VEGFC_VEGFR2	VEGFC - VEGFR2	VEGF
TFCs_F1	VascularECs_Capillary EC	VEGFA	FLT1_KDR	0.102451	0	VEGFA_VEGFR1R2	VEGFA - VEGFR1R2	VEGF
Myeloid Cells_pDC	VascularECs_Arterial EC	SELL	PODXL	0.101751	0	SELL_PODXL	SELL - PODXL	SELL
NK/NKT Cells_CD56bright NK	VascularECs_Capillary EC	SELL	CD34	0.101246	0	SELL_CD34	SELL - CD34	SELL
Fibroblasts_PTN+	VascularECs_Arterial EC	COL6A2	ITGA9_ITGB1	0.100654	0	COL6A2_ITGA9_ITGB1	COL6A2 - (ITGA9+ITGB1)	COLLAGEN
Fibroblasts_PI16+	VascularECs_Arterial EC	COL1A1	ITGA9_ITGB1	0.0995125	0	COL1A1_ITGA9_ITGB1	COL1A1 - (ITGA9+ITGB1)	COLLAGEN
Fibroblasts_PTN+	VascularECs_Venular EC	LAMA2	ITGA6_ITGB1	0.0991419	0	LAMA2_ITGA6_ITGB1	LAMA2 - (ITGA6+ITGB1)	LAMININ
Mural Cells_M1	VascularECs_Capillary EC	PGF	FLT1	0.0986875	0	PGF_VEGFR1	PGF - VEGFR1	VEGF
VascularECs_Venular EC	VascularECs_Venular EC	CCL14	ACKR1	0.0980632	0	CCL14_ACKR1	CCL14 - ACKR1	CCL
Fibroblasts_PTN+	VascularECs_Arterial EC	LAMA2	ITGA9_ITGB1	0.0973894	0	LAMA2_ITGA9_ITGB1	LAMA2 - (ITGA9+ITGB1)	LAMININ
TFCs_F1	VascularECs_Capillary EC	VEGFA	FLT1	0.0969242	0	VEGFA_VEGFR1	VEGFA - VEGFR1	VEGF
VascularECs_Capillary EC	VascularECs_Arterial EC	ESAM	ESAM	0.0968785	0	ESAM_ESAM	ESAM - ESAM	ESAM
VascularECs_Arterial EC	VascularECs_Capillary EC	ESAM	ESAM	0.0968785	0	ESAM_ESAM	ESAM - ESAM	ESAM
Fibroblasts_PTN+	VascularECs_Arterial EC	LAMA2	ITGA6_ITGB1	0.0963847	0	LAMA2_ITGA6_ITGB1	LAMA2 - (ITGA6+ITGB1)	LAMININ
T Cells_CD8 naïve	VascularECs_Arterial EC	SELL	PODXL	0.09558	0	SELL_PODXL	SELL - PODXL	SELL
Fibroblasts_PTN+	VascularECs_Capillary EC	COL1A1	ITGA1_ITGB1	0.0952626	0	COL1A1_ITGA1_ITGB1	COL1A1 - (ITGA1+ITGB1)	COLLAGEN
Fibroblasts_PI16+	VascularECs_Arterial EC	CD99	CD99	0.0945697	0	CD99_CD99	CD99 - CD99	CD99
Fibroblasts_PI16+	VascularECs_Arterial EC	TNXB	ITGA9_ITGB1	0.0936784	0	TNXB_ITGA9_ITGB1	TNXB - (ITGA9+ITGB1)	TENASCIN
TFCs_F2	VascularECs_Arterial EC	APP	CD74	0.0933817	0	APP_CD74	APP - CD74	APP
Myeloid Cells_CD14+ Mo	VascularECs_Arterial EC	NAMPT	ITGA5_ITGB1	0.0932903	0	NAMPT_ITGA5_ITGB1	NAMPT - (ITGA5+ITGB1)	VISFATIN
Mural Cells_M0	VascularECs_Arterial EC	APP	CD74	0.0932242	0	APP_CD74	APP - CD74	APP
Fibroblasts_PI16+	VascularECs_Venular EC	CD99	CD99	0.091118	0	CD99_CD99	CD99 - CD99	CD99
TFCs_F1	VascularECs_Arterial EC	APP	CD74	0.0897851	0	APP_CD74	APP - CD74	APP
Myeloid Cells_Neutrophils	VascularECs_Capillary EC	SELL	PODXL	0.0896209	0	SELL_PODXL	SELL - PODXL	SELL
Myeloid Cells_CD14+ Mo	VascularECs_Venular EC	CXCL2	ACKR1	0.0893443	0	CXCL2_ACKR1	CXCL2 - ACKR1	CXCL
Mural Cells_M1	VascularECs_Arterial EC	APP	CD74	0.0892565	0	APP_CD74	APP - CD74	APP
Myeloid Cells_Neutrophils	VascularECs_Arterial EC	SELL	CD34	0.089227	0	SELL_CD34	SELL - CD34	SELL
Myeloid Cells_CD14+ Mo	VascularECs_Venular EC	CXCL8	ACKR1	0.0890572	0	CXCL8_ACKR1	CXCL8 - ACKR1	CXCL
Fibroblasts_PTN+	VascularECs_Capillary EC	COL6A3	ITGA1_ITGB1	0.0882022	0	COL6A3_ITGA1_ITGB1	COL6A3 - (ITGA1+ITGB1)	COLLAGEN
Myeloid Cells_pDC	VascularECs_Capillary EC	SELL	PODXL	0.0879872	0	SELL_PODXL	SELL - PODXL	SELL
Myeloid Cells_pDC	VascularECs_Arterial EC	SELL	CD34	0.0875998	0	SELL_CD34	SELL - CD34	SELL
Fibroblasts_PTN+	VascularECs_Arterial EC	APP	CD74	0.0874063	0	APP_CD74	APP - CD74	APP
Fibroblasts_PI16+	VascularECs_Arterial EC	FN1	ITGA5_ITGB1	0.0872097	0	FN1_ITGA5_ITGB1	FN1 - (ITGA5+ITGB1)	FN1
Myeloid Cells_Neutrophils	VascularECs_Capillary EC	SELL	CD34	0.0869568	0	SELL_CD34	SELL - CD34	SELL
VascularECs_Arterial EC	VascularECs_Arterial EC	ESAM	ESAM	0.0853723	0	ESAM_ESAM	ESAM - ESAM	ESAM
Myeloid Cells_pDC	VascularECs_Capillary EC	SELL	CD34	0.0853671	0	SELL_CD34	SELL - CD34	SELL
Myeloid Cells_CD16+ Mo	VascularECs_Arterial EC	NAMPT	ITGA5_ITGB1	0.0852867	0	NAMPT_ITGA5_ITGB1	NAMPT - (ITGA5+ITGB1)	VISFATIN
Fibroblasts_PI16+	VascularECs_Capillary EC	COL6A1	ITGA1_ITGB1	0.0846714	0	COL6A1_ITGA1_ITGB1	COL6A1 - (ITGA1+ITGB1)	COLLAGEN
Myeloid Cells_IL1B+inflam Mac	VascularECs_Venular EC	CXCL8	ACKR1	0.0833539	0	CXCL8_ACKR1	CXCL8 - ACKR1	CXCL
Fibroblasts_PI16+	VascularECs_Arterial EC	COL1A2	ITGA1_ITGB1	0.083301	0	COL1A2_ITGA1_ITGB1	COL1A2 - (ITGA1+ITGB1)	COLLAGEN
Myeloid Cells_Neutrophils	VascularECs_Capillary EC	NAMPT	ITGA5_ITGB1	0.083284	0	NAMPT_ITGA5_ITGB1	NAMPT - (ITGA5+ITGB1)	VISFATIN
Fibroblasts_PTN+	VascularECs_Arterial EC	COL1A1	ITGA9_ITGB1	0.0832234	0	COL1A1_ITGA9_ITGB1	COL1A1 - (ITGA9+ITGB1)	COLLAGEN
TFCs_F1	VascularECs_Capillary EC	VEGFA	KDR	0.0828007	0	VEGFA_VEGFR2	VEGFA - VEGFR2	VEGF
NK/NKT Cells_CD56bright NK	VascularECs_Venular EC	SELL	CD34	0.0827712	0	SELL_CD34	SELL - CD34	SELL
T Cells_CD8 naïve	VascularECs_Capillary EC	SELL	PODXL	0.082574	0	SELL_PODXL	SELL - PODXL	SELL
T Cells_CD8 naïve	VascularECs_Arterial EC	SELL	CD34	0.0822083	0	SELL_CD34	SELL - CD34	SELL
T Cells_CD4 naïve	VascularECs_Arterial EC	SELL	PODXL	0.0819098	0	SELL_PODXL	SELL - PODXL	SELL
T Cells_Th17-like	VascularECs_Venular EC	CCL5	ACKR1	0.0815301	0	CCL5_ACKR1	CCL5 - ACKR1	CCL
VascularECs_Capillary EC	VascularECs_Venular EC	CCL14	ACKR1	0.0810466	0	CCL14_ACKR1	CCL14 - ACKR1	CCL
Myeloid Cells_MARCO+ Mac	VascularECs_Venular EC	CCL18	ACKR1	0.0803566	0	CCL18_ACKR1	CCL18 - ACKR1	CCL
Mural Cells_M0	VascularECs_Capillary EC	COL6A2	ITGA1_ITGB1	0.0802592	0	COL6A2_ITGA1_ITGB1	COL6A2 - (ITGA1+ITGB1)	COLLAGEN
T Cells_CD8 naïve	VascularECs_Capillary EC	SELL	CD34	0.080101	0	SELL_CD34	SELL - CD34	SELL
Fibroblasts_PI16+	VascularECs_Capillary EC	LAMA2	ITGA6_ITGB1	0.0796026	0	LAMA2_ITGA6_ITGB1	LAMA2 - (ITGA6+ITGB1)	LAMININ
Myeloid Cells_LAMP3+ DC	VascularECs_Venular EC	CXCL9	ACKR1	0.0795598	0	CXCL9_ACKR1	CXCL9 - ACKR1	CXCL
Myeloid Cells_PVM	VascularECs_Venular EC	CXCL8	ACKR1	0.0790167	0	CXCL8_ACKR1	CXCL8 - ACKR1	CXCL
Myeloid Cells_CD14+ Mo	VascularECs_Venular EC	NAMPT	ITGA5_ITGB1	0.0787638	0	NAMPT_ITGA5_ITGB1	NAMPT - (ITGA5+ITGB1)	VISFATIN
Mural Cells_M0	VascularECs_Capillary EC	COL4A2	ITGA1_ITGB1	0.0784322	0	COL4A2_ITGA1_ITGB1	COL4A2 - (ITGA1+ITGB1)	COLLAGEN
NK/NKT Cells_CD56bright NK	VascularECs_Venular EC	CCL5	ACKR1	0.0777924	0	CCL5_ACKR1	CCL5 - ACKR1	CCL
Fibroblasts_PTN+	VascularECs_Arterial EC	COL6A3	ITGA9_ITGB1	0.0769794	0	COL6A3_ITGA9_ITGB1	COL6A3 - (ITGA9+ITGB1)	COLLAGEN
Myeloid Cells_PVM	VascularECs_Arterial EC	NAMPT	ITGA5_ITGB1	0.0767742	0	NAMPT_ITGA5_ITGB1	NAMPT - (ITGA5+ITGB1)	VISFATIN
Mural Cells_M0	VascularECs_Capillary EC	COL1A2	ITGA1_ITGB1	0.0766638	0	COL1A2_ITGA1_ITGB1	COL1A2 - (ITGA1+ITGB1)	COLLAGEN
B Cells_Naïve B	VascularECs_Arterial EC	SELL	PODXL	0.0765814	0	SELL_PODXL	SELL - PODXL	SELL
NK/NKT Cells_NKT	VascularECs_Arterial EC	CD99	CD99	0.0752806	0	CD99_CD99	CD99 - CD99	CD99
Fibroblasts_PI16+	VascularECs_Capillary EC	CD99	CD99	0.0752756	0	CD99_CD99	CD99 - CD99	CD99
TFCs_F0	VascularECs_Capillary EC	VEGFA	FLT1_KDR	0.0752293	0	VEGFA_VEGFR1R2	VEGFA - VEGFR1R2	VEGF
Fibroblasts_PI16+	VascularECs_Capillary EC	LAMA2	ITGA1_ITGB1	0.0751194	0	LAMA2_ITGA1_ITGB1	LAMA2 - (ITGA1+ITGB1)	LAMININ
B Cells_Memory B2	VascularECs_Arterial EC	SELL	PODXL	0.075048	0	SELL_PODXL	SELL - PODXL	SELL
Fibroblasts_PTN+	VascularECs_Capillary EC	COL6A1	ITGA1_ITGB1	0.0749474	0	COL6A1_ITGA1_ITGB1	COL6A1 - (ITGA1+ITGB1)	COLLAGEN
Fibroblasts_PI16+	VascularECs_Capillary EC	COL1A2	ITGA10_ITGB1	0.0747648	0	COL1A2_ITGA10_ITGB1	COL1A2 - (ITGA10+ITGB1)	COLLAGEN
Fibroblasts_PTN+	VascularECs_Arterial EC	COL1A2	ITGA1_ITGB1	0.0747012	0	COL1A2_ITGA1_ITGB1	COL1A2 - (ITGA1+ITGB1)	COLLAGEN
VascularECs_Capillary EC	VascularECs_Capillary EC	COL4A1	ITGA1_ITGB1	0.0746778	0	COL4A1_ITGA1_ITGB1	COL4A1 - (ITGA1+ITGB1)	COLLAGEN
VascularECs_Arterial EC	VascularECs_Arterial EC	CD46	JAG1	0.0744365	0	CD46_JAG1	CD46 - JAG1	CD46
Fibroblasts_PI16+	VascularECs_Arterial EC	COL6A2	ITGA1_ITGB1	0.0744344	0	COL6A2_ITGA1_ITGB1	COL6A2 - (ITGA1+ITGB1)	COLLAGEN
T Cells_Trm	VascularECs_Arterial EC	CD99	CD99	0.0742998	0	CD99_CD99	CD99 - CD99	CD99
T Cells_Th1-like	VascularECs_Arterial EC	CD99	CD99	0.0742113	0	CD99_CD99	CD99 - CD99	CD99
Fibroblasts_PI16+	VascularECs_Arterial EC	COL6A1	ITGA9_ITGB1	0.0738614	0	COL6A1_ITGA9_ITGB1	COL6A1 - (ITGA9+ITGB1)	COLLAGEN
Fibroblasts_PI16+	VascularECs_Venular EC	FN1	ITGA5_ITGB1	0.0735532	0	FN1_ITGA5_ITGB1	FN1 - (ITGA5+ITGB1)	FN1
VascularECs_Capillary EC	VascularECs_Capillary EC	COL4A2	ITGA1_ITGB1	0.0735061	0	COL4A2_ITGA1_ITGB1	COL4A2 - (ITGA1+ITGB1)	COLLAGEN
Fibroblasts_PI16+	VascularECs_Arterial EC	VEGFB	FLT1	0.0730396	0	VEGFB_VEGFR1	VEGFB - VEGFR1	VEGF
NK/NKT Cells_NKT	VascularECs_Venular EC	CD99	CD99	0.0724766	0	CD99_CD99	CD99 - CD99	CD99
T Cells_γδT	VascularECs_Arterial EC	CD99	CD99	0.0721997	0	CD99_CD99	CD99 - CD99	CD99
Myeloid Cells_CD16+ Mo	VascularECs_Venular EC	NAMPT	ITGA5_ITGB1	0.0719076	0	NAMPT_ITGA5_ITGB1	NAMPT - (ITGA5+ITGB1)	VISFATIN
T Cells_Trm	VascularECs_Venular EC	CD99	CD99	0.0715295	0	CD99_CD99	CD99 - CD99	CD99
T Cells_Th1-like	VascularECs_Venular EC	CD99	CD99	0.0714441	0	CD99_CD99	CD99 - CD99	CD99
T Cells_CX3CR1+ Teff	VascularECs_Arterial EC	CD99	CD99	0.0713327	0	CD99_CD99	CD99 - CD99	CD99
TFCs_F0	VascularECs_Capillary EC	VEGFA	FLT1	0.0710545	0	VEGFA_VEGFR1	VEGFA - VEGFR1	VEGF
VascularECs_Venular EC	VascularECs_Capillary EC	ESAM	ESAM	0.0709714	0	ESAM_ESAM	ESAM - ESAM	ESAM
VascularECs_Capillary EC	VascularECs_Venular EC	ESAM	ESAM	0.0709714	0	ESAM_ESAM	ESAM - ESAM	ESAM
Myeloid Cells_Neutrophils	VascularECs_Venular EC	SELL	CD34	0.0708838	0	SELL_CD34	SELL - CD34	SELL
T Cells_CD4 naïve	VascularECs_Capillary EC	SELL	PODXL	0.0706187	0	SELL_PODXL	SELL - PODXL	SELL
Myeloid Cells_pDC	VascularECs_Capillary EC	VEGFB	FLT1	0.0704012	0	VEGFB_VEGFR1	VEGFB - VEGFR1	VEGF
T Cells_CD4 naïve	VascularECs_Arterial EC	SELL	CD34	0.0703019	0	SELL_CD34	SELL - CD34	SELL
Mural Cells_M0	VascularECs_Arterial EC	COL6A2	ITGA9_ITGB1	0.0699695	0	COL6A2_ITGA9_ITGB1	COL6A2 - (ITGA9+ITGB1)	COLLAGEN
Fibroblasts_PTN+	VascularECs_Arterial EC	COL6A2	ITGA1_ITGB1	0.0696367	0	COL6A2_ITGA1_ITGB1	COL6A2 - (ITGA1+ITGB1)	COLLAGEN
Myeloid Cells_pDC	VascularECs_Venular EC	SELL	CD34	0.0695655	0	SELL_CD34	SELL - CD34	SELL
T Cells_γδT	VascularECs_Venular EC	CD99	CD99	0.0695018	0	CD99_CD99	CD99 - CD99	CD99
Myeloid Cells_RTM	VascularECs_Venular EC	CXCL8	ACKR1	0.0694256	0	CXCL8_ACKR1	CXCL8 - ACKR1	CXCL
Myeloid Cells_ELMO1+ Mac	VascularECs_Arterial EC	NAMPT	ITGA5_ITGB1	0.0692665	0	NAMPT_ITGA5_ITGB1	NAMPT - (ITGA5+ITGB1)	VISFATIN
Mural Cells_M1	VascularECs_Capillary EC	COL6A2	ITGA1_ITGB1	0.0688993	0	COL6A2_ITGA1_ITGB1	COL6A2 - (ITGA1+ITGB1)	COLLAGEN
Fibroblasts_PI16+	VascularECs_Arterial EC	COL1A1	ITGA1_ITGB1	0.0688203	0	COL1A1_ITGA1_ITGB1	COL1A1 - (ITGA1+ITGB1)	COLLAGEN
T Cells_CX3CR1+ Teff	VascularECs_Venular EC	CD99	CD99	0.0686648	0	CD99_CD99	CD99 - CD99	CD99
T Cells_CD4 naïve	VascularECs_Capillary EC	SELL	CD34	0.068477	0	SELL_CD34	SELL - CD34	SELL
Fibroblasts_PI16+	VascularECs_Venular EC	VEGFB	FLT1	0.0683738	0	VEGFB_VEGFR1	VEGFB - VEGFR1	VEGF
Mural Cells_M0	VascularECs_Arterial EC	COL4A2	ITGA9_ITGB1	0.0683593	0	COL4A2_ITGA9_ITGB1	COL4A2 - (ITGA9+ITGB1)	COLLAGEN
NK/NKT Cells_CD56dim NK	VascularECs_Arterial EC	CD99	CD99	0.0682484	0	CD99_CD99	CD99 - CD99	CD99
T Cells_Tph	VascularECs_Arterial EC	CD99	CD99	0.0678419	0	CD99_CD99	CD99 - CD99	CD99
T Cells_GZMK+ Tex	VascularECs_Arterial EC	CD99	CD99	0.0677958	0	CD99_CD99	CD99 - CD99	CD99
Fibroblasts_PTN+	VascularECs_Arterial EC	LAMA2	ITGA1_ITGB1	0.067303	0	LAMA2_ITGA1_ITGB1	LAMA2 - (ITGA1+ITGB1)	LAMININ
Fibroblasts_PI16+	VascularECs_Capillary EC	COL6A3	ITGA1_ITGB1	0.0672655	0	COL6A3_ITGA1_ITGB1	COL6A3 - (ITGA1+ITGB1)	COLLAGEN
Fibroblasts_PTN+	VascularECs_Capillary EC	COL1A2	ITGA10_ITGB1	0.0669819	0	COL1A2_ITGA10_ITGB1	COL1A2 - (ITGA10+ITGB1)	COLLAGEN
Mural Cells_M0	VascularECs_Arterial EC	COL1A2	ITGA9_ITGB1	0.0668015	0	COL1A2_ITGA9_ITGB1	COL1A2 - (ITGA9+ITGB1)	COLLAGEN
Fibroblasts_PI16+	VascularECs_Capillary EC	COL6A2	ITGA10_ITGB1	0.0667407	0	COL6A2_ITGA10_ITGB1	COL6A2 - (ITGA10+ITGB1)	COLLAGEN
Fibroblasts_PI16+	VascularECs_Venular EC	LAMA2	ITGA6_ITGB1	0.0666617	0	LAMA2_ITGA6_ITGB1	LAMA2 - (ITGA6+ITGB1)	LAMININ
Myeloid Cells_pDC	VascularECs_Arterial EC	PPIA	BSG	0.0666254	0	PPIA_BSG	PPIA - BSG	CypA
Myeloid Cells_pDC	VascularECs_Venular EC	PPIA	BSG	0.0664632	0	PPIA_BSG	PPIA - BSG	CypA
Myeloid Cells_cDC1	VascularECs_Arterial EC	PPIA	BSG	0.0662598	0	PPIA_BSG	PPIA - BSG	CypA
Myeloid Cells_cDC1	VascularECs_Venular EC	PPIA	BSG	0.0660985	0	PPIA_BSG	PPIA - BSG	CypA
B Cells_Naïve B	VascularECs_Capillary EC	SELL	PODXL	0.0659721	0	SELL_PODXL	SELL - PODXL	SELL
Myeloid Cells_CD14+ Mo	VascularECs_Venular EC	PECAM1	PECAM1	0.0659027	0	PECAM1_PECAM1	PECAM1 - PECAM1	PECAM1
Fibroblasts_PI16+	VascularECs_Venular EC	COL1A2	ITGA10_ITGB1	0.0657386	0	COL1A2_ITGA10_ITGB1	COL1A2 - (ITGA10+ITGB1)	COLLAGEN
NK/NKT Cells_CD56dim NK	VascularECs_Venular EC	CD99	CD99	0.0656877	0	CD99_CD99	CD99 - CD99	CD99
B Cells_Naïve B	VascularECs_Arterial EC	SELL	CD34	0.0656746	0	SELL_CD34	SELL - CD34	SELL
Mural Cells_M1	VascularECs_Capillary EC	ESAM	ESAM	0.0655238	0	ESAM_ESAM	ESAM - ESAM	ESAM
Fibroblasts_PI16+	VascularECs_Arterial EC	LAMA2	ITGA9_ITGB1	0.0654417	0	LAMA2_ITGA9_ITGB1	LAMA2 - (ITGA9+ITGB1)	LAMININ
T Cells_Tph	VascularECs_Venular EC	CD99	CD99	0.0652954	0	CD99_CD99	CD99 - CD99	CD99
Fibroblasts_PTN+	VascularECs_Arterial EC	COL6A1	ITGA9_ITGB1	0.0652903	0	COL6A1_ITGA9_ITGB1	COL6A1 - (ITGA9+ITGB1)	COLLAGEN
T Cells_GZMK+ Tex	VascularECs_Venular EC	CD99	CD99	0.0652509	0	CD99_CD99	CD99 - CD99	CD99
T Cells_CD8 naïve	VascularECs_Venular EC	SELL	CD34	0.0652046	0	SELL_CD34	SELL - CD34	SELL
VascularECs_Capillary EC	VascularECs_Arterial EC	COL4A1	ITGA9_ITGB1	0.065053	0	COL4A1_ITGA9_ITGB1	COL4A1 - (ITGA9+ITGB1)	COLLAGEN
T Cells_Tem	VascularECs_Arterial EC	CD99	CD99	0.0649354	0	CD99_CD99	CD99 - CD99	CD99
Myeloid Cells_CD14+ Mo	VascularECs_Capillary EC	PECAM1	PECAM1	0.0648998	0	PECAM1_PECAM1	PECAM1 - PECAM1	PECAM1
Fibroblasts_PI16+	VascularECs_Arterial EC	LAMA2	ITGA6_ITGB1	0.0647429	0	LAMA2_ITGA6_ITGB1	LAMA2 - (ITGA6+ITGB1)	LAMININ
B Cells_Memory B2	VascularECs_Capillary EC	SELL	PODXL	0.0646362	0	SELL_PODXL	SELL - PODXL	SELL
Myeloid Cells_PVM	VascularECs_Venular EC	NAMPT	ITGA5_ITGB1	0.0646361	0	NAMPT_ITGA5_ITGB1	NAMPT - (ITGA5+ITGB1)	VISFATIN
Myeloid Cells_CD14+ Mo	VascularECs_Arterial EC	PECAM1	PECAM1	0.0643584	0	PECAM1_PECAM1	PECAM1 - PECAM1	PECAM1
B Cells_Memory B2	VascularECs_Arterial EC	SELL	CD34	0.0643444	0	SELL_CD34	SELL - CD34	SELL
VascularECs_Arterial EC	VascularECs_Capillary EC	JAG1	NOTCH4	0.0640617	0	JAG1_NOTCH4	JAG1 - NOTCH4	NOTCH
Myeloid Cells_cDC2	VascularECs_Arterial EC	PPIA	BSG	0.0640473	0.03	PPIA_BSG	PPIA - BSG	CypA
Fibroblasts_PI16+	VascularECs_Capillary EC	COL1A2	ITGA9_ITGB1	0.064047	0	COL1A2_ITGA9_ITGB1	COL1A2 - (ITGA9+ITGB1)	COLLAGEN
VascularECs_Capillary EC	VascularECs_Arterial EC	COL4A2	ITGA9_ITGB1	0.0640219	0	COL4A2_ITGA9_ITGB1	COL4A2 - (ITGA9+ITGB1)	COLLAGEN
B Cells_Naïve B	VascularECs_Capillary EC	SELL	CD34	0.0639616	0	SELL_CD34	SELL - CD34	SELL
Myeloid Cells_cDC2	VascularECs_Venular EC	PPIA	BSG	0.0638909	0.01	PPIA_BSG	PPIA - BSG	CypA
T Cells_Tfh	VascularECs_Arterial EC	CD99	CD99	0.0638724	0	CD99_CD99	CD99 - CD99	CD99
Fibroblasts_PI16+	VascularECs_Capillary EC	LAMB2	ITGA6_ITGB1	0.0637397	0	LAMB2_ITGA6_ITGB1	LAMB2 - (ITGA6+ITGB1)	LAMININ
NK/NKT Cells_CD56bright NK	VascularECs_Venular EC	SELL	PODXL	0.0634223	0	SELL_PODXL	SELL - PODXL	SELL
Myeloid Cells_CXCL10+inflam Mac	VascularECs_Arterial EC	PPIA	BSG	0.0629792	0.04	PPIA_BSG	PPIA - BSG	CypA
Myeloid Cells_CXCL10+inflam Mac	VascularECs_Venular EC	PPIA	BSG	0.0628253	0.04	PPIA_BSG	PPIA - BSG	CypA
T Cells_CX3CR1+ Teff	VascularECs_Venular EC	PPIA	BSG	0.0627022	0.02	PPIA_BSG	PPIA - BSG	CypA
B Cells_Memory B2	VascularECs_Capillary EC	SELL	CD34	0.0626637	0	SELL_CD34	SELL - CD34	SELL
Myeloid Cells_LAMP3+ DC	VascularECs_Venular EC	PPIA	BSG	0.0625663	0.04	PPIA_BSG	PPIA - BSG	CypA
Myeloid Cells_TCR+ Mac	VascularECs_Arterial EC	NAMPT	ITGA5_ITGB1	0.0625603	0	NAMPT_ITGA5_ITGB1	NAMPT - (ITGA5+ITGB1)	VISFATIN
T Cells_Tem	VascularECs_Venular EC	CD99	CD99	0.0624907	0	CD99_CD99	CD99 - CD99	CD99
Fibroblasts_PTN+	VascularECs_Capillary EC	COL6A2	ITGA10_ITGB1	0.0624054	0	COL6A2_ITGA10_ITGB1	COL6A2 - (ITGA10+ITGB1)	COLLAGEN
VascularECs_Venular EC	VascularECs_Arterial EC	ESAM	ESAM	0.0623299	0	ESAM_ESAM	ESAM - ESAM	ESAM
VascularECs_Arterial EC	VascularECs_Venular EC	ESAM	ESAM	0.0623299	0	ESAM_ESAM	ESAM - ESAM	ESAM
NK/NKT Cells_CD56dim NK	VascularECs_Venular EC	PPIA	BSG	0.0622306	0.03	PPIA_BSG	PPIA - BSG	CypA
T Cells_Teff	VascularECs_Capillary EC	GZMA	F2RL3	0.062193	0	GZMA_F2RL3	GZMA - F2RL3	PARs
Myeloid Cells_cDC2	VascularECs_Arterial EC	NAMPT	ITGA5_ITGB1	0.062188	0	NAMPT_ITGA5_ITGB1	NAMPT - (ITGA5+ITGB1)	VISFATIN
NK/NKT Cells_NKT	VascularECs_Venular EC	PPIA	BSG	0.0621141	0.03	PPIA_BSG	PPIA - BSG	CypA
Myeloid Cells_pDC	VascularECs_Capillary EC	PPIA	BSG	0.0618497	0	PPIA_BSG	PPIA - BSG	CypA
Fibroblasts_PI16+	VascularECs_Capillary EC	COL1A1	ITGA10_ITGB1	0.0616682	0	COL1A1_ITGA10_ITGB1	COL1A1 - (ITGA10+ITGB1)	COLLAGEN
Myeloid Cells_cDC1	VascularECs_Capillary EC	PPIA	BSG	0.0615086	0	PPIA_BSG	PPIA - BSG	CypA
Mural Cells_M1	VascularECs_Arterial EC	PGF	FLT1	0.0614977	0	PGF_VEGFR1	PGF - VEGFR1	VEGF
T Cells_Tfh	VascularECs_Venular EC	CD99	CD99	0.061465	0	CD99_CD99	CD99 - CD99	CD99
Myeloid Cells_MARCO+ Mac	VascularECs_Arterial EC	FN1	ITGA5_ITGB1	0.0612522	0	FN1_ITGA5_ITGB1	FN1 - (ITGA5+ITGB1)	FN1
Myeloid Cells_IL1B+inflam Mac	VascularECs_Arterial EC	NAMPT	ITGA5_ITGB1	0.0611701	0	NAMPT_ITGA5_ITGB1	NAMPT - (ITGA5+ITGB1)	VISFATIN
Myeloid Cells_CD14+ Mo	VascularECs_Capillary EC	NAMPT	ITGA5_ITGB1	0.0611001	0	NAMPT_ITGA5_ITGB1	NAMPT - (ITGA5+ITGB1)	VISFATIN
Fibroblasts_PI16+	VascularECs_Venular EC	COL1A2	ITGA1_ITGB1	0.0608665	0	COL1A2_ITGA1_ITGB1	COL1A2 - (ITGA1+ITGB1)	COLLAGEN
T Cells_Tem	VascularECs_Capillary EC	GZMA	F2RL3	0.0607431	0	GZMA_F2RL3	GZMA - F2RL3	PARs
Mural Cells_M0	VascularECs_Capillary EC	COL4A1	ITGA1_ITGB1	0.0605218	0	COL4A1_ITGA1_ITGB1	COL4A1 - (ITGA1+ITGB1)	COLLAGEN
TFCs_F0	VascularECs_Capillary EC	VEGFA	KDR	0.0604483	0	VEGFA_VEGFR2	VEGFA - VEGFR2	VEGF
TFCs_F1	VascularECs_Arterial EC	VEGFA	FLT1	0.0603544	0	VEGFA_VEGFR1	VEGFA - VEGFR1	VEGF
Mural Cells_M1	VascularECs_Capillary EC	JAG1	NOTCH4	0.0603377	0	JAG1_NOTCH4	JAG1 - NOTCH4	NOTCH
Fibroblasts_PI16+	VascularECs_Capillary EC	LAMB2	ITGA1_ITGB1	0.0600916	0	LAMB2_ITGA1_ITGB1	LAMB2 - (ITGA1+ITGB1)	LAMININ
Mural Cells_M1	VascularECs_Arterial EC	COL6A2	ITGA9_ITGB1	0.059971	0	COL6A2_ITGA9_ITGB1	COL6A2 - (ITGA9+ITGB1)	COLLAGEN
VascularECs_Arterial EC	VascularECs_Arterial EC	JAG1	NOTCH4	0.0597999	0	JAG1_NOTCH4	JAG1 - NOTCH4	NOTCH
Fibroblasts_PI16+	VascularECs_Arterial EC	FN1	ITGAV_ITGB1	0.0596966	0	FN1_ITGAV_ITGB1	FN1 - (ITGAV+ITGB1)	FN1
NK/NKT Cells_NKT	VascularECs_Capillary EC	CD99	CD99	0.0596626	0	CD99_CD99	CD99 - CD99	CD99
Fibroblasts_PI16+	VascularECs_Venular EC	COL1A2	ITGA9_ITGB1	0.0596182	0	COL1A2_ITGA9_ITGB1	COL1A2 - (ITGA9+ITGB1)	COLLAGEN
Myeloid Cells_cDC2	VascularECs_Capillary EC	PPIA	BSG	0.0594446	0	PPIA_BSG	PPIA - BSG	CypA
Myeloid Cells_CXCL10+inflam Mac	VascularECs_Arterial EC	NAMPT	ITGA5_ITGB1	0.0589173	0	NAMPT_ITGA5_ITGB1	NAMPT - (ITGA5+ITGB1)	VISFATIN
T Cells_Trm	VascularECs_Capillary EC	CD99	CD99	0.0588722	0	CD99_CD99	CD99 - CD99	CD99
Fibroblasts_PTN+	VascularECs_Venular EC	COL1A2	ITGA10_ITGB1	0.0588356	0	COL1A2_ITGA10_ITGB1	COL1A2 - (ITGA10+ITGB1)	COLLAGEN
T Cells_Th1-like	VascularECs_Capillary EC	CD99	CD99	0.058801	0	CD99_CD99	CD99 - CD99	CD99
NK/NKT Cells_CD56dim NK	VascularECs_Capillary EC	GZMA	F2RL3	0.0587826	0	GZMA_F2RL3	GZMA - F2RL3	PARs
Fibroblasts_PTN+	VascularECs_Capillary EC	COL4A2	ITGA1_ITGB1	0.0586711	0	COL4A2_ITGA1_ITGB1	COL4A2 - (ITGA1+ITGB1)	COLLAGEN
Myeloid Cells_CD14+ Mo	VascularECs_Arterial EC	SELL	PODXL	0.0586475	0	SELL_PODXL	SELL - PODXL	SELL
Fibroblasts_PI16+	VascularECs_Venular EC	COL6A2	ITGA10_ITGB1	0.0586219	0	COL6A2_ITGA10_ITGB1	COL6A2 - (ITGA10+ITGB1)	COLLAGEN
Fibroblasts_PI16+	VascularECs_Arterial EC	COL6A3	ITGA9_ITGB1	0.0585356	0	COL6A3_ITGA9_ITGB1	COL6A3 - (ITGA9+ITGB1)	COLLAGEN
Myeloid Cells_ELMO1+ Mac	VascularECs_Venular EC	NAMPT	ITGA5_ITGB1	0.0582405	0	NAMPT_ITGA5_ITGB1	NAMPT - (ITGA5+ITGB1)	VISFATIN
T Cells_Teff	VascularECs_Arterial EC	CD99	CD99	0.0582202	0	CD99_CD99	CD99 - CD99	CD99
Fibroblasts_PTN+	VascularECs_Capillary EC	COL4A1	ITGA1_ITGB1	0.0578108	0	COL4A1_ITGA1_ITGB1	COL4A1 - (ITGA1+ITGB1)	COLLAGEN
Mural Cells_M1	VascularECs_Venular EC	PGF	FLT1	0.0575235	0	PGF_VEGFR1	PGF - VEGFR1	VEGF
Mural Cells_M1	VascularECs_Arterial EC	ESAM	ESAM	0.0575044	0	ESAM_ESAM	ESAM - ESAM	ESAM
Myeloid Cells_pDC	VascularECs_Venular EC	PECAM1	PECAM1	0.0574743	0	PECAM1_PECAM1	PECAM1 - PECAM1	PECAM1
Fibroblasts_PTN+	VascularECs_Capillary EC	COL1A2	ITGA9_ITGB1	0.0573107	0	COL1A2_ITGA9_ITGB1	COL1A2 - (ITGA9+ITGB1)	COLLAGEN
Fibroblasts_PTN+	VascularECs_Arterial EC	COL1A1	ITGA1_ITGB1	0.0572358	0	COL1A1_ITGA1_ITGB1	COL1A1 - (ITGA1+ITGB1)	COLLAGEN
T Cells_γδT	VascularECs_Capillary EC	CD99	CD99	0.0571813	0	CD99_CD99	CD99 - CD99	CD99
Fibroblasts_PI16+	VascularECs_Capillary EC	COL6A2	ITGA9_ITGB1	0.0571022	0	COL6A2_ITGA9_ITGB1	COL6A2 - (ITGA9+ITGB1)	COLLAGEN
Fibroblasts_PTN+	VascularECs_Venular EC	PTN	NCL	0.0570744	0	PTN_NCL	PTN - NCL	PTN
Fibroblasts_PI16+	VascularECs_Capillary EC	FN1	ITGA5_ITGB1	0.0569857	0	FN1_ITGA5_ITGB1	FN1 - (ITGA5+ITGB1)	FN1
Myeloid Cells_pDC	VascularECs_Capillary EC	PECAM1	PECAM1	0.0565919	0	PECAM1_PECAM1	PECAM1 - PECAM1	PECAM1
T Cells_CX3CR1+ Teff	VascularECs_Capillary EC	CD99	CD99	0.0564837	0	CD99_CD99	CD99 - CD99	CD99
TFCs_F1	VascularECs_Venular EC	VEGFA	FLT1	0.0564496	0	VEGFA_VEGFR1	VEGFA - VEGFR1	VEGF
Mural Cells_M1	VascularECs_Arterial EC	JAG1	NOTCH4	0.0563088	0	JAG1_NOTCH4	JAG1 - NOTCH4	NOTCH
Fibroblasts_PTN+	VascularECs_Arterial EC	CD99	CD99	0.0561394	0	CD99_CD99	CD99 - CD99	CD99
Myeloid Cells_pDC	VascularECs_Arterial EC	PECAM1	PECAM1	0.0561156	0	PECAM1_PECAM1	PECAM1 - PECAM1	PECAM1
Myeloid Cells_CXCL10+inflam Mac	VascularECs_Venular EC	CXCL11	ACKR1	0.0560919	0	CXCL11_ACKR1	CXCL11 - ACKR1	CXCL
T Cells_Teff	VascularECs_Venular EC	CD99	CD99	0.0560132	0	CD99_CD99	CD99 - CD99	CD99
Myeloid Cells_CD16+ Mo	VascularECs_Capillary EC	NAMPT	ITGA5_ITGB1	0.0556885	0	NAMPT_ITGA5_ITGB1	NAMPT - (ITGA5+ITGB1)	VISFATIN
T Cells_CD4 naïve	VascularECs_Venular EC	SELL	CD34	0.0556117	0	SELL_CD34	SELL - CD34	SELL
Fibroblasts_PTN+	VascularECs_Venular EC	COL6A2	ITGA10_ITGB1	0.054783	0	COL6A2_ITGA10_ITGB1	COL6A2 - (ITGA10+ITGB1)	COLLAGEN
Myeloid Cells_pDC	VascularECs_Arterial EC	CD99	CD99	0.0547044	0	CD99_CD99	CD99 - CD99	CD99
Fibroblasts_PTN+	VascularECs_Venular EC	COL1A2	ITGA1_ITGB1	0.0544453	0	COL1A2_ITGA1_ITGB1	COL1A2 - (ITGA1+ITGB1)	COLLAGEN
T Cells_CX3CR1+ Teff	VascularECs_Capillary EC	GZMA	F2RL3	0.0543918	0	GZMA_F2RL3	GZMA - F2RL3	PARs
Fibroblasts_PI16+	VascularECs_Venular EC	COL6A2	ITGA1_ITGB1	0.0542466	0	COL6A2_ITGA1_ITGB1	COL6A2 - (ITGA1+ITGB1)	COLLAGEN
Fibroblasts_PTN+	VascularECs_Venular EC	LAMA2	ITGA6_ITGB4	0.0542401	0	LAMA2_ITGA6_ITGB4	LAMA2 - (ITGA6+ITGB4)	LAMININ
Myeloid Cells_Neutrophils	VascularECs_Venular EC	SELL	PODXL	0.0541497	0	SELL_PODXL	SELL - PODXL	SELL
Fibroblasts_PI16+	VascularECs_Venular EC	COL1A1	ITGA10_ITGB1	0.0541306	0	COL1A1_ITGA10_ITGB1	COL1A1 - (ITGA10+ITGB1)	COLLAGEN
Fibroblasts_PTN+	VascularECs_Venular EC	CD99	CD99	0.0540067	0	CD99_CD99	CD99 - CD99	CD99
NK/NKT Cells_CD56dim NK	VascularECs_Capillary EC	CD99	CD99	0.0540041	0	CD99_CD99	CD99 - CD99	CD99
VascularECs_Capillary EC	VascularECs_Arterial EC	CD46	JAG1	0.0538528	0	CD46_JAG1	CD46 - JAG1	CD46
VascularECs_Arterial EC	VascularECs_Arterial EC	EFNB2	EPHA4	0.0537261	0	EFNB2_EPHA4	EFNB2 - EPHA4	EPHB
T Cells_Tex	VascularECs_Arterial EC	CD99	CD99	0.0536922	0	CD99_CD99	CD99 - CD99	CD99
T Cells_Tph	VascularECs_Capillary EC	CD99	CD99	0.0536775	0	CD99_CD99	CD99 - CD99	CD99
T Cells_GZMK+ Tex	VascularECs_Capillary EC	CD99	CD99	0.0536405	0	CD99_CD99	CD99 - CD99	CD99
Fibroblasts_PTN+	VascularECs_Arterial EC	PTN	NCL	0.0535147	0	PTN_NCL	PTN - NCL	PTN
T Cells_Th17-like	VascularECs_Arterial EC	CD99	CD99	0.0534259	0	CD99_CD99	CD99 - CD99	CD99
Fibroblasts_PTN+	VascularECs_Capillary EC	COL6A2	ITGA9_ITGB1	0.0533572	0	COL6A2_ITGA9_ITGB1	COL6A2 - (ITGA9+ITGB1)	COLLAGEN
Fibroblasts_PTN+	VascularECs_Venular EC	COL1A2	ITGA9_ITGB1	0.0533212	0	COL1A2_ITGA9_ITGB1	COL1A2 - (ITGA9+ITGB1)	COLLAGEN
Fibroblasts_PI16+	VascularECs_Venular EC	LAMB2	ITGA6_ITGB1	0.0532285	0	LAMB2_ITGA6_ITGB1	LAMB2 - (ITGA6+ITGB1)	LAMININ
Fibroblasts_PI16+	VascularECs_Venular EC	COL6A2	ITGA9_ITGB1	0.0531263	0	COL6A2_ITGA9_ITGB1	COL6A2 - (ITGA9+ITGB1)	COLLAGEN
Myeloid Cells_pDC	VascularECs_Venular EC	SELL	PODXL	0.0531248	0	SELL_PODXL	SELL - PODXL	SELL
Myeloid Cells_cDC2	VascularECs_Venular EC	CXCL8	ACKR1	0.0529426	0	CXCL8_ACKR1	CXCL8 - ACKR1	CXCL
Fibroblasts_PTN+	VascularECs_Arterial EC	COL6A3	ITGA1_ITGB1	0.0528292	0	COL6A3_ITGA1_ITGB1	COL6A3 - (ITGA1+ITGB1)	COLLAGEN
Fibroblasts_PI16+	VascularECs_Capillary EC	COL1A1	ITGA9_ITGB1	0.0527209	0	COL1A1_ITGA9_ITGB1	COL1A1 - (ITGA9+ITGB1)	COLLAGEN
Myeloid Cells_pDC	VascularECs_Venular EC	CD99	CD99	0.0526232	0	CD99_CD99	CD99 - CD99	CD99
Mural Cells_M0	VascularECs_Arterial EC	COL4A1	ITGA9_ITGB1	0.0526177	0	COL4A1_ITGA9_ITGB1	COL4A1 - (ITGA9+ITGB1)	COLLAGEN
Myeloid Cells_TCR+ Mac	VascularECs_Venular EC	NAMPT	ITGA5_ITGB1	0.0525416	0	NAMPT_ITGA5_ITGB1	NAMPT - (ITGA5+ITGB1)	VISFATIN
Myeloid Cells_MARCO+ Mac	VascularECs_Arterial EC	CD99	CD99	0.0523548	0	CD99_CD99	CD99 - CD99	CD99
Mural Cells_M1	VascularECs_Capillary EC	COL4A2	ITGA1_ITGB1	0.0522739	0	COL4A2_ITGA1_ITGB1	COL4A2 - (ITGA1+ITGB1)	COLLAGEN
Fibroblasts_PI16+	VascularECs_Arterial EC	LAMB2	ITGA9_ITGB1	0.0522406	0	LAMB2_ITGA9_ITGB1	LAMB2 - (ITGA9+ITGB1)	LAMININ
Myeloid Cells_cDC2	VascularECs_Venular EC	NAMPT	ITGA5_ITGB1	0.0522256	0	NAMPT_ITGA5_ITGB1	NAMPT - (ITGA5+ITGB1)	VISFATIN
B Cells_Naïve B	VascularECs_Venular EC	SELL	CD34	0.0518974	0	SELL_CD34	SELL - CD34	SELL
Fibroblasts_PI16+	VascularECs_Arterial EC	LAMB2	ITGA6_ITGB1	0.051675	0	LAMB2_ITGA6_ITGB1	LAMB2 - (ITGA6+ITGB1)	LAMININ
T Cells_Tex	VascularECs_Venular EC	CD99	CD99	0.0516474	0	CD99_CD99	CD99 - CD99	CD99
T Cells_GZMK+ Tex	VascularECs_Capillary EC	GZMA	F2RL3	0.0515711	0	GZMA_F2RL3	GZMA - F2RL3	PARs
Fibroblasts_PTN+	VascularECs_Capillary EC	LAMA2	ITGA9_ITGB1	0.0515389	0	LAMA2_ITGA9_ITGB1	LAMA2 - (ITGA9+ITGB1)	LAMININ
Myeloid Cells_MARCO+ Mac	VascularECs_Venular EC	FN1	ITGA5_ITGB1	0.0514314	0	FN1_ITGA5_ITGB1	FN1 - (ITGA5+ITGB1)	FN1
T Cells_Th17-like	VascularECs_Venular EC	CD99	CD99	0.0513907	0	CD99_CD99	CD99 - CD99	CD99
Myeloid Cells_IL1B+inflam Mac	VascularECs_Venular EC	NAMPT	ITGA5_ITGB1	0.0513618	0	NAMPT_ITGA5_ITGB1	NAMPT - (ITGA5+ITGB1)	VISFATIN
T Cells_Tem	VascularECs_Capillary EC	CD99	CD99	0.0513445	0	CD99_CD99	CD99 - CD99	CD99
NK/NKT Cells_NKT	VascularECs_Capillary EC	GZMA	F2RL3	0.0513243	0	GZMA_F2RL3	GZMA - F2RL3	PARs
Fibroblasts_PTN+	VascularECs_Capillary EC	COL1A1	ITGA10_ITGB1	0.0512214	0	COL1A1_ITGA10_ITGB1	COL1A1 - (ITGA10+ITGB1)	COLLAGEN
Fibroblasts_PTN+	VascularECs_Capillary EC	PTN	NCL	0.0511876	0	PTN_NCL	PTN - NCL	PTN
Myeloid Cells_RTM	VascularECs_Arterial EC	NAMPT	ITGA5_ITGB1	0.0510168	0	NAMPT_ITGA5_ITGB1	NAMPT - (ITGA5+ITGB1)	VISFATIN
Fibroblasts_PTN+	VascularECs_Arterial EC	COL4A2	ITGA9_ITGB1	0.0509956	0	COL4A2_ITGA9_ITGB1	COL4A2 - (ITGA9+ITGB1)	COLLAGEN
TFCs_F0	VascularECs_Capillary EC	ESAM	ESAM	0.0508379	0	ESAM_ESAM	ESAM - ESAM	ESAM
B Cells_Memory B2	VascularECs_Venular EC	SELL	CD34	0.050831	0	SELL_CD34	SELL - CD34	SELL
Mural Cells_M0	VascularECs_Arterial EC	CD99	CD99	0.0507409	0	CD99_CD99	CD99 - CD99	CD99
Fibroblasts_PTN+	VascularECs_Venular EC	COL6A2	ITGA1_ITGB1	0.0506788	0	COL6A2_ITGA1_ITGB1	COL6A2 - (ITGA1+ITGB1)	COLLAGEN
Fibroblasts_PI16+	VascularECs_Arterial EC	COL6A1	ITGA1_ITGB1	0.0506357	0	COL6A1_ITGA1_ITGB1	COL6A1 - (ITGA1+ITGB1)	COLLAGEN
T Cells_Tfh	VascularECs_Capillary EC	CD99	CD99	0.0504919	0	CD99_CD99	CD99 - CD99	CD99
Myeloid Cells_CD14+ Mo	VascularECs_Capillary EC	SELL	PODXL	0.0503871	0	SELL_PODXL	SELL - PODXL	SELL
Myeloid Cells_MARCO+ Mac	VascularECs_Venular EC	CD99	CD99	0.0503582	0	CD99_CD99	CD99 - CD99	CD99
Myeloid Cells_cDC1	VascularECs_Arterial EC	NAMPT	ITGA5_ITGB1	0.0503153	0	NAMPT_ITGA5_ITGB1	NAMPT - (ITGA5+ITGB1)	VISFATIN
Fibroblasts_PTN+	VascularECs_Arterial EC	COL4A1	ITGA9_ITGB1	0.0502419	0	COL4A1_ITGA9_ITGB1	COL4A1 - (ITGA9+ITGB1)	COLLAGEN
Myeloid Cells_CD14+ Mo	VascularECs_Arterial EC	SELL	CD34	0.0501561	0	SELL_CD34	SELL - CD34	SELL
Fibroblasts_PI16+	VascularECs_Venular EC	COL1A1	ITGA1_ITGB1	0.0500727	0	COL1A1_ITGA1_ITGB1	COL1A1 - (ITGA1+ITGB1)	COLLAGEN
Myeloid Cells_PVM	VascularECs_Capillary EC	NAMPT	ITGA5_ITGB1	0.0499689	0	NAMPT_ITGA5_ITGB1	NAMPT - (ITGA5+ITGB1)	VISFATIN
Mural Cells_M0	VascularECs_Capillary EC	LAMA4	ITGA6_ITGB1	0.0498258	0	LAMA4_ITGA6_ITGB1	LAMA4 - (ITGA6+ITGB1)	LAMININ
T Cells_CD8 naïve	VascularECs_Venular EC	SELL	PODXL	0.0497395	0	SELL_PODXL	SELL - PODXL	SELL
Fibroblasts_PTN+	VascularECs_Venular EC	COL6A2	ITGA9_ITGB1	0.0496284	0	COL6A2_ITGA9_ITGB1	COL6A2 - (ITGA9+ITGB1)	COLLAGEN
Fibroblasts_PI16+	VascularECs_Capillary EC	TNXB	ITGA9_ITGB1	0.0494793	0	TNXB_ITGA9_ITGB1	TNXB - (ITGA9+ITGB1)	TENASCIN
Myeloid Cells_CXCL10+inflam Mac	VascularECs_Venular EC	NAMPT	ITGA5_ITGB1	0.0494512	0	NAMPT_ITGA5_ITGB1	NAMPT - (ITGA5+ITGB1)	VISFATIN
Fibroblasts_PI16+	VascularECs_Venular EC	COL1A1	ITGA9_ITGB1	0.0490342	0	COL1A1_ITGA9_ITGB1	COL1A1 - (ITGA9+ITGB1)	COLLAGEN
VascularECs_Arterial EC	VascularECs_Arterial EC	CD99	CD99	0.0489934	0	CD99_CD99	CD99 - CD99	CD99
Fibroblasts_PTN+	VascularECs_Venular EC	LAMA2	ITGA1_ITGB1	0.0489471	0	LAMA2_ITGA1_ITGB1	LAMA2 - (ITGA1+ITGB1)	LAMININ
Myeloid Cells_LAMP3+ DC	VascularECs_Arterial EC	NAMPT	ITGA5_ITGB1	0.048875	0	NAMPT_ITGA5_ITGB1	NAMPT - (ITGA5+ITGB1)	VISFATIN
Myeloid Cells_CD14+ Mo	VascularECs_Capillary EC	SELL	CD34	0.0488267	0	SELL_CD34	SELL - CD34	SELL
Mural Cells_M0	VascularECs_Venular EC	CD99	CD99	0.0488027	0	CD99_CD99	CD99 - CD99	CD99
NK/NKT Cells_trNK	VascularECs_Arterial EC	CD99	CD99	0.0487367	0	CD99_CD99	CD99 - CD99	CD99
T Cells_CD4 naïve	VascularECs_Arterial EC	CD99	CD99	0.0482905	0	CD99_CD99	CD99 - CD99	CD99
Myeloid Cells_MARCO+ Mac	VascularECs_Venular EC	Cholesterol-LIPA	RORA	0.0482162	0	Cholesterol-Cholesterol-LIPA_RORA	CHOLESTEROL-LIPA - RORA	Cholesterol
Fibroblasts_PTN+	VascularECs_Venular EC	LAMA2	ITGA9_ITGB1	0.0479307	0	LAMA2_ITGA9_ITGB1	LAMA2 - (ITGA9+ITGB1)	LAMININ
Mural Cells_M0	VascularECs_Arterial EC	COL6A2	ITGA1_ITGB1	0.0479043	0	COL6A2_ITGA1_ITGB1	COL6A2 - (ITGA1+ITGB1)	COLLAGEN
Fibroblasts_PTN+	VascularECs_Capillary EC	LAMB2	ITGA6_ITGB1	0.0475565	0	LAMB2_ITGA6_ITGB1	LAMB2 - (ITGA6+ITGB1)	LAMININ
TFCs_F2	VascularECs_Arterial EC	PTPRM	PTPRM	0.0474397	0	PTPRM_PTPRM	PTPRM - PTPRM	PTPRM
Fibroblasts_PTN+	VascularECs_Capillary EC	COL6A3	ITGA10_ITGB1	0.0472547	0	COL6A3_ITGA10_ITGB1	COL6A3 - (ITGA10+ITGB1)	COLLAGEN
VascularECs_Venular EC	VascularECs_Arterial EC	CD99	CD99	0.0471186	0	CD99_CD99	CD99 - CD99	CD99
VascularECs_Arterial EC	VascularECs_Venular EC	CD99	CD99	0.0471186	0	CD99_CD99	CD99 - CD99	CD99
Myeloid Cells_MARCO+ Mac	VascularECs_Capillary EC	VEGFB	FLT1	0.0470033	0	VEGFB_VEGFR1	VEGFB - VEGFR1	VEGF
Mural Cells_M0	VascularECs_Capillary EC	LAMA4	ITGA1_ITGB1	0.0469341	0	LAMA4_ITGA1_ITGB1	LAMA4 - (ITGA1+ITGB1)	LAMININ
NK/NKT Cells_trNK	VascularECs_Venular EC	CD99	CD99	0.0468713	0	CD99_CD99	CD99 - CD99	CD99
B Cells_CD11c+ atypical memory B	VascularECs_Arterial EC	CD99	CD99	0.0468518	0	CD99_CD99	CD99 - CD99	CD99
Mural Cells_M0	VascularECs_Arterial EC	COL4A2	ITGA1_ITGB1	0.0467764	0	COL4A2_ITGA1_ITGB1	COL4A2 - (ITGA1+ITGB1)	COLLAGEN
VascularECs_Arterial EC	VascularECs_Arterial EC	CDH5	CDH5	0.0466366	0	CDH5_CDH5	CDH5 - CDH5	CDH5
Fibroblasts_PI16+	VascularECs_Capillary EC	FLRT2	ADGRL2	0.0464588	0	FLRT2_ADGRL2	FLRT2 - ADGRL2	ADGRL
VascularECs_Venular EC	VascularECs_Venular EC	JAM2	JAM2	0.0464556	0	JAM2_JAM2	JAM2 - JAM2	JAM
T Cells_CD4 naïve	VascularECs_Venular EC	CD99	CD99	0.0464413	0	CD99_CD99	CD99 - CD99	CD99
Fibroblasts_PI16+	VascularECs_Venular EC	TNXB	ITGA9_ITGB1	0.0460083	0	TNXB_ITGA9_ITGB1	TNXB - (ITGA9+ITGB1)	TENASCIN
T Cells_Teff	VascularECs_Capillary EC	CD99	CD99	0.0459657	0	CD99_CD99	CD99 - CD99	CD99
TFCs_F2	VascularECs_Capillary EC	PTPRM	PTPRM	0.0458196	0	PTPRM_PTPRM	PTPRM - PTPRM	PTPRM
Myeloid Cells_Neutrophils	VascularECs_Venular EC	PECAM1	PECAM1	0.0457739	0	PECAM1_PECAM1	PECAM1 - PECAM1	PECAM1
Mural Cells_M1	VascularECs_Arterial EC	CD99	CD99	0.0456905	0	CD99_CD99	CD99 - CD99	CD99
Mural Cells_M0	VascularECs_Arterial EC	COL1A2	ITGA1_ITGB1	0.0456864	0	COL1A2_ITGA1_ITGB1	COL1A2 - (ITGA1+ITGB1)	COLLAGEN
TFCs_F2	VascularECs_Venular EC	PTPRM	PTPRM	0.0455655	0	PTPRM_PTPRM	PTPRM - PTPRM	PTPRM
Mural Cells_M1	VascularECs_Arterial EC	COL4A2	ITGA9_ITGB1	0.045395	0	COL4A2_ITGA9_ITGB1	COL4A2 - (ITGA9+ITGB1)	COLLAGEN
VascularECs_Venular EC	VascularECs_Venular EC	CD99	CD99	0.0453121	0	CD99_CD99	CD99 - CD99	CD99
Fibroblasts_PI16+	VascularECs_Capillary EC	COL6A1	ITGA10_ITGB1	0.0452816	0	COL6A1_ITGA10_ITGB1	COL6A1 - (ITGA10+ITGB1)	COLLAGEN
VascularECs_Venular EC	VascularECs_Venular EC	ESAM	ESAM	0.0451993	0	ESAM_ESAM	ESAM - ESAM	ESAM
Myeloid Cells_Neutrophils	VascularECs_Capillary EC	PECAM1	PECAM1	0.0450626	0	PECAM1_PECAM1	PECAM1 - PECAM1	PECAM1
B Cells_CD11c+ atypical memory B	VascularECs_Venular EC	CD99	CD99	0.0450551	0	CD99_CD99	CD99 - CD99	CD99
Myeloid Cells_ELMO1+ Mac	VascularECs_Capillary EC	NAMPT	ITGA5_ITGB1	0.0449548	0	NAMPT_ITGA5_ITGB1	NAMPT - (ITGA5+ITGB1)	VISFATIN
Fibroblasts_PTN+	VascularECs_Venular EC	COL1A1	ITGA10_ITGB1	0.0448997	0	COL1A1_ITGA10_ITGB1	COL1A1 - (ITGA10+ITGB1)	COLLAGEN
Fibroblasts_PTN+	VascularECs_Capillary EC	LAMB2	ITGA1_ITGB1	0.0447903	0	LAMB2_ITGA1_ITGB1	LAMB2 - (ITGA1+ITGB1)	LAMININ
Fibroblasts_PI16+	VascularECs_Arterial EC	LAMA2	ITGA1_ITGB1	0.0447357	0	LAMA2_ITGA1_ITGB1	LAMA2 - (ITGA1+ITGB1)	LAMININ
VascularECs_Venular EC	VascularECs_Arterial EC	JAM2	JAM2	0.0446944	0	JAM2_JAM2	JAM2 - JAM2	JAM
VascularECs_Arterial EC	VascularECs_Venular EC	JAM2	JAM2	0.0446944	0	JAM2_JAM2	JAM2 - JAM2	JAM
Myeloid Cells_Neutrophils	VascularECs_Arterial EC	PECAM1	PECAM1	0.0446787	0	PECAM1_PECAM1	PECAM1 - PECAM1	PECAM1
Fibroblasts_PTN+	VascularECs_Arterial EC	COL6A1	ITGA1_ITGB1	0.04463	0	COL6A1_ITGA1_ITGB1	COL6A1 - (ITGA1+ITGB1)	COLLAGEN
TFCs_F0	VascularECs_Arterial EC	ESAM	ESAM	0.0445303	0	ESAM_ESAM	ESAM - ESAM	ESAM
VascularECs_Capillary EC	VascularECs_Arterial EC	COL4A1	ITGA1_ITGB1	0.0444642	0	COL4A1_ITGA1_ITGB1	COL4A1 - (ITGA1+ITGB1)	COLLAGEN
Fibroblasts_PTN+	VascularECs_Capillary EC	CD99	CD99	0.0443022	0	CD99_CD99	CD99 - CD99	CD99
Fibroblasts_PTN+	VascularECs_Capillary EC	LAMC1	ITGA6_ITGB1	0.044081	0	LAMC1_ITGA6_ITGB1	LAMC1 - (ITGA6+ITGB1)	LAMININ
B Cells_Memory B2	VascularECs_Arterial EC	CD99	CD99	0.0439959	0	CD99_CD99	CD99 - CD99	CD99
Fibroblasts_PTN+	VascularECs_Arterial EC	FN1	ITGA5_ITGB1	0.0439543	0	FN1_ITGA5_ITGB1	FN1 - (ITGA5+ITGB1)	FN1
Mural Cells_M1	VascularECs_Venular EC	CD99	CD99	0.0439362	0	CD99_CD99	CD99 - CD99	CD99
TFCs_F0	VascularECs_Arterial EC	VEGFA	FLT1	0.0437723	0	VEGFA_VEGFR1	VEGFA - VEGFR1	VEGF
VascularECs_Capillary EC	VascularECs_Arterial EC	COL4A2	ITGA1_ITGB1	0.0437441	0	COL4A2_ITGA1_ITGB1	COL4A2 - (ITGA1+ITGB1)	COLLAGEN
Fibroblasts_PTN+	VascularECs_Capillary EC	COL1A1	ITGA9_ITGB1	0.0437192	0	COL1A1_ITGA9_ITGB1	COL1A1 - (ITGA9+ITGB1)	COLLAGEN
Mural Cells_M1	VascularECs_Capillary EC	COL4A1	ITGA1_ITGB1	0.0437156	0	COL4A1_ITGA1_ITGB1	COL4A1 - (ITGA1+ITGB1)	COLLAGEN
VascularECs_Arterial EC	VascularECs_Capillary EC	VEGFC	FLT4_KDR	0.0434289	0	VEGFC_VEGFR2R3	VEGFC - VEGFR2R3	VEGF
Myeloid Cells_pDC	VascularECs_Arterial EC	VEGFB	FLT1	0.0433581	0	VEGFB_VEGFR1	VEGFB - VEGFR1	VEGF
VascularECs_Arterial EC	VascularECs_Arterial EC	JAM2	JAM2	0.0429969	0	JAM2_JAM2	JAM2 - JAM2	JAM
Mural Cells_M0	VascularECs_Capillary EC	COL6A2	ITGA10_ITGB1	0.042826	0	COL6A2_ITGA10_ITGB1	COL6A2 - (ITGA10+ITGB1)	COLLAGEN
Myeloid Cells_RTM	VascularECs_Venular EC	NAMPT	ITGA5_ITGB1	0.0427624	0	NAMPT_ITGA5_ITGB1	NAMPT - (ITGA5+ITGB1)	VISFATIN
Mural Cells_M0	VascularECs_Capillary EC	COL6A1	ITGA1_ITGB1	0.0426846	0	COL6A1_ITGA1_ITGB1	COL6A1 - (ITGA1+ITGB1)	COLLAGEN
TFCs_F0	VascularECs_Arterial EC	PTPRM	PTPRM	0.0426296	0	PTPRM_PTPRM	PTPRM - PTPRM	PTPRM
Myeloid Cells_TCR+ Mac	VascularECs_Arterial EC	CD99	CD99	0.0425606	0.01	CD99_CD99	CD99 - CD99	CD99
T Cells_Tex	VascularECs_Capillary EC	CD99	CD99	0.0423479	0	CD99_CD99	CD99 - CD99	CD99
T Cells_CD4 naïve	VascularECs_Venular EC	SELL	PODXL	0.0423188	0	SELL_PODXL	SELL - PODXL	SELL
B Cells_Memory B2	VascularECs_Venular EC	CD99	CD99	0.0423038	0.02	CD99_CD99	CD99 - CD99	CD99
Myeloid Cells_cDC1	VascularECs_Venular EC	NAMPT	ITGA5_ITGB1	0.0421694	0	NAMPT_ITGA5_ITGB1	NAMPT - (ITGA5+ITGB1)	VISFATIN
T Cells_Th17-like	VascularECs_Capillary EC	CD99	CD99	0.0421353	0.02	CD99_CD99	CD99 - CD99	CD99
Mural Cells_M0	VascularECs_Capillary EC	COL4A2	ITGA10_ITGB1	0.0418123	0	COL4A2_ITGA10_ITGB1	COL4A2 - (ITGA10+ITGB1)	COLLAGEN
Mural Cells_M1	VascularECs_Venular EC	ESAM	ESAM	0.0416412	0	ESAM_ESAM	ESAM - ESAM	ESAM
Myeloid Cells_MARCO+ Mac	VascularECs_Arterial EC	FN1	ITGAV_ITGB1	0.0415554	0	FN1_ITGAV_ITGB1	FN1 - (ITGAV+ITGB1)	FN1
Fibroblasts_PTN+	VascularECs_Arterial EC	TNXB	ITGA9_ITGB1	0.0415123	0	TNXB_ITGA9_ITGB1	TNXB - (ITGA9+ITGB1)	TENASCIN
Fibroblasts_PTN+	VascularECs_Capillary EC	LAMC1	ITGA1_ITGB1	0.0415082	0	LAMC1_ITGA1_ITGB1	LAMC1 - (ITGA1+ITGB1)	LAMININ
Mural Cells_M0	VascularECs_Venular EC	LAMA4	ITGA6_ITGB1	0.0415074	0	LAMA4_ITGA6_ITGB1	LAMA4 - (ITGA6+ITGB1)	LAMININ
Fibroblasts_PTN+	VascularECs_Venular EC	COL1A1	ITGA1_ITGB1	0.0415034	0	COL1A1_ITGA1_ITGB1	COL1A1 - (ITGA1+ITGB1)	COLLAGEN
Fibroblasts_PTN+	VascularECs_Venular EC	COL6A3	ITGA10_ITGB1	0.0414011	0	COL6A3_ITGA10_ITGB1	COL6A3 - (ITGA10+ITGB1)	COLLAGEN
Fibroblasts_PI16+	VascularECs_Capillary EC	LAMC1	ITGA6_ITGB1	0.0411788	0	LAMC1_ITGA6_ITGB1	LAMC1 - (ITGA6+ITGB1)	LAMININ
Mural Cells_M1	VascularECs_Capillary EC	COL1A2	ITGA1_ITGB1	0.041174	0	COL1A2_ITGA1_ITGB1	COL1A2 - (ITGA1+ITGB1)	COLLAGEN
TFCs_F0	VascularECs_Capillary EC	PTPRM	PTPRM	0.0411666	0	PTPRM_PTPRM	PTPRM - PTPRM	PTPRM
Myeloid Cells_LAMP3+ DC	VascularECs_Venular EC	NAMPT	ITGA5_ITGB1	0.0409521	0	NAMPT_ITGA5_ITGB1	NAMPT - (ITGA5+ITGB1)	VISFATIN
TFCs_F0	VascularECs_Venular EC	PTPRM	PTPRM	0.0409372	0	PTPRM_PTPRM	PTPRM - PTPRM	PTPRM
T Cells_Th1-like	VascularECs_Arterial EC	CD40LG	ITGA5_ITGB1	0.0409211	0	CD40LG_ITGA5_ITGB1	CD40LG - (ITGA5+ITGB1)	CD40
Mural Cells_M1	VascularECs_Arterial EC	COL6A2	ITGA1_ITGB1	0.0409202	0	COL6A2_ITGA1_ITGB1	COL6A2 - (ITGA1+ITGB1)	COLLAGEN
TFCs_F0	VascularECs_Venular EC	VEGFA	FLT1	0.0408936	0	VEGFA_VEGFR1	VEGFA - VEGFR1	VEGF
Mural Cells_M0	VascularECs_Capillary EC	COL1A2	ITGA10_ITGB1	0.040833	0	COL1A2_ITGA10_ITGB1	COL1A2 - (ITGA10+ITGB1)	COLLAGEN
Mural Cells_M0	VascularECs_Arterial EC	LAMA4	ITGA9_ITGB1	0.0407276	0	LAMA4_ITGA9_ITGB1	LAMA4 - (ITGA9+ITGB1)	LAMININ
Fibroblasts_PTN+	VascularECs_Venular EC	COL1A1	ITGA9_ITGB1	0.040635	0	COL1A1_ITGA9_ITGB1	COL1A1 - (ITGA9+ITGB1)	COLLAGEN
VascularECs_Capillary EC	VascularECs_Arterial EC	CDH5	CDH5	0.0405882	0	CDH5_CDH5	CDH5 - CDH5	CDH5
VascularECs_Arterial EC	VascularECs_Capillary EC	CDH5	CDH5	0.0405882	0	CDH5_CDH5	CDH5 - CDH5	CDH5
Myeloid Cells_pDC	VascularECs_Venular EC	VEGFB	FLT1	0.0405055	0	VEGFB_VEGFR1	VEGFB - VEGFR1	VEGF
Myeloid Cells_TCR+ Mac	VascularECs_Capillary EC	NAMPT	ITGA5_ITGB1	0.0405	0	NAMPT_ITGA5_ITGB1	NAMPT - (ITGA5+ITGB1)	VISFATIN
Fibroblasts_PTN+	VascularECs_Arterial EC	LAMA2	ITGA6_ITGB4	0.0404068	0	LAMA2_ITGA6_ITGB4	LAMA2 - (ITGA6+ITGB4)	LAMININ
Fibroblasts_PTN+	VascularECs_Capillary EC	COL6A3	ITGA9_ITGB1	0.0403087	0	COL6A3_ITGA9_ITGB1	COL6A3 - (ITGA9+ITGB1)	COLLAGEN
Mural Cells_M0	VascularECs_Arterial EC	LAMA4	ITGA6_ITGB1	0.0402814	0	LAMA4_ITGA6_ITGB1	LAMA4 - (ITGA6+ITGB1)	LAMININ
Myeloid Cells_cDC2	VascularECs_Capillary EC	NAMPT	ITGA5_ITGB1	0.0402533	0	NAMPT_ITGA5_ITGB1	NAMPT - (ITGA5+ITGB1)	VISFATIN
Myeloid Cells_cDC1	VascularECs_Venular EC	PECAM1	PECAM1	0.0401117	0	PECAM1_PECAM1	PECAM1 - PECAM1	PECAM1
Mural Cells_M0	VascularECs_Capillary EC	CD99	CD99	0.0399938	0.02	CD99_CD99	CD99 - CD99	CD99
Myeloid Cells_MARCO+ Mac	VascularECs_Venular EC	PECAM1	PECAM1	0.0399738	0	PECAM1_PECAM1	PECAM1 - PECAM1	PECAM1
Fibroblasts_PI16+	VascularECs_Arterial EC	COL6A3	ITGA1_ITGB1	0.0399214	0	COL6A3_ITGA1_ITGB1	COL6A3 - (ITGA1+ITGB1)	COLLAGEN
Fibroblasts_PTN+	VascularECs_Capillary EC	COL6A1	ITGA10_ITGB1	0.0398842	0	COL6A1_ITGA10_ITGB1	COL6A1 - (ITGA10+ITGB1)	COLLAGEN
NK/NKT Cells_trNK	VascularECs_Capillary EC	GZMA	F2RL3	0.0398406	0	GZMA_F2RL3	GZMA - F2RL3	PARs
VascularECs_Capillary EC	VascularECs_Capillary EC	COL4A1	ITGA10_ITGB1	0.0397353	0	COL4A1_ITGA10_ITGB1	COL4A1 - (ITGA10+ITGB1)	COLLAGEN
Fibroblasts_PI16+	VascularECs_Venular EC	COL6A1	ITGA10_ITGB1	0.0396623	0	COL6A1_ITGA10_ITGB1	COL6A1 - (ITGA10+ITGB1)	COLLAGEN
Myeloid Cells_MARCO+ Mac	VascularECs_Capillary EC	FN1	ITGA5_ITGB1	0.0396336	0	FN1_ITGA5_ITGB1	FN1 - (ITGA5+ITGB1)	FN1
Fibroblasts_PTN+	VascularECs_Venular EC	LAMB2	ITGA6_ITGB1	0.0396012	0	LAMB2_ITGA6_ITGB1	LAMB2 - (ITGA6+ITGB1)	LAMININ
Myeloid Cells_IL1B+inflam Mac	VascularECs_Capillary EC	NAMPT	ITGA5_ITGB1	0.0395793	0	NAMPT_ITGA5_ITGB1	NAMPT - (ITGA5+ITGB1)	VISFATIN
Myeloid Cells_CD14+ Mo	VascularECs_Venular EC	SELL	CD34	0.0394967	0	SELL_CD34	SELL - CD34	SELL
Myeloid Cells_cDC1	VascularECs_Capillary EC	PECAM1	PECAM1	0.0394848	0	PECAM1_PECAM1	PECAM1 - PECAM1	PECAM1
B Cells_Naïve B	VascularECs_Venular EC	SELL	PODXL	0.0394552	0	SELL_PODXL	SELL - PODXL	SELL
Myeloid Cells_MARCO+ Mac	VascularECs_Capillary EC	PECAM1	PECAM1	0.0393489	0	PECAM1_PECAM1	PECAM1 - PECAM1	PECAM1
T Cells_Th1-like	VascularECs_Capillary EC	GZMA	F2RL3	0.0392744	0	GZMA_F2RL3	GZMA - F2RL3	PARs
Myeloid Cells_cDC1	VascularECs_Arterial EC	PECAM1	PECAM1	0.0391465	0	PECAM1_PECAM1	PECAM1 - PECAM1	PECAM1
Mural Cells_M1	VascularECs_Arterial EC	FN1	ITGA5_ITGB1	0.0391075	0	FN1_ITGA5_ITGB1	FN1 - (ITGA5+ITGB1)	FN1
VascularECs_Capillary EC	VascularECs_Capillary EC	COL4A2	ITGA10_ITGB1	0.0390887	0	COL4A2_ITGA10_ITGB1	COL4A2 - (ITGA10+ITGB1)	COLLAGEN
Myeloid Cells_MARCO+ Mac	VascularECs_Arterial EC	PECAM1	PECAM1	0.0390117	0	PECAM1_PECAM1	PECAM1 - PECAM1	PECAM1
Fibroblasts_PTN+	VascularECs_Arterial EC	LAMB2	ITGA9_ITGB1	0.0388558	0	LAMB2_ITGA9_ITGB1	LAMB2 - (ITGA9+ITGB1)	LAMININ
Fibroblasts_PI16+	VascularECs_Capillary EC	LAMC1	ITGA1_ITGB1	0.0387685	0	LAMC1_ITGA1_ITGB1	LAMC1 - (ITGA1+ITGB1)	LAMININ
B Cells_Memory B2	VascularECs_Venular EC	SELL	PODXL	0.0386341	0	SELL_PODXL	SELL - PODXL	SELL
Fibroblasts_PI16+	VascularECs_Capillary EC	COL6A1	ITGA9_ITGB1	0.0386139	0	COL6A1_ITGA9_ITGB1	COL6A1 - (ITGA9+ITGB1)	COLLAGEN
T Cells_CD8 naïve	VascularECs_Venular EC	CCL5	ACKR1	0.0385113	0	CCL5_ACKR1	CCL5 - ACKR1	CCL
Fibroblasts_PTN+	VascularECs_Arterial EC	LAMB2	ITGA6_ITGB1	0.0384292	0	LAMB2_ITGA6_ITGB1	LAMB2 - (ITGA6+ITGB1)	LAMININ
VascularECs_Venular EC	VascularECs_Capillary EC	COL4A2	ITGA1_ITGB1	0.0383834	0	COL4A2_ITGA1_ITGB1	COL4A2 - (ITGA1+ITGB1)	COLLAGEN
Fibroblasts_PTN+	VascularECs_Venular EC	COL6A3	ITGA1_ITGB1	0.0382589	0	COL6A3_ITGA1_ITGB1	COL6A3 - (ITGA1+ITGB1)	COLLAGEN
Myeloid Cells_CXCL10+inflam Mac	VascularECs_Capillary EC	NAMPT	ITGA5_ITGB1	0.0380894	0	NAMPT_ITGA5_ITGB1	NAMPT - (ITGA5+ITGB1)	VISFATIN
Mural Cells_M1	VascularECs_Arterial EC	COL4A1	ITGA9_ITGB1	0.0379179	0	COL4A1_ITGA9_ITGB1	COL4A1 - (ITGA9+ITGB1)	COLLAGEN
Fibroblasts_PI16+	VascularECs_Arterial EC	CD46	JAG1	0.0376656	0	CD46_JAG1	CD46 - JAG1	CD46
Fibroblasts_PI16+	VascularECs_Capillary EC	LAMA4	ITGA6_ITGB1	0.0375362	0	LAMA4_ITGA6_ITGB1	LAMA4 - (ITGA6+ITGB1)	LAMININ
Myeloid Cells_CXCL10+inflam Mac	VascularECs_Venular EC	PECAM1	PECAM1	0.0375042	0	PECAM1_PECAM1	PECAM1 - PECAM1	PECAM1
Mural Cells_M0	VascularECs_Venular EC	COL6A2	ITGA10_ITGB1	0.0374994	0	COL6A2_ITGA10_ITGB1	COL6A2 - (ITGA10+ITGB1)	COLLAGEN
Fibroblasts_PTN+	VascularECs_Venular EC	COL6A3	ITGA9_ITGB1	0.0374557	0	COL6A3_ITGA9_ITGB1	COL6A3 - (ITGA9+ITGB1)	COLLAGEN
Mural Cells_M0	VascularECs_Arterial EC	COL6A1	ITGA9_ITGB1	0.0370183	0	COL6A1_ITGA9_ITGB1	COL6A1 - (ITGA9+ITGB1)	COLLAGEN
Myeloid Cells_CXCL10+inflam Mac	VascularECs_Capillary EC	PECAM1	PECAM1	0.0369164	0	PECAM1_PECAM1	PECAM1 - PECAM1	PECAM1
Fibroblasts_PTN+	VascularECs_Venular EC	FN1	ITGA5_ITGB1	0.0367983	0	FN1_ITGA5_ITGB1	FN1 - (ITGA5+ITGB1)	FN1
Fibroblasts_PTN+	VascularECs_Venular EC	LAMC1	ITGA6_ITGB1	0.0366847	0	LAMC1_ITGA6_ITGB1	LAMC1 - (ITGA6+ITGB1)	LAMININ
Fibroblasts_PI16+	VascularECs_Venular EC	COL6A1	ITGA1_ITGB1	0.0366469	0	COL6A1_ITGA1_ITGB1	COL6A1 - (ITGA1+ITGB1)	COLLAGEN
Mural Cells_M0	VascularECs_Venular EC	COL4A2	ITGA10_ITGB1	0.036607	0	COL4A2_ITGA10_ITGB1	COL4A2 - (ITGA10+ITGB1)	COLLAGEN
Myeloid Cells_CXCL10+inflam Mac	VascularECs_Arterial EC	PECAM1	PECAM1	0.0365993	0	PECAM1_PECAM1	PECAM1 - PECAM1	PECAM1
Mural Cells_M1	VascularECs_Capillary EC	COL6A2	ITGA10_ITGB1	0.0365538	0	COL6A2_ITGA10_ITGB1	COL6A2 - (ITGA10+ITGB1)	COLLAGEN
Mural Cells_M0	VascularECs_Capillary EC	COL6A2	ITGA9_ITGB1	0.0365061	0	COL6A2_ITGA9_ITGB1	COL6A2 - (ITGA9+ITGB1)	COLLAGEN
TFCs_F2	VascularECs_Capillary EC	VEGFA	FLT1_KDR	0.036024	0	VEGFA_VEGFR1R2	VEGFA - VEGFR1R2	VEGF
Fibroblasts_PTN+	VascularECs_Arterial EC	LAMC1	ITGA9_ITGB1	0.0359921	0	LAMC1_ITGA9_ITGB1	LAMC1 - (ITGA9+ITGB1)	LAMININ
Fibroblasts_PI16+	VascularECs_Venular EC	LAMA2	ITGA6_ITGB4	0.0358844	0	LAMA2_ITGA6_ITGB4	LAMA2 - (ITGA6+ITGB4)	LAMININ
Fibroblasts_PI16+	VascularECs_Venular EC	COL6A1	ITGA9_ITGB1	0.0358763	0	COL6A1_ITGA9_ITGB1	COL6A1 - (ITGA9+ITGB1)	COLLAGEN
Mural Cells_M0	VascularECs_Arterial EC	COL4A1	ITGA1_ITGB1	0.0358138	0	COL4A1_ITGA1_ITGB1	COL4A1 - (ITGA1+ITGB1)	COLLAGEN
Mural Cells_M0	VascularECs_Venular EC	COL1A2	ITGA10_ITGB1	0.0357451	0	COL1A2_ITGA10_ITGB1	COL1A2 - (ITGA10+ITGB1)	COLLAGEN
Mural Cells_M1	VascularECs_Arterial EC	COL1A2	ITGA9_ITGB1	0.0357008	0	COL1A2_ITGA9_ITGB1	COL1A2 - (ITGA9+ITGB1)	COLLAGEN
Fibroblasts_PI16+	VascularECs_Capillary EC	COL6A3	ITGA10_ITGB1	0.0356576	0	COL6A3_ITGA10_ITGB1	COL6A3 - (ITGA10+ITGB1)	COLLAGEN
Mural Cells_M0	VascularECs_Capillary EC	COL4A2	ITGA9_ITGB1	0.0356365	0	COL4A2_ITGA9_ITGB1	COL4A2 - (ITGA9+ITGB1)	COLLAGEN
Fibroblasts_PTN+	VascularECs_Arterial EC	LAMC1	ITGA6_ITGB1	0.0355958	0	LAMC1_ITGA6_ITGB1	LAMC1 - (ITGA6+ITGB1)	LAMININ
Fibroblasts_PI16+	VascularECs_Arterial EC	LAMB2	ITGA1_ITGB1	0.0355526	0	LAMB2_ITGA1_ITGB1	LAMB2 - (ITGA1+ITGB1)	LAMININ
Fibroblasts_PI16+	VascularECs_Capillary EC	LAMA4	ITGA1_ITGB1	0.0353312	0	LAMA4_ITGA1_ITGB1	LAMA4 - (ITGA1+ITGB1)	LAMININ
VascularECs_Capillary EC	VascularECs_Capillary EC	CDH5	CDH5	0.0352951	0	CDH5_CDH5	CDH5 - CDH5	CDH5
VascularECs_Venular EC	VascularECs_Capillary EC	COL4A1	ITGA1_ITGB1	0.0349665	0	COL4A1_ITGA1_ITGB1	COL4A1 - (ITGA1+ITGB1)	COLLAGEN
Fibroblasts_PTN+	VascularECs_Capillary EC	LAMB1	ITGA6_ITGB1	0.0349167	0	LAMB1_ITGA6_ITGB1	LAMB1 - (ITGA6+ITGB1)	LAMININ
Fibroblasts_PTN+	VascularECs_Venular EC	COL6A1	ITGA10_ITGB1	0.0349102	0	COL6A1_ITGA10_ITGB1	COL6A1 - (ITGA10+ITGB1)	COLLAGEN
TFCs_F0	VascularECs_Arterial EC	CD46	JAG1	0.0348245	0	CD46_JAG1	CD46 - JAG1	CD46
Mural Cells_M0	VascularECs_Capillary EC	COL1A2	ITGA9_ITGB1	0.0347965	0	COL1A2_ITGA9_ITGB1	COL1A2 - (ITGA9+ITGB1)	COLLAGEN
VascularECs_Capillary EC	VascularECs_Venular EC	COL4A1	ITGA10_ITGB1	0.0347792	0	COL4A1_ITGA10_ITGB1	COL4A1 - (ITGA10+ITGB1)	COLLAGEN
Fibroblasts_PTN+	VascularECs_Arterial EC	COL4A2	ITGA1_ITGB1	0.0346908	0	COL4A2_ITGA1_ITGB1	COL4A2 - (ITGA1+ITGB1)	COLLAGEN
Mural Cells_M0	VascularECs_Venular EC	COL6A2	ITGA1_ITGB1	0.0346426	0	COL6A2_ITGA1_ITGB1	COL6A2 - (ITGA1+ITGB1)	COLLAGEN
Fibroblasts_PI16+	VascularECs_Venular EC	LAMC1	ITGA6_ITGB1	0.034252	0	LAMC1_ITGA6_ITGB1	LAMC1 - (ITGA6+ITGB1)	LAMININ
T Cells_Th1-like	VascularECs_Venular EC	CD40LG	ITGA5_ITGB1	0.0342412	0	CD40LG_ITGA5_ITGB1	CD40LG - (ITGA5+ITGB1)	CD40
Myeloid Cells_Neutrophils	VascularECs_Venular EC	OSM	LIFR_IL6ST	0.0342233	0	OSM_LIFR_IL6ST	OSM - (LIFR+IL6ST)	OSM
VascularECs_Capillary EC	VascularECs_Venular EC	COL4A2	ITGA10_ITGB1	0.0342103	0	COL4A2_ITGA10_ITGB1	COL4A2 - (ITGA10+ITGB1)	COLLAGEN
Fibroblasts_PTN+	VascularECs_Arterial EC	COL4A1	ITGA1_ITGB1	0.0341694	0	COL4A1_ITGA1_ITGB1	COL4A1 - (ITGA1+ITGB1)	COLLAGEN
Fibroblasts_PI16+	VascularECs_Capillary EC	LAMA2	ITGA9_ITGB1	0.0340644	0	LAMA2_ITGA9_ITGB1	LAMA2 - (ITGA9+ITGB1)	LAMININ
Fibroblasts_PTN+	VascularECs_Capillary EC	COL6A1	ITGA9_ITGB1	0.033983	0	COL6A1_ITGA9_ITGB1	COL6A1 - (ITGA9+ITGB1)	COLLAGEN
TFCs_F2	VascularECs_Capillary EC	VEGFA	FLT1	0.033945	0	VEGFA_VEGFR1	VEGFA - VEGFR1	VEGF
Mural Cells_M0	VascularECs_Venular EC	COL6A2	ITGA9_ITGB1	0.0339127	0	COL6A2_ITGA9_ITGB1	COL6A2 - (ITGA9+ITGB1)	COLLAGEN
VascularECs_Capillary EC	VascularECs_Capillary EC	COL4A1	ITGA9_ITGB1	0.0338553	0	COL4A1_ITGA9_ITGB1	COL4A1 - (ITGA9+ITGB1)	COLLAGEN
Mural Cells_M0	VascularECs_Venular EC	COL4A2	ITGA1_ITGB1	0.0338158	0	COL4A2_ITGA1_ITGB1	COL4A2 - (ITGA1+ITGB1)	COLLAGEN
Fibroblasts_PI16+	VascularECs_Arterial EC	LAMC1	ITGA9_ITGB1	0.0336038	0	LAMC1_ITGA9_ITGB1	LAMC1 - (ITGA9+ITGB1)	LAMININ
VascularECs_Venular EC	VascularECs_Arterial EC	CDH5	CDH5	0.0336008	0	CDH5_CDH5	CDH5 - CDH5	CDH5
VascularECs_Arterial EC	VascularECs_Venular EC	CDH5	CDH5	0.0336008	0	CDH5_CDH5	CDH5 - CDH5	CDH5
Myeloid Cells_RTM	VascularECs_Venular EC	CXCL2	ACKR1	0.0333146	0	CXCL2_ACKR1	CXCL2 - ACKR1	CXCL
VascularECs_Capillary EC	VascularECs_Capillary EC	COL4A2	ITGA9_ITGB1	0.0333011	0	COL4A2_ITGA9_ITGB1	COL4A2 - (ITGA9+ITGB1)	COLLAGEN
VascularECs_Venular EC	VascularECs_Arterial EC	COL4A2	ITGA9_ITGB1	0.0332682	0	COL4A2_ITGA9_ITGB1	COL4A2 - (ITGA9+ITGB1)	COLLAGEN
Fibroblasts_PI16+	VascularECs_Arterial EC	LAMC1	ITGA6_ITGB1	0.0332329	0	LAMC1_ITGA6_ITGB1	LAMC1 - (ITGA6+ITGB1)	LAMININ
Mural Cells_M0	VascularECs_Venular EC	COL4A2	ITGA9_ITGB1	0.0331027	0	COL4A2_ITGA9_ITGB1	COL4A2 - (ITGA9+ITGB1)	COLLAGEN
Mural Cells_M0	VascularECs_Venular EC	COL1A2	ITGA1_ITGB1	0.0330173	0	COL1A2_ITGA1_ITGB1	COL1A2 - (ITGA1+ITGB1)	COLLAGEN
Myeloid Cells_RTM	VascularECs_Capillary EC	NAMPT	ITGA5_ITGB1	0.0328842	0	NAMPT_ITGA5_ITGB1	NAMPT - (ITGA5+ITGB1)	VISFATIN
Fibroblasts_PTN+	VascularECs_Capillary EC	LAMB1	ITGA1_ITGB1	0.0328603	0	LAMB1_ITGA1_ITGB1	LAMB1 - (ITGA1+ITGB1)	LAMININ
T Cells_Tex	VascularECs_Capillary EC	GZMA	F2RL3	0.0328555	0	GZMA_F2RL3	GZMA - F2RL3	PARs
Mural Cells_M1	VascularECs_Venular EC	FN1	ITGA5_ITGB1	0.0327136	0	FN1_ITGA5_ITGB1	FN1 - (ITGA5+ITGB1)	FN1
Myeloid Cells_cDC1	VascularECs_Capillary EC	NAMPT	ITGA5_ITGB1	0.0324235	0	NAMPT_ITGA5_ITGB1	NAMPT - (ITGA5+ITGB1)	VISFATIN
Fibroblasts_PI16+	VascularECs_Capillary EC	SEMA3C	NRP1_NRP2	0.0323669	0	SEMA3C_NRP1_NRP2	SEMA3C - (NRP1+NRP2)	SEMA3
T Cells_Trm	VascularECs_Capillary EC	GZMA	F2RL3	0.0323342	0	GZMA_F2RL3	GZMA - F2RL3	PARs
Fibroblasts_PI16+	VascularECs_Venular EC	LAMA2	ITGA1_ITGB1	0.0323214	0	LAMA2_ITGA1_ITGB1	LAMA2 - (ITGA1+ITGB1)	LAMININ
Mural Cells_M0	VascularECs_Venular EC	COL1A2	ITGA9_ITGB1	0.0323205	0	COL1A2_ITGA9_ITGB1	COL1A2 - (ITGA9+ITGB1)	COLLAGEN
Fibroblasts_PTN+	VascularECs_Venular EC	COL6A1	ITGA1_ITGB1	0.032244	0	COL6A1_ITGA1_ITGB1	COL6A1 - (ITGA1+ITGB1)	COLLAGEN
TFCs_F0	VascularECs_Venular EC	ESAM	ESAM	0.0321242	0	ESAM_ESAM	ESAM - ESAM	ESAM
VascularECs_Capillary EC	VascularECs_Venular EC	COL4A1	ITGA1_ITGB1	0.0321227	0	COL4A1_ITGA1_ITGB1	COL4A1 - (ITGA1+ITGB1)	COLLAGEN
Myeloid Cells_IL1B+inflam Mac	VascularECs_Arterial EC	CD46	JAG1	0.0321105	0	CD46_JAG1	CD46 - JAG1	CD46
Myeloid Cells_PVM	VascularECs_Venular EC	CXCL2	ACKR1	0.0320476	0	CXCL2_ACKR1	CXCL2 - ACKR1	CXCL
Mural Cells_M1	VascularECs_Venular EC	COL6A2	ITGA10_ITGB1	0.0319813	0	COL6A2_ITGA10_ITGB1	COL6A2 - (ITGA10+ITGB1)	COLLAGEN
Mural Cells_M0	VascularECs_Capillary EC	COL4A1	ITGA10_ITGB1	0.0319741	0	COL4A1_ITGA10_ITGB1	COL4A1 - (ITGA10+ITGB1)	COLLAGEN
Myeloid Cells_MARCO+ Mac	VascularECs_Arterial EC	NAMPT	ITGA5_ITGB1	0.0317023	0	NAMPT_ITGA5_ITGB1	NAMPT - (ITGA5+ITGB1)	VISFATIN
Fibroblasts_PI16+	VascularECs_Venular EC	LAMA2	ITGA9_ITGB1	0.0316388	0	LAMA2_ITGA9_ITGB1	LAMA2 - (ITGA9+ITGB1)	LAMININ
VascularECs_Capillary EC	VascularECs_Venular EC	COL4A2	ITGA1_ITGB1	0.0315959	0	COL4A2_ITGA1_ITGB1	COL4A2 - (ITGA1+ITGB1)	COLLAGEN
Fibroblasts_PTN+	VascularECs_Venular EC	COL6A1	ITGA9_ITGB1	0.031563	0	COL6A1_ITGA9_ITGB1	COL6A1 - (ITGA9+ITGB1)	COLLAGEN
Mural Cells_M0	VascularECs_Capillary EC	JAG1	NOTCH4	0.0315001	0	JAG1_NOTCH4	JAG1 - NOTCH4	NOTCH
Myeloid Cells_CD14+ Mo	VascularECs_Capillary EC	VEGFA	FLT1_KDR	0.0314881	0	VEGFA_VEGFR1R2	VEGFA - VEGFR1R2	VEGF
Myeloid Cells_LAMP3+ DC	VascularECs_Capillary EC	NAMPT	ITGA5_ITGB1	0.0314784	0	NAMPT_ITGA5_ITGB1	NAMPT - (ITGA5+ITGB1)	VISFATIN
VascularECs_Capillary EC	VascularECs_Venular EC	COL4A1	ITGA9_ITGB1	0.0314441	0	COL4A1_ITGA9_ITGB1	COL4A1 - (ITGA9+ITGB1)	COLLAGEN
NK/NKT Cells_CD56bright NK	VascularECs_Capillary EC	GZMA	F2RL3	0.0313922	0	GZMA_F2RL3	GZMA - F2RL3	PARs
Fibroblasts_PI16+	VascularECs_Venular EC	LAMA4	ITGA6_ITGB1	0.0312022	0	LAMA4_ITGA6_ITGB1	LAMA4 - (ITGA6+ITGB1)	LAMININ
Fibroblasts_PI16+	VascularECs_Venular EC	COL6A3	ITGA10_ITGB1	0.0311936	0	COL6A3_ITGA10_ITGB1	COL6A3 - (ITGA10+ITGB1)	COLLAGEN
Mural Cells_M1	VascularECs_Capillary EC	COL6A2	ITGA9_ITGB1	0.0311294	0	COL6A2_ITGA9_ITGB1	COL6A2 - (ITGA9+ITGB1)	COLLAGEN
VascularECs_Arterial EC	VascularECs_Venular EC	IGFBP3	TMEM219	0.0310924	0	IGFBP3_TMEM219	IGFBP3 - TMEM219	IGFBP
Fibroblasts_PTN+	VascularECs_Venular EC	LAMA2	ADGRG6	0.0310478	0	LAMA2_ADGRG6	LAMA2 - ADGRG6	ADGRG
T Cells_Th17-like	VascularECs_Capillary EC	GZMA	F2RL3	0.0310201	0	GZMA_F2RL3	GZMA - F2RL3	PARs
Fibroblasts_PTN+	VascularECs_Capillary EC	COL4A2	ITGA10_ITGB1	0.0309676	0	COL4A2_ITGA10_ITGB1	COL4A2 - (ITGA10+ITGB1)	COLLAGEN
VascularECs_Capillary EC	VascularECs_Venular EC	COL4A2	ITGA9_ITGB1	0.0309281	0	COL4A2_ITGA9_ITGB1	COL4A2 - (ITGA9+ITGB1)	COLLAGEN
Mural Cells_M1	VascularECs_Arterial EC	COL4A2	ITGA1_ITGB1	0.0308227	0	COL4A2_ITGA1_ITGB1	COL4A2 - (ITGA1+ITGB1)	COLLAGEN
Fibroblasts_PI16+	VascularECs_Arterial EC	LAMA4	ITGA9_ITGB1	0.0306098	0	LAMA4_ITGA9_ITGB1	LAMA4 - (ITGA9+ITGB1)	LAMININ
Fibroblasts_PTN+	VascularECs_Capillary EC	COL4A1	ITGA10_ITGB1	0.0305004	0	COL4A1_ITGA10_ITGB1	COL4A1 - (ITGA10+ITGB1)	COLLAGEN
Fibroblasts_PI16+	VascularECs_Capillary EC	COL6A3	ITGA9_ITGB1	0.030362	0	COL6A3_ITGA9_ITGB1	COL6A3 - (ITGA9+ITGB1)	COLLAGEN
VascularECs_Venular EC	VascularECs_Arterial EC	COL4A1	ITGA9_ITGB1	0.0302923	0	COL4A1_ITGA9_ITGB1	COL4A1 - (ITGA9+ITGB1)	COLLAGEN
Fibroblasts_PI16+	VascularECs_Arterial EC	LAMA4	ITGA6_ITGB1	0.0302709	0	LAMA4_ITGA6_ITGB1	LAMA4 - (ITGA6+ITGB1)	LAMININ
Myeloid Cells_pDC	VascularECs_Arterial EC	CD46	JAG1	0.0300865	0	CD46_JAG1	CD46 - JAG1	CD46
Myeloid Cells_TCR+ Mac	VascularECs_Venular EC	CXCL8	ACKR1	0.0299685	0	CXCL8_ACKR1	CXCL8 - ACKR1	CXCL
Myeloid Cells_CXCL10+inflam Mac	VascularECs_Arterial EC	FN1	ITGA5_ITGB1	0.0299675	0	FN1_ITGA5_ITGB1	FN1 - (ITGA5+ITGB1)	FN1
Myeloid Cells_CD14+ Mo	VascularECs_Venular EC	SELL	PODXL	0.0299337	0	SELL_PODXL	SELL - PODXL	SELL
T Cells_Tfh	VascularECs_Arterial EC	PTPRM	PTPRM	0.0298555	0	PTPRM_PTPRM	PTPRM - PTPRM	PTPRM
T Cells_Teff	VascularECs_Capillary EC	GZMA	F2R	0.0296691	0	GZMA_F2R	GZMA - F2R	PARs
Myeloid Cells_CD14+ Mo	VascularECs_Capillary EC	VEGFA	FLT1	0.0296629	0	VEGFA_VEGFR1	VEGFA - VEGFR1	VEGF
Fibroblasts_PTN+	VascularECs_Arterial EC	FN1	ITGAV_ITGB1	0.0296443	0	FN1_ITGAV_ITGB1	FN1 - (ITGAV+ITGB1)	FN1
T Cells_Tfh	VascularECs_Arterial EC	SELL	PODXL	0.0295775	0	SELL_PODXL	SELL - PODXL	SELL
Mural Cells_M1	VascularECs_Venular EC	COL6A2	ITGA1_ITGB1	0.029532	0	COL6A2_ITGA1_ITGB1	COL6A2 - (ITGA1+ITGB1)	COLLAGEN
Mural Cells_M0	VascularECs_Arterial EC	JAG1	NOTCH4	0.0293367	0	JAG1_NOTCH4	JAG1 - NOTCH4	NOTCH
VascularECs_Venular EC	VascularECs_Arterial EC	JAM2	ITGAV_ITGB1	0.0293147	0	JAM2_ITGAV_ITGB1	JAM2 - (ITGAV+ITGB1)	JAM
Myeloid Cells_Neutrophils	VascularECs_Arterial EC	CD46	JAG1	0.029267	0	CD46_JAG1	CD46 - JAG1	CD46
TFCs_F2	VascularECs_Venular EC	CCL5	ACKR1	0.0292425	0	CCL5_ACKR1	CCL5 - ACKR1	CCL
VascularECs_Venular EC	VascularECs_Capillary EC	CDH5	CDH5	0.0291912	0	CDH5_CDH5	CDH5 - CDH5	CDH5
VascularECs_Capillary EC	VascularECs_Venular EC	CDH5	CDH5	0.0291912	0	CDH5_CDH5	CDH5 - CDH5	CDH5
Myeloid Cells_pDC	VascularECs_Capillary EC	SEMA7A	ITGB1_ITGA1	0.0291532	0	SEMA7A_ITGB1_ITGA1	SEMA7A - (ITGB1+ITGA1)	SEMA7
Fibroblasts_PTN+	VascularECs_Venular EC	LAMB1	ITGA6_ITGB1	0.0290114	0	LAMB1_ITGA6_ITGB1	LAMB1 - (ITGA6+ITGB1)	LAMININ
T Cells_Tem	VascularECs_Capillary EC	GZMA	F2R	0.0289541	0	GZMA_F2R	GZMA - F2R	PARs
Mural Cells_M1	VascularECs_Venular EC	COL6A2	ITGA9_ITGB1	0.0289065	0	COL6A2_ITGA9_ITGB1	COL6A2 - (ITGA9+ITGB1)	COLLAGEN
T Cells_Tfh	VascularECs_Capillary EC	PTPRM	PTPRM	0.0288178	0	PTPRM_PTPRM	PTPRM - PTPRM	PTPRM
Fibroblasts_PI16+	VascularECs_Venular EC	COL6A3	ITGA1_ITGB1	0.0288028	0	COL6A3_ITGA1_ITGB1	COL6A3 - (ITGA1+ITGB1)	COLLAGEN
TFCs_F1	VascularECs_Venular EC	VEGFA	FLT1_KDR	0.0287096	0	VEGFA_VEGFR1R2	VEGFA - VEGFR1R2	VEGF
TFCs_F2	VascularECs_Capillary EC	VEGFA	KDR	0.0287069	0	VEGFA_VEGFR2	VEGFA - VEGFR2	VEGF
Myeloid Cells_MARCO+ Mac	VascularECs_Arterial EC	VEGFB	FLT1	0.0286708	0	VEGFB_VEGFR1	VEGFB - VEGFR1	VEGF
T Cells_Tfh	VascularECs_Venular EC	PTPRM	PTPRM	0.0286551	0	PTPRM_PTPRM	PTPRM - PTPRM	PTPRM
Myeloid Cells_Neutrophils	VascularECs_Capillary EC	OSM	LIFR_IL6ST	0.0286386	0	OSM_LIFR_IL6ST	OSM - (LIFR+IL6ST)	OSM
T Cells_CD8 naïve	VascularECs_Venular EC	PECAM1	PECAM1	0.0285109	0	PECAM1_PECAM1	PECAM1 - PECAM1	PECAM1
Fibroblasts_PI16+	VascularECs_Venular EC	LAMB2	ITGA6_ITGB4	0.0284641	0	LAMB2_ITGA6_ITGB4	LAMB2 - (ITGA6+ITGB4)	LAMININ
Fibroblasts_PTN+	VascularECs_Arterial EC	LAMB1	ITGA9_ITGB1	0.0284594	0	LAMB1_ITGA9_ITGB1	LAMB1 - (ITGA9+ITGB1)	LAMININ
Myeloid Cells_cDC1	VascularECs_Arterial EC	CD46	JAG1	0.0284584	0	CD46_JAG1	CD46 - JAG1	CD46
T Cells_Tph	VascularECs_Arterial EC	PTPRM	PTPRM	0.0283996	0	PTPRM_PTPRM	PTPRM - PTPRM	PTPRM
Fibroblasts_PTN+	VascularECs_Capillary EC	FN1	ITGA5_ITGB1	0.0282571	0	FN1_ITGA5_ITGB1	FN1 - (ITGA5+ITGB1)	FN1
T Cells_γδT	VascularECs_Venular EC	PECAM1	PECAM1	0.0282454	0	PECAM1_PECAM1	PECAM1 - PECAM1	PECAM1
Fibroblasts_PI16+	VascularECs_Venular EC	COL6A3	ITGA9_ITGB1	0.0281923	0	COL6A3_ITGA9_ITGB1	COL6A3 - (ITGA9+ITGB1)	COLLAGEN
VascularECs_Arterial EC	VascularECs_Arterial EC	JAM2	ITGAV_ITGB1	0.0281841	0	JAM2_ITGAV_ITGB1	JAM2 - (ITGAV+ITGB1)	JAM
Fibroblasts_PTN+	VascularECs_Arterial EC	LAMB1	ITGA6_ITGB1	0.0281436	0	LAMB1_ITGA6_ITGB1	LAMB1 - (ITGA6+ITGB1)	LAMININ
T Cells_CD8 naïve	VascularECs_Capillary EC	PECAM1	PECAM1	0.02806	0	PECAM1_PECAM1	PECAM1 - PECAM1	PECAM1
NK/NKT Cells_CD56dim NK	VascularECs_Capillary EC	GZMA	F2R	0.027989	0	GZMA_F2R	GZMA - F2R	PARs
Mural Cells_M0	VascularECs_Venular EC	COL4A1	ITGA10_ITGB1	0.0279579	0	COL4A1_ITGA10_ITGB1	COL4A1 - (ITGA10+ITGB1)	COLLAGEN
Myeloid Cells_CXCL10+inflam Mac	VascularECs_Arterial EC	CD46	JAG1	0.0278804	0	CD46_JAG1	CD46 - JAG1	CD46
T Cells_CD8 naïve	VascularECs_Arterial EC	PECAM1	PECAM1	0.0278167	0	PECAM1_PECAM1	PECAM1 - PECAM1	PECAM1
T Cells_γδT	VascularECs_Capillary EC	PECAM1	PECAM1	0.0277985	0	PECAM1_PECAM1	PECAM1 - PECAM1	PECAM1
Mural Cells_M0	VascularECs_Arterial EC	LAMA4	ITGA1_ITGB1	0.0276103	0	LAMA4_ITGA1_ITGB1	LAMA4 - (ITGA1+ITGB1)	LAMININ
T Cells_γδT	VascularECs_Arterial EC	PECAM1	PECAM1	0.0275575	0	PECAM1_PECAM1	PECAM1 - PECAM1	PECAM1
Mural Cells_M1	VascularECs_Capillary EC	COL4A2	ITGA10_ITGB1	0.0275028	0	COL4A2_ITGA10_ITGB1	COL4A2 - (ITGA10+ITGB1)	COLLAGEN
Fibroblasts_PI16+	VascularECs_Capillary EC	ANGPTL1	ITGA1_ITGB1	0.027501	0	ANGPTL1_ITGA1_ITGB1	ANGPTL1 - (ITGA1+ITGB1)	ANGPTL
B Cells_CD11c+ atypical memory B	VascularECs_Arterial EC	NAMPT	ITGA5_ITGB1	0.027479	0	NAMPT_ITGA5_ITGB1	NAMPT - (ITGA5+ITGB1)	VISFATIN
T Cells_Tph	VascularECs_Capillary EC	PTPRM	PTPRM	0.027411	0	PTPRM_PTPRM	PTPRM - PTPRM	PTPRM
T Cells_Tph	VascularECs_Venular EC	PTPRM	PTPRM	0.0272561	0	PTPRM_PTPRM	PTPRM - PTPRM	PTPRM
Mural Cells_M0	VascularECs_Capillary EC	COL4A1	ITGA9_ITGB1	0.0272101	0	COL4A1_ITGA9_ITGB1	COL4A1 - (ITGA9+ITGB1)	COLLAGEN
B Cells_Memory B1	VascularECs_Arterial EC	SELL	PODXL	0.0272001	0	SELL_PODXL	SELL - PODXL	SELL
Fibroblasts_PTN+	VascularECs_Venular EC	COL4A2	ITGA10_ITGB1	0.0270742	0	COL4A2_ITGA10_ITGB1	COL4A2 - (ITGA10+ITGB1)	COLLAGEN
Myeloid Cells_MARCO+ Mac	VascularECs_Arterial EC	CD46	JAG1	0.0270203	0	CD46_JAG1	CD46 - JAG1	CD46
Fibroblasts_PI16+	VascularECs_Capillary EC	LAMB2	ITGA9_ITGB1	0.0270099	0	LAMB2_ITGA9_ITGB1	LAMB2 - (ITGA9+ITGB1)	LAMININ
Myeloid Cells_MARCO+ Mac	VascularECs_Venular EC	VEGFB	FLT1	0.0267575	0	VEGFB_VEGFR1	VEGFB - VEGFR1	VEGF
Fibroblasts_PTN+	VascularECs_Venular EC	COL4A1	ITGA10_ITGB1	0.0266642	0	COL4A1_ITGA10_ITGB1	COL4A1 - (ITGA10+ITGB1)	COLLAGEN
Fibroblasts_PI16+	VascularECs_Arterial EC	LAMA2	ITGA6_ITGB4	0.0266008	0	LAMA2_ITGA6_ITGB4	LAMA2 - (ITGA6+ITGB4)	LAMININ
Myeloid Cells_MARCO+ Mac	VascularECs_Venular EC	NAMPT	ITGA5_ITGB1	0.0264857	0	NAMPT_ITGA5_ITGB1	NAMPT - (ITGA5+ITGB1)	VISFATIN
TFCs_F1	VascularECs_Arterial EC	VEGFA	FLT1_KDR	0.0264435	0	VEGFA_VEGFR1R2	VEGFA - VEGFR1R2	VEGF
Fibroblasts_PTN+	VascularECs_Capillary EC	VEGFB	FLT1	0.0263696	0	VEGFB_VEGFR1	VEGFB - VEGFR1	VEGF
Fibroblasts_PTN+	VascularECs_Capillary EC	COL4A2	ITGA9_ITGB1	0.0263495	0	COL4A2_ITGA9_ITGB1	COL4A2 - (ITGA9+ITGB1)	COLLAGEN
Mural Cells_M1	VascularECs_Arterial EC	FN1	ITGAV_ITGB1	0.026332	0	FN1_ITGAV_ITGB1	FN1 - (ITGAV+ITGB1)	FN1
Fibroblasts_PTN+	VascularECs_Arterial EC	LAMB2	ITGA1_ITGB1	0.0263247	0	LAMB2_ITGA1_ITGB1	LAMB2 - (ITGA1+ITGB1)	LAMININ
T Cells_Th1-like	VascularECs_Capillary EC	CD40LG	ITGA5_ITGB1	0.0262774	0	CD40LG_ITGA5_ITGB1	CD40LG - (ITGA5+ITGB1)	CD40
Myeloid Cells_cDC2	VascularECs_Capillary EC	VEGFA	FLT1_KDR	0.0260866	0	VEGFA_VEGFR1R2	VEGFA - VEGFR1R2	VEGF
Myeloid Cells_cDC2	VascularECs_Arterial EC	CD46	JAG1	0.025967	0	CD46_JAG1	CD46 - JAG1	CD46
Fibroblasts_PTN+	VascularECs_Capillary EC	COL4A1	ITGA9_ITGB1	0.0259501	0	COL4A1_ITGA9_ITGB1	COL4A1 - (ITGA9+ITGB1)	COLLAGEN
T Cells_Treg	VascularECs_Arterial EC	SELL	PODXL	0.0258465	0	SELL_PODXL	SELL - PODXL	SELL
T Cells_CX3CR1+ Teff	VascularECs_Capillary EC	GZMA	F2R	0.0258352	0	GZMA_F2R	GZMA - F2R	PARs
Mural Cells_M0	VascularECs_Venular EC	COL4A1	ITGA1_ITGB1	0.0258085	0	COL4A1_ITGA1_ITGB1	COL4A1 - (ITGA1+ITGB1)	COLLAGEN
Mural Cells_M1	VascularECs_Arterial EC	COL4A1	ITGA1_ITGB1	0.0256812	0	COL4A1_ITGA1_ITGB1	COL4A1 - (ITGA1+ITGB1)	COLLAGEN
Fibroblasts_PI16+	VascularECs_Venular EC	LAMB2	ITGA1_ITGB1	0.0256183	0	LAMB2_ITGA1_ITGB1	LAMB2 - (ITGA1+ITGB1)	LAMININ
T Cells_CD4 naïve	VascularECs_Venular EC	CCL5	ACKR1	0.0256045	0	CCL5_ACKR1	CCL5 - ACKR1	CCL
T Cells_Tph	VascularECs_Venular EC	CCL5	ACKR1	0.0255259	0	CCL5_ACKR1	CCL5 - ACKR1	CCL
T Cells_Tfh	VascularECs_Capillary EC	SELL	PODXL	0.0253015	0	SELL_PODXL	SELL - PODXL	SELL
Mural Cells_M0	VascularECs_Venular EC	COL4A1	ITGA9_ITGB1	0.0252598	0	COL4A1_ITGA9_ITGB1	COL4A1 - (ITGA9+ITGB1)	COLLAGEN
T Cells_Tfh	VascularECs_Arterial EC	SELL	CD34	0.0251825	0	SELL_CD34	SELL - CD34	SELL
Myeloid Cells_IL1B+inflam Mac	VascularECs_Venular EC	TNF	TNFRSF1A	0.0251312	0	TNF_TNFRSF1A	TNF - TNFRSF1A	TNF
Mural Cells_M1	VascularECs_Capillary EC	FN1	ITGA5_ITGB1	0.0250958	0	FN1_ITGA5_ITGB1	FN1 - (ITGA5+ITGB1)	FN1
Fibroblasts_PI16+	VascularECs_Venular EC	LAMB2	ITGA9_ITGB1	0.0250736	0	LAMB2_ITGA9_ITGB1	LAMB2 - (ITGA9+ITGB1)	LAMININ
Myeloid Cells_CD14+ Mo	VascularECs_Capillary EC	VEGFA	KDR	0.0250684	0	VEGFA_VEGFR2	VEGFA - VEGFR2	VEGF
Mural Cells_M0	VascularECs_Arterial EC	COL6A1	ITGA1_ITGB1	0.0250644	0	COL6A1_ITGA1_ITGB1	COL6A1 - (ITGA1+ITGB1)	COLLAGEN
Myeloid Cells_CXCL10+inflam Mac	VascularECs_Venular EC	FN1	ITGA5_ITGB1	0.025029	0	FN1_ITGA5_ITGB1	FN1 - (ITGA5+ITGB1)	FN1
Fibroblasts_PTN+	VascularECs_Venular EC	COL4A2	ITGA1_ITGB1	0.024991	0	COL4A2_ITGA1_ITGB1	COL4A2 - (ITGA1+ITGB1)	COLLAGEN
TFCs_F1	VascularECs_Capillary EC	VEGFC	KDR	0.0249722	0	VEGFC_VEGFR2	VEGFC - VEGFR2	VEGF
Myeloid Cells_RTM	VascularECs_Venular EC	CXCL3	ACKR1	0.0247611	0	CXCL3_ACKR1	CXCL3 - ACKR1	CXCL
Fibroblasts_PTN+	VascularECs_Venular EC	COL4A1	ITGA1_ITGB1	0.0246117	0	COL4A1_ITGA1_ITGB1	COL4A1 - (ITGA1+ITGB1)	COLLAGEN
Myeloid Cells_PVM	VascularECs_Venular EC	PECAM1	PECAM1	0.0245972	0	PECAM1_PECAM1	PECAM1 - PECAM1	PECAM1
Myeloid Cells_cDC2	VascularECs_Capillary EC	VEGFA	FLT1	0.0245665	0	VEGFA_VEGFR1	VEGFA - VEGFR1	VEGF
T Cells_Tfh	VascularECs_Capillary EC	SELL	CD34	0.0244979	0	SELL_CD34	SELL - CD34	SELL
Fibroblasts_PTN+	VascularECs_Venular EC	COL4A2	ITGA9_ITGB1	0.0244593	0	COL4A2_ITGA9_ITGB1	COL4A2 - (ITGA9+ITGB1)	COLLAGEN
T Cells_GZMK+ Tex	VascularECs_Capillary EC	GZMA	F2R	0.0244571	0	GZMA_F2R	GZMA - F2R	PARs
Fibroblasts_PTN+	VascularECs_Arterial EC	LAMC1	ITGA1_ITGB1	0.0243612	0	LAMC1_ITGA1_ITGB1	LAMC1 - (ITGA1+ITGB1)	LAMININ
NK/NKT Cells_NKT	VascularECs_Capillary EC	GZMA	F2R	0.0243367	0	GZMA_F2R	GZMA - F2R	PARs
Fibroblasts_PI16+	VascularECs_Capillary EC	SEMA3C	NRP1_PLXNA2	0.0242788	0	SEMA3C_NRP1_PLXNA2	SEMA3C - (NRP1+PLXNA2)	SEMA3
Myeloid Cells_PVM	VascularECs_Capillary EC	PECAM1	PECAM1	0.0242066	0	PECAM1_PECAM1	PECAM1 - PECAM1	PECAM1
Myeloid Cells_TCR+ Mac	VascularECs_Venular EC	PECAM1	PECAM1	0.0241676	0	PECAM1_PECAM1	PECAM1 - PECAM1	PECAM1
Mural Cells_M1	VascularECs_Arterial EC	COL1A2	ITGA1_ITGB1	0.0241616	0	COL1A2_ITGA1_ITGB1	COL1A2 - (ITGA1+ITGB1)	COLLAGEN
VascularECs_Venular EC	VascularECs_Venular EC	CDH5	CDH5	0.0241166	0	CDH5_CDH5	CDH5 - CDH5	CDH5
Fibroblasts_PTN+	VascularECs_Venular EC	COL4A1	ITGA9_ITGB1	0.0240878	0	COL4A1_ITGA9_ITGB1	COL4A1 - (ITGA9+ITGB1)	COLLAGEN
VascularECs_Capillary EC	VascularECs_Arterial EC	EFNB2	EPHA4	0.0240718	0	EFNB2_EPHA4	EFNB2 - EPHA4	EPHB
Mural Cells_M1	VascularECs_Venular EC	COL4A2	ITGA10_ITGB1	0.0240343	0	COL4A2_ITGA10_ITGB1	COL4A2 - (ITGA10+ITGB1)	COLLAGEN
Myeloid Cells_PVM	VascularECs_Arterial EC	PECAM1	PECAM1	0.0239959	0	PECAM1_PECAM1	PECAM1 - PECAM1	PECAM1
Mural Cells_M0	VascularECs_Capillary EC	ESAM	ESAM	0.0239913	0	ESAM_ESAM	ESAM - ESAM	ESAM
Myeloid Cells_TCR+ Mac	VascularECs_Capillary EC	PECAM1	PECAM1	0.0237836	0	PECAM1_PECAM1	PECAM1 - PECAM1	PECAM1
Myeloid Cells_pDC	VascularECs_Arterial EC	NAMPT	ITGA5_ITGB1	0.0236875	0	NAMPT_ITGA5_ITGB1	NAMPT - (ITGA5+ITGB1)	VISFATIN
Myeloid Cells_IL1B+inflam Mac	VascularECs_Venular EC	CXCL2	ACKR1	0.0236552	0	CXCL2_ACKR1	CXCL2 - ACKR1	CXCL
Myeloid Cells_TCR+ Mac	VascularECs_Arterial EC	PECAM1	PECAM1	0.0235766	0	PECAM1_PECAM1	PECAM1 - PECAM1	PECAM1
Fibroblasts_PI16+	VascularECs_Venular EC	FLRT2	ADGRL2	0.0235687	0	FLRT2_ADGRL2	FLRT2 - ADGRL2	ADGRL
VascularECs_Capillary EC	VascularECs_Arterial EC	EFNA1	EPHA4	0.0234725	0	EFNA1_EPHA4	EFNA1 - EPHA4	EPHA
Fibroblasts_PI16+	VascularECs_Capillary EC	SEMA3C	PLXND1	0.0234546	0	SEMA3C_PLXND1	SEMA3C - PLXND1	SEMA3
Myeloid Cells_RTM	VascularECs_Venular EC	Cholesterol-LIPA	RORA	0.0234491	0	Cholesterol-Cholesterol-LIPA_RORA	CHOLESTEROL-LIPA - RORA	Cholesterol
Mural Cells_M1	VascularECs_Capillary EC	COL4A2	ITGA9_ITGB1	0.0233889	0	COL4A2_ITGA9_ITGB1	COL4A2 - (ITGA9+ITGB1)	COLLAGEN
B Cells_Memory B1	VascularECs_Capillary EC	SELL	PODXL	0.0232595	0	SELL_PODXL	SELL - PODXL	SELL
Myeloid Cells_TCR+ Mac	VascularECs_Capillary EC	GZMA	F2RL3	0.0231875	0	GZMA_F2RL3	GZMA - F2RL3	PARs
B Cells_Memory B1	VascularECs_Arterial EC	SELL	CD34	0.0231499	0	SELL_CD34	SELL - CD34	SELL
Myeloid Cells_RTM	VascularECs_Venular EC	PECAM1	PECAM1	0.0231251	0	PECAM1_PECAM1	PECAM1 - PECAM1	PECAM1
Myeloid Cells_CXCL10+inflam Mac	VascularECs_Venular EC	CXCL8	ACKR1	0.0230777	0	CXCL8_ACKR1	CXCL8 - ACKR1	CXCL
T Cells_Tex	VascularECs_Venular EC	CXCL13	ACKR1	0.0229431	0	CXCL13_ACKR1	CXCL13 - ACKR1	CXCL
B Cells_CD11c+ atypical memory B	VascularECs_Venular EC	NAMPT	ITGA5_ITGB1	0.0229409	0	NAMPT_ITGA5_ITGB1	NAMPT - (ITGA5+ITGB1)	VISFATIN
Mural Cells_M1	VascularECs_Capillary EC	COL4A1	ITGA10_ITGB1	0.0229021	0	COL4A1_ITGA10_ITGB1	COL4A1 - (ITGA10+ITGB1)	COLLAGEN
Myeloid Cells_MARCO+ Mac	VascularECs_Venular EC	CXCL2	ACKR1	0.0228902	0	CXCL2_ACKR1	CXCL2 - ACKR1	CXCL
Myeloid Cells_RTM	VascularECs_Capillary EC	PECAM1	PECAM1	0.0227573	0	PECAM1_PECAM1	PECAM1 - PECAM1	PECAM1
Fibroblasts_PI16+	VascularECs_Arterial EC	LAMC1	ITGA1_ITGB1	0.0227265	0	LAMC1_ITGA1_ITGB1	LAMC1 - (ITGA1+ITGB1)	LAMININ
Myeloid Cells_RTM	VascularECs_Arterial EC	PECAM1	PECAM1	0.022559	0	PECAM1_PECAM1	PECAM1 - PECAM1	PECAM1
B Cells_Memory B1	VascularECs_Capillary EC	SELL	CD34	0.0225193	0	SELL_CD34	SELL - CD34	SELL
VascularECs_Venular EC	VascularECs_Arterial EC	COL4A2	ITGA1_ITGB1	0.022497	0	COL4A2_ITGA1_ITGB1	COL4A2 - (ITGA1+ITGB1)	COLLAGEN
Fibroblasts_PTN+	VascularECs_Arterial EC	PTPRM	PTPRM	0.0224244	0	PTPRM_PTPRM	PTPRM - PTPRM	PTPRM
Myeloid Cells_CXCL10+inflam Mac	VascularECs_Capillary EC	VEGFA	FLT1_KDR	0.0223879	0	VEGFA_VEGFR1R2	VEGFA - VEGFR1R2	VEGF
Mural Cells_M0	VascularECs_Capillary EC	COL6A1	ITGA10_ITGB1	0.0223505	0	COL6A1_ITGA10_ITGB1	COL6A1 - (ITGA10+ITGB1)	COLLAGEN
Mural Cells_M1	VascularECs_Venular EC	COL4A2	ITGA1_ITGB1	0.0221796	0	COL4A2_ITGA1_ITGB1	COL4A2 - (ITGA1+ITGB1)	COLLAGEN
T Cells_Treg	VascularECs_Capillary EC	SELL	PODXL	0.0220976	0	SELL_PODXL	SELL - PODXL	SELL
Mural Cells_M0	VascularECs_Venular EC	LAMA4	ITGA6_ITGB4	0.0220691	0	LAMA4_ITGA6_ITGB4	LAMA4 - (ITGA6+ITGB4)	LAMININ
Myeloid Cells_Neutrophils	VascularECs_Venular EC	OSM	OSMR_IL6ST	0.0220072	0	OSM_OSMR_IL6ST	OSM - (OSMR+IL6ST)	OSM
T Cells_Treg	VascularECs_Arterial EC	SELL	CD34	0.0219933	0	SELL_CD34	SELL - CD34	SELL
Myeloid Cells_IL1B+inflam Mac	VascularECs_Venular EC	PECAM1	PECAM1	0.0219624	0	PECAM1_PECAM1	PECAM1 - PECAM1	PECAM1
T Cells_Teff	VascularECs_Arterial EC	GZMA	F2R	0.0218081	0	GZMA_F2R	GZMA - F2R	PARs
Mural Cells_M1	VascularECs_Venular EC	COL4A2	ITGA9_ITGB1	0.0217064	0	COL4A2_ITGA9_ITGB1	COL4A2 - (ITGA9+ITGB1)	COLLAGEN
Fibroblasts_PTN+	VascularECs_Capillary EC	PTPRM	PTPRM	0.0216392	0	PTPRM_PTPRM	PTPRM - PTPRM	PTPRM
Myeloid Cells_IL1B+inflam Mac	VascularECs_Capillary EC	PECAM1	PECAM1	0.0216128	0	PECAM1_PECAM1	PECAM1 - PECAM1	PECAM1
Myeloid Cells_CD16+ Mo	VascularECs_Venular EC	CXCL2	ACKR1	0.0215991	0	CXCL2_ACKR1	CXCL2 - ACKR1	CXCL
Mural Cells_M1	VascularECs_Capillary EC	COL1A2	ITGA10_ITGB1	0.0215433	0	COL1A2_ITGA10_ITGB1	COL1A2 - (ITGA10+ITGB1)	COLLAGEN
Fibroblasts_PTN+	VascularECs_Venular EC	PTPRM	PTPRM	0.0215162	0	PTPRM_PTPRM	PTPRM - PTPRM	PTPRM
Myeloid Cells_IL1B+inflam Mac	VascularECs_Arterial EC	PECAM1	PECAM1	0.0214242	0	PECAM1_PECAM1	PECAM1 - PECAM1	PECAM1
T Cells_Treg	VascularECs_Capillary EC	SELL	CD34	0.0213936	0	SELL_CD34	SELL - CD34	SELL
Fibroblasts_PTN+	VascularECs_Capillary EC	TNXB	ITGA9_ITGB1	0.0213463	0	TNXB_ITGA9_ITGB1	TNXB - (ITGA9+ITGB1)	TENASCIN
Mural Cells_M0	VascularECs_Venular EC	COL4A2	ADGRG6	0.0213257	0	COL4A2_ADGRG6	COL4A2 - ADGRG6	ADGRG
Myeloid Cells_MARCO+ Mac	VascularECs_Venular EC	CXCL8	ACKR1	0.0212834	0	CXCL8_ACKR1	CXCL8 - ACKR1	CXCL
T Cells_Tem	VascularECs_Arterial EC	GZMA	F2R	0.0212783	0	GZMA_F2R	GZMA - F2R	PARs
VascularECs_Arterial EC	VascularECs_Capillary EC	EFNB2	EPHA4	0.0212087	0	EFNB2_EPHA4	EFNB2 - EPHA4	EPHB
VascularECs_Arterial EC	VascularECs_Venular EC	EFNB2	EPHA4	0.0211465	0	EFNB2_EPHA4	EFNB2 - EPHA4	EPHB
Myeloid Cells_CXCL10+inflam Mac	VascularECs_Capillary EC	VEGFA	FLT1	0.0210786	0	VEGFA_VEGFR1	VEGFA - VEGFR1	VEGF
Fibroblasts_PI16+	VascularECs_Arterial EC	LAMB2	ITGA6_ITGB4	0.0210582	0	LAMB2_ITGA6_ITGB4	LAMB2 - (ITGA6+ITGB4)	LAMININ
Fibroblasts_PTN+	VascularECs_Venular EC	LAMB2	ITGA6_ITGB4	0.0210359	0	LAMB2_ITGA6_ITGB4	LAMB2 - (ITGA6+ITGB4)	LAMININ
Myeloid Cells_IL1B+inflam Mac	VascularECs_Venular EC	Cholesterol-LIPA	RORA	0.0209944	0	Cholesterol-Cholesterol-LIPA_RORA	CHOLESTEROL-LIPA - RORA	Cholesterol
T Cells_Trm	VascularECs_Arterial EC	CD46	JAG1	0.0209566	0	CD46_JAG1	CD46 - JAG1	CD46
Mural Cells_M0	VascularECs_Arterial EC	ESAM	ESAM	0.0209412	0	ESAM_ESAM	ESAM - ESAM	ESAM
Mural Cells_M0	VascularECs_Capillary EC	LAMA4	ITGA9_ITGB1	0.0209346	0	LAMA4_ITGA9_ITGB1	LAMA4 - (ITGA9+ITGB1)	LAMININ
Myeloid Cells_ELMO1+ Mac	VascularECs_Arterial EC	PTPRM	PTPRM	0.020857	0	PTPRM_PTPRM	PTPRM - PTPRM	PTPRM
Myeloid Cells_cDC2	VascularECs_Capillary EC	VEGFA	KDR	0.0207446	0	VEGFA_VEGFR2	VEGFA - VEGFR2	VEGF
Fibroblasts_PI16+	VascularECs_Arterial EC	LAMA4	ITGA1_ITGB1	0.0206809	0	LAMA4_ITGA1_ITGB1	LAMA4 - (ITGA1+ITGB1)	LAMININ
Myeloid Cells_Neutrophils	VascularECs_Arterial EC	OSM	LIFR_IL6ST	0.0206731	0	OSM_LIFR_IL6ST	OSM - (LIFR+IL6ST)	OSM
Fibroblasts_PTN+	VascularECs_Capillary EC	FLRT2	ADGRL2	0.0206594	0	FLRT2_ADGRL2	FLRT2 - ADGRL2	ADGRL
TFCs_F0	VascularECs_Venular EC	VEGFA	FLT1_KDR	0.0206309	0	VEGFA_VEGFR1R2	VEGFA - VEGFR1R2	VEGF
TFCs_F2	VascularECs_Arterial EC	VEGFA	FLT1	0.0205955	0	VEGFA_VEGFR1	VEGFA - VEGFR1	VEGF
NK/NKT Cells_CD56dim NK	VascularECs_Arterial EC	GZMA	F2R	0.0205637	0	GZMA_F2R	GZMA - F2R	PARs
Myeloid Cells_LAMP3+ DC	VascularECs_Venular EC	PECAM1	PECAM1	0.0205194	0	PECAM1_PECAM1	PECAM1 - PECAM1	PECAM1
Mural Cells_M0	VascularECs_Arterial EC	CD46	JAG1	0.0205029	0	CD46_JAG1	CD46 - JAG1	CD46
VascularECs_Venular EC	VascularECs_Arterial EC	COL4A1	ITGA1_ITGB1	0.0204642	0	COL4A1_ITGA1_ITGB1	COL4A1 - (ITGA1+ITGB1)	COLLAGEN
T Cells_Th17-like	VascularECs_Arterial EC	CD46	JAG1	0.0204139	0	CD46_JAG1	CD46 - JAG1	CD46
B Cells_CD11c+ atypical memory B	VascularECs_Arterial EC	SELL	PODXL	0.0203745	0	SELL_PODXL	SELL - PODXL	SELL
Fibroblasts_PI16+	VascularECs_Venular EC	LAMA2	ADGRG6	0.0203717	0	LAMA2_ADGRG6	LAMA2 - ADGRG6	ADGRG
VascularECs_Arterial EC	VascularECs_Capillary EC	SEMA3G	NRP2_PLXNA2	0.0203309	0	SEMA3G_NRP2_PLXNA2	SEMA3G - (NRP2+PLXNA2)	SEMA3
Myeloid Cells_MARCO+ Mac	VascularECs_Capillary EC	NAMPT	ITGA5_ITGB1	0.0202878	0	NAMPT_ITGA5_ITGB1	NAMPT - (ITGA5+ITGB1)	VISFATIN
VascularECs_Capillary EC	VascularECs_Venular EC	COL4A1	ADGRG6	0.0202449	0	COL4A1_ADGRG6	COL4A1 - ADGRG6	ADGRG
Mural Cells_M1	VascularECs_Arterial EC	CD46	JAG1	0.0202278	0	CD46_JAG1	CD46 - JAG1	CD46
Myeloid Cells_LAMP3+ DC	VascularECs_Capillary EC	PECAM1	PECAM1	0.0201922	0	PECAM1_PECAM1	PECAM1 - PECAM1	PECAM1
Myeloid Cells_ELMO1+ Mac	VascularECs_Capillary EC	PTPRM	PTPRM	0.0201256	0	PTPRM_PTPRM	PTPRM - PTPRM	PTPRM
Myeloid Cells_CXCL10+inflam Mac	VascularECs_Arterial EC	FN1	ITGAV_ITGB1	0.0201153	0	FN1_ITGAV_ITGB1	FN1 - (ITGAV+ITGB1)	FN1
Fibroblasts_PI16+	VascularECs_Venular EC	CD34	SELP	0.0201001	0	CD34_SELP	CD34 - SELP	CD34
VascularECs_Venular EC	VascularECs_Capillary EC	COL4A2	ITGA10_ITGB1	0.0200553	0	COL4A2_ITGA10_ITGB1	COL4A2 - (ITGA10+ITGB1)	COLLAGEN
T Cells_Th1-like	VascularECs_Arterial EC	CD46	JAG1	0.0200553	0	CD46_JAG1	CD46 - JAG1	CD46
TFCs_F0	VascularECs_Capillary EC	PGF	FLT1	0.0200367	0	PGF_VEGFR1	PGF - VEGFR1	VEGF
Myeloid Cells_LAMP3+ DC	VascularECs_Arterial EC	PECAM1	PECAM1	0.0200158	0	PECAM1_PECAM1	PECAM1 - PECAM1	PECAM1
Myeloid Cells_ELMO1+ Mac	VascularECs_Venular EC	PTPRM	PTPRM	0.0200109	0	PTPRM_PTPRM	PTPRM - PTPRM	PTPRM
Mural Cells_M1	VascularECs_Venular EC	COL4A1	ITGA10_ITGB1	0.0200018	0	COL4A1_ITGA10_ITGB1	COL4A1 - (ITGA10+ITGB1)	COLLAGEN
VascularECs_Venular EC	VascularECs_Arterial EC	CD46	JAG1	0.0199788	0	CD46_JAG1	CD46 - JAG1	CD46
Fibroblasts_PTN+	VascularECs_Capillary EC	LAMB2	ITGA9_ITGB1	0.0199535	0	LAMB2_ITGA9_ITGB1	LAMB2 - (ITGA9+ITGB1)	LAMININ
VascularECs_Capillary EC	VascularECs_Venular EC	COL4A2	ADGRG6	0.0199089	0	COL4A2_ADGRG6	COL4A2 - ADGRG6	ADGRG
Myeloid Cells_CD14+ Mo	VascularECs_Venular EC	CXCL3	ACKR1	0.0198617	0	CXCL3_ACKR1	CXCL3 - ACKR1	CXCL
Mural Cells_M0	VascularECs_Venular EC	LAMA4	ITGA1_ITGB1	0.0198496	0	LAMA4_ITGA1_ITGB1	LAMA4 - (ITGA1+ITGB1)	LAMININ
Fibroblasts_PTN+	VascularECs_Venular EC	TNXB	ITGA9_ITGB1	0.0198078	0	TNXB_ITGA9_ITGB1	TNXB - (ITGA9+ITGB1)	TENASCIN
VascularECs_Arterial EC	VascularECs_Venular EC	CD34	SELP	0.0198064	0	CD34_SELP	CD34 - SELP	CD34
NK/NKT Cells_NKT	VascularECs_Arterial EC	CD46	JAG1	0.0197661	0	CD46_JAG1	CD46 - JAG1	CD46
Myeloid Cells_pDC	VascularECs_Venular EC	NAMPT	ITGA5_ITGB1	0.0197628	0	NAMPT_ITGA5_ITGB1	NAMPT - (ITGA5+ITGB1)	VISFATIN
T Cells_Tfh	VascularECs_Venular EC	SELL	CD34	0.0197204	0	SELL_CD34	SELL - CD34	SELL
VascularECs_Arterial EC	VascularECs_Capillary EC	EDN1	EDNRB	0.0196152	0	EDN1_EDNRB	EDN1 - EDNRB	EDN
Myeloid Cells_ELMO1+ Mac	VascularECs_Venular EC	CXCL8	ACKR1	0.0195988	0	CXCL8_ACKR1	CXCL8 - ACKR1	CXCL
Mural Cells_M0	VascularECs_Venular EC	COL6A1	ITGA10_ITGB1	0.0195187	0	COL6A1_ITGA10_ITGB1	COL6A1 - (ITGA10+ITGB1)	COLLAGEN
Myeloid Cells_RTM	VascularECs_Capillary EC	VEGFB	FLT1	0.0194862	0	VEGFB_VEGFR1	VEGFB - VEGFR1	VEGF
Mural Cells_M1	VascularECs_Capillary EC	COL4A1	ITGA9_ITGB1	0.0194626	0	COL4A1_ITGA9_ITGB1	COL4A1 - (ITGA9+ITGB1)	COLLAGEN
Myeloid Cells_Neutrophils	VascularECs_Capillary EC	OSM	OSMR_IL6ST	0.0194606	0	OSM_OSMR_IL6ST	OSM - (OSMR+IL6ST)	OSM
Fibroblasts_PTN+	VascularECs_Venular EC	LAMC1	ITGA6_ITGB4	0.019459	0	LAMC1_ITGA6_ITGB4	LAMC1 - (ITGA6+ITGB4)	LAMININ
T Cells_CD4 naïve	VascularECs_Arterial EC	CD46	JAG1	0.0194392	0	CD46_JAG1	CD46 - JAG1	CD46
VascularECs_Arterial EC	VascularECs_Capillary EC	COL4A1	ITGA1_ITGB1	0.0194269	0	COL4A1_ITGA1_ITGB1	COL4A1 - (ITGA1+ITGB1)	COLLAGEN
Mural Cells_M0	VascularECs_Venular EC	LAMA4	ITGA9_ITGB1	0.0194251	0	LAMA4_ITGA9_ITGB1	LAMA4 - (ITGA9+ITGB1)	LAMININ
T Cells_Tph	VascularECs_Arterial EC	CD46	JAG1	0.0194149	0	CD46_JAG1	CD46 - JAG1	CD46
TFCs_F2	VascularECs_Capillary EC	ESAM	ESAM	0.0193929	0	ESAM_ESAM	ESAM - ESAM	ESAM
VascularECs_Capillary EC	VascularECs_Venular EC	CD34	SELP	0.0192651	0	CD34_SELP	CD34 - SELP	CD34
Fibroblasts_PTN+	VascularECs_Arterial EC	LAMB1	ITGA1_ITGB1	0.0192142	0	LAMB1_ITGA1_ITGB1	LAMB1 - (ITGA1+ITGB1)	LAMININ
TFCs_F2	VascularECs_Venular EC	VEGFA	FLT1	0.0192105	0	VEGFA_VEGFR1	VEGFA - VEGFR1	VEGF
Myeloid Cells_CXCL10+inflam Mac	VascularECs_Capillary EC	FN1	ITGA5_ITGB1	0.0191652	0	FN1_ITGA5_ITGB1	FN1 - (ITGA5+ITGB1)	FN1
Myeloid Cells_cDC2	VascularECs_Venular EC	PECAM1	PECAM1	0.0190701	0	PECAM1_PECAM1	PECAM1 - PECAM1	PECAM1
T Cells_Tex	VascularECs_Arterial EC	CD46	JAG1	0.0190487	0	CD46_JAG1	CD46 - JAG1	CD46
Myeloid Cells_PVM	VascularECs_Arterial EC	PTPRM	PTPRM	0.0190344	0	PTPRM_PTPRM	PTPRM - PTPRM	PTPRM
Mural Cells_M0	VascularECs_Capillary EC	COL6A1	ITGA9_ITGB1	0.0189922	0	COL6A1_ITGA9_ITGB1	COL6A1 - (ITGA9+ITGB1)	COLLAGEN
TFCs_F0	VascularECs_Arterial EC	VEGFA	FLT1_KDR	0.01899	0	VEGFA_VEGFR1R2	VEGFA - VEGFR1R2	VEGF
T Cells_CX3CR1+ Teff	VascularECs_Arterial EC	GZMA	F2R	0.0189701	0	GZMA_F2R	GZMA - F2R	PARs
T Cells_Tem	VascularECs_Arterial EC	CD46	JAG1	0.0189478	0	CD46_JAG1	CD46 - JAG1	CD46
Fibroblasts_PTN+	VascularECs_Venular EC	LAMB2	ITGA1_ITGB1	0.0189183	0	LAMB2_ITGA1_ITGB1	LAMB2 - (ITGA1+ITGB1)	LAMININ
Mural Cells_M1	VascularECs_Venular EC	COL1A2	ITGA10_ITGB1	0.0188118	0	COL1A2_ITGA10_ITGB1	COL1A2 - (ITGA10+ITGB1)	COLLAGEN
NK/NKT Cells_trNK	VascularECs_Capillary EC	GZMA	F2R	0.0187719	0	GZMA_F2R	GZMA - F2R	PARs
Myeloid Cells_cDC2	VascularECs_Capillary EC	PECAM1	PECAM1	0.0187655	0	PECAM1_PECAM1	PECAM1 - PECAM1	PECAM1
T Cells_Tfh	VascularECs_Arterial EC	CD46	JAG1	0.01873	0	CD46_JAG1	CD46 - JAG1	CD46
T Cells_Treg	VascularECs_Arterial EC	CD46	JAG1	0.018691	0	CD46_JAG1	CD46 - JAG1	CD46
VascularECs_Venular EC	VascularECs_Capillary EC	FLRT2	ADGRL2	0.0186766	0	FLRT2_ADGRL2	FLRT2 - ADGRL2	ADGRL
TFCs_F1	VascularECs_Arterial EC	CD46	JAG1	0.0186426	0	CD46_JAG1	CD46 - JAG1	CD46
Myeloid Cells_cDC2	VascularECs_Arterial EC	PECAM1	PECAM1	0.0186013	0	PECAM1_PECAM1	PECAM1 - PECAM1	PECAM1
Fibroblasts_PTN+	VascularECs_Venular EC	LAMB2	ITGA9_ITGB1	0.0185134	0	LAMB2_ITGA9_ITGB1	LAMB2 - (ITGA9+ITGB1)	LAMININ
T Cells_Th1-like	VascularECs_Capillary EC	GZMA	F2R	0.0184994	0	GZMA_F2R	GZMA - F2R	PARs
TFCs_F0	VascularECs_Capillary EC	VEGFB	FLT1	0.0184979	0	VEGFB_VEGFR1	VEGFB - VEGFR1	VEGF
Myeloid Cells_CXCL10+inflam Mac	VascularECs_Capillary EC	VEGFB	FLT1	0.018491	0	VEGFB_VEGFR1	VEGFB - VEGFR1	VEGF
Fibroblasts_PTN+	VascularECs_Capillary EC	LAMC1	ITGA9_ITGB1	0.0184562	0	LAMC1_ITGA9_ITGB1	LAMC1 - (ITGA9+ITGB1)	LAMININ
Mural Cells_M1	VascularECs_Venular EC	COL4A1	ITGA1_ITGB1	0.0184524	0	COL4A1_ITGA1_ITGB1	COL4A1 - (ITGA1+ITGB1)	COLLAGEN
Myeloid Cells_CXCL10+inflam Mac	VascularECs_Venular EC	Cholesterol-LIPA	RORA	0.0183887	0	Cholesterol-Cholesterol-LIPA_RORA	CHOLESTEROL-LIPA - RORA	Cholesterol
NK/NKT Cells_trNK	VascularECs_Arterial EC	CD46	JAG1	0.018371	0	CD46_JAG1	CD46 - JAG1	CD46
Myeloid Cells_PVM	VascularECs_Capillary EC	PTPRM	PTPRM	0.0183656	0	PTPRM_PTPRM	PTPRM - PTPRM	PTPRM
T Cells_GZMK+ Tex	VascularECs_Arterial EC	CD46	JAG1	0.0183404	0	CD46_JAG1	CD46 - JAG1	CD46
Myeloid Cells_IL1B+inflam Mac	VascularECs_Capillary EC	VEGFB	FLT1	0.0183172	0	VEGFB_VEGFR1	VEGFB - VEGFR1	VEGF
Mural Cells_M1	VascularECs_Capillary EC	COL1A2	ITGA9_ITGB1	0.0183041	0	COL1A2_ITGA9_ITGB1	COL1A2 - (ITGA9+ITGB1)	COLLAGEN
Mural Cells_M0	VascularECs_Capillary EC	LAMB2	ITGA6_ITGB1	0.0182638	0	LAMB2_ITGA6_ITGB1	LAMB2 - (ITGA6+ITGB1)	LAMININ
Myeloid Cells_PVM	VascularECs_Venular EC	PTPRM	PTPRM	0.0182608	0	PTPRM_PTPRM	PTPRM - PTPRM	PTPRM
T Cells_CD8 naïve	VascularECs_Arterial EC	CD46	JAG1	0.018257	0	CD46_JAG1	CD46 - JAG1	CD46
Fibroblasts_PI16+	VascularECs_Capillary EC	COL3A1	ADGRG1	0.018252	0	COL3A1_ADGRG1	COL3A1 - ADGRG1	ADGRG
VascularECs_Venular EC	VascularECs_Capillary EC	COL4A1	ITGA10_ITGB1	0.018239	0	COL4A1_ITGA10_ITGB1	COL4A1 - (ITGA10+ITGB1)	COLLAGEN
NK/NKT Cells_CD56bright NK	VascularECs_Arterial EC	CD46	JAG1	0.0181719	0	CD46_JAG1	CD46 - JAG1	CD46
Fibroblasts_PI16+	VascularECs_Venular EC	LAMC1	ITGA6_ITGB4	0.0181471	0	LAMC1_ITGA6_ITGB4	LAMC1 - (ITGA6+ITGB4)	LAMININ
B Cells_Memory B1	VascularECs_Venular EC	SELL	CD34	0.0181205	0	SELL_CD34	SELL - CD34	SELL
Mural Cells_M1	VascularECs_Venular EC	COL4A1	ITGA9_ITGB1	0.0180573	0	COL4A1_ITGA9_ITGB1	COL4A1 - (ITGA9+ITGB1)	COLLAGEN
Mural Cells_M0	VascularECs_Venular EC	COL6A1	ITGA1_ITGB1	0.018006	0	COL6A1_ITGA1_ITGB1	COL6A1 - (ITGA1+ITGB1)	COLLAGEN
Myeloid Cells_CD14+ Mo	VascularECs_Arterial EC	VEGFA	FLT1	0.0179661	0	VEGFA_VEGFR1	VEGFA - VEGFR1	VEGF
T Cells_GZMK+ Tex	VascularECs_Arterial EC	GZMA	F2R	0.0179515	0	GZMA_F2R	GZMA - F2R	PARs
T Cells_CX3CR1+ Teff	VascularECs_Arterial EC	CD46	JAG1	0.0179319	0	CD46_JAG1	CD46 - JAG1	CD46
NK/NKT Cells_NKT	VascularECs_Arterial EC	GZMA	F2R	0.0178625	0	GZMA_F2R	GZMA - F2R	PARs
Mural Cells_M0	VascularECs_Capillary EC	MDK	ITGA6_ITGB1	0.0178154	0	MDK_ITGA6_ITGB1	MDK - (ITGA6+ITGB1)	MK
Myeloid Cells_CXCL10+inflam Mac	VascularECs_Capillary EC	VEGFA	KDR	0.0177894	0	VEGFA_VEGFR2	VEGFA - VEGFR2	VEGF
Myeloid Cells_PVM	VascularECs_Arterial EC	CD46	JAG1	0.0176504	0	CD46_JAG1	CD46 - JAG1	CD46
Mural Cells_M0	VascularECs_Venular EC	COL6A1	ITGA9_ITGB1	0.0176203	0	COL6A1_ITGA9_ITGB1	COL6A1 - (ITGA9+ITGB1)	COLLAGEN
B Cells_CD11c+ atypical memory B	VascularECs_Capillary EC	NAMPT	ITGA5_ITGB1	0.0175575	0	NAMPT_ITGA5_ITGB1	NAMPT - (ITGA5+ITGB1)	VISFATIN
Myeloid Cells_cDC1	VascularECs_Capillary EC	SEMA7A	ITGB1_ITGA1	0.0175256	0	SEMA7A_ITGB1_ITGA1	SEMA7A - (ITGB1+ITGA1)	SEMA7
T Cells_γδT	VascularECs_Arterial EC	CD46	JAG1	0.0175243	0	CD46_JAG1	CD46 - JAG1	CD46
VascularECs_Venular EC	VascularECs_Venular EC	COL4A2	ITGA10_ITGB1	0.0175091	0	COL4A2_ITGA10_ITGB1	COL4A2 - (ITGA10+ITGB1)	COLLAGEN
Fibroblasts_PTN+	VascularECs_Venular EC	LAMC1	ITGA1_ITGB1	0.0174973	0	LAMC1_ITGA1_ITGB1	LAMC1 - (ITGA1+ITGB1)	LAMININ
Fibroblasts_PTN+	VascularECs_Capillary EC	COL3A1	ADGRG1	0.0174788	0	COL3A1_ADGRG1	COL3A1 - ADGRG1	ADGRG
NK/NKT Cells_CD56dim NK	VascularECs_Arterial EC	CD46	JAG1	0.0174467	0	CD46_JAG1	CD46 - JAG1	CD46
B Cells_CD11c+ atypical memory B	VascularECs_Capillary EC	SELL	PODXL	0.0174051	0	SELL_PODXL	SELL - PODXL	SELL
TFCs_F0	VascularECs_Capillary EC	VEGFC	KDR	0.0174029	0	VEGFC_VEGFR2	VEGFC - VEGFR2	VEGF
Mural Cells_M1	VascularECs_Venular EC	COL1A2	ITGA1_ITGB1	0.017353	0	COL1A2_ITGA1_ITGB1	COL1A2 - (ITGA1+ITGB1)	COLLAGEN
B Cells_CD11c+ atypical memory B	VascularECs_Arterial EC	SELL	CD34	0.0173226	0	SELL_CD34	SELL - CD34	SELL
Myeloid Cells_CXCL10+inflam Mac	VascularECs_Venular EC	TNF	TNFRSF1A	0.0172188	0	TNF_TNFRSF1A	TNF - TNFRSF1A	TNF
T Cells_Treg	VascularECs_Venular EC	SELL	CD34	0.0172108	0	SELL_CD34	SELL - CD34	SELL
Fibroblasts_PI16+	VascularECs_Capillary EC	LAMC1	ITGA9_ITGB1	0.0172107	0	LAMC1_ITGA9_ITGB1	LAMC1 - (ITGA9+ITGB1)	LAMININ
Myeloid Cells_LAMP3+ DC	VascularECs_Venular EC	TNF	TNFRSF1A	0.0171739	0	TNF_TNFRSF1A	TNF - TNFRSF1A	TNF
Mural Cells_M0	VascularECs_Capillary EC	LAMB2	ITGA1_ITGB1	0.0171708	0	LAMB2_ITGA1_ITGB1	LAMB2 - (ITGA1+ITGB1)	LAMININ
Fibroblasts_PTN+	VascularECs_Venular EC	LAMC1	ITGA9_ITGB1	0.0171222	0	LAMC1_ITGA9_ITGB1	LAMC1 - (ITGA9+ITGB1)	LAMININ
VascularECs_Venular EC	VascularECs_Capillary EC	COL4A2	ITGA9_ITGB1	0.0170359	0	COL4A2_ITGA9_ITGB1	COL4A2 - (ITGA9+ITGB1)	COLLAGEN
Myeloid Cells_pDC	VascularECs_Arterial EC	SEMA7A	ITGB1_ITGA1	0.0170195	0	SEMA7A_ITGB1_ITGA1	SEMA7A - (ITGB1+ITGA1)	SEMA7
Mural Cells_M1	VascularECs_Venular EC	COL1A2	ITGA9_ITGB1	0.0169809	0	COL1A2_ITGA9_ITGB1	COL1A2 - (ITGA9+ITGB1)	COLLAGEN
TFCs_F2	VascularECs_Arterial EC	ESAM	ESAM	0.0169172	0	ESAM_ESAM	ESAM - ESAM	ESAM
Fibroblasts_PTN+	VascularECs_Capillary EC	LAMA4	ITGA6_ITGB1	0.0169033	0	LAMA4_ITGA6_ITGB1	LAMA4 - (ITGA6+ITGB1)	LAMININ
Myeloid Cells_ELMO1+ Mac	VascularECs_Venular EC	PECAM1	PECAM1	0.0169026	0	PECAM1_PECAM1	PECAM1 - PECAM1	PECAM1
Myeloid Cells_IL1B+inflam Mac	VascularECs_Capillary EC	VEGFA	FLT1_KDR	0.0168951	0	VEGFA_VEGFR1R2	VEGFA - VEGFR1R2	VEGF
Myeloid Cells_PVM	VascularECs_Venular EC	CXCL3	ACKR1	0.016888	0	CXCL3_ACKR1	CXCL3 - ACKR1	CXCL
Mural Cells_M1	VascularECs_Capillary EC	LAMA3	ITGA6_ITGB1	0.0168678	0	LAMA3_ITGA6_ITGB1	LAMA3 - (ITGA6+ITGB1)	LAMININ
B Cells_CD11c+ atypical memory B	VascularECs_Capillary EC	SELL	CD34	0.016848	0	SELL_CD34	SELL - CD34	SELL
Fibroblasts_PI16+	VascularECs_Capillary EC	WNT11	FZD4	0.0168224	0	WNT11_FZD4	WNT11 - FZD4	ncWNT
VascularECs_Arterial EC	VascularECs_Arterial EC	COL4A1	ITGA9_ITGB1	0.0167939	0	COL4A1_ITGA9_ITGB1	COL4A1 - (ITGA9+ITGB1)	COLLAGEN
Myeloid Cells_CD14+ Mo	VascularECs_Venular EC	VEGFA	FLT1	0.0167548	0	VEGFA_VEGFR1	VEGFA - VEGFR1	VEGF
Mural Cells_M0	VascularECs_Capillary EC	COL6A3	ITGA1_ITGB1	0.016752	0	COL6A3_ITGA1_ITGB1	COL6A3 - (ITGA1+ITGB1)	COLLAGEN
Fibroblasts_PI16+	VascularECs_Capillary EC	JAG1	NOTCH4	0.0167179	0	JAG1_NOTCH4	JAG1 - NOTCH4	NOTCH
Myeloid Cells_pDC	VascularECs_Venular EC	SELPLG	SELP	0.0167092	0	SELPLG_SELP	SELPLG - SELP	SELPLG
TFCs_F0	VascularECs_Venular EC	MIF	ACKR3	0.0166597	0	MIF_ACKR3	MIF - ACKR3	MIF
Myeloid Cells_ELMO1+ Mac	VascularECs_Capillary EC	PECAM1	PECAM1	0.0166321	0	PECAM1_PECAM1	PECAM1 - PECAM1	PECAM1
T Cells_Teff	VascularECs_Venular EC	GZMA	F2R	0.0166278	0	GZMA_F2R	GZMA - F2R	PARs
VascularECs_Arterial EC	VascularECs_Capillary EC	COL4A2	ITGA1_ITGB1	0.0165651	0	COL4A2_ITGA1_ITGB1	COL4A2 - (ITGA1+ITGB1)	COLLAGEN
Fibroblasts_PI16+	VascularECs_Venular EC	LAMA4	ITGA6_ITGB4	0.0165068	0	LAMA4_ITGA6_ITGB4	LAMA4 - (ITGA6+ITGB4)	LAMININ
Myeloid Cells_ELMO1+ Mac	VascularECs_Arterial EC	PECAM1	PECAM1	0.0164862	0	PECAM1_PECAM1	PECAM1 - PECAM1	PECAM1
VascularECs_Arterial EC	VascularECs_Arterial EC	FN1	ITGA5_ITGB1	0.016472	0	FN1_ITGA5_ITGB1	FN1 - (ITGA5+ITGB1)	FN1
T Cells_Treg	VascularECs_Arterial EC	NAMPT	ITGA5_ITGB1	0.0164422	0	NAMPT_ITGA5_ITGB1	NAMPT - (ITGA5+ITGB1)	VISFATIN
Myeloid Cells_TCR+ Mac	VascularECs_Arterial EC	CD46	JAG1	0.0164027	0	CD46_JAG1	CD46 - JAG1	CD46
Plasma Cells_Plasma	VascularECs_Venular EC	PECAM1	PECAM1	0.0163876	0	PECAM1_PECAM1	PECAM1 - PECAM1	PECAM1
Myeloid Cells_MARCO+ Mac	VascularECs_Arterial EC	SPP1	ITGA9_ITGB1	0.016332	0	SPP1_ITGA9_ITGB1	SPP1 - (ITGA9+ITGB1)	SPP1
Fibroblasts_PI16+	VascularECs_Venular EC	LAMC1	ITGA1_ITGB1	0.0163155	0	LAMC1_ITGA1_ITGB1	LAMC1 - (ITGA1+ITGB1)	LAMININ
Mural Cells_M0	VascularECs_Arterial EC	LAMA4	ITGA6_ITGB4	0.0162992	0	LAMA4_ITGA6_ITGB4	LAMA4 - (ITGA6+ITGB4)	LAMININ
Mural Cells_M0	VascularECs_Venular EC	COL4A1	ADGRG6	0.0162263	0	COL4A1_ADGRG6	COL4A1 - ADGRG6	ADGRG
T Cells_Tem	VascularECs_Venular EC	GZMA	F2R	0.0162218	0	GZMA_F2R	GZMA - F2R	PARs
VascularECs_Venular EC	VascularECs_Venular EC	COL4A2	ITGA1_ITGB1	0.0161497	0	COL4A2_ITGA1_ITGB1	COL4A2 - (ITGA1+ITGB1)	COLLAGEN
Plasma Cells_Plasma	VascularECs_Capillary EC	PECAM1	PECAM1	0.0161252	0	PECAM1_PECAM1	PECAM1 - PECAM1	PECAM1
Fibroblasts_PI16+	VascularECs_Arterial EC	ANGPTL1	ITGA1_ITGB1	0.0160435	0	ANGPTL1_ITGA1_ITGB1	ANGPTL1 - (ITGA1+ITGB1)	ANGPTL
Fibroblasts_PI16+	VascularECs_Venular EC	SEMA3C	NRP1_NRP2	0.0159872	0	SEMA3C_NRP1_NRP2	SEMA3C - (NRP1+NRP2)	SEMA3
Plasma Cells_Plasma	VascularECs_Arterial EC	PECAM1	PECAM1	0.0159837	0	PECAM1_PECAM1	PECAM1 - PECAM1	PECAM1
Mural Cells_M1	VascularECs_Capillary EC	LAMC1	ITGA6_ITGB1	0.0159683	0	LAMC1_ITGA6_ITGB1	LAMC1 - (ITGA6+ITGB1)	LAMININ
Fibroblasts_PI16+	VascularECs_Venular EC	LAMC1	ITGA9_ITGB1	0.0159653	0	LAMC1_ITGA9_ITGB1	LAMC1 - (ITGA9+ITGB1)	LAMININ
Fibroblasts_PTN+	VascularECs_Arterial EC	VEGFB	FLT1	0.0159501	0	VEGFB_VEGFR1	VEGFB - VEGFR1	VEGF
VascularECs_Venular EC	VascularECs_Venular EC	COL4A1	ITGA10_ITGB1	0.0159197	0	COL4A1_ITGA10_ITGB1	COL4A1 - (ITGA10+ITGB1)	COLLAGEN
Myeloid Cells_IL1B+inflam Mac	VascularECs_Capillary EC	VEGFA	FLT1	0.0159019	0	VEGFA_VEGFR1	VEGFA - VEGFR1	VEGF
Fibroblasts_PTN+	VascularECs_Capillary EC	LAMA4	ITGA1_ITGB1	0.0158903	0	LAMA4_ITGA1_ITGB1	LAMA4 - (ITGA1+ITGB1)	LAMININ
TFCs_F2	VascularECs_Arterial EC	CD46	JAG1	0.0158627	0	CD46_JAG1	CD46 - JAG1	CD46
Mural Cells_M1	VascularECs_Capillary EC	LAMA3	ITGA1_ITGB1	0.0158569	0	LAMA3_ITGA1_ITGB1	LAMA3 - (ITGA1+ITGB1)	LAMININ
Mural Cells_M0	VascularECs_Capillary EC	LAMC1	ITGA6_ITGB1	0.0158438	0	LAMC1_ITGA6_ITGB1	LAMC1 - (ITGA6+ITGB1)	LAMININ
Fibroblasts_PI16+	VascularECs_Capillary EC	SEMA3C	NRP2_PLXNA2	0.0158178	0	SEMA3C_NRP2_PLXNA2	SEMA3C - (NRP2+PLXNA2)	SEMA3
VascularECs_Venular EC	VascularECs_Venular EC	COL4A2	ITGA9_ITGB1	0.015803	0	COL4A2_ITGA9_ITGB1	COL4A2 - (ITGA9+ITGB1)	COLLAGEN
Mural Cells_M0	VascularECs_Arterial EC	PTPRM	PTPRM	0.0157823	0	PTPRM_PTPRM	PTPRM - PTPRM	PTPRM
Mural Cells_M1	VascularECs_Capillary EC	COL6A1	ITGA1_ITGB1	0.0157781	0	COL6A1_ITGA1_ITGB1	COL6A1 - (ITGA1+ITGB1)	COLLAGEN
VascularECs_Capillary EC	VascularECs_Capillary EC	ADM	CALCRL	0.0157451	0	ADM_CALCRL	ADM - CALCRL	CALCR
Mural Cells_M1	VascularECs_Capillary EC	LAMA4	ITGA6_ITGB1	0.0157332	0	LAMA4_ITGA6_ITGB1	LAMA4 - (ITGA6+ITGB1)	LAMININ
Myeloid Cells_MARCO+ Mac	VascularECs_Arterial EC	SPP1	ITGA5_ITGB1	0.0157278	0	SPP1_ITGA5_ITGB1	SPP1 - (ITGA5+ITGB1)	SPP1
Fibroblasts_PTN+	VascularECs_Venular EC	COL4A2	ADGRG6	0.0157075	0	COL4A2_ADGRG6	COL4A2 - ADGRG6	ADGRG
TFCs_F1	VascularECs_Capillary EC	COL4A2	ITGA1_ITGB1	0.0156869	0	COL4A2_ITGA1_ITGB1	COL4A2 - (ITGA1+ITGB1)	COLLAGEN
NK/NKT Cells_CD56dim NK	VascularECs_Venular EC	GZMA	F2R	0.0156743	0	GZMA_F2R	GZMA - F2R	PARs
Fibroblasts_PI16+	VascularECs_Capillary EC	LAMA4	ITGA9_ITGB1	0.0156536	0	LAMA4_ITGA9_ITGB1	LAMA4 - (ITGA9+ITGB1)	LAMININ
Myeloid Cells_CD14+ Mo	VascularECs_Arterial EC	CD46	JAG1	0.0156254	0	CD46_JAG1	CD46 - JAG1	CD46
Mural Cells_M0	VascularECs_Capillary EC	LAMB1	ITGA6_ITGB1	0.0155707	0	LAMB1_ITGA6_ITGB1	LAMB1 - (ITGA6+ITGB1)	LAMININ
Fibroblasts_PI16+	VascularECs_Arterial EC	JAG1	NOTCH4	0.0155534	0	JAG1_NOTCH4	JAG1 - NOTCH4	NOTCH
Fibroblasts_PTN+	VascularECs_Arterial EC	LAMB2	ITGA6_ITGB4	0.0155319	0	LAMB2_ITGA6_ITGB4	LAMB2 - (ITGA6+ITGB4)	LAMININ
Myeloid Cells_RTM	VascularECs_Arterial EC	CD46	JAG1	0.0155174	0	CD46_JAG1	CD46 - JAG1	CD46
VascularECs_Venular EC	VascularECs_Venular EC	CD34	SELP	0.0154919	0	CD34_SELP	CD34 - SELP	CD34
VascularECs_Venular EC	VascularECs_Capillary EC	COL4A1	ITGA9_ITGB1	0.0154888	0	COL4A1_ITGA9_ITGB1	COL4A1 - (ITGA9+ITGB1)	COLLAGEN
Fibroblasts_PTN+	VascularECs_Venular EC	COL4A1	ADGRG6	0.0154668	0	COL4A1_ADGRG6	COL4A1 - ADGRG6	ADGRG
Fibroblasts_PTN+	VascularECs_Arterial EC	CD46	JAG1	0.0154291	0	CD46_JAG1	CD46 - JAG1	CD46
T Cells_Tex	VascularECs_Capillary EC	GZMA	F2R	0.0154214	0	GZMA_F2R	GZMA - F2R	PARs
VascularECs_Capillary EC	VascularECs_Venular EC	ADM	CALCRL	0.015417	0	ADM_CALCRL	ADM - CALCRL	CALCR
TFCs_F1	VascularECs_Capillary EC	SEMA3D	NRP1_PLXNA2	0.0153994	0	SEMA3D_NRP1_PLXNA2	SEMA3D - (NRP1+PLXNA2)	SEMA3
Myeloid Cells_cDC1	VascularECs_Capillary EC	SEMA4A	NRP1_PLXNA2	0.0153667	0	SEMA4A_NRP1_PLXNA2	SEMA4A - (NRP1+PLXNA2)	SEMA4
Fibroblasts_PTN+	VascularECs_Venular EC	LAMB1	ITGA6_ITGB4	0.0153314	0	LAMB1_ITGA6_ITGB4	LAMB1 - (ITGA6+ITGB4)	LAMININ
Mural Cells_M1	VascularECs_Capillary EC	LAMB2	ITGA6_ITGB1	0.0153262	0	LAMB2_ITGA6_ITGB1	LAMB2 - (ITGA6+ITGB1)	LAMININ
VascularECs_Arterial EC	VascularECs_Venular EC	VEGFC	KDR	0.0152762	0	VEGFC_VEGFR2	VEGFC - VEGFR2	VEGF
VascularECs_Venular EC	VascularECs_Capillary EC	LAMA4	ITGA6_ITGB1	0.0152596	0	LAMA4_ITGA6_ITGB1	LAMA4 - (ITGA6+ITGB1)	LAMININ
Mural Cells_M0	VascularECs_Capillary EC	PTPRM	PTPRM	0.0152261	0	PTPRM_PTPRM	PTPRM - PTPRM	PTPRM
T Cells_Trm	VascularECs_Capillary EC	GZMA	F2R	0.0151724	0	GZMA_F2R	GZMA - F2R	PARs
Mural Cells_M0	VascularECs_Venular EC	PTPRM	PTPRM	0.0151389	0	PTPRM_PTPRM	PTPRM - PTPRM	PTPRM
Mural Cells_M0	VascularECs_Venular EC	LAMB2	ITGA6_ITGB1	0.0151308	0	LAMB2_ITGA6_ITGB1	LAMB2 - (ITGA6+ITGB1)	LAMININ
Myeloid Cells_pDC	VascularECs_Capillary EC	NAMPT	ITGA5_ITGB1	0.0151137	0	NAMPT_ITGA5_ITGB1	NAMPT - (ITGA5+ITGB1)	VISFATIN
Fibroblasts_PTN+	VascularECs_Capillary EC	ANGPTL1	ITGA1_ITGB1	0.0150655	0	ANGPTL1_ITGA1_ITGB1	ANGPTL1 - (ITGA1+ITGB1)	ANGPTL
Myeloid Cells_MARCO+ Mac	VascularECs_Venular EC	CXCL3	ACKR1	0.0150654	0	CXCL3_ACKR1	CXCL3 - ACKR1	CXCL
VascularECs_Capillary EC	VascularECs_Capillary EC	LAMA4	ITGA6_ITGB1	0.0150454	0	LAMA4_ITGA6_ITGB1	LAMA4 - (ITGA6+ITGB1)	LAMININ
Myeloid Cells_CD16+ Mo	VascularECs_Venular EC	SELPLG	SELP	0.0150432	0	SELPLG_SELP	SELPLG - SELP	SELPLG
Mural Cells_M1	VascularECs_Capillary EC	LAMC1	ITGA1_ITGB1	0.0150105	0	LAMC1_ITGA1_ITGB1	LAMC1 - (ITGA1+ITGB1)	LAMININ
Mural Cells_M0	VascularECs_Venular EC	ESAM	ESAM	0.0150037	0	ESAM_ESAM	ESAM - ESAM	ESAM
T Cells_Th17-like	VascularECs_Arterial EC	CD40LG	ITGA5_ITGB1	0.0149606	0	CD40LG_ITGA5_ITGB1	CD40LG - (ITGA5+ITGB1)	CD40
Mural Cells_M0	VascularECs_Capillary EC	LAMC1	ITGA1_ITGB1	0.0148934	0	LAMC1_ITGA1_ITGB1	LAMC1 - (ITGA1+ITGB1)	LAMININ
Fibroblasts_PTN+	VascularECs_Venular EC	VEGFB	FLT1	0.0148727	0	VEGFB_VEGFR1	VEGFB - VEGFR1	VEGF
T Cells_Tfh	VascularECs_Venular EC	SELL	PODXL	0.0148715	0	SELL_PODXL	SELL - PODXL	SELL
Mural Cells_M0	VascularECs_Venular EC	MDK	NCL	0.0148637	0	MDK_NCL	MDK - NCL	MK
Myeloid Cells_cDC2	VascularECs_Arterial EC	VEGFA	FLT1	0.0148486	0	VEGFA_VEGFR1	VEGFA - VEGFR1	VEGF
Mural Cells_M0	VascularECs_Arterial EC	LAMB2	ITGA9_ITGB1	0.0148389	0	LAMB2_ITGA9_ITGB1	LAMB2 - (ITGA9+ITGB1)	LAMININ
Fibroblasts_PI16+	VascularECs_Venular EC	LAMA4	ITGA1_ITGB1	0.0148382	0	LAMA4_ITGA1_ITGB1	LAMA4 - (ITGA1+ITGB1)	LAMININ
Mural Cells_M1	VascularECs_Capillary EC	LAMA4	ITGA1_ITGB1	0.0147893	0	LAMA4_ITGA1_ITGB1	LAMA4 - (ITGA1+ITGB1)	LAMININ
Myeloid Cells_CD16+ Mo	VascularECs_Arterial EC	CD46	JAG1	0.0147791	0	CD46_JAG1	CD46 - JAG1	CD46
Mural Cells_M0	VascularECs_Venular EC	MDK	ITGA6_ITGB1	0.0147581	0	MDK_ITGA6_ITGB1	MDK - (ITGA6+ITGB1)	MK
T Cells_CD4 naïve	VascularECs_Arterial EC	CD40LG	ITGA5_ITGB1	0.0147539	0	CD40LG_ITGA5_ITGB1	CD40LG - (ITGA5+ITGB1)	CD40
VascularECs_Arterial EC	VascularECs_Capillary EC	LAMB2	ITGA6_ITGB1	0.0147408	0	LAMB2_ITGA6_ITGB1	LAMB2 - (ITGA6+ITGB1)	LAMININ
NK/NKT Cells_CD56bright NK	VascularECs_Capillary EC	GZMA	F2R	0.0147228	0	GZMA_F2R	GZMA - F2R	PARs
Mural Cells_M0	VascularECs_Arterial EC	FN1	ITGA5_ITGB1	0.0147109	0	FN1_ITGA5_ITGB1	FN1 - (ITGA5+ITGB1)	FN1
VascularECs_Venular EC	VascularECs_Venular EC	COL4A1	ITGA1_ITGB1	0.0146818	0	COL4A1_ITGA1_ITGB1	COL4A1 - (ITGA1+ITGB1)	COLLAGEN
Mural Cells_M0	VascularECs_Arterial EC	LAMB2	ITGA6_ITGB1	0.0146719	0	LAMB2_ITGA6_ITGB1	LAMB2 - (ITGA6+ITGB1)	LAMININ
Mural Cells_M0	VascularECs_Arterial EC	GJC1	GJA5	0.0146674	0	GJC1_GJA5	GJC1 - GJA5	GAP
Mural Cells_M0	VascularECs_Capillary EC	LAMB1	ITGA1_ITGB1	0.0146364	0	LAMB1_ITGA1_ITGB1	LAMB1 - (ITGA1+ITGB1)	LAMININ
Myeloid Cells_cDC1	VascularECs_Arterial EC	SELL	PODXL	0.0146059	0	SELL_PODXL	SELL - PODXL	SELL
B Cells_CD11c+ atypical memory B	VascularECs_Arterial EC	CD46	JAG1	0.0145456	0	CD46_JAG1	CD46 - JAG1	CD46
T Cells_Th17-like	VascularECs_Capillary EC	GZMA	F2R	0.0145453	0	GZMA_F2R	GZMA - F2R	PARs
Fibroblasts_PTN+	VascularECs_Capillary EC	LAMB1	ITGA9_ITGB1	0.0145381	0	LAMB1_ITGA9_ITGB1	LAMB1 - (ITGA9+ITGB1)	LAMININ
Fibroblasts_PI16+	VascularECs_Venular EC	LAMA4	ITGA9_ITGB1	0.0145193	0	LAMA4_ITGA9_ITGB1	LAMA4 - (ITGA9+ITGB1)	LAMININ
TFCs_F1	VascularECs_Capillary EC	TENM4	ADGRL2	0.0144825	0	TENM4_ADGRL2	TENM4 - ADGRL2	ADGRL
Mural Cells_M0	VascularECs_Arterial EC	COL6A3	ITGA9_ITGB1	0.0144761	0	COL6A3_ITGA9_ITGB1	COL6A3 - (ITGA9+ITGB1)	COLLAGEN
T Cells_CX3CR1+ Teff	VascularECs_Venular EC	GZMA	F2R	0.014454	0	GZMA_F2R	GZMA - F2R	PARs
Mural Cells_M1	VascularECs_Capillary EC	LAMB2	ITGA1_ITGB1	0.0144063	0	LAMB2_ITGA1_ITGB1	LAMB2 - (ITGA1+ITGB1)	LAMININ
VascularECs_Venular EC	VascularECs_Venular EC	COL4A1	ITGA9_ITGB1	0.0143662	0	COL4A1_ITGA9_ITGB1	COL4A1 - (ITGA9+ITGB1)	COLLAGEN
Fibroblasts_PTN+	VascularECs_Arterial EC	LAMC1	ITGA6_ITGB4	0.0143615	0	LAMC1_ITGA6_ITGB4	LAMC1 - (ITGA6+ITGB4)	LAMININ
TFCs_F2	VascularECs_Venular EC	MIF	ACKR3	0.0143448	0	MIF_ACKR3	MIF - ACKR3	MIF
VascularECs_Venular EC	VascularECs_Capillary EC	LAMA4	ITGA1_ITGB1	0.0143437	0	LAMA4_ITGA1_ITGB1	LAMA4 - (ITGA1+ITGB1)	LAMININ
VascularECs_Arterial EC	VascularECs_Arterial EC	COL4A2	ITGA9_ITGB1	0.0143143	0	COL4A2_ITGA9_ITGB1	COL4A2 - (ITGA9+ITGB1)	COLLAGEN
Mural Cells_M0	VascularECs_Arterial EC	MDK	ITGA6_ITGB1	0.0143104	0	MDK_ITGA6_ITGB1	MDK - (ITGA6+ITGB1)	MK
VascularECs_Venular EC	VascularECs_Capillary EC	JAM2	JAM2	0.0142956	0	JAM2_JAM2	JAM2 - JAM2	JAM
VascularECs_Capillary EC	VascularECs_Venular EC	JAM2	JAM2	0.0142956	0	JAM2_JAM2	JAM2 - JAM2	JAM
VascularECs_Capillary EC	VascularECs_Capillary EC	LAMA4	ITGA1_ITGB1	0.0141422	0	LAMA4_ITGA1_ITGB1	LAMA4 - (ITGA1+ITGB1)	LAMININ
NK/NKT Cells_CD56dim NK	VascularECs_Venular EC	SELPLG	SELP	0.0141219	0	SELPLG_SELP	SELPLG - SELP	SELPLG
Fibroblasts_PI16+	VascularECs_Arterial EC	COL3A1	ADGRG1	0.0140685	0	COL3A1_ADGRG1	COL3A1 - ADGRG1	ADGRG
VascularECs_Capillary EC	VascularECs_Capillary EC	LAMB2	ITGA6_ITGB1	0.0140252	0	LAMB2_ITGA6_ITGB1	LAMB2 - (ITGA6+ITGB1)	LAMININ
Fibroblasts_PTN+	VascularECs_Venular EC	LAMA4	ITGA6_ITGB1	0.0140003	0	LAMA4_ITGA6_ITGB1	LAMA4 - (ITGA6+ITGB1)	LAMININ
VascularECs_Arterial EC	VascularECs_Venular EC	EFNB2	EPHB4	0.0139941	0	EFNB2_EPHB4	EFNB2 - EPHB4	EPHB
Mural Cells_M1	VascularECs_Venular EC	LAMA3	ITGA6_ITGB1	0.0139708	0	LAMA3_ITGA6_ITGB1	LAMA3 - (ITGA6+ITGB1)	LAMININ
VascularECs_Venular EC	VascularECs_Capillary EC	LAMB2	ITGA6_ITGB1	0.0139511	0	LAMB2_ITGA6_ITGB1	LAMB2 - (ITGA6+ITGB1)	LAMININ
Mural Cells_M1	VascularECs_Venular EC	COL4A2	ADGRG6	0.0139255	0	COL4A2_ADGRG6	COL4A2 - ADGRG6	ADGRG
Mural Cells_M0	VascularECs_Arterial EC	MDK	NCL	0.0138978	0	MDK_NCL	MDK - NCL	MK
VascularECs_Arterial EC	VascularECs_Capillary EC	DLL4	NOTCH4	0.0138931	0	DLL4_NOTCH4	DLL4 - NOTCH4	NOTCH
TFCs_F1	VascularECs_Capillary EC	TENM3	ADGRL2	0.0138772	0	TENM3_ADGRL2	TENM3 - ADGRL2	ADGRL
VascularECs_Arterial EC	VascularECs_Capillary EC	LAMB2	ITGA1_ITGB1	0.0138556	0	LAMB2_ITGA1_ITGB1	LAMB2 - (ITGA1+ITGB1)	LAMININ
Myeloid Cells_cDC2	VascularECs_Venular EC	VEGFA	FLT1	0.0138446	0	VEGFA_VEGFR1	VEGFA - VEGFR1	VEGF
Myeloid Cells_CD16+ Mo	VascularECs_Venular EC	CXCL8	ACKR1	0.0138015	0	CXCL8_ACKR1	CXCL8 - ACKR1	CXCL
VascularECs_Arterial EC	VascularECs_Arterial EC	VEGFC	KDR	0.0137971	0	VEGFC_VEGFR2	VEGFC - VEGFR2	VEGF
Fibroblasts_PTN+	VascularECs_Venular EC	LAMB1	ITGA1_ITGB1	0.01378	0	LAMB1_ITGA1_ITGB1	LAMB1 - (ITGA1+ITGB1)	LAMININ
NK/NKT Cells_trNK	VascularECs_Arterial EC	GZMA	F2R	0.0137573	0	GZMA_F2R	GZMA - F2R	PARs
VascularECs_Capillary EC	VascularECs_Arterial EC	JAM2	JAM2	0.013736	0	JAM2_JAM2	JAM2 - JAM2	JAM
VascularECs_Arterial EC	VascularECs_Capillary EC	JAM2	JAM2	0.013736	0	JAM2_JAM2	JAM2 - JAM2	JAM
Fibroblasts_PTN+	VascularECs_Arterial EC	LAMA4	ITGA9_ITGB1	0.0137299	0	LAMA4_ITGA9_ITGB1	LAMA4 - (ITGA9+ITGB1)	LAMININ
VascularECs_Arterial EC	VascularECs_Venular EC	FN1	ITGA5_ITGB1	0.013726	0	FN1_ITGA5_ITGB1	FN1 - (ITGA5+ITGB1)	FN1
Myeloid Cells_cDC2	VascularECs_Arterial EC	SELL	PODXL	0.0137244	0	SELL_PODXL	SELL - PODXL	SELL
T Cells_Treg	VascularECs_Venular EC	NAMPT	ITGA5_ITGB1	0.0137011	0	NAMPT_ITGA5_ITGB1	NAMPT - (ITGA5+ITGB1)	VISFATIN
Mural Cells_M1	VascularECs_Arterial EC	LAMA3	ITGA9_ITGB1	0.013701	0	LAMA3_ITGA9_ITGB1	LAMA3 - (ITGA9+ITGB1)	LAMININ
T Cells_GZMK+ Tex	VascularECs_Venular EC	GZMA	F2R	0.0136745	0	GZMA_F2R	GZMA - F2R	PARs
B Cells_Memory B1	VascularECs_Venular EC	SELL	PODXL	0.0136595	0	SELL_PODXL	SELL - PODXL	SELL
Mural Cells_M1	VascularECs_Arterial EC	COL6A1	ITGA9_ITGB1	0.0136328	0	COL6A1_ITGA9_ITGB1	COL6A1 - (ITGA9+ITGB1)	COLLAGEN
NK/NKT Cells_NKT	VascularECs_Venular EC	GZMA	F2R	0.0136065	0	GZMA_F2R	GZMA - F2R	PARs
Fibroblasts_PTN+	VascularECs_Arterial EC	LAMA4	ITGA6_ITGB1	0.0135753	0	LAMA4_ITGA6_ITGB1	LAMA4 - (ITGA6+ITGB1)	LAMININ
T Cells_Th1-like	VascularECs_Arterial EC	GZMA	F2R	0.0135565	0	GZMA_F2R	GZMA - F2R	PARs
TFCs_F1	VascularECs_Arterial EC	COL4A2	ITGA9_ITGB1	0.0135537	0	COL4A2_ITGA9_ITGB1	COL4A2 - (ITGA9+ITGB1)	COLLAGEN
Mural Cells_M1	VascularECs_Arterial EC	LAMA3	ITGA6_ITGB1	0.0135467	0	LAMA3_ITGA6_ITGB1	LAMA3 - (ITGA6+ITGB1)	LAMININ
B Cells_CD11c+ atypical memory B	VascularECs_Venular EC	SELL	CD34	0.0135416	0	SELL_CD34	SELL - CD34	SELL
TFCs_F1	VascularECs_Capillary EC	ESAM	ESAM	0.0135406	0	ESAM_ESAM	ESAM - ESAM	ESAM
Fibroblasts_PTN+	VascularECs_Venular EC	LAMB1	ITGA9_ITGB1	0.0134835	0	LAMB1_ITGA9_ITGB1	LAMB1 - (ITGA9+ITGB1)	LAMININ
Fibroblasts_PTN+	VascularECs_Arterial EC	COL3A1	ADGRG1	0.0134702	0	COL3A1_ADGRG1	COL3A1 - ADGRG1	ADGRG
Myeloid Cells_IL1B+inflam Mac	VascularECs_Capillary EC	VEGFA	KDR	0.0134094	0	VEGFA_VEGFR2	VEGFA - VEGFR2	VEGF
Fibroblasts_PI16+	VascularECs_Arterial EC	LAMC1	ITGA6_ITGB4	0.0133886	0	LAMC1_ITGA6_ITGB4	LAMC1 - (ITGA6+ITGB4)	LAMININ
VascularECs_Arterial EC	VascularECs_Arterial EC	JAG1	NOTCH1	0.0133421	0	JAG1_NOTCH1	JAG1 - NOTCH1	NOTCH
Mural Cells_M0	VascularECs_Capillary EC	MDK	NCL	0.0132693	0	MDK_NCL	MDK - NCL	MK
Myeloid Cells_cDC1	VascularECs_Capillary EC	VEGFB	FLT1	0.0132442	0	VEGFB_VEGFR1	VEGFB - VEGFR1	VEGF
Mural Cells_M1	VascularECs_Venular EC	LAMC1	ITGA6_ITGB1	0.0132238	0	LAMC1_ITGA6_ITGB1	LAMC1 - (ITGA6+ITGB1)	LAMININ
VascularECs_Arterial EC	VascularECs_Capillary EC	VEGFC	FLT4	0.0131851	0	VEGFC_VEGFR3	VEGFC - VEGFR3	VEGF
VascularECs_Capillary EC	VascularECs_Capillary EC	LAMB2	ITGA1_ITGB1	0.0131824	0	LAMB2_ITGA1_ITGB1	LAMB2 - (ITGA1+ITGB1)	LAMININ
Mural Cells_M0	VascularECs_Venular EC	LAMC1	ITGA6_ITGB1	0.0131203	0	LAMC1_ITGA6_ITGB1	LAMC1 - (ITGA6+ITGB1)	LAMININ
VascularECs_Venular EC	VascularECs_Capillary EC	LAMB2	ITGA1_ITGB1	0.0131127	0	LAMB2_ITGA1_ITGB1	LAMB2 - (ITGA1+ITGB1)	LAMININ
Myeloid Cells_ELMO1+ Mac	VascularECs_Arterial EC	CD46	JAG1	0.0131052	0	CD46_JAG1	CD46 - JAG1	CD46
Myeloid Cells_MARCO+ Mac	VascularECs_Venular EC	SPP1	ITGA5_ITGB1	0.0131042	0	SPP1_ITGA5_ITGB1	SPP1 - (ITGA5+ITGB1)	SPP1
Fibroblasts_PI16+	VascularECs_Capillary EC	VEGFA	FLT1_KDR	0.0130562	0	VEGFA_VEGFR1R2	VEGFA - VEGFR1R2	VEGF
Mural Cells_M1	VascularECs_Venular EC	LAMA4	ITGA6_ITGB1	0.0130285	0	LAMA4_ITGA6_ITGB1	LAMA4 - (ITGA6+ITGB1)	LAMININ
VascularECs_Arterial EC	VascularECs_Capillary EC	JAG2	NOTCH4	0.0130246	0	JAG2_NOTCH4	JAG2 - NOTCH4	NOTCH
T Cells_Treg	VascularECs_Venular EC	SELL	PODXL	0.0129708	0	SELL_PODXL	SELL - PODXL	SELL
Mural Cells_M1	VascularECs_Arterial EC	LAMC1	ITGA9_ITGB1	0.0129681	0	LAMC1_ITGA9_ITGB1	LAMC1 - (ITGA9+ITGB1)	LAMININ
VascularECs_Arterial EC	VascularECs_Arterial EC	DLL4	NOTCH4	0.0129227	0	DLL4_NOTCH4	DLL4 - NOTCH4	NOTCH
Mural Cells_M0	VascularECs_Venular EC	LAMB1	ITGA6_ITGB1	0.0128936	0	LAMB1_ITGA6_ITGB1	LAMB1 - (ITGA6+ITGB1)	LAMININ
VascularECs_Arterial EC	VascularECs_Capillary EC	IGFBP3	TMEM219	0.0128906	0	IGFBP3_TMEM219	IGFBP3 - TMEM219	IGFBP
Mural Cells_M0	VascularECs_Arterial EC	LAMC1	ITGA9_ITGB1	0.0128667	0	LAMC1_ITGA9_ITGB1	LAMC1 - (ITGA9+ITGB1)	LAMININ
B Cells_Germinal center (GC) B	VascularECs_Arterial EC	CD46	JAG1	0.0128465	0	CD46_JAG1	CD46 - JAG1	CD46
Mural Cells_M1	VascularECs_Arterial EC	LAMC1	ITGA6_ITGB1	0.012822	0	LAMC1_ITGA6_ITGB1	LAMC1 - (ITGA6+ITGB1)	LAMININ
Myeloid Cells_IL1B+inflam Mac	VascularECs_Arterial EC	FN1	ITGA5_ITGB1	0.0127828	0	FN1_ITGA5_ITGB1	FN1 - (ITGA5+ITGB1)	FN1
Mural Cells_M1	VascularECs_Arterial EC	LAMA4	ITGA9_ITGB1	0.0127766	0	LAMA4_ITGA9_ITGB1	LAMA4 - (ITGA9+ITGB1)	LAMININ
T Cells_Tfh	VascularECs_Arterial EC	CD40LG	ITGA5_ITGB1	0.0127688	0	CD40LG_ITGA5_ITGB1	CD40LG - (ITGA5+ITGB1)	CD40
VascularECs_Capillary EC	VascularECs_Arterial EC	ADM	CALCRL	0.0127329	0	ADM_CALCRL	ADM - CALCRL	CALCR
Myeloid Cells_CXCL10+inflam Mac	VascularECs_Arterial EC	VEGFA	FLT1	0.0127224	0	VEGFA_VEGFR1	VEGFA - VEGFR1	VEGF
Mural Cells_M0	VascularECs_Arterial EC	LAMC1	ITGA6_ITGB1	0.0127217	0	LAMC1_ITGA6_ITGB1	LAMC1 - (ITGA6+ITGB1)	LAMININ
Mural Cells_M1	VascularECs_Venular EC	LAMB2	ITGA6_ITGB1	0.0126905	0	LAMB2_ITGA6_ITGB1	LAMB2 - (ITGA6+ITGB1)	LAMININ
B Cells_Memory B1	VascularECs_Arterial EC	NAMPT	ITGA5_ITGB1	0.012668	0	NAMPT_ITGA5_ITGB1	NAMPT - (ITGA5+ITGB1)	VISFATIN
Mural Cells_M1	VascularECs_Capillary EC	LAMA5	ITGA6_ITGB1	0.0126621	0	LAMA5_ITGA6_ITGB1	LAMA5 - (ITGA6+ITGB1)	LAMININ
Mural Cells_M0	VascularECs_Arterial EC	LAMB1	ITGA9_ITGB1	0.0126443	0	LAMB1_ITGA9_ITGB1	LAMB1 - (ITGA9+ITGB1)	LAMININ
Myeloid Cells_CD16+ Mo	VascularECs_Arterial EC	LGALS9	P4HB	0.0126428	0	LGALS9_P4HB	LGALS9 - P4HB	GALECTIN
VascularECs_Venular EC	VascularECs_Venular EC	LAMA4	ITGA6_ITGB1	0.0126352	0	LAMA4_ITGA6_ITGB1	LAMA4 - (ITGA6+ITGB1)	LAMININ
NK/NKT Cells_NKT	VascularECs_Venular EC	SELPLG	SELP	0.0126345	0	SELPLG_SELP	SELPLG - SELP	SELPLG
Mural Cells_M1	VascularECs_Arterial EC	LAMA4	ITGA6_ITGB1	0.0126326	0	LAMA4_ITGA6_ITGB1	LAMA4 - (ITGA6+ITGB1)	LAMININ
Mural Cells_M1	VascularECs_Arterial EC	JAG1	NOTCH1	0.012527	0	JAG1_NOTCH1	JAG1 - NOTCH1	NOTCH
Myeloid Cells_ELMO1+ Mac	VascularECs_Capillary EC	TENM4	ADGRL2	0.0125248	0	TENM4_ADGRL2	TENM4 - ADGRL2	ADGRL
Mural Cells_M0	VascularECs_Arterial EC	LAMB1	ITGA6_ITGB1	0.0125017	0	LAMB1_ITGA6_ITGB1	LAMB1 - (ITGA6+ITGB1)	LAMININ
VascularECs_Venular EC	VascularECs_Arterial EC	NAMPT	ITGA5_ITGB1	0.0124963	0	NAMPT_ITGA5_ITGB1	NAMPT - (ITGA5+ITGB1)	VISFATIN
Myeloid Cells_CD16+ Mo	VascularECs_Capillary EC	LGALS9	P4HB	0.0124928	0	LGALS9_P4HB	LGALS9 - P4HB	GALECTIN
T Cells_GZMK+ Tex	VascularECs_Arterial EC	NAMPT	ITGA5_ITGB1	0.0124884	0	NAMPT_ITGA5_ITGB1	NAMPT - (ITGA5+ITGB1)	VISFATIN
T Cells_Tph	VascularECs_Arterial EC	NAMPT	ITGA5_ITGB1	0.0124735	0	NAMPT_ITGA5_ITGB1	NAMPT - (ITGA5+ITGB1)	VISFATIN
Myeloid Cells_cDC1	VascularECs_Capillary EC	SELL	PODXL	0.0124665	0	SELL_PODXL	SELL - PODXL	SELL
T Cells_Th17-like	VascularECs_Venular EC	CD40LG	ITGA5_ITGB1	0.0124634	0	CD40LG_ITGA5_ITGB1	CD40LG - (ITGA5+ITGB1)	CD40
VascularECs_Capillary EC	VascularECs_Venular EC	LAMA4	ITGA6_ITGB1	0.0124575	0	LAMA4_ITGA6_ITGB1	LAMA4 - (ITGA6+ITGB1)	LAMININ
Myeloid Cells_CD16+ Mo	VascularECs_Capillary EC	ADM	CALCRL	0.012456	0	ADM_CALCRL	ADM - CALCRL	CALCR
Mural Cells_M1	VascularECs_Arterial EC	LAMB2	ITGA9_ITGB1	0.0124451	0	LAMB2_ITGA9_ITGB1	LAMB2 - (ITGA9+ITGB1)	LAMININ
Myeloid Cells_cDC1	VascularECs_Venular EC	SELPLG	SELP	0.0124383	0	SELPLG_SELP	SELPLG - SELP	SELPLG
Myeloid Cells_cDC1	VascularECs_Arterial EC	SELL	CD34	0.0124071	0	SELL_CD34	SELL - CD34	SELL
Myeloid Cells_CD14+ Mo	VascularECs_Venular EC	OSM	LIFR_IL6ST	0.0123994	0	OSM_LIFR_IL6ST	OSM - (LIFR+IL6ST)	OSM
VascularECs_Arterial EC	VascularECs_Capillary EC	LAMA4	ITGA6_ITGB1	0.0123969	0	LAMA4_ITGA6_ITGB1	LAMA4 - (ITGA6+ITGB1)	LAMININ
VascularECs_Venular EC	VascularECs_Arterial EC	LAMA4	ITGA9_ITGB1	0.0123909	0	LAMA4_ITGA9_ITGB1	LAMA4 - (ITGA9+ITGB1)	LAMININ
Mural Cells_M0	VascularECs_Arterial EC	ANGPTL4	CDH5	0.0123507	0	ANGPTL4_CDH5	ANGPTL4 - CDH5	ANGPTL
Mural Cells_M1	VascularECs_Arterial EC	LAMB2	ITGA6_ITGB1	0.0123048	0	LAMB2_ITGA6_ITGB1	LAMB2 - (ITGA6+ITGB1)	LAMININ
T Cells_CD4 naïve	VascularECs_Venular EC	CD40LG	ITGA5_ITGB1	0.0122908	0	CD40LG_ITGA5_ITGB1	CD40LG - (ITGA5+ITGB1)	CD40
Fibroblasts_PI16+	VascularECs_Capillary EC	VEGFA	FLT1	0.0122859	0	VEGFA_VEGFR1	VEGFA - VEGFR1	VEGF
Mural Cells_M0	VascularECs_Venular EC	FN1	ITGA5_ITGB1	0.0122548	0	FN1_ITGA5_ITGB1	FN1 - (ITGA5+ITGB1)	FN1
VascularECs_Venular EC	VascularECs_Arterial EC	LAMA4	ITGA6_ITGB1	0.0122511	0	LAMA4_ITGA6_ITGB1	LAMA4 - (ITGA6+ITGB1)	LAMININ
VascularECs_Arterial EC	VascularECs_Arterial EC	IGFBP3	TMEM219	0.0122278	0	IGFBP3_TMEM219	IGFBP3 - TMEM219	IGFBP
VascularECs_Capillary EC	VascularECs_Arterial EC	LAMA4	ITGA9_ITGB1	0.0122165	0	LAMA4_ITGA9_ITGB1	LAMA4 - (ITGA9+ITGB1)	LAMININ
T Cells_Tem	VascularECs_Arterial EC	NAMPT	ITGA5_ITGB1	0.0122079	0	NAMPT_ITGA5_ITGB1	NAMPT - (ITGA5+ITGB1)	VISFATIN
VascularECs_Arterial EC	VascularECs_Venular EC	LAMB2	ITGA6_ITGB1	0.0122046	0	LAMB2_ITGA6_ITGB1	LAMB2 - (ITGA6+ITGB1)	LAMININ
Myeloid Cells_pDC	VascularECs_Venular EC	SEMA7A	ITGB1_ITGA1	0.0121983	0	SEMA7A_ITGB1_ITGA1	SEMA7A - (ITGB1+ITGA1)	SEMA7
Myeloid Cells_CD16+ Mo	VascularECs_Venular EC	ADM	CALCRL	0.0121957	0	ADM_CALCRL	ADM - CALCRL	CALCR
Fibroblasts_PI16+	VascularECs_Arterial EC	LAMA4	ITGA6_ITGB4	0.012173	0	LAMA4_ITGA6_ITGB4	LAMA4 - (ITGA6+ITGB4)	LAMININ
Myeloid Cells_CXCL10+inflam Mac	VascularECs_Venular EC	CXCL2	ACKR1	0.0121539	0	CXCL2_ACKR1	CXCL2 - ACKR1	CXCL
VascularECs_Arterial EC	VascularECs_Arterial EC	JAG2	NOTCH4	0.0121142	0	JAG2_NOTCH4	JAG2 - NOTCH4	NOTCH
TFCs_F2	VascularECs_Venular EC	ESAM	ESAM	0.0121066	0	ESAM_ESAM	ESAM - ESAM	ESAM
Myeloid Cells_cDC2	VascularECs_Venular EC	CXCL2	ACKR1	0.0121025	0	CXCL2_ACKR1	CXCL2 - ACKR1	CXCL
TFCs_F0	VascularECs_Arterial EC	PGF	FLT1	0.0120884	0	PGF_VEGFR1	PGF - VEGFR1	VEGF
VascularECs_Capillary EC	VascularECs_Arterial EC	LAMA4	ITGA6_ITGB1	0.0120787	0	LAMA4_ITGA6_ITGB1	LAMA4 - (ITGA6+ITGB1)	LAMININ
Myeloid Cells_cDC1	VascularECs_Capillary EC	SELL	CD34	0.0120656	0	SELL_CD34	SELL - CD34	SELL
TFCs_F1	VascularECs_Venular EC	VEGFA	KDR	0.0120606	0	VEGFA_VEGFR2	VEGFA - VEGFR2	VEGF
VascularECs_Arterial EC	VascularECs_Arterial EC	LAMB2	ITGA9_ITGB1	0.0119685	0	LAMB2_ITGA9_ITGB1	LAMB2 - (ITGA9+ITGB1)	LAMININ
Mural Cells_M0	VascularECs_Capillary EC	GJC1	GJA1	0.0119593	0	GJC1_GJA1	GJC1 - GJA1	GAP
Mural Cells_M1	VascularECs_Capillary EC	LAMA5	ITGA1_ITGB1	0.0119002	0	LAMA5_ITGA1_ITGB1	LAMA5 - (ITGA1+ITGB1)	LAMININ
Myeloid Cells_cDC1	VascularECs_Arterial EC	LGALS9	P4HB	0.0118971	0	LGALS9_P4HB	LGALS9 - P4HB	GALECTIN
Myeloid Cells_CXCL10+inflam Mac	VascularECs_Arterial EC	LGALS9	P4HB	0.0118725	0	LGALS9_P4HB	LGALS9 - P4HB	GALECTIN
Myeloid Cells_LAMP3+ DC	VascularECs_Arterial EC	CD46	JAG1	0.0118665	0	CD46_JAG1	CD46 - JAG1	CD46
Myeloid Cells_CXCL10+inflam Mac	VascularECs_Venular EC	VEGFA	FLT1	0.0118604	0	VEGFA_VEGFR1	VEGFA - VEGFR1	VEGF
VascularECs_Arterial EC	VascularECs_Arterial EC	LAMB2	ITGA6_ITGB1	0.0118334	0	LAMB2_ITGA6_ITGB1	LAMB2 - (ITGA6+ITGB1)	LAMININ
B Cells_CD11c+ atypical memory B	VascularECs_Capillary EC	SEMA7A	ITGB1_ITGA1	0.0118202	0	SEMA7A_ITGB1_ITGA1	SEMA7A - (ITGB1+ITGA1)	SEMA7
TFCs_F1	VascularECs_Arterial EC	ESAM	ESAM	0.0118031	0	ESAM_ESAM	ESAM - ESAM	ESAM
TFCs_F1	VascularECs_Capillary EC	COL4A3	ITGA1_ITGB1	0.0117878	0	COL4A3_ITGA1_ITGB1	COL4A3 - (ITGA1+ITGB1)	COLLAGEN
Myeloid Cells_CD16+ Mo	VascularECs_Venular EC	LGALS9	P4HB	0.0117857	0	LGALS9_P4HB	LGALS9 - P4HB	GALECTIN
Myeloid Cells_cDC1	VascularECs_Capillary EC	LGALS9	P4HB	0.0117558	0	LGALS9_P4HB	LGALS9 - P4HB	GALECTIN
Myeloid Cells_RTM	VascularECs_Arterial EC	VEGFB	FLT1	0.0117537	0	VEGFB_VEGFR1	VEGFB - VEGFR1	VEGF
T Cells_γδT	VascularECs_Venular EC	MIF	ACKR3	0.0117323	0	MIF_ACKR3	MIF - ACKR3	MIF
Myeloid Cells_CXCL10+inflam Mac	VascularECs_Capillary EC	LGALS9	P4HB	0.0117315	0	LGALS9_P4HB	LGALS9 - P4HB	GALECTIN
VascularECs_Venular EC	VascularECs_Capillary EC	MDK	ITGA6_ITGB1	0.0117157	0	MDK_ITGA6_ITGB1	MDK - (ITGA6+ITGB1)	MK
Myeloid Cells_cDC2	VascularECs_Capillary EC	SELL	PODXL	0.0117126	0	SELL_PODXL	SELL - PODXL	SELL
Myeloid Cells_cDC2	VascularECs_Arterial EC	SELL	CD34	0.0116568	0	SELL_CD34	SELL - CD34	SELL
Mural Cells_M0	VascularECs_Arterial EC	ANGPT1	TEK	0.0116516	0	ANGPT1_TEK	ANGPT1 - TEK	ANGPT
VascularECs_Arterial EC	VascularECs_Capillary EC	LAMA4	ITGA1_ITGB1	0.0116508	0	LAMA4_ITGA1_ITGB1	LAMA4 - (ITGA1+ITGB1)	LAMININ
T Cells_Tph	VascularECs_Arterial EC	CD40LG	ITGA5_ITGB1	0.0116306	0	CD40LG_ITGA5_ITGB1	CD40LG - (ITGA5+ITGB1)	CD40
VascularECs_Capillary EC	VascularECs_Venular EC	LAMB2	ITGA6_ITGB1	0.0116107	0	LAMB2_ITGA6_ITGB1	LAMB2 - (ITGA6+ITGB1)	LAMININ
Fibroblasts_PTN+	VascularECs_Venular EC	IGFBP3	TMEM219	0.0116052	0	IGFBP3_TMEM219	IGFBP3 - TMEM219	IGFBP
Mural Cells_M1	VascularECs_Venular EC	COL4A1	ADGRG6	0.011569	0	COL4A1_ADGRG6	COL4A1 - ADGRG6	ADGRG
VascularECs_Venular EC	VascularECs_Venular EC	LAMB2	ITGA6_ITGB1	0.0115492	0	LAMB2_ITGA6_ITGB1	LAMB2 - (ITGA6+ITGB1)	LAMININ
Mural Cells_M0	VascularECs_Arterial EC	ANGPTL4	ITGA5_ITGB1	0.011508	0	ANGPTL4_ITGA5_ITGB1	ANGPTL4 - (ITGA5+ITGB1)	ANGPTL
Fibroblasts_PI16+	VascularECs_Venular EC	ANGPTL1	ITGA1_ITGB1	0.0114956	0	ANGPTL1_ITGA1_ITGB1	ANGPTL1 - (ITGA1+ITGB1)	ANGPTL
Fibroblasts_PI16+	VascularECs_Capillary EC	COL4A2	ITGA1_ITGB1	0.0114784	0	COL4A2_ITGA1_ITGB1	COL4A2 - (ITGA1+ITGB1)	COLLAGEN
Fibroblasts_PI16+	VascularECs_Arterial EC	PTPRM	PTPRM	0.0114643	0	PTPRM_PTPRM	PTPRM - PTPRM	PTPRM
VascularECs_Capillary EC	VascularECs_Arterial EC	LAMB2	ITGA9_ITGB1	0.0113859	0	LAMB2_ITGA9_ITGB1	LAMB2 - (ITGA9+ITGB1)	LAMININ
Myeloid Cells_MARCO+ Mac	VascularECs_Arterial EC	PTPRM	PTPRM	0.0113571	0	PTPRM_PTPRM	PTPRM - PTPRM	PTPRM
Myeloid Cells_cDC2	VascularECs_Capillary EC	SELL	CD34	0.0113356	0	SELL_CD34	SELL - CD34	SELL
VascularECs_Venular EC	VascularECs_Arterial EC	LAMB2	ITGA9_ITGB1	0.0113256	0	LAMB2_ITGA9_ITGB1	LAMB2 - (ITGA9+ITGB1)	LAMININ
Fibroblasts_PTN+	VascularECs_Arterial EC	LAMB1	ITGA6_ITGB4	0.0113027	0	LAMB1_ITGA6_ITGB4	LAMB1 - (ITGA6+ITGB4)	LAMININ
VascularECs_Arterial EC	VascularECs_Arterial EC	COL4A1	ITGA1_ITGB1	0.0112942	0	COL4A1_ITGA1_ITGB1	COL4A1 - (ITGA1+ITGB1)	COLLAGEN
T Cells_Tex	VascularECs_Arterial EC	GZMA	F2R	0.0112915	0	GZMA_F2R	GZMA - F2R	PARs
VascularECs_Arterial EC	VascularECs_Capillary EC	JAG1	NOTCH1	0.0112761	0	JAG1_NOTCH1	JAG1 - NOTCH1	NOTCH
TFCs_F0	VascularECs_Venular EC	PGF	FLT1	0.0112689	0	PGF_VEGFR1	PGF - VEGFR1	VEGF
VascularECs_Capillary EC	VascularECs_Arterial EC	LAMB2	ITGA6_ITGB1	0.0112573	0	LAMB2_ITGA6_ITGB1	LAMB2 - (ITGA6+ITGB1)	LAMININ
Mural Cells_M0	VascularECs_Venular EC	ANGPT1	TEK	0.0112445	0	ANGPT1_TEK	ANGPT1 - TEK	ANGPT
T Cells_Th17-like	VascularECs_Venular EC	MIF	ACKR3	0.0112393	0	MIF_ACKR3	MIF - ACKR3	MIF
Myeloid Cells_TCR+ Mac	VascularECs_Venular EC	CXCL2	ACKR1	0.0112384	0	CXCL2_ACKR1	CXCL2 - ACKR1	CXCL
T Cells_Trm	VascularECs_Venular EC	MIF	ACKR3	0.0112358	0	MIF_ACKR3	MIF - ACKR3	MIF
VascularECs_Venular EC	VascularECs_Arterial EC	LAMB2	ITGA6_ITGB1	0.0111977	0	LAMB2_ITGA6_ITGB1	LAMB2 - (ITGA6+ITGB1)	LAMININ
TFCs_F0	VascularECs_Arterial EC	VEGFB	FLT1	0.0111531	0	VEGFB_VEGFR1	VEGFB - VEGFR1	VEGF
Myeloid Cells_CXCL10+inflam Mac	VascularECs_Arterial EC	VEGFB	FLT1	0.0111489	0	VEGFB_VEGFR1	VEGFB - VEGFR1	VEGF
T Cells_Trm	VascularECs_Arterial EC	GZMA	F2R	0.0111084	0	GZMA_F2R	GZMA - F2R	PARs
Myeloid Cells_cDC1	VascularECs_Venular EC	LGALS9	P4HB	0.0110899	0	LGALS9_P4HB	LGALS9 - P4HB	GALECTIN
Mural Cells_M0	VascularECs_Capillary EC	PGF	FLT1	0.0110694	0	PGF_VEGFR1	PGF - VEGFR1	VEGF
Fibroblasts_PI16+	VascularECs_Arterial EC	SEMA3C	NRP1_PLXNA2	0.011068	0	SEMA3C_NRP1_PLXNA2	SEMA3C - (NRP1+PLXNA2)	SEMA3
Myeloid Cells_CXCL10+inflam Mac	VascularECs_Venular EC	LGALS9	P4HB	0.011067	0	LGALS9_P4HB	LGALS9 - P4HB	GALECTIN
Fibroblasts_PI16+	VascularECs_Capillary EC	PTPRM	PTPRM	0.0110586	0	PTPRM_PTPRM	PTPRM - PTPRM	PTPRM
Myeloid Cells_IL1B+inflam Mac	VascularECs_Arterial EC	VEGFB	FLT1	0.0110433	0	VEGFB_VEGFR1	VEGFB - VEGFR1	VEGF
TFCs_F1	VascularECs_Capillary EC	LAMB1	ITGA6_ITGB1	0.0110157	0	LAMB1_ITGA6_ITGB1	LAMB1 - (ITGA6+ITGB1)	LAMININ
VascularECs_Arterial EC	VascularECs_Arterial EC	FN1	ITGAV_ITGB1	0.0110063	0	FN1_ITGAV_ITGB1	FN1 - (ITGAV+ITGB1)	FN1
Fibroblasts_PI16+	VascularECs_Venular EC	PTPRM	PTPRM	0.010995	0	PTPRM_PTPRM	PTPRM - PTPRM	PTPRM
Myeloid Cells_MARCO+ Mac	VascularECs_Capillary EC	GDF15	TGFBR2	0.010961	0	GDF15_TGFBR2	GDF15 - TGFBR2	GDF
T Cells_CD8 naïve	VascularECs_Venular EC	MIF	ACKR3	0.0109567	0	MIF_ACKR3	MIF - ACKR3	MIF
Myeloid Cells_RTM	VascularECs_Venular EC	VEGFB	FLT1	0.0109566	0	VEGFB_VEGFR1	VEGFB - VEGFR1	VEGF
Myeloid Cells_MARCO+ Mac	VascularECs_Capillary EC	PTPRM	PTPRM	0.0109551	0	PTPRM_PTPRM	PTPRM - PTPRM	PTPRM
TFCs_F2	VascularECs_Capillary EC	COL9A3	ITGA1_ITGB1	0.0109267	0	COL9A3_ITGA1_ITGB1	COL9A3 - (ITGA1+ITGB1)	COLLAGEN
B Cells_Germinal center (GC) B	VascularECs_Venular EC	NRG1	ITGA6_ITGB4	0.010924	0	NRG1_INTEGRIN_A6B4_COMPLEX	NRG1 - (ITGA6+ITGB4)	NRG
Fibroblasts_PI16+	VascularECs_Capillary EC	COL4A1	ITGA1_ITGB1	0.0108939	0	COL4A1_ITGA1_ITGB1	COL4A1 - (ITGA1+ITGB1)	COLLAGEN
Myeloid Cells_MARCO+ Mac	VascularECs_Venular EC	PTPRM	PTPRM	0.0108921	0	PTPRM_PTPRM	PTPRM - PTPRM	PTPRM
TFCs_F1	VascularECs_Arterial EC	VEGFA	KDR	0.0108893	0	VEGFA_VEGFR2	VEGFA - VEGFR2	VEGF
T Cells_Th1-like	VascularECs_Venular EC	TNF	TNFRSF1A	0.0108654	0	TNF_TNFRSF1A	TNF - TNFRSF1A	TNF
Myeloid Cells_TCR+ Mac	VascularECs_Capillary EC	GZMA	F2R	0.0108261	0	GZMA_F2R	GZMA - F2R	PARs
Myeloid Cells_cDC2	VascularECs_Arterial EC	LGALS9	P4HB	0.0108176	0	LGALS9_P4HB	LGALS9 - P4HB	GALECTIN
Myeloid Cells_MARCO+ Mac	VascularECs_Venular EC	GDF15	TGFBR2	0.0107817	0	GDF15_TGFBR2	GDF15 - TGFBR2	GDF
NK/NKT Cells_CD56bright NK	VascularECs_Arterial EC	GZMA	F2R	0.0107779	0	GZMA_F2R	GZMA - F2R	PARs
NK/NKT Cells_CD56bright NK	VascularECs_Venular EC	MIF	ACKR3	0.0107503	0	MIF_ACKR3	MIF - ACKR3	MIF
Mural Cells_M0	VascularECs_Capillary EC	ANGPTL4	CDH5	0.010699	0	ANGPTL4_CDH5	ANGPTL4 - CDH5	ANGPTL
Myeloid Cells_cDC2	VascularECs_Capillary EC	LGALS9	P4HB	0.010689	0	LGALS9_P4HB	LGALS9 - P4HB	GALECTIN
Mural Cells_M1	VascularECs_Venular EC	MIF	ACKR3	0.0106792	0	MIF_ACKR3	MIF - ACKR3	MIF
T Cells_Th17-like	VascularECs_Arterial EC	GZMA	F2R	0.0106474	0	GZMA_F2R	GZMA - F2R	PARs
Myeloid Cells_IL1B+inflam Mac	VascularECs_Venular EC	FN1	ITGA5_ITGB1	0.0106452	0	FN1_ITGA5_ITGB1	FN1 - (ITGA5+ITGB1)	FN1
Mural Cells_M1	VascularECs_Arterial EC	ANGPTL4	CDH5	0.0106398	0	ANGPTL4_CDH5	ANGPTL4 - CDH5	ANGPTL
T Cells_Tfh	VascularECs_Venular EC	CD40LG	ITGA5_ITGB1	0.0106335	0	CD40LG_ITGA5_ITGB1	CD40LG - (ITGA5+ITGB1)	CD40
Mural Cells_M1	VascularECs_Capillary EC	JAG1	NOTCH1	0.0105859	0	JAG1_NOTCH1	JAG1 - NOTCH1	NOTCH
NK/NKT Cells_trNK	VascularECs_Venular EC	MIF	ACKR3	0.0105539	0	MIF_ACKR3	MIF - ACKR3	MIF
B Cells_Memory B1	VascularECs_Venular EC	NAMPT	ITGA5_ITGB1	0.0105494	0	NAMPT_ITGA5_ITGB1	NAMPT - (ITGA5+ITGB1)	VISFATIN
Mural Cells_M0	VascularECs_Capillary EC	ANGPT1	TEK	0.0105486	0	ANGPT1_TEK	ANGPT1 - TEK	ANGPT
T Cells_CX3CR1+ Teff	VascularECs_Venular EC	MIF	ACKR3	0.0105362	0	MIF_ACKR3	MIF - ACKR3	MIF
T Cells_Th17-like	VascularECs_Venular EC	TNF	TNFRSF1A	0.0105145	0	TNF_TNFRSF1A	TNF - TNFRSF1A	TNF
Myeloid Cells_MARCO+ Mac	VascularECs_Arterial EC	SPP1	ITGAV_ITGB1	0.0105064	0	SPP1_ITGAV_ITGB1	SPP1 - (ITGAV+ITGB1)	SPP1
Mural Cells_M1	VascularECs_Arterial EC	GJC1	GJA5	0.0105056	0	GJC1_GJA5	GJC1 - GJA5	GAP
T Cells_Tph	VascularECs_Capillary EC	GZMA	F2RL3	0.0104953	0	GZMA_F2RL3	GZMA - F2RL3	PARs
Myeloid Cells_CD16+ Mo	VascularECs_Arterial EC	SELL	PODXL	0.0104874	0	SELL_PODXL	SELL - PODXL	SELL
VascularECs_Arterial EC	VascularECs_Capillary EC	FN1	ITGA5_ITGB1	0.0104818	0	FN1_ITGA5_ITGB1	FN1 - (ITGA5+ITGB1)	FN1
Mural Cells_M1	VascularECs_Venular EC	LAMA5	ITGA6_ITGB1	0.0104797	0	LAMA5_ITGA6_ITGB1	LAMA5 - (ITGA6+ITGB1)	LAMININ
NK/NKT Cells_trNK	VascularECs_Venular EC	GZMA	F2R	0.0104689	0	GZMA_F2R	GZMA - F2R	PARs
T Cells_Treg	VascularECs_Capillary EC	NAMPT	ITGA5_ITGB1	0.0104627	0	NAMPT_ITGA5_ITGB1	NAMPT - (ITGA5+ITGB1)	VISFATIN
TFCs_F0	VascularECs_Capillary EC	COL9A3	ITGA1_ITGB1	0.0104614	0	COL9A3_ITGA1_ITGB1	COL9A3 - (ITGA1+ITGB1)	COLLAGEN
VascularECs_Venular EC	VascularECs_Venular EC	NAMPT	ITGA5_ITGB1	0.0104061	0	NAMPT_ITGA5_ITGB1	NAMPT - (ITGA5+ITGB1)	VISFATIN
T Cells_GZMK+ Tex	VascularECs_Venular EC	NAMPT	ITGA5_ITGB1	0.0103995	0	NAMPT_ITGA5_ITGB1	NAMPT - (ITGA5+ITGB1)	VISFATIN
TFCs_F0	VascularECs_Venular EC	VEGFB	FLT1	0.0103963	0	VEGFB_VEGFR1	VEGFB - VEGFR1	VEGF
Myeloid Cells_CXCL10+inflam Mac	VascularECs_Venular EC	VEGFB	FLT1	0.0103924	0	VEGFB_VEGFR1	VEGFB - VEGFR1	VEGF
T Cells_Tph	VascularECs_Venular EC	NAMPT	ITGA5_ITGB1	0.0103871	0	NAMPT_ITGA5_ITGB1	NAMPT - (ITGA5+ITGB1)	VISFATIN
Fibroblasts_PI16+	VascularECs_Capillary EC	VEGFA	KDR	0.0103542	0	VEGFA_VEGFR2	VEGFA - VEGFR2	VEGF
TFCs_F1	VascularECs_Capillary EC	LAMB1	ITGA1_ITGB1	0.0103519	0	LAMB1_ITGA1_ITGB1	LAMB1 - (ITGA1+ITGB1)	LAMININ
Mural Cells_M1	VascularECs_Arterial EC	PTPRM	PTPRM	0.0103476	0	PTPRM_PTPRM	PTPRM - PTPRM	PTPRM
Fibroblasts_PTN+	VascularECs_Venular EC	FLRT2	ADGRL2	0.0103427	0	FLRT2_ADGRL2	FLRT2 - ADGRL2	ADGRL
Myeloid Cells_CD14+ Mo	VascularECs_Capillary EC	OSM	LIFR_IL6ST	0.0103379	0	OSM_LIFR_IL6ST	OSM - (LIFR+IL6ST)	OSM
T Cells_Th1-like	VascularECs_Venular EC	GZMA	F2R	0.0103157	0	GZMA_F2R	GZMA - F2R	PARs
Myeloid Cells_IL1B+inflam Mac	VascularECs_Venular EC	VEGFB	FLT1	0.0102939	0	VEGFB_VEGFR1	VEGFB - VEGFR1	VEGF
VascularECs_Capillary EC	VascularECs_Capillary EC	DLL1	NOTCH4	0.0102818	0	DLL1_NOTCH4	DLL1 - NOTCH4	NOTCH
Mural Cells_M1	VascularECs_Arterial EC	LAMA5	ITGA9_ITGB1	0.0102766	0	LAMA5_ITGA9_ITGB1	LAMA5 - (ITGA9+ITGB1)	LAMININ
VascularECs_Arterial EC	VascularECs_Venular EC	LAMA4	ITGA6_ITGB1	0.0102598	0	LAMA4_ITGA6_ITGB1	LAMA4 - (ITGA6+ITGB1)	LAMININ
Myeloid Cells_MARCO+ Mac	VascularECs_Arterial EC	LGALS9	P4HB	0.0102568	0	LGALS9_P4HB	LGALS9 - P4HB	GALECTIN
NK/NKT Cells_CD56bright NK	VascularECs_Venular EC	SELPLG	SELP	0.0102005	0	SELPLG_SELP	SELPLG - SELP	SELPLG
B Cells_CD11c+ atypical memory B	VascularECs_Venular EC	SELL	PODXL	0.0101962	0	SELL_PODXL	SELL - PODXL	SELL
Myeloid Cells_cDC1	VascularECs_Arterial EC	SEMA7A	ITGB1_ITGA1	0.0101806	0	SEMA7A_ITGB1_ITGA1	SEMA7A - (ITGB1+ITGA1)	SEMA7
TFCs_F1	VascularECs_Arterial EC	COL4A3	ITGA9_ITGB1	0.0101794	0	COL4A3_ITGA9_ITGB1	COL4A3 - (ITGA9+ITGB1)	COLLAGEN
VascularECs_Capillary EC	VascularECs_Capillary EC	DLL4	NOTCH4	0.0101763	0	DLL4_NOTCH4	DLL4 - NOTCH4	NOTCH
T Cells_Tem	VascularECs_Venular EC	NAMPT	ITGA5_ITGB1	0.0101654	0	NAMPT_ITGA5_ITGB1	NAMPT - (ITGA5+ITGB1)	VISFATIN
Mural Cells_M1	VascularECs_Arterial EC	LAMA5	ITGA6_ITGB1	0.0101605	0	LAMA5_ITGA6_ITGB1	LAMA5 - (ITGA6+ITGB1)	LAMININ
Myeloid Cells_cDC1	VascularECs_Venular EC	MIF	ACKR3	0.010155	0	MIF_ACKR3	MIF - ACKR3	MIF
VascularECs_Venular EC	VascularECs_Arterial EC	TNXB	ITGA9_ITGB1	0.0101528	0	TNXB_ITGA9_ITGB1	TNXB - (ITGA9+ITGB1)	TENASCIN
Myeloid Cells_LAMP3+ DC	VascularECs_Venular EC	SELPLG	SELP	0.0101415	0	SELPLG_SELP	SELPLG - SELP	SELPLG
Myeloid Cells_MARCO+ Mac	VascularECs_Capillary EC	LGALS9	P4HB	0.0101348	0	LGALS9_P4HB	LGALS9 - P4HB	GALECTIN
VascularECs_Venular EC	VascularECs_Venular EC	COL4A2	ADGRG6	0.0101164	0	COL4A2_ADGRG6	COL4A2 - ADGRG6	ADGRG
VascularECs_Arterial EC	VascularECs_Arterial EC	EFNA1	EPHA4	0.010101	0	EFNA1_EPHA4	EFNA1 - EPHA4	EPHA
Myeloid Cells_cDC2	VascularECs_Venular EC	LGALS9	P4HB	0.010083	0	LGALS9_P4HB	LGALS9 - P4HB	GALECTIN
Myeloid Cells_CD16+ Mo	VascularECs_Arterial EC	ADM	CALCRL	0.0100667	0	ADM_CALCRL	ADM - CALCRL	CALCR
VascularECs_Arterial EC	VascularECs_Arterial EC	LAMA4	ITGA9_ITGB1	0.0100609	0	LAMA4_ITGA9_ITGB1	LAMA4 - (ITGA9+ITGB1)	LAMININ
VascularECs_Arterial EC	VascularECs_Capillary EC	COL4A1	ITGA10_ITGB1	0.0100559	0	COL4A1_ITGA10_ITGB1	COL4A1 - (ITGA10+ITGB1)	COLLAGEN
TFCs_F1	VascularECs_Capillary EC	VEGFC	FLT4_KDR	0.0100343	0	VEGFC_VEGFR2R3	VEGFC - VEGFR2R3	VEGF
NK/NKT Cells_CD56bright NK	VascularECs_Capillary EC	NCAM1	FGFR1	0.0100178	0	NCAM1_FGFR1	NCAM1 - FGFR1	NCAM
VascularECs_Arterial EC	VascularECs_Capillary EC	CD46	JAG1	0.0100114	0	CD46_JAG1	CD46 - JAG1	CD46
Myeloid Cells_MARCO+ Mac	VascularECs_Capillary EC	SPP1	ITGA5_ITGB1	0.0100055	0	SPP1_ITGA5_ITGB1	SPP1 - (ITGA5+ITGB1)	SPP1
TFCs_F1	VascularECs_Capillary EC	SEMA3D	NRP2_PLXNA2	0.0100011	0	SEMA3D_NRP2_PLXNA2	SEMA3D - (NRP2+PLXNA2)	SEMA3
TFCs_F1	VascularECs_Capillary EC	LAMC1	ITGA6_ITGB1	0.00999729	0	LAMC1_ITGA6_ITGB1	LAMC1 - (ITGA6+ITGB1)	LAMININ
Fibroblasts_PI16+	VascularECs_Arterial EC	SEMA3C	PLXND1	0.00998192	0	SEMA3C_PLXND1	SEMA3C - PLXND1	SEMA3
Mural Cells_M1	VascularECs_Capillary EC	PTPRM	PTPRM	0.00998093	0	PTPRM_PTPRM	PTPRM - PTPRM	PTPRM
Mural Cells_M0	VascularECs_Arterial EC	LAMB2	ITGA1_ITGB1	0.00997294	0	LAMB2_ITGA1_ITGB1	LAMB2 - (ITGA1+ITGB1)	LAMININ
NK/NKT Cells_NKT	VascularECs_Venular EC	TNF	TNFRSF1A	0.00996679	0	TNF_TNFRSF1A	TNF - TNFRSF1A	TNF
VascularECs_Arterial EC	VascularECs_Arterial EC	LAMA4	ITGA6_ITGB1	0.00994716	0	LAMA4_ITGA6_ITGB1	LAMA4 - (ITGA6+ITGB1)	LAMININ
Mural Cells_M1	VascularECs_Venular EC	PTPRM	PTPRM	0.00992351	0	PTPRM_PTPRM	PTPRM - PTPRM	PTPRM
Mural Cells_M1	VascularECs_Arterial EC	ANGPTL4	ITGA5_ITGB1	0.00991261	0	ANGPTL4_ITGA5_ITGB1	ANGPTL4 - (ITGA5+ITGB1)	ANGPTL
Fibroblasts_PI16+	VascularECs_Arterial EC	COL4A2	ITGA9_ITGB1	0.00991173	0	COL4A2_ITGA9_ITGB1	COL4A2 - (ITGA9+ITGB1)	COLLAGEN
Mural Cells_M1	VascularECs_Capillary EC	COL1A1	ITGA1_ITGB1	0.00990429	0	COL1A1_ITGA1_ITGB1	COL1A1 - (ITGA1+ITGB1)	COLLAGEN
Mural Cells_M0	VascularECs_Arterial EC	FN1	ITGAV_ITGB1	0.00982371	0	FN1_ITGAV_ITGB1	FN1 - (ITGAV+ITGB1)	FN1
VascularECs_Venular EC	VascularECs_Capillary EC	JAM2	JAM3	0.00979979	0	JAM2_JAM3	JAM2 - JAM3	JAM
VascularECs_Venular EC	VascularECs_Venular EC	MDK	NCL	0.00976451	0	MDK_NCL	MDK - NCL	MK
VascularECs_Arterial EC	VascularECs_Venular EC	CD46	JAG1	0.00973799	0	CD46_JAG1	CD46 - JAG1	CD46
Mural Cells_M0	VascularECs_Arterial EC	COL6A3	ITGA1_ITGB1	0.00972799	0	COL6A3_ITGA1_ITGB1	COL6A3 - (ITGA1+ITGB1)	COLLAGEN
Myeloid Cells_MARCO+ Mac	VascularECs_Venular EC	MIF	ACKR3	0.00971695	0	MIF_ACKR3	MIF - ACKR3	MIF
VascularECs_Venular EC	VascularECs_Venular EC	MDK	ITGA6_ITGB1	0.00969482	0	MDK_ITGA6_ITGB1	MDK - (ITGA6+ITGB1)	MK
Myeloid Cells_cDC1	VascularECs_Venular EC	SELL	CD34	0.00968847	0	SELL_CD34	SELL - CD34	SELL
T Cells_Tph	VascularECs_Venular EC	CD40LG	ITGA5_ITGB1	0.00968375	0	CD40LG_ITGA5_ITGB1	CD40LG - (ITGA5+ITGB1)	CD40
T Cells_Th1-like	VascularECs_Capillary EC	CD40LG	CD40	0.00963045	0	CD40LG_CD40	CD40LG - CD40	CD40
Myeloid Cells_LAMP3+ DC	VascularECs_Capillary EC	SEMA7A	ITGB1_ITGA1	0.00962292	0	SEMA7A_ITGB1_ITGA1	SEMA7A - (ITGB1+ITGA1)	SEMA7
Fibroblasts_PI16+	VascularECs_Venular EC	FLRT2	FLRT2	0.00961922	0	FLRT2_FLRT2	FLRT2 - FLRT2	FLRT
VascularECs_Arterial EC	VascularECs_Arterial EC	COL4A2	ITGA1_ITGB1	0.00961871	0	COL4A2_ITGA1_ITGB1	COL4A2 - (ITGA1+ITGB1)	COLLAGEN
TFCs_F2	VascularECs_Venular EC	VEGFA	FLT1_KDR	0.00958435	0	VEGFA_VEGFR1R2	VEGFA - VEGFR1R2	VEGF
Mural Cells_M0	VascularECs_Venular EC	ANGPTL4	ITGA5_ITGB1	0.00958145	0	ANGPTL4_ITGA5_ITGB1	ANGPTL4 - (ITGA5+ITGB1)	ANGPTL
Myeloid Cells_IL1B+inflam Mac	VascularECs_Arterial EC	VEGFA	FLT1	0.00957782	0	VEGFA_VEGFR1	VEGFA - VEGFR1	VEGF
VascularECs_Capillary EC	VascularECs_Arterial EC	DLL1	NOTCH4	0.00956121	0	DLL1_NOTCH4	DLL1 - NOTCH4	NOTCH
Myeloid Cells_MARCO+ Mac	VascularECs_Venular EC	LGALS9	P4HB	0.00955991	0	LGALS9_P4HB	LGALS9 - P4HB	GALECTIN
TFCs_F1	VascularECs_Capillary EC	COL4A1	ITGA1_ITGB1	0.00951796	0	COL4A1_ITGA1_ITGB1	COL4A1 - (ITGA1+ITGB1)	COLLAGEN
T Cells_Th17-like	VascularECs_Capillary EC	CD40LG	ITGA5_ITGB1	0.00951477	0	CD40LG_ITGA5_ITGB1	CD40LG - (ITGA5+ITGB1)	CD40
Myeloid Cells_CD16+ Mo	VascularECs_Venular EC	TNF	TNFRSF1A	0.00949945	0	TNF_TNFRSF1A	TNF - TNFRSF1A	TNF
TFCs_F1	VascularECs_Capillary EC	COL4A4	ITGA1_ITGB1	0.00948441	0	COL4A4_ITGA1_ITGB1	COL4A4 - (ITGA1+ITGB1)	COLLAGEN
VascularECs_Capillary EC	VascularECs_Arterial EC	DLL4	NOTCH4	0.00946303	0	DLL4_NOTCH4	DLL4 - NOTCH4	NOTCH
TFCs_F2	VascularECs_Arterial EC	COL9A3	ITGA9_ITGB1	0.00943468	0	COL9A3_ITGA9_ITGB1	COL9A3 - (ITGA9+ITGB1)	COLLAGEN
T Cells_Th1-like	VascularECs_Venular EC	MIF	ACKR3	0.0094245	0	MIF_ACKR3	MIF - ACKR3	MIF
VascularECs_Arterial EC	VascularECs_Capillary EC	JAM2	JAM3	0.00941453	0	JAM2_JAM3	JAM2 - JAM3	JAM
Fibroblasts_PI16+	VascularECs_Arterial EC	COL4A1	ITGA9_ITGB1	0.00940629	0	COL4A1_ITGA9_ITGB1	COL4A1 - (ITGA9+ITGB1)	COLLAGEN
VascularECs_Venular EC	VascularECs_Arterial EC	MDK	ITGA6_ITGB1	0.00939925	0	MDK_ITGA6_ITGB1	MDK - (ITGA6+ITGB1)	MK
TFCs_F1	VascularECs_Capillary EC	LAMC1	ITGA1_ITGB1	0.00939423	0	LAMC1_ITGA1_ITGB1	LAMC1 - (ITGA1+ITGB1)	LAMININ
Mural Cells_M1	VascularECs_Arterial EC	ANGPT1	TEK	0.0093847	0	ANGPT1_TEK	ANGPT1 - TEK	ANGPT
T Cells_CD4 naïve	VascularECs_Capillary EC	CD40LG	ITGA5_ITGB1	0.00938259	0	CD40LG_ITGA5_ITGB1	CD40LG - (ITGA5+ITGB1)	CD40
T Cells_CX3CR1+ Teff	VascularECs_Venular EC	SELPLG	SELP	0.00935848	0	SELPLG_SELP	SELPLG - SELP	SELPLG
Mural Cells_M0	VascularECs_Capillary EC	FN1	ITGA5_ITGB1	0.00935508	0	FN1_ITGA5_ITGB1	FN1 - (ITGA5+ITGB1)	FN1
VascularECs_Venular EC	VascularECs_Venular EC	FLRT2	ADGRL2	0.00934061	0	FLRT2_ADGRL2	FLRT2 - ADGRL2	ADGRL
TFCs_F2	VascularECs_Capillary EC	VEGFC	KDR	0.00933492	0	VEGFC_VEGFR2	VEGFC - VEGFR2	VEGF
Fibroblasts_PI16+	VascularECs_Venular EC	SEMA3C	PLXND1	0.00933479	0	SEMA3C_PLXND1	SEMA3C - PLXND1	SEMA3
VascularECs_Capillary EC	VascularECs_Capillary EC	EFNB2	EPHA4	0.00932561	0	EFNB2_EPHA4	EFNB2 - EPHA4	EPHB
VascularECs_Capillary EC	VascularECs_Venular EC	EFNB2	EPHA4	0.00929794	0	EFNB2_EPHA4	EFNB2 - EPHA4	EPHB
T Cells_γδT	VascularECs_Arterial EC	NAMPT	ITGA5_ITGB1	0.00927719	0	NAMPT_ITGA5_ITGB1	NAMPT - (ITGA5+ITGB1)	VISFATIN
Fibroblasts_PTN+	VascularECs_Arterial EC	LAMA4	ITGA1_ITGB1	0.00922421	0	LAMA4_ITGA1_ITGB1	LAMA4 - (ITGA1+ITGB1)	LAMININ
Mural Cells_M1	VascularECs_Capillary EC	ANGPTL4	CDH5	0.00921475	0	ANGPTL4_CDH5	ANGPTL4 - CDH5	ANGPTL
Mural Cells_M1	VascularECs_Arterial EC	LAMA3	ITGA1_ITGB1	0.0092047	0	LAMA3_ITGA1_ITGB1	LAMA3 - (ITGA1+ITGB1)	LAMININ
Fibroblasts_PI16+	VascularECs_Venular EC	MIF	ACKR3	0.00920457	0	MIF_ACKR3	MIF - ACKR3	MIF
B Cells_Germinal center (GC) B	VascularECs_Venular EC	MIF	ACKR3	0.00919635	0	MIF_ACKR3	MIF - ACKR3	MIF
VascularECs_Venular EC	VascularECs_Venular EC	COL4A1	ADGRG6	0.00919174	0	COL4A1_ADGRG6	COL4A1 - ADGRG6	ADGRG
Mural Cells_M1	VascularECs_Arterial EC	COL6A1	ITGA1_ITGB1	0.00915866	0	COL6A1_ITGA1_ITGB1	COL6A1 - (ITGA1+ITGB1)	COLLAGEN
Myeloid Cells_LAMP3+ DC	VascularECs_Arterial EC	LGALS9	P4HB	0.00915671	0	LGALS9_P4HB	LGALS9 - P4HB	GALECTIN
T Cells_Teff	VascularECs_Venular EC	MIF	ACKR3	0.00913073	0	MIF_ACKR3	MIF - ACKR3	MIF
VascularECs_Venular EC	VascularECs_Arterial EC	MDK	NCL	0.00912695	0	MDK_NCL	MDK - NCL	MK
Fibroblasts_PI16+	VascularECs_Venular EC	PRNP	ADGRG6	0.0091212	0	PRNP_ADGRG6	PRNP - ADGRG6	ADGRG
Myeloid Cells_cDC1	VascularECs_Venular EC	CXCL9	ACKR1	0.00912099	0	CXCL9_ACKR1	CXCL9 - ACKR1	CXCL
TFCs_F1	VascularECs_Venular EC	LAMB1	ITGA6_ITGB1	0.0091145	0	LAMB1_ITGA6_ITGB1	LAMB1 - (ITGA6+ITGB1)	LAMININ
TFCs_F1	VascularECs_Arterial EC	COL4A2	ITGA1_ITGB1	0.00910532	0	COL4A2_ITGA1_ITGB1	COL4A2 - (ITGA1+ITGB1)	COLLAGEN
Myeloid Cells_cDC2	VascularECs_Venular EC	SELL	CD34	0.00910103	0	SELL_CD34	SELL - CD34	SELL
VascularECs_Capillary EC	VascularECs_Capillary EC	EFNA1	EPHA4	0.00908999	0	EFNA1_EPHA4	EFNA1 - EPHA4	EPHA
B Cells_CD11c+ atypical memory B	VascularECs_Venular EC	MIF	ACKR3	0.00907215	0	MIF_ACKR3	MIF - ACKR3	MIF
VascularECs_Capillary EC	VascularECs_Venular EC	EFNA1	EPHA4	0.00906302	0	EFNA1_EPHA4	EFNA1 - EPHA4	EPHA
Mural Cells_M1	VascularECs_Venular EC	ANGPT1	TEK	0.00905609	0	ANGPT1_TEK	ANGPT1 - TEK	ANGPT
Myeloid Cells_LAMP3+ DC	VascularECs_Capillary EC	LGALS9	P4HB	0.00904767	0	LGALS9_P4HB	LGALS9 - P4HB	GALECTIN
T Cells_CD4 naïve	VascularECs_Venular EC	MIF	ACKR3	0.00904766	0	MIF_ACKR3	MIF - ACKR3	MIF
TFCs_F0	VascularECs_Arterial EC	COL9A3	ITGA9_ITGB1	0.00903234	0	COL9A3_ITGA9_ITGB1	COL9A3 - (ITGA9+ITGB1)	COLLAGEN
Myeloid Cells_CD16+ Mo	VascularECs_Capillary EC	SELL	PODXL	0.00894581	0	SELL_PODXL	SELL - PODXL	SELL
TFCs_F1	VascularECs_Arterial EC	LAMB1	ITGA9_ITGB1	0.0089376	0	LAMB1_ITGA9_ITGB1	LAMB1 - (ITGA9+ITGB1)	LAMININ
Myeloid Cells_IL1B+inflam Mac	VascularECs_Venular EC	VEGFA	FLT1	0.00892695	0	VEGFA_VEGFR1	VEGFA - VEGFR1	VEGF
VascularECs_Capillary EC	VascularECs_Arterial EC	JAM2	ITGAV_ITGB1	0.00890998	0	JAM2_ITGAV_ITGB1	JAM2 - (ITGAV+ITGB1)	JAM
Mural Cells_M1	VascularECs_Venular EC	PTN	NCL	0.0089063	0	PTN_NCL	PTN - NCL	PTN
Myeloid Cells_CD16+ Mo	VascularECs_Arterial EC	SELL	CD34	0.00890303	0	SELL_CD34	SELL - CD34	SELL
Myeloid Cells_CXCL10+inflam Mac	VascularECs_Venular EC	CCL5	ACKR1	0.00889939	0	CCL5_ACKR1	CCL5 - ACKR1	CCL
Mural Cells_M0	VascularECs_Venular EC	MIF	ACKR3	0.00887078	0	MIF_ACKR3	MIF - ACKR3	MIF
VascularECs_Venular EC	VascularECs_Capillary EC	EDN1	EDNRB	0.00886853	0	EDN1_EDNRB	EDN1 - EDNRB	EDN
T Cells_GZMK+ Tex	VascularECs_Venular EC	MIF	ACKR3	0.00883721	0	MIF_ACKR3	MIF - ACKR3	MIF
TFCs_F1	VascularECs_Arterial EC	LAMB1	ITGA6_ITGB1	0.00883647	0	LAMB1_ITGA6_ITGB1	LAMB1 - (ITGA6+ITGB1)	LAMININ
T Cells_Tex	VascularECs_Venular EC	MIF	ACKR3	0.00883063	0	MIF_ACKR3	MIF - ACKR3	MIF
T Cells_Tfh	VascularECs_Venular EC	MIF	ACKR3	0.00881538	0	MIF_ACKR3	MIF - ACKR3	MIF
TFCs_F2	VascularECs_Arterial EC	VEGFA	FLT1_KDR	0.00881414	0	VEGFA_VEGFR1R2	VEGFA - VEGFR1R2	VEGF
Mural Cells_M0	VascularECs_Venular EC	ANGPTL4	CDH5	0.00880988	0	ANGPTL4_CDH5	ANGPTL4 - CDH5	ANGPTL
Myeloid Cells_cDC2	VascularECs_Venular EC	MIF	ACKR3	0.00880422	0	MIF_ACKR3	MIF - ACKR3	MIF
B Cells_Memory B1	VascularECs_Venular EC	TNF	TNFRSF1A	0.00879746	0	TNF_TNFRSF1A	TNF - TNFRSF1A	TNF
T Cells_Tem	VascularECs_Venular EC	MIF	ACKR3	0.00877749	0	MIF_ACKR3	MIF - ACKR3	MIF
Myeloid Cells_PVM	VascularECs_Venular EC	IGF1	ITGA6_ITGB4	0.00877135	0	IGF1_ITGA6_ITGB4	IGF1 - (ITGA6+ITGB4)	IGF
VascularECs_Arterial EC	VascularECs_Venular EC	COL4A1	ITGA10_ITGB1	0.00876786	0	COL4A1_ITGA10_ITGB1	COL4A1 - (ITGA10+ITGB1)	COLLAGEN
Myeloid Cells_Neutrophils	VascularECs_Arterial EC	OSM	OSMR_IL6ST	0.0087524	0	OSM_OSMR_IL6ST	OSM - (OSMR+IL6ST)	OSM
VascularECs_Venular EC	VascularECs_Arterial EC	FN1	ITGA5_ITGB1	0.008746	0	FN1_ITGA5_ITGB1	FN1 - (ITGA5+ITGB1)	FN1
Fibroblasts_PTN+	VascularECs_Arterial EC	ANGPTL1	ITGA1_ITGB1	0.00874231	0	ANGPTL1_ITGA1_ITGB1	ANGPTL1 - (ITGA1+ITGB1)	ANGPTL
VascularECs_Venular EC	VascularECs_Capillary EC	MDK	NCL	0.00871229	0	MDK_NCL	MDK - NCL	MK
Mural Cells_M1	VascularECs_Arterial EC	LAMC1	ITGA1_ITGB1	0.00871024	0	LAMC1_ITGA1_ITGB1	LAMC1 - (ITGA1+ITGB1)	LAMININ
Myeloid Cells_CXCL10+inflam Mac	VascularECs_Venular EC	MIF	ACKR3	0.00870376	0	MIF_ACKR3	MIF - ACKR3	MIF
Mural Cells_M0	VascularECs_Capillary EC	COL6A3	ITGA10_ITGB1	0.00865991	0	COL6A3_ITGA10_ITGB1	COL6A3 - (ITGA10+ITGB1)	COLLAGEN
Myeloid Cells_CD16+ Mo	VascularECs_Capillary EC	SELL	CD34	0.00865708	0	SELL_CD34	SELL - CD34	SELL
Mural Cells_M0	VascularECs_Arterial EC	LAMC1	ITGA1_ITGB1	0.00864181	0	LAMC1_ITGA1_ITGB1	LAMC1 - (ITGA1+ITGB1)	LAMININ
TFCs_F0	VascularECs_Venular EC	VEGFA	KDR	0.00862518	0	VEGFA_VEGFR2	VEGFA - VEGFR2	VEGF
Fibroblasts_PTN+	VascularECs_Capillary EC	JAG1	NOTCH4	0.00861393	0	JAG1_NOTCH4	JAG1 - NOTCH4	NOTCH
T Cells_Tex	VascularECs_Venular EC	GZMA	F2R	0.00858738	0	GZMA_F2R	GZMA - F2R	PARs
Mural Cells_M1	VascularECs_Arterial EC	LAMA4	ITGA1_ITGB1	0.00858107	0	LAMA4_ITGA1_ITGB1	LAMA4 - (ITGA1+ITGB1)	LAMININ
T Cells_Treg	VascularECs_Venular EC	MIF	ACKR3	0.0085741	0	MIF_ACKR3	MIF - ACKR3	MIF
VascularECs_Arterial EC	VascularECs_Capillary EC	COL4A2	ITGA10_ITGB1	0.00856252	0	COL4A2_ITGA10_ITGB1	COL4A2 - (ITGA10+ITGB1)	COLLAGEN
Mural Cells_M1	VascularECs_Capillary EC	GJC1	GJA1	0.00855921	0	GJC1_GJA1	GJC1 - GJA1	GAP
Mural Cells_M1	VascularECs_Arterial EC	COL1A1	ITGA9_ITGB1	0.00855064	0	COL1A1_ITGA9_ITGB1	COL1A1 - (ITGA9+ITGB1)	COLLAGEN
Mural Cells_M0	VascularECs_Capillary EC	LAMA3	ITGA6_ITGB1	0.00853488	0	LAMA3_ITGA6_ITGB1	LAMA3 - (ITGA6+ITGB1)	LAMININ
Myeloid Cells_LAMP3+ DC	VascularECs_Venular EC	LGALS9	P4HB	0.00853388	0	LGALS9_P4HB	LGALS9 - P4HB	GALECTIN
VascularECs_Capillary EC	VascularECs_Capillary EC	JAG1	NOTCH4	0.00853325	0	JAG1_NOTCH4	JAG1 - NOTCH4	NOTCH
Myeloid Cells_IL1B+inflam Mac	VascularECs_Arterial EC	FN1	ITGAV_ITGB1	0.00853061	0	FN1_ITGAV_ITGB1	FN1 - (ITGAV+ITGB1)	FN1
VascularECs_Arterial EC	VascularECs_Capillary EC	COL4A1	ITGA9_ITGB1	0.00852886	0	COL4A1_ITGA9_ITGB1	COL4A1 - (ITGA9+ITGB1)	COLLAGEN
Myeloid Cells_IL1B+inflam Mac	VascularECs_Arterial EC	LGALS9	P4HB	0.00852585	0	LGALS9_P4HB	LGALS9 - P4HB	GALECTIN
Mural Cells_M1	VascularECs_Arterial EC	ANGPT2	ITGA5_ITGB1	0.00849723	0	ANGPT2_ITGA5_ITGB1	ANGPT2 - (ITGA5+ITGB1)	ANGPT
Mural Cells_M1	VascularECs_Capillary EC	ANGPT1	TEK	0.00849451	0	ANGPT1_TEK	ANGPT1 - TEK	ANGPT
Mural Cells_M0	VascularECs_Arterial EC	LAMB1	ITGA1_ITGB1	0.0084918	0	LAMB1_ITGA1_ITGB1	LAMB1 - (ITGA1+ITGB1)	LAMININ
VascularECs_Venular EC	VascularECs_Arterial EC	JAM2	F11R	0.00847878	0	JAM2_F11R	JAM2 - F11R	JAM
T Cells_Th1-like	VascularECs_Venular EC	CD40LG	CD40	0.00847684	0	CD40LG_CD40	CD40LG - CD40	CD40
Mural Cells_M0	VascularECs_Capillary EC	COL3A1	ADGRG1	0.00846858	0	COL3A1_ADGRG1	COL3A1 - ADGRG1	ADGRG
T Cells_Trm	VascularECs_Venular EC	GZMA	F2R	0.00844777	0	GZMA_F2R	GZMA - F2R	PARs
VascularECs_Arterial EC	VascularECs_Venular EC	CXCL12	ACKR3	0.0084415	0	CXCL12_ACKR3	CXCL12 - ACKR3	CXCL
VascularECs_Venular EC	VascularECs_Capillary EC	TGM2	ADGRG1	0.00843534	0	TGM2_ADGRG1	TGM2 - ADGRG1	ADGRG
TFCs_F1	VascularECs_Venular EC	ESAM	ESAM	0.00843425	0	ESAM_ESAM	ESAM - ESAM	ESAM
B Cells_Germinal center (GC) B	VascularECs_Arterial EC	NAMPT	ITGA5_ITGB1	0.00843168	0	NAMPT_ITGA5_ITGB1	NAMPT - (ITGA5+ITGB1)	VISFATIN
Myeloid Cells_IL1B+inflam Mac	VascularECs_Capillary EC	LGALS9	P4HB	0.00842426	0	LGALS9_P4HB	LGALS9 - P4HB	GALECTIN
VascularECs_Arterial EC	VascularECs_Capillary EC	EFNB2	EPHB4	0.00841666	0	EFNB2_EPHB4	EFNB2 - EPHB4	EPHB
Mural Cells_M1	VascularECs_Arterial EC	ANGPT2	TEK	0.00838633	0	ANGPT2_TEK	ANGPT2 - TEK	ANGPT
Mural Cells_M1	VascularECs_Arterial EC	LAMB2	ITGA1_ITGB1	0.00835748	0	LAMB2_ITGA1_ITGB1	LAMB2 - (ITGA1+ITGB1)	LAMININ
T Cells_Tph	VascularECs_Venular EC	MIF	ACKR3	0.00835526	0	MIF_ACKR3	MIF - ACKR3	MIF
VascularECs_Venular EC	VascularECs_Capillary EC	DLL1	NOTCH4	0.00834944	0	DLL1_NOTCH4	DLL1 - NOTCH4	NOTCH
Myeloid Cells_CD14+ Mo	VascularECs_Venular EC	VEGFA	FLT1_KDR	0.00834873	0	VEGFA_VEGFR1R2	VEGFA - VEGFR1R2	VEGF
Myeloid Cells_CD14+ Mo	VascularECs_Arterial EC	LGALS9	P4HB	0.00832756	0	LGALS9_P4HB	LGALS9 - P4HB	GALECTIN
Mural Cells_M1	VascularECs_Arterial EC	PTN	NCL	0.0083243	0	PTN_NCL	PTN - NCL	PTN
VascularECs_Venular EC	VascularECs_Arterial EC	LAMA4	ITGA1_ITGB1	0.0083209	0	LAMA4_ITGA1_ITGB1	LAMA4 - (ITGA1+ITGB1)	LAMININ
VascularECs_Venular EC	VascularECs_Capillary EC	JAG1	NOTCH4	0.00829987	0	JAG1_NOTCH4	JAG1 - NOTCH4	NOTCH
Myeloid Cells_MARCO+ Mac	VascularECs_Capillary EC	SPP1	ITGA9_ITGB1	0.00829239	0	SPP1_ITGA9_ITGB1	SPP1 - (ITGA9+ITGB1)	SPP1
NK/NKT Cells_CD56dim NK	VascularECs_Venular EC	MIF	ACKR3	0.0082858	0	MIF_ACKR3	MIF - ACKR3	MIF
TFCs_F1	VascularECs_Venular EC	LAMC1	ITGA6_ITGB1	0.00827037	0	LAMC1_ITGA6_ITGB1	LAMC1 - (ITGA6+ITGB1)	LAMININ
NK/NKT Cells_NKT	VascularECs_Venular EC	MIF	ACKR3	0.00825644	0	MIF_ACKR3	MIF - ACKR3	MIF
Mural Cells_M1	VascularECs_Venular EC	ANGPTL4	ITGA5_ITGB1	0.00825095	0	ANGPTL4_ITGA5_ITGB1	ANGPTL4 - (ITGA5+ITGB1)	ANGPTL
Myeloid Cells_CD14+ Mo	VascularECs_Capillary EC	LGALS9	P4HB	0.00822831	0	LGALS9_P4HB	LGALS9 - P4HB	GALECTIN
TFCs_F1	VascularECs_Arterial EC	COL4A1	ITGA9_ITGB1	0.00821668	0	COL4A1_ITGA9_ITGB1	COL4A1 - (ITGA9+ITGB1)	COLLAGEN
VascularECs_Capillary EC	VascularECs_Arterial EC	LAMA4	ITGA1_ITGB1	0.00820333	0	LAMA4_ITGA1_ITGB1	LAMA4 - (ITGA1+ITGB1)	LAMININ
NK/NKT Cells_CD56bright NK	VascularECs_Venular EC	GZMA	F2R	0.00819578	0	GZMA_F2R	GZMA - F2R	PARs
TFCs_F1	VascularECs_Arterial EC	COL4A4	ITGA9_ITGB1	0.00818768	0	COL4A4_ITGA9_ITGB1	COL4A4 - (ITGA9+ITGB1)	COLLAGEN
VascularECs_Venular EC	VascularECs_Capillary EC	LAMC1	ITGA6_ITGB1	0.00817273	0	LAMC1_ITGA6_ITGB1	LAMC1 - (ITGA6+ITGB1)	LAMININ
T Cells_CX3CR1+ Teff	VascularECs_Venular EC	TNF	TNFRSF1A	0.00816531	0	TNF_TNFRSF1A	TNF - TNFRSF1A	TNF
B Cells_Naïve B	VascularECs_Venular EC	MIF	ACKR3	0.00815909	0	MIF_ACKR3	MIF - ACKR3	MIF
Mural Cells_M1	VascularECs_Capillary EC	COL6A1	ITGA10_ITGB1	0.00815257	0	COL6A1_ITGA10_ITGB1	COL6A1 - (ITGA10+ITGB1)	COLLAGEN
VascularECs_Arterial EC	VascularECs_Arterial EC	JAM2	F11R	0.00814503	0	JAM2_F11R	JAM2 - F11R	JAM
Myeloid Cells_IL1B+inflam Mac	VascularECs_Capillary EC	FN1	ITGA5_ITGB1	0.00812316	0	FN1_ITGA5_ITGB1	FN1 - (ITGA5+ITGB1)	FN1
T Cells_Tfh	VascularECs_Capillary EC	CD40LG	ITGA5_ITGB1	0.00811421	0	CD40LG_ITGA5_ITGB1	CD40LG - (ITGA5+ITGB1)	CD40
TFCs_F1	VascularECs_Arterial EC	LAMC1	ITGA9_ITGB1	0.00810972	0	LAMC1_ITGA9_ITGB1	LAMC1 - (ITGA9+ITGB1)	LAMININ
TFCs_F1	VascularECs_Capillary EC	COL4A2	ITGA10_ITGB1	0.00810504	0	COL4A2_ITGA10_ITGB1	COL4A2 - (ITGA10+ITGB1)	COLLAGEN
T Cells_Th17-like	VascularECs_Venular EC	GZMA	F2R	0.00809633	0	GZMA_F2R	GZMA - F2R	PARs
Mural Cells_M1	VascularECs_Venular EC	ANGPT2	TEK	0.00809239	0	ANGPT2_TEK	ANGPT2 - TEK	ANGPT
VascularECs_Arterial EC	VascularECs_Venular EC	COL4A1	ITGA1_ITGB1	0.00808152	0	COL4A1_ITGA1_ITGB1	COL4A1 - (ITGA1+ITGB1)	COLLAGEN
VascularECs_Venular EC	VascularECs_Arterial EC	EFNB2	EPHA4	0.00807081	0	EFNB2_EPHA4	EFNB2 - EPHA4	EPHB
B Cells_Memory B1	VascularECs_Capillary EC	NAMPT	ITGA5_ITGB1	0.00804987	0	NAMPT_ITGA5_ITGB1	NAMPT - (ITGA5+ITGB1)	VISFATIN
B Cells_Germinal center (GC) B	VascularECs_Arterial EC	NRG1	ITGA6_ITGB4	0.00804402	0	NRG1_INTEGRIN_A6B4_COMPLEX	NRG1 - (ITGA6+ITGB4)	NRG
VascularECs_Arterial EC	VascularECs_Arterial EC	LAMB2	ITGA1_ITGB1	0.00803612	0	LAMB2_ITGA1_ITGB1	LAMB2 - (ITGA1+ITGB1)	LAMININ
Myeloid Cells_TCR+ Mac	VascularECs_Venular EC	TNF	TNFRSF1A	0.00802476	0	TNF_TNFRSF1A	TNF - TNFRSF1A	TNF
Mural Cells_M0	VascularECs_Capillary EC	LAMA3	ITGA1_ITGB1	0.00801932	0	LAMA3_ITGA1_ITGB1	LAMA3 - (ITGA1+ITGB1)	LAMININ
TFCs_F1	VascularECs_Arterial EC	LAMC1	ITGA6_ITGB1	0.00801787	0	LAMC1_ITGA6_ITGB1	LAMC1 - (ITGA6+ITGB1)	LAMININ
Fibroblasts_PTN+	VascularECs_Arterial EC	JAG1	NOTCH4	0.00800931	0	JAG1_NOTCH4	JAG1 - NOTCH4	NOTCH
TFCs_F0	VascularECs_Capillary EC	COL4A2	ITGA1_ITGB1	0.00800395	0	COL4A2_ITGA1_ITGB1	COL4A2 - (ITGA1+ITGB1)	COLLAGEN
NK/NKT Cells_CD56bright NK	VascularECs_Arterial EC	NAMPT	ITGA5_ITGB1	0.00799721	0	NAMPT_ITGA5_ITGB1	NAMPT - (ITGA5+ITGB1)	VISFATIN
Mural Cells_M1	VascularECs_Arterial EC	NAMPT	ITGA5_ITGB1	0.00797947	0	NAMPT_ITGA5_ITGB1	NAMPT - (ITGA5+ITGB1)	VISFATIN
Myeloid Cells_cDC1	VascularECs_Arterial EC	VEGFB	FLT1	0.00796851	0	VEGFB_VEGFR1	VEGFB - VEGFR1	VEGF
Mural Cells_M1	VascularECs_Capillary EC	PTN	NCL	0.00794582	0	PTN_NCL	PTN - NCL	PTN
Myeloid Cells_IL1B+inflam Mac	VascularECs_Venular EC	LGALS9	P4HB	0.00794559	0	LGALS9_P4HB	LGALS9 - P4HB	GALECTIN
Mural Cells_M0	VascularECs_Venular EC	LAMB2	ITGA6_ITGB4	0.00794252	0	LAMB2_ITGA6_ITGB4	LAMB2 - (ITGA6+ITGB4)	LAMININ
VascularECs_Venular EC	VascularECs_Capillary EC	NAMPT	ITGA5_ITGB1	0.00794029	0	NAMPT_ITGA5_ITGB1	NAMPT - (ITGA5+ITGB1)	VISFATIN
T Cells_GZMK+ Tex	VascularECs_Capillary EC	NAMPT	ITGA5_ITGB1	0.0079352	0	NAMPT_ITGA5_ITGB1	NAMPT - (ITGA5+ITGB1)	VISFATIN
VascularECs_Capillary EC	VascularECs_Arterial EC	JAG1	NOTCH4	0.00793425	0	JAG1_NOTCH4	JAG1 - NOTCH4	NOTCH
T Cells_Tph	VascularECs_Capillary EC	NAMPT	ITGA5_ITGB1	0.00792574	0	NAMPT_ITGA5_ITGB1	NAMPT - (ITGA5+ITGB1)	VISFATIN
Myeloid Cells_TCR+ Mac	VascularECs_Arterial EC	GZMA	F2R	0.00791692	0	GZMA_F2R	GZMA - F2R	PARs
Myeloid Cells_CD14+ Mo	VascularECs_Venular EC	OSM	OSMR_IL6ST	0.0079096	0	OSM_OSMR_IL6ST	OSM - (OSMR+IL6ST)	OSM
VascularECs_Arterial EC	VascularECs_Venular EC	COL4A1	ITGA9_ITGB1	0.00790666	0	COL4A1_ITGA9_ITGB1	COL4A1 - (ITGA9+ITGB1)	COLLAGEN
Plasma Cells_Plasma	VascularECs_Venular EC	MIF	ACKR3	0.00789985	0	MIF_ACKR3	MIF - ACKR3	MIF
TFCs_F0	VascularECs_Arterial EC	VEGFA	KDR	0.00778494	0	VEGFA_VEGFR2	VEGFA - VEGFR2	VEGF
Fibroblasts_PTN+	VascularECs_Arterial EC	ANGPT1	TEK	0.00778056	0	ANGPT1_TEK	ANGPT1 - TEK	ANGPT
VascularECs_Venular EC	VascularECs_Arterial EC	DLL1	NOTCH4	0.00776325	0	DLL1_NOTCH4	DLL1 - NOTCH4	NOTCH
Myeloid Cells_CD14+ Mo	VascularECs_Venular EC	LGALS9	P4HB	0.00776069	0	LGALS9_P4HB	LGALS9 - P4HB	GALECTIN
T Cells_Tem	VascularECs_Capillary EC	NAMPT	ITGA5_ITGB1	0.00775618	0	NAMPT_ITGA5_ITGB1	NAMPT - (ITGA5+ITGB1)	VISFATIN
T Cells_γδT	VascularECs_Venular EC	NAMPT	ITGA5_ITGB1	0.00772121	0	NAMPT_ITGA5_ITGB1	NAMPT - (ITGA5+ITGB1)	VISFATIN
VascularECs_Venular EC	VascularECs_Arterial EC	JAG1	NOTCH4	0.00771713	0	JAG1_NOTCH4	JAG1 - NOTCH4	NOTCH
Myeloid Cells_IL1B+inflam Mac	VascularECs_Venular EC	ADORA3	ENTPD1	0.00771528	0	ENTPD1_ADORA3	ADORA3 - ENTPD1	CD39
Myeloid Cells_MARCO+ Mac	VascularECs_Venular EC	SPP1	ITGA9_ITGB1	0.0076873	0	SPP1_ITGA9_ITGB1	SPP1 - (ITGA9+ITGB1)	SPP1
Myeloid Cells_PVM	VascularECs_Venular EC	Cholesterol-LIPA	RORA	0.00768445	0	Cholesterol-Cholesterol-LIPA_RORA	CHOLESTEROL-LIPA - RORA	Cholesterol
VascularECs_Venular EC	VascularECs_Capillary EC	LAMC1	ITGA1_ITGB1	0.00767888	0	LAMC1_ITGA1_ITGB1	LAMC1 - (ITGA1+ITGB1)	LAMININ
Myeloid Cells_CD14+ Mo	VascularECs_Arterial EC	VEGFA	FLT1_KDR	0.00767704	0	VEGFA_VEGFR1R2	VEGFA - VEGFR1R2	VEGF
B Cells_Memory B2	VascularECs_Venular EC	MIF	ACKR3	0.00766495	0	MIF_ACKR3	MIF - ACKR3	MIF
B Cells_Memory B1	VascularECs_Venular EC	MIF	ACKR3	0.00766413	0	MIF_ACKR3	MIF - ACKR3	MIF
VascularECs_Capillary EC	VascularECs_Arterial EC	LAMB2	ITGA1_ITGB1	0.00764346	0	LAMB2_ITGA1_ITGB1	LAMB2 - (ITGA1+ITGB1)	LAMININ
Fibroblasts_PI16+	VascularECs_Arterial EC	ANGPTL2	ITGA5_ITGB1	0.00764158	0	ANGPTL2_ITGA5_ITGB1	ANGPTL2 - (ITGA5+ITGB1)	ANGPTL
T Cells_Tfh	VascularECs_Venular EC	TNF	TNFRSF1A	0.00762554	0	TNF_TNFRSF1A	TNF - TNFRSF1A	TNF
Myeloid Cells_pDC	VascularECs_Venular EC	MIF	ACKR3	0.00760843	0	MIF_ACKR3	MIF - ACKR3	MIF
VascularECs_Venular EC	VascularECs_Arterial EC	LAMB2	ITGA1_ITGB1	0.00760284	0	LAMB2_ITGA1_ITGB1	LAMB2 - (ITGA1+ITGB1)	LAMININ
Mural Cells_M1	VascularECs_Capillary EC	ANGPT2	TEK	0.00759011	0	ANGPT2_TEK	ANGPT2 - TEK	ANGPT
Mural Cells_M1	VascularECs_Venular EC	ANGPTL4	CDH5	0.0075857	0	ANGPTL4_CDH5	ANGPTL4 - CDH5	ANGPTL
Myeloid Cells_cDC1	VascularECs_Venular EC	CXCL8	ACKR1	0.00755521	0	CXCL8_ACKR1	CXCL8 - ACKR1	CXCL
Myeloid Cells_LAMP3+ DC	VascularECs_Venular EC	MIF	ACKR3	0.00755296	0	MIF_ACKR3	MIF - ACKR3	MIF
Mural Cells_M0	VascularECs_Venular EC	COL6A3	ITGA10_ITGB1	0.0075493	0	COL6A3_ITGA10_ITGB1	COL6A3 - (ITGA10+ITGB1)	COLLAGEN
Mural Cells_M0	VascularECs_Capillary EC	LAMB2	ITGA9_ITGB1	0.00752863	0	LAMB2_ITGA9_ITGB1	LAMB2 - (ITGA9+ITGB1)	LAMININ
Myeloid Cells_IL1B+inflam Mac	VascularECs_Venular EC	MIF	ACKR3	0.00752137	0	MIF_ACKR3	MIF - ACKR3	MIF
Fibroblasts_PTN+	VascularECs_Venular EC	ANGPT1	TEK	0.0075077	0	ANGPT1_TEK	ANGPT1 - TEK	ANGPT
Myeloid Cells_IL1B+inflam Mac	VascularECs_Arterial EC	ADORA3	ENTPD1	0.0074813	0	ENTPD1_ADORA3	ADORA3 - ENTPD1	CD39
T Cells_Tph	VascularECs_Venular EC	TNF	TNFRSF1A	0.00746537	0	TNF_TNFRSF1A	TNF - TNFRSF1A	TNF
VascularECs_Arterial EC	VascularECs_Venular EC	COL4A2	ITGA10_ITGB1	0.00746431	0	COL4A2_ITGA10_ITGB1	COL4A2 - (ITGA10+ITGB1)	COLLAGEN
VascularECs_Venular EC	VascularECs_Venular EC	MIF	ACKR3	0.00744936	0	MIF_ACKR3	MIF - ACKR3	MIF
Myeloid Cells_cDC1	VascularECs_Venular EC	VEGFB	FLT1	0.00742619	0	VEGFB_VEGFR1	VEGFB - VEGFR1	VEGF
Myeloid Cells_CD14+ Mo	VascularECs_Arterial EC	OSM	LIFR_IL6ST	0.00742362	0	OSM_LIFR_IL6ST	OSM - (LIFR+IL6ST)	OSM
Mural Cells_M1	VascularECs_Venular EC	ANGPT2	ITGA5_ITGB1	0.00742059	0	ANGPT2_ITGA5_ITGB1	ANGPT2 - (ITGA5+ITGB1)	ANGPT
Myeloid Cells_TCR+ Mac	VascularECs_Venular EC	MIF	ACKR3	0.00741999	0	MIF_ACKR3	MIF - ACKR3	MIF
VascularECs_Arterial EC	VascularECs_Capillary EC	MDK	ITGA6_ITGB1	0.0074068	0	MDK_ITGA6_ITGB1	MDK - (ITGA6+ITGB1)	MK
VascularECs_Arterial EC	VascularECs_Venular EC	MIF	ACKR3	0.00739966	0	MIF_ACKR3	MIF - ACKR3	MIF
Fibroblasts_PI16+	VascularECs_Arterial EC	VEGFA	FLT1	0.00738908	0	VEGFA_VEGFR1	VEGFA - VEGFR1	VEGF
T Cells_Tph	VascularECs_Capillary EC	CD40LG	ITGA5_ITGB1	0.00738782	0	CD40LG_ITGA5_ITGB1	CD40LG - (ITGA5+ITGB1)	CD40
Fibroblasts_PI16+	VascularECs_Venular EC	IGFBP3	TMEM219	0.00737482	0	IGFBP3_TMEM219	IGFBP3 - TMEM219	IGFBP
Myeloid Cells_IL1B+inflam Mac	VascularECs_Capillary EC	TENM4	ADGRL2	0.00736069	0	TENM4_ADGRL2	TENM4 - ADGRL2	ADGRL
Fibroblasts_PTN+	VascularECs_Venular EC	LAMA4	ITGA6_ITGB4	0.0073451	0	LAMA4_ITGA6_ITGB4	LAMA4 - (ITGA6+ITGB4)	LAMININ
Mural Cells_M0	VascularECs_Capillary EC	COL6A3	ITGA9_ITGB1	0.00734327	0	COL6A3_ITGA9_ITGB1	COL6A3 - (ITGA9+ITGB1)	COLLAGEN
Mural Cells_M1	VascularECs_Venular EC	LAMA3	ITGA6_ITGB4	0.00732953	0	LAMA3_ITGA6_ITGB4	LAMA3 - (ITGA6+ITGB4)	LAMININ
Mural Cells_M0	VascularECs_Capillary EC	ANGPTL4	ITGA5_ITGB1	0.00730959	0	ANGPTL4_ITGA5_ITGB1	ANGPTL4 - (ITGA5+ITGB1)	ANGPTL
Myeloid Cells_cDC1	VascularECs_Venular EC	SELL	PODXL	0.00728792	0	SELL_PODXL	SELL - PODXL	SELL
Myeloid Cells_cDC1	VascularECs_Venular EC	SEMA7A	ITGB1_ITGA1	0.00728233	0	SEMA7A_ITGB1_ITGA1	SEMA7A - (ITGB1+ITGA1)	SEMA7
VascularECs_Venular EC	VascularECs_Venular EC	FN1	ITGA5_ITGB1	0.00727846	0	FN1_ITGA5_ITGB1	FN1 - (ITGA5+ITGB1)	FN1
VascularECs_Capillary EC	VascularECs_Capillary EC	FLRT2	ADGRL2	0.00726499	0	FLRT2_ADGRL2	FLRT2 - ADGRL2	ADGRL
VascularECs_Arterial EC	VascularECs_Capillary EC	COL4A2	ITGA9_ITGB1	0.00726058	0	COL4A2_ITGA9_ITGB1	COL4A2 - (ITGA9+ITGB1)	COLLAGEN
TFCs_F1	VascularECs_Venular EC	TENM4	ADGRL2	0.00722762	0	TENM4_ADGRL2	TENM4 - ADGRL2	ADGRL
Plasma Cells_Plasma	VascularECs_Arterial EC	CD46	JAG1	0.00722108	0	CD46_JAG1	CD46 - JAG1	CD46
TFCs_F0	VascularECs_Capillary EC	LAMB2	ITGA6_ITGB1	0.00716811	0	LAMB2_ITGA6_ITGB1	LAMB2 - (ITGA6+ITGB1)	LAMININ
Mural Cells_M0	VascularECs_Venular EC	LAMB2	ITGA1_ITGB1	0.00713337	0	LAMB2_ITGA1_ITGB1	LAMB2 - (ITGA1+ITGB1)	LAMININ
Fibroblasts_PI16+	VascularECs_Capillary EC	FGF7	FGFR1	0.00712912	0	FGF7_FGFR1	FGF7 - FGFR1	FGF
Myeloid Cells_IL1B+inflam Mac	VascularECs_Arterial EC	TNF	TNFRSF1A	0.0071289	0	TNF_TNFRSF1A	TNF - TNFRSF1A	TNF
Mural Cells_M1	VascularECs_Venular EC	COL6A1	ITGA10_ITGB1	0.00710656	0	COL6A1_ITGA10_ITGB1	COL6A1 - (ITGA10+ITGB1)	COLLAGEN
VascularECs_Capillary EC	VascularECs_Capillary EC	CD46	JAG1	0.0071062	0	CD46_JAG1	CD46 - JAG1	CD46
TFCs_F1	VascularECs_Venular EC	COL4A2	ITGA10_ITGB1	0.00706509	0	COL4A2_ITGA10_ITGB1	COL4A2 - (ITGA10+ITGB1)	COLLAGEN
Mural Cells_M0	VascularECs_Venular EC	LAMA3	ITGA6_ITGB1	0.00705877	0	LAMA3_ITGA6_ITGB1	LAMA3 - (ITGA6+ITGB1)	LAMININ
NK/NKT Cells_CD56bright NK	VascularECs_Venular EC	NCAM1	FGFR1	0.00705602	0	NCAM1_FGFR1	NCAM1 - FGFR1	NCAM
Fibroblasts_PTN+	VascularECs_Capillary EC	ANGPT1	TEK	0.00704145	0	ANGPT1_TEK	ANGPT1 - TEK	ANGPT
Fibroblasts_PTN+	VascularECs_Venular EC	MIF	ACKR3	0.00702775	0	MIF_ACKR3	MIF - ACKR3	MIF
Myeloid Cells_PVM	VascularECs_Arterial EC	IGF1	ITGA6_ITGB4	0.00701833	0	IGF1_ITGA6_ITGB4	IGF1 - (ITGA6+ITGB4)	IGF
B Cells_Germinal center (GC) B	VascularECs_Venular EC	NAMPT	ITGA5_ITGB1	0.0070165	0	NAMPT_ITGA5_ITGB1	NAMPT - (ITGA5+ITGB1)	VISFATIN
Myeloid Cells_IL1B+inflam Mac	VascularECs_Arterial EC	TNF	TNFRSF1B	0.00700218	0	TNF_TNFRSF1B	TNF - TNFRSF1B	TNF
Myeloid Cells_LAMP3+ DC	VascularECs_Capillary EC	WNT5B	FZD4	0.00698714	0	WNT5B_FZD4	WNT5B - FZD4	ncWNT
TFCs_F1	VascularECs_Arterial EC	SEMA3D	NRP1_PLXNA2	0.00698555	0	SEMA3D_NRP1_PLXNA2	SEMA3D - (NRP1+PLXNA2)	SEMA3
Myeloid Cells_CD14+ Mo	VascularECs_Capillary EC	OSM	OSMR_IL6ST	0.00698269	0	OSM_OSMR_IL6ST	OSM - (OSMR+IL6ST)	OSM
Mural Cells_M0	VascularECs_Venular EC	LAMB2	ITGA9_ITGB1	0.00697888	0	LAMB2_ITGA9_ITGB1	LAMB2 - (ITGA9+ITGB1)	LAMININ
Myeloid Cells_cDC1	VascularECs_Arterial EC	SEMA4A	NRP1_PLXNA2	0.00697062	0	SEMA4A_NRP1_PLXNA2	SEMA4A - (NRP1+PLXNA2)	SEMA4
NK/NKT Cells_trNK	VascularECs_Arterial EC	NAMPT	ITGA5_ITGB1	0.00696876	0	NAMPT_ITGA5_ITGB1	NAMPT - (ITGA5+ITGB1)	VISFATIN
Fibroblasts_PTN+	VascularECs_Capillary EC	LAMA4	ITGA9_ITGB1	0.00696212	0	LAMA4_ITGA9_ITGB1	LAMA4 - (ITGA9+ITGB1)	LAMININ
TFCs_F0	VascularECs_Capillary EC	VEGFC	FLT4_KDR	0.00696049	0	VEGFC_VEGFR2R3	VEGFC - VEGFR2R3	VEGF
Mural Cells_M0	VascularECs_Venular EC	COL6A3	ITGA1_ITGB1	0.00695768	0	COL6A3_ITGA1_ITGB1	COL6A3 - (ITGA1+ITGB1)	COLLAGEN
Mural Cells_M1	VascularECs_Capillary EC	LAMA3	ITGA9_ITGB1	0.00694736	0	LAMA3_ITGA9_ITGB1	LAMA3 - (ITGA9+ITGB1)	LAMININ
Myeloid Cells_CD16+ Mo	VascularECs_Venular EC	SELL	CD34	0.0069468	0	SELL_CD34	SELL - CD34	SELL
Mural Cells_M1	VascularECs_Venular EC	LAMC1	ITGA6_ITGB4	0.0069351	0	LAMC1_ITGA6_ITGB4	LAMC1 - (ITGA6+ITGB4)	LAMININ
TFCs_F0	VascularECs_Venular EC	PRNP	ADGRG6	0.00692405	0	PRNP_ADGRG6	PRNP - ADGRG6	ADGRG
TFCs_F1	VascularECs_Venular EC	TENM3	ADGRL2	0.00692339	0	TENM3_ADGRL2	TENM3 - ADGRL2	ADGRL
Mural Cells_M0	VascularECs_Arterial EC	LAMA3	ITGA9_ITGB1	0.00692149	0	LAMA3_ITGA9_ITGB1	LAMA3 - (ITGA9+ITGB1)	LAMININ
Mural Cells_M1	VascularECs_Capillary EC	COL6A1	ITGA9_ITGB1	0.00691253	0	COL6A1_ITGA9_ITGB1	COL6A1 - (ITGA9+ITGB1)	COLLAGEN
VascularECs_Capillary EC	VascularECs_Venular EC	CD46	JAG1	0.00691158	0	CD46_JAG1	CD46 - JAG1	CD46
TFCs_F0	VascularECs_Arterial EC	COL4A2	ITGA9_ITGB1	0.00690821	0	COL4A2_ITGA9_ITGB1	COL4A2 - (ITGA9+ITGB1)	COLLAGEN
Mural Cells_M1	VascularECs_Arterial EC	LAMA5	ITGA1_ITGB1	0.00689625	0	LAMA5_ITGA1_ITGB1	LAMA5 - (ITGA1+ITGB1)	LAMININ
Myeloid Cells_cDC2	VascularECs_Venular EC	VEGFA	FLT1_KDR	0.00688835	0	VEGFA_VEGFR1R2	VEGFA - VEGFR1R2	VEGF
Fibroblasts_PI16+	VascularECs_Venular EC	VEGFA	FLT1	0.00688591	0	VEGFA_VEGFR1	VEGFA - VEGFR1	VEGF
Mural Cells_M0	VascularECs_Venular EC	LAMC1	ITGA6_ITGB4	0.00688052	0	LAMC1_ITGA6_ITGB4	LAMC1 - (ITGA6+ITGB4)	LAMININ
VascularECs_Arterial EC	VascularECs_Venular EC	COL4A2	ITGA1_ITGB1	0.0068793	0	COL4A2_ITGA1_ITGB1	COL4A2 - (ITGA1+ITGB1)	COLLAGEN
TFCs_F1	VascularECs_Capillary EC	COL4A2	ITGA9_ITGB1	0.00687218	0	COL4A2_ITGA9_ITGB1	COL4A2 - (ITGA9+ITGB1)	COLLAGEN
B Cells_CD11c+ atypical memory B	VascularECs_Arterial EC	SEMA7A	ITGB1_ITGA1	0.00684965	0	SEMA7A_ITGB1_ITGA1	SEMA7A - (ITGB1+ITGA1)	SEMA7
Myeloid Cells_cDC2	VascularECs_Venular EC	SELL	PODXL	0.00684502	0	SELL_PODXL	SELL - PODXL	SELL
Mural Cells_M0	VascularECs_Arterial EC	LAMA3	ITGA6_ITGB1	0.00684301	0	LAMA3_ITGA6_ITGB1	LAMA3 - (ITGA6+ITGB1)	LAMININ
Mural Cells_M1	VascularECs_Venular EC	LAMA4	ITGA6_ITGB4	0.00683207	0	LAMA4_ITGA6_ITGB4	LAMA4 - (ITGA6+ITGB4)	LAMININ
TFCs_F1	VascularECs_Arterial EC	COL4A3	ITGA1_ITGB1	0.00683078	0	COL4A3_ITGA1_ITGB1	COL4A3 - (ITGA1+ITGB1)	COLLAGEN
Myeloid Cells_cDC1	VascularECs_Venular EC	TNF	TNFRSF1A	0.00681716	0	TNF_TNFRSF1A	TNF - TNFRSF1A	TNF
Mural Cells_M0	VascularECs_Venular EC	COL6A3	ITGA9_ITGB1	0.00680696	0	COL6A3_ITGA9_ITGB1	COL6A3 - (ITGA9+ITGB1)	COLLAGEN
VascularECs_Venular EC	VascularECs_Arterial EC	EFNA1	EPHA4	0.00677752	0	EFNA1_EPHA4	EFNA1 - EPHA4	EPHA
Myeloid Cells_TCR+ Mac	VascularECs_Venular EC	Cholesterol-LIPA	RORA	0.00676313	0	Cholesterol-Cholesterol-LIPA_RORA	CHOLESTEROL-LIPA - RORA	Cholesterol
Mural Cells_M0	VascularECs_Venular EC	LAMB1	ITGA6_ITGB4	0.00676087	0	LAMB1_ITGA6_ITGB4	LAMB1 - (ITGA6+ITGB4)	LAMININ
VascularECs_Venular EC	VascularECs_Venular EC	LAMC1	ITGA6_ITGB1	0.00675883	0	LAMC1_ITGA6_ITGB1	LAMC1 - (ITGA6+ITGB1)	LAMININ
VascularECs_Arterial EC	VascularECs_Arterial EC	LAMA4	ITGA1_ITGB1	0.00675101	0	LAMA4_ITGA1_ITGB1	LAMA4 - (ITGA1+ITGB1)	LAMININ
TFCs_F0	VascularECs_Capillary EC	LAMB2	ITGA1_ITGB1	0.00673456	0	LAMB2_ITGA1_ITGB1	LAMB2 - (ITGA1+ITGB1)	LAMININ
VascularECs_Arterial EC	VascularECs_Venular EC	COL4A2	ITGA9_ITGB1	0.00673028	0	COL4A2_ITGA9_ITGB1	COL4A2 - (ITGA9+ITGB1)	COLLAGEN
Myeloid Cells_CD16+ Mo	VascularECs_Venular EC	MIF	ACKR3	0.00670796	0	MIF_ACKR3	MIF - ACKR3	MIF
NK/NKT Cells_CD56bright NK	VascularECs_Venular EC	NAMPT	ITGA5_ITGB1	0.00665447	0	NAMPT_ITGA5_ITGB1	NAMPT - (ITGA5+ITGB1)	VISFATIN
Mural Cells_M0	VascularECs_Arterial EC	PGF	FLT1	0.00665421	0	PGF_VEGFR1	PGF - VEGFR1	VEGF
Mural Cells_M1	VascularECs_Venular EC	LAMB2	ITGA6_ITGB4	0.00665375	0	LAMB2_ITGA6_ITGB4	LAMB2 - (ITGA6+ITGB4)	LAMININ
Fibroblasts_PI16+	VascularECs_Arterial EC	COL4A2	ITGA1_ITGB1	0.0066506	0	COL4A2_ITGA1_ITGB1	COL4A2 - (ITGA1+ITGB1)	COLLAGEN
Mural Cells_M1	VascularECs_Venular EC	NAMPT	ITGA5_ITGB1	0.00663969	0	NAMPT_ITGA5_ITGB1	NAMPT - (ITGA5+ITGB1)	VISFATIN
VascularECs_Venular EC	VascularECs_Arterial EC	LAMC1	ITGA9_ITGB1	0.00662734	0	LAMC1_ITGA9_ITGB1	LAMC1 - (ITGA9+ITGB1)	LAMININ
VascularECs_Venular EC	VascularECs_Venular EC	LAMA4	ITGA6_ITGB4	0.00662458	0	LAMA4_ITGA6_ITGB4	LAMA4 - (ITGA6+ITGB4)	LAMININ
Myeloid Cells_CXCL10+inflam Mac	VascularECs_Venular EC	CXCL11	ACKR3	0.00661773	0	CXCL11_ACKR3	CXCL11 - ACKR3	CXCL
VascularECs_Capillary EC	VascularECs_Capillary EC	SEMA3A	NRP1_PLXNA2	0.00660959	0	SEMA3A_NRP1_PLXNA2	SEMA3A - (NRP1+PLXNA2)	SEMA3
VascularECs_Capillary EC	VascularECs_Venular EC	MIF	ACKR3	0.00660922	0	MIF_ACKR3	MIF - ACKR3	MIF
Fibroblasts_PTN+	VascularECs_Venular EC	LAMA4	ITGA1_ITGB1	0.00659641	0	LAMA4_ITGA1_ITGB1	LAMA4 - (ITGA1+ITGB1)	LAMININ
Mural Cells_M1	VascularECs_Venular EC	LAMA3	ITGA1_ITGB1	0.00658242	0	LAMA3_ITGA1_ITGB1	LAMA3 - (ITGA1+ITGB1)	LAMININ
Mural Cells_M1	VascularECs_Capillary EC	LAMC1	ITGA9_ITGB1	0.00657335	0	LAMC1_ITGA9_ITGB1	LAMC1 - (ITGA9+ITGB1)	LAMININ
VascularECs_Venular EC	VascularECs_Arterial EC	LAMC1	ITGA6_ITGB1	0.00655218	0	LAMC1_ITGA6_ITGB1	LAMC1 - (ITGA6+ITGB1)	LAMININ
Mural Cells_M1	VascularECs_Venular EC	COL6A1	ITGA1_ITGB1	0.00654941	0	COL6A1_ITGA1_ITGB1	COL6A1 - (ITGA1+ITGB1)	COLLAGEN
VascularECs_Capillary EC	VascularECs_Venular EC	LAMA4	ITGA6_ITGB4	0.00653082	0	LAMA4_ITGA6_ITGB4	LAMA4 - (ITGA6+ITGB4)	LAMININ
Mural Cells_M0	VascularECs_Capillary EC	LAMC1	ITGA9_ITGB1	0.0065216	0	LAMC1_ITGA9_ITGB1	LAMC1 - (ITGA9+ITGB1)	LAMININ
Mural Cells_M0	VascularECs_Arterial EC	COL3A1	ADGRG1	0.00651267	0	COL3A1_ADGRG1	COL3A1 - ADGRG1	ADGRG
TFCs_F1	VascularECs_Venular EC	COL4A2	ITGA1_ITGB1	0.00651116	0	COL4A2_ITGA1_ITGB1	COL4A2 - (ITGA1+ITGB1)	COLLAGEN
VascularECs_Venular EC	VascularECs_Arterial EC	TGM2	ADGRG1	0.00648705	0	TGM2_ADGRG1	TGM2 - ADGRG1	ADGRG
Mural Cells_M1	VascularECs_Capillary EC	LAMA4	ITGA9_ITGB1	0.00647567	0	LAMA4_ITGA9_ITGB1	LAMA4 - (ITGA9+ITGB1)	LAMININ
Myeloid Cells_CXCL10+inflam Mac	VascularECs_Arterial EC	SELL	PODXL	0.00647451	0	SELL_PODXL	SELL - PODXL	SELL
Fibroblasts_PTN+	VascularECs_Venular EC	LAMA4	ITGA9_ITGB1	0.00645347	0	LAMA4_ITGA9_ITGB1	LAMA4 - (ITGA9+ITGB1)	LAMININ
Fibroblasts_PI16+	VascularECs_Arterial EC	NAMPT	ITGA5_ITGB1	0.00644041	0	NAMPT_ITGA5_ITGB1	NAMPT - (ITGA5+ITGB1)	VISFATIN
Mural Cells_M1	VascularECs_Venular EC	LAMA3	ITGA9_ITGB1	0.00643978	0	LAMA3_ITGA9_ITGB1	LAMA3 - (ITGA9+ITGB1)	LAMININ
Fibroblasts_PTN+	VascularECs_Capillary EC	WNT11	FZD4	0.00641204	0	WNT11_FZD4	WNT11 - FZD4	ncWNT
Mural Cells_M0	VascularECs_Capillary EC	LAMB1	ITGA9_ITGB1	0.00640816	0	LAMB1_ITGA9_ITGB1	LAMB1 - (ITGA9+ITGB1)	LAMININ
Mural Cells_M1	VascularECs_Venular EC	COL6A1	ITGA9_ITGB1	0.00640748	0	COL6A1_ITGA9_ITGB1	COL6A1 - (ITGA9+ITGB1)	COLLAGEN
Myeloid Cells_IL1B+inflam Mac	VascularECs_Capillary EC	TNF	TNFRSF1A	0.0063988	0	TNF_TNFRSF1A	TNF - TNFRSF1A	TNF
VascularECs_Arterial EC	VascularECs_Venular EC	LAMB2	ITGA6_ITGB4	0.00639747	0	LAMB2_ITGA6_ITGB4	LAMB2 - (ITGA6+ITGB4)	LAMININ
Mural Cells_M0	VascularECs_Arterial EC	JAG1	NOTCH1	0.00638464	0	JAG1_NOTCH1	JAG1 - NOTCH1	NOTCH
VascularECs_Arterial EC	VascularECs_Arterial EC	GJA5	GJA5	0.00637786	0	GJA5_GJA5	GJA5 - GJA5	GAP
TFCs_F1	VascularECs_Venular EC	COL4A2	ITGA9_ITGB1	0.00637006	0	COL4A2_ITGA9_ITGB1	COL4A2 - (ITGA9+ITGB1)	COLLAGEN
Fibroblasts_PI16+	VascularECs_Venular EC	ANGPTL2	ITGA5_ITGB1	0.00635816	0	ANGPTL2_ITGA5_ITGB1	ANGPTL2 - (ITGA5+ITGB1)	ANGPTL
Myeloid Cells_cDC2	VascularECs_Arterial EC	VEGFA	FLT1_KDR	0.0063334	0	VEGFA_VEGFR1R2	VEGFA - VEGFR1R2	VEGF
B Cells_Germinal center (GC) B	VascularECs_Venular EC	TNF	TNFRSF1A	0.00632968	0	TNF_TNFRSF1A	TNF - TNFRSF1A	TNF
TFCs_F2	VascularECs_Arterial EC	COL9A3	ITGA1_ITGB1	0.0063295	0	COL9A3_ITGA1_ITGB1	COL9A3 - (ITGA1+ITGB1)	COLLAGEN
Myeloid Cells_RTM	VascularECs_Arterial EC	LGALS9	P4HB	0.00632618	0	LGALS9_P4HB	LGALS9 - P4HB	GALECTIN
Fibroblasts_PI16+	VascularECs_Arterial EC	COL4A1	ITGA1_ITGB1	0.00631039	0	COL4A1_ITGA1_ITGB1	COL4A1 - (ITGA1+ITGB1)	COLLAGEN
Mural Cells_M1	VascularECs_Capillary EC	LAMB2	ITGA9_ITGB1	0.00630658	0	LAMB2_ITGA9_ITGB1	LAMB2 - (ITGA9+ITGB1)	LAMININ
Mural Cells_M1	VascularECs_Capillary EC	ANGPTL4	ITGA5_ITGB1	0.00629256	0	ANGPTL4_ITGA5_ITGB1	ANGPTL4 - (ITGA5+ITGB1)	ANGPTL
VascularECs_Venular EC	VascularECs_Capillary EC	LAMA4	ITGA9_ITGB1	0.00627893	0	LAMA4_ITGA9_ITGB1	LAMA4 - (ITGA9+ITGB1)	LAMININ
Fibroblasts_PTN+	VascularECs_Venular EC	ANGPTL1	ITGA1_ITGB1	0.00625092	0	ANGPTL1_ITGA1_ITGB1	ANGPTL1 - (ITGA1+ITGB1)	ANGPTL
Myeloid Cells_RTM	VascularECs_Capillary EC	LGALS9	P4HB	0.00625064	0	LGALS9_P4HB	LGALS9 - P4HB	GALECTIN
Myeloid Cells_ELMO1+ Mac	VascularECs_Venular EC	TENM4	ADGRL2	0.00624439	0	TENM4_ADGRL2	TENM4 - ADGRL2	ADGRL
VascularECs_Capillary EC	VascularECs_Arterial EC	EFNB1	EPHA4	0.00623262	0	EFNB1_EPHA4	EFNB1 - EPHA4	EPHB
Mural Cells_M1	VascularECs_Venular EC	LAMC1	ITGA1_ITGB1	0.00622794	0	LAMC1_ITGA1_ITGB1	LAMC1 - (ITGA1+ITGB1)	LAMININ
Mural Cells_M0	VascularECs_Venular EC	PGF	FLT1	0.00620078	0	PGF_VEGFR1	PGF - VEGFR1	VEGF
VascularECs_Capillary EC	VascularECs_Capillary EC	LAMA4	ITGA9_ITGB1	0.00619003	0	LAMA4_ITGA9_ITGB1	LAMA4 - (ITGA9+ITGB1)	LAMININ
Mural Cells_M0	VascularECs_Venular EC	LAMC1	ITGA1_ITGB1	0.00617889	0	LAMC1_ITGA1_ITGB1	LAMC1 - (ITGA1+ITGB1)	LAMININ
VascularECs_Arterial EC	VascularECs_Venular EC	MDK	NCL	0.00616878	0	MDK_NCL	MDK - NCL	MK
VascularECs_Arterial EC	VascularECs_Capillary EC	TGM2	ADGRG1	0.00615779	0	TGM2_ADGRG1	TGM2 - ADGRG1	ADGRG
Myeloid Cells_MARCO+ Mac	VascularECs_Arterial EC	GDF15	TGFBR2	0.00614433	0	GDF15_TGFBR2	GDF15 - TGFBR2	GDF
Mural Cells_M1	VascularECs_Venular EC	LAMA4	ITGA1_ITGB1	0.00613535	0	LAMA4_ITGA1_ITGB1	LAMA4 - (ITGA1+ITGB1)	LAMININ
VascularECs_Capillary EC	VascularECs_Venular EC	EFNB2	EPHB4	0.006128	0	EFNB2_EPHB4	EFNB2 - EPHB4	EPHB
VascularECs_Arterial EC	VascularECs_Venular EC	MDK	ITGA6_ITGB1	0.00612459	0	MDK_ITGA6_ITGB1	MDK - (ITGA6+ITGB1)	MK
Mural Cells_M1	VascularECs_Venular EC	LAMC1	ITGA9_ITGB1	0.00609293	0	LAMC1_ITGA9_ITGB1	LAMC1 - (ITGA9+ITGB1)	LAMININ
VascularECs_Capillary EC	VascularECs_Venular EC	LAMB2	ITGA6_ITGB4	0.00608439	0	LAMB2_ITGA6_ITGB4	LAMB2 - (ITGA6+ITGB4)	LAMININ
TFCs_F1	VascularECs_Capillary EC	COL4A3	ITGA10_ITGB1	0.00607884	0	COL4A3_ITGA10_ITGB1	COL4A3 - (ITGA10+ITGB1)	COLLAGEN
Mural Cells_M0	VascularECs_Venular EC	LAMB1	ITGA1_ITGB1	0.00607137	0	LAMB1_ITGA1_ITGB1	LAMB1 - (ITGA1+ITGB1)	LAMININ
Myeloid Cells_CD16+ Mo	VascularECs_Venular EC	Cholesterol-LIPA	RORA	0.00607081	0	Cholesterol-Cholesterol-LIPA_RORA	CHOLESTEROL-LIPA - RORA	Cholesterol
VascularECs_Arterial EC	VascularECs_Capillary EC	LAMB2	ITGA9_ITGB1	0.0060636	0	LAMB2_ITGA9_ITGB1	LAMB2 - (ITGA9+ITGB1)	LAMININ
TFCs_F0	VascularECs_Arterial EC	COL9A3	ITGA1_ITGB1	0.00605877	0	COL9A3_ITGA1_ITGB1	COL9A3 - (ITGA1+ITGB1)	COLLAGEN
VascularECs_Venular EC	VascularECs_Venular EC	LAMB2	ITGA6_ITGB4	0.006052	0	LAMB2_ITGA6_ITGB4	LAMB2 - (ITGA6+ITGB4)	LAMININ
Mural Cells_M0	VascularECs_Venular EC	LAMC1	ITGA9_ITGB1	0.00604494	0	LAMC1_ITGA9_ITGB1	LAMC1 - (ITGA9+ITGB1)	LAMININ
Myeloid Cells_MARCO+ Mac	VascularECs_Venular EC	PRNP	ADGRG6	0.00603954	0	PRNP_ADGRG6	PRNP - ADGRG6	ADGRG
Myeloid Cells_TCR+ Mac	VascularECs_Venular EC	GZMA	F2R	0.00601606	0	GZMA_F2R	GZMA - F2R	PARs
Mural Cells_M1	VascularECs_Venular EC	LAMA4	ITGA9_ITGB1	0.00600234	0	LAMA4_ITGA9_ITGB1	LAMA4 - (ITGA9+ITGB1)	LAMININ
TFCs_F1	VascularECs_Arterial EC	LAMB1	ITGA1_ITGB1	0.00599503	0	LAMB1_ITGA1_ITGB1	LAMB1 - (ITGA1+ITGB1)	LAMININ
Mural Cells_M1	VascularECs_Venular EC	LAMB2	ITGA1_ITGB1	0.0059751	0	LAMB2_ITGA1_ITGB1	LAMB2 - (ITGA1+ITGB1)	LAMININ
Myeloid Cells_pDC	VascularECs_Capillary EC	SEMA3C	NRP1_NRP2	0.00595768	0	SEMA3C_NRP1_NRP2	SEMA3C - (NRP1+NRP2)	SEMA3
VascularECs_Venular EC	VascularECs_Venular EC	LAMA4	ITGA1_ITGB1	0.00594889	0	LAMA4_ITGA1_ITGB1	LAMA4 - (ITGA1+ITGB1)	LAMININ
Mural Cells_M0	VascularECs_Venular EC	LAMB1	ITGA9_ITGB1	0.00593974	0	LAMB1_ITGA9_ITGB1	LAMB1 - (ITGA9+ITGB1)	LAMININ
VascularECs_Arterial EC	VascularECs_Arterial EC	MDK	ITGA6_ITGB1	0.00593722	0	MDK_ITGA6_ITGB1	MDK - (ITGA6+ITGB1)	MK
TFCs_F0	VascularECs_Venular EC	LAMB2	ITGA6_ITGB1	0.00592698	0	LAMB2_ITGA6_ITGB1	LAMB2 - (ITGA6+ITGB1)	LAMININ
VascularECs_Capillary EC	VascularECs_Venular EC	Cholesterol-LIPA	RORA	0.00592649	0	Cholesterol-Cholesterol-LIPA_RORA	CHOLESTEROL-LIPA - RORA	Cholesterol
Fibroblasts_PI16+	VascularECs_Capillary EC	COL4A2	ITGA10_ITGB1	0.00591838	0	COL4A2_ITGA10_ITGB1	COL4A2 - (ITGA10+ITGB1)	COLLAGEN
Fibroblasts_PI16+	VascularECs_Arterial EC	FLRT2	ADGRL2	0.00590168	0	FLRT2_ADGRL2	FLRT2 - ADGRL2	ADGRL
Myeloid Cells_CXCL10+inflam Mac	VascularECs_Venular EC	VEGFA	FLT1_KDR	0.00589519	0	VEGFA_VEGFR1R2	VEGFA - VEGFR1R2	VEGF
Myeloid Cells_RTM	VascularECs_Venular EC	LGALS9	P4HB	0.00589474	0	LGALS9_P4HB	LGALS9 - P4HB	GALECTIN
T Cells_γδT	VascularECs_Capillary EC	NAMPT	ITGA5_ITGB1	0.00588781	0	NAMPT_ITGA5_ITGB1	NAMPT - (ITGA5+ITGB1)	VISFATIN
VascularECs_Capillary EC	VascularECs_Venular EC	LAMA4	ITGA1_ITGB1	0.00586464	0	LAMA4_ITGA1_ITGB1	LAMA4 - (ITGA1+ITGB1)	LAMININ
TFCs_F1	VascularECs_Venular EC	MIF	ACKR3	0.00584843	0	MIF_ACKR3	MIF - ACKR3	MIF
Mural Cells_M1	VascularECs_Venular EC	LAMB2	ITGA9_ITGB1	0.00584555	0	LAMB2_ITGA9_ITGB1	LAMB2 - (ITGA9+ITGB1)	LAMININ
Mural Cells_M0	VascularECs_Arterial EC	LAMB2	ITGA6_ITGB4	0.00584391	0	LAMB2_ITGA6_ITGB4	LAMB2 - (ITGA6+ITGB4)	LAMININ
VascularECs_Venular EC	VascularECs_Arterial EC	FN1	ITGAV_ITGB1	0.00582872	0	FN1_ITGAV_ITGB1	FN1 - (ITGAV+ITGB1)	FN1
VascularECs_Venular EC	VascularECs_Venular EC	LAMA4	ITGA9_ITGB1	0.0058199	0	LAMA4_ITGA9_ITGB1	LAMA4 - (ITGA9+ITGB1)	LAMININ
TFCs_F0	VascularECs_Arterial EC	LAMB2	ITGA9_ITGB1	0.00581158	0	LAMB2_ITGA9_ITGB1	LAMB2 - (ITGA9+ITGB1)	LAMININ
NK/NKT Cells_trNK	VascularECs_Venular EC	NAMPT	ITGA5_ITGB1	0.00579768	0	NAMPT_ITGA5_ITGB1	NAMPT - (ITGA5+ITGB1)	VISFATIN
Mural Cells_M0	VascularECs_Venular EC	PTN	NCL	0.00577801	0	PTN_NCL	PTN - NCL	PTN
VascularECs_Capillary EC	VascularECs_Capillary EC	LAMB2	ITGA9_ITGB1	0.00576677	0	LAMB2_ITGA9_ITGB1	LAMB2 - (ITGA9+ITGB1)	LAMININ
VascularECs_Arterial EC	VascularECs_Arterial EC	MDK	NCL	0.00576463	0	MDK_NCL	MDK - NCL	MK
TFCs_F0	VascularECs_Arterial EC	EFNA1	EPHA4	0.00575216	0	EFNA1_EPHA4	EFNA1 - EPHA4	EPHA
TFCs_F0	VascularECs_Arterial EC	LAMB2	ITGA6_ITGB1	0.00574561	0	LAMB2_ITGA6_ITGB1	LAMB2 - (ITGA6+ITGB1)	LAMININ
VascularECs_Arterial EC	VascularECs_Venular EC	LAMB2	ITGA1_ITGB1	0.00574482	0	LAMB2_ITGA1_ITGB1	LAMB2 - (ITGA1+ITGB1)	LAMININ
Myeloid Cells_CD14+ Mo	VascularECs_Venular EC	THBS1	CD47	0.00574187	0	THBS1_CD47	THBS1 - CD47	THBS
VascularECs_Capillary EC	VascularECs_Venular EC	LAMA4	ITGA9_ITGB1	0.00573746	0	LAMA4_ITGA9_ITGB1	LAMA4 - (ITGA9+ITGB1)	LAMININ
VascularECs_Venular EC	VascularECs_Capillary EC	LAMB2	ITGA9_ITGB1	0.00573606	0	LAMB2_ITGA9_ITGB1	LAMB2 - (ITGA9+ITGB1)	LAMININ
Mural Cells_M1	VascularECs_Arterial EC	COL1A1	ITGA1_ITGB1	0.00573473	0	COL1A1_ITGA1_ITGB1	COL1A1 - (ITGA1+ITGB1)	COLLAGEN
VascularECs_Arterial EC	VascularECs_Arterial EC	EFNB2	EPHB4	0.00570477	0	EFNB2_EPHB4	EFNB2 - EPHB4	EPHB
Myeloid Cells_CD14+ Mo	VascularECs_Venular EC	MIF	ACKR3	0.00567391	0	MIF_ACKR3	MIF - ACKR3	MIF
Myeloid Cells_RTM	VascularECs_Venular EC	TNF	TNFRSF1A	0.00564807	0	TNF_TNFRSF1A	TNF - TNFRSF1A	TNF
TFCs_F2	VascularECs_Capillary EC	COL9A3	ITGA10_ITGB1	0.00563243	0	COL9A3_ITGA10_ITGB1	COL9A3 - (ITGA10+ITGB1)	COLLAGEN
VascularECs_Arterial EC	VascularECs_Venular EC	LAMB2	ITGA9_ITGB1	0.00562023	0	LAMB2_ITGA9_ITGB1	LAMB2 - (ITGA9+ITGB1)	LAMININ
Fibroblasts_PI16+	VascularECs_Capillary EC	COL4A1	ITGA10_ITGB1	0.00561542	0	COL4A1_ITGA10_ITGB1	COL4A1 - (ITGA10+ITGB1)	COLLAGEN
Mural Cells_M1	VascularECs_Capillary EC	ANGPT2	ITGA5_ITGB1	0.00560812	0	ANGPT2_ITGA5_ITGB1	ANGPT2 - (ITGA5+ITGB1)	ANGPT
Myeloid Cells_LAMP3+ DC	VascularECs_Arterial EC	SEMA7A	ITGB1_ITGA1	0.00557115	0	SEMA7A_ITGB1_ITGA1	SEMA7A - (ITGB1+ITGA1)	SEMA7
VascularECs_Venular EC	VascularECs_Capillary EC	FN1	ITGA5_ITGB1	0.0055496	0	FN1_ITGA5_ITGB1	FN1 - (ITGA5+ITGB1)	FN1
Myeloid Cells_CXCL10+inflam Mac	VascularECs_Capillary EC	SELL	PODXL	0.0055195	0	SELL_PODXL	SELL - PODXL	SELL
TFCs_F1	VascularECs_Arterial EC	COL4A1	ITGA1_ITGB1	0.00551014	0	COL4A1_ITGA1_ITGB1	COL4A1 - (ITGA1+ITGB1)	COLLAGEN
VascularECs_Arterial EC	VascularECs_Capillary EC	MDK	NCL	0.00550188	0	MDK_NCL	MDK - NCL	MK
Myeloid Cells_CXCL10+inflam Mac	VascularECs_Arterial EC	SELL	CD34	0.00549301	0	SELL_CD34	SELL - CD34	SELL
TFCs_F1	VascularECs_Arterial EC	COL4A4	ITGA1_ITGB1	0.00549064	0	COL4A4_ITGA1_ITGB1	COL4A4 - (ITGA1+ITGB1)	COLLAGEN
Mural Cells_M1	VascularECs_Venular EC	LAMA5	ITGA6_ITGB4	0.00548875	0	LAMA5_ITGA6_ITGB4	LAMA5 - (ITGA6+ITGB4)	LAMININ
VascularECs_Capillary EC	VascularECs_Venular EC	LAMB2	ITGA1_ITGB1	0.0054635	0	LAMB2_ITGA1_ITGB1	LAMB2 - (ITGA1+ITGB1)	LAMININ
TFCs_F1	VascularECs_Arterial EC	LAMC1	ITGA1_ITGB1	0.00543822	0	LAMC1_ITGA1_ITGB1	LAMC1 - (ITGA1+ITGB1)	LAMININ
VascularECs_Venular EC	VascularECs_Venular EC	LAMB2	ITGA1_ITGB1	0.0054344	0	LAMB2_ITGA1_ITGB1	LAMB2 - (ITGA1+ITGB1)	LAMININ
Myeloid Cells_CXCL10+inflam Mac	VascularECs_Arterial EC	VEGFA	FLT1_KDR	0.00541982	0	VEGFA_VEGFR1R2	VEGFA - VEGFR1R2	VEGF
Fibroblasts_PTN+	VascularECs_Arterial EC	LAMA4	ITGA6_ITGB4	0.00540348	0	LAMA4_ITGA6_ITGB4	LAMA4 - (ITGA6+ITGB4)	LAMININ
Mural Cells_M0	VascularECs_Arterial EC	PTN	NCL	0.00539932	0	PTN_NCL	PTN - NCL	PTN
Mural Cells_M1	VascularECs_Arterial EC	LAMA3	ITGA6_ITGB4	0.00539201	0	LAMA3_ITGA6_ITGB4	LAMA3 - (ITGA6+ITGB4)	LAMININ
TFCs_F0	VascularECs_Capillary EC	COL9A3	ITGA10_ITGB1	0.00539135	0	COL9A3_ITGA10_ITGB1	COL9A3 - (ITGA10+ITGB1)	COLLAGEN
Mural Cells_M0	VascularECs_Capillary EC	JAG1	NOTCH1	0.00539012	0	JAG1_NOTCH1	JAG1 - NOTCH1	NOTCH
VascularECs_Arterial EC	VascularECs_Venular EC	LAMA4	ITGA6_ITGB4	0.00537299	0	LAMA4_ITGA6_ITGB4	LAMA4 - (ITGA6+ITGB4)	LAMININ
Fibroblasts_PI16+	VascularECs_Venular EC	WNT11	FZD4	0.00537078	0	WNT11_FZD4	WNT11 - FZD4	ncWNT
B Cells_Germinal center (GC) B	VascularECs_Capillary EC	SEMA4A	NRP1_PLXNA2	0.00536169	0	SEMA4A_NRP1_PLXNA2	SEMA4A - (NRP1+PLXNA2)	SEMA4
Fibroblasts_PI16+	VascularECs_Venular EC	NAMPT	ITGA5_ITGB1	0.00535764	0	NAMPT_ITGA5_ITGB1	NAMPT - (ITGA5+ITGB1)	VISFATIN
B Cells_Germinal center (GC) B	VascularECs_Capillary EC	NAMPT	ITGA5_ITGB1	0.00534954	0	NAMPT_ITGA5_ITGB1	NAMPT - (ITGA5+ITGB1)	VISFATIN
VascularECs_Capillary EC	VascularECs_Venular EC	LAMB2	ITGA9_ITGB1	0.00534498	0	LAMB2_ITGA9_ITGB1	LAMB2 - (ITGA9+ITGB1)	LAMININ
Myeloid Cells_CXCL10+inflam Mac	VascularECs_Capillary EC	SELL	CD34	0.00534076	0	SELL_CD34	SELL - CD34	SELL
VascularECs_Venular EC	VascularECs_Venular EC	LAMB2	ITGA9_ITGB1	0.0053165	0	LAMB2_ITGA9_ITGB1	LAMB2 - (ITGA9+ITGB1)	LAMININ
VascularECs_Capillary EC	VascularECs_Capillary EC	LAMC1	ITGA6_ITGB1	0.00530683	0	LAMC1_ITGA6_ITGB1	LAMC1 - (ITGA6+ITGB1)	LAMININ
TFCs_F1	VascularECs_Venular EC	COL4A3	ITGA10_ITGB1	0.00529748	0	COL4A3_ITGA10_ITGB1	COL4A3 - (ITGA10+ITGB1)	COLLAGEN
Myeloid Cells_CD16+ Mo	VascularECs_Venular EC	SELL	PODXL	0.00522198	0	SELL_PODXL	SELL - PODXL	SELL
Myeloid Cells_RTM	VascularECs_Venular EC	MIF	ACKR3	0.00520441	0	MIF_ACKR3	MIF - ACKR3	MIF
Mural Cells_M1	VascularECs_Capillary EC	LAMA5	ITGA9_ITGB1	0.00520206	0	LAMA5_ITGA9_ITGB1	LAMA5 - (ITGA9+ITGB1)	LAMININ
TFCs_F2	VascularECs_Capillary EC	COL4A2	ITGA1_ITGB1	0.00519635	0	COL4A2_ITGA1_ITGB1	COL4A2 - (ITGA1+ITGB1)	COLLAGEN
VascularECs_Capillary EC	VascularECs_Arterial EC	GJA1	GJA5	0.00519222	0	GJA1_GJA5	GJA1 - GJA5	GAP
Fibroblasts_PI16+	VascularECs_Capillary EC	SEMA3B	NRP1_PLXNA2	0.00518609	0	SEMA3B_NRP1_PLXNA2	SEMA3B - (NRP1+PLXNA2)	SEMA3
Fibroblasts_PI16+	VascularECs_Venular EC	COL4A2	ITGA10_ITGB1	0.00515753	0	COL4A2_ITGA10_ITGB1	COL4A2 - (ITGA10+ITGB1)	COLLAGEN
Mural Cells_M0	VascularECs_Capillary EC	PTN	NCL	0.00515314	0	PTN_NCL	PTN - NCL	PTN
TFCs_F1	VascularECs_Capillary EC	COL4A3	ITGA9_ITGB1	0.00515259	0	COL4A3_ITGA9_ITGB1	COL4A3 - (ITGA9+ITGB1)	COLLAGEN
VascularECs_Arterial EC	VascularECs_Venular EC	Cholesterol-LIPA	RORA	0.00514324	0	Cholesterol-Cholesterol-LIPA_RORA	CHOLESTEROL-LIPA - RORA	Cholesterol
VascularECs_Venular EC	VascularECs_Capillary EC	TNXB	ITGA9_ITGB1	0.00513906	0	TNXB_ITGA9_ITGB1	TNXB - (ITGA9+ITGB1)	TENASCIN
Mural Cells_M1	VascularECs_Capillary EC	COL1A1	ITGA10_ITGB1	0.00510283	0	COL1A1_ITGA10_ITGB1	COL1A1 - (ITGA10+ITGB1)	COLLAGEN
Mural Cells_M1	VascularECs_Arterial EC	LAMC1	ITGA6_ITGB4	0.0051013	0	LAMC1_ITGA6_ITGB4	LAMC1 - (ITGA6+ITGB4)	LAMININ
VascularECs_Capillary EC	VascularECs_Arterial EC	NAMPT	ITGA5_ITGB1	0.00509396	0	NAMPT_ITGA5_ITGB1	NAMPT - (ITGA5+ITGB1)	VISFATIN
VascularECs_Arterial EC	VascularECs_Capillary EC	LAMA4	ITGA9_ITGB1	0.00509231	0	LAMA4_ITGA9_ITGB1	LAMA4 - (ITGA9+ITGB1)	LAMININ
VascularECs_Venular EC	VascularECs_Venular EC	Cholesterol-LIPA	RORA	0.00508597	0	Cholesterol-Cholesterol-LIPA_RORA	CHOLESTEROL-LIPA - RORA	Cholesterol
NK/NKT Cells_CD56bright NK	VascularECs_Capillary EC	NAMPT	ITGA5_ITGB1	0.00507307	0	NAMPT_ITGA5_ITGB1	NAMPT - (ITGA5+ITGB1)	VISFATIN
Mural Cells_M1	VascularECs_Capillary EC	NAMPT	ITGA5_ITGB1	0.00506179	0	NAMPT_ITGA5_ITGB1	NAMPT - (ITGA5+ITGB1)	VISFATIN
Mural Cells_M0	VascularECs_Arterial EC	LAMC1	ITGA6_ITGB4	0.00506108	0	LAMC1_ITGA6_ITGB4	LAMC1 - (ITGA6+ITGB4)	LAMININ
VascularECs_Arterial EC	VascularECs_Venular EC	COL4A1	ADGRG6	0.00504691	0	COL4A1_ADGRG6	COL4A1 - ADGRG6	ADGRG
Mural Cells_M1	VascularECs_Arterial EC	LAMA4	ITGA6_ITGB4	0.00502538	0	LAMA4_ITGA6_ITGB4	LAMA4 - (ITGA6+ITGB4)	LAMININ
Fibroblasts_PI16+	VascularECs_Venular EC	FGF7	FGFR1	0.00501703	0	FGF7_FGFR1	FGF7 - FGFR1	FGF
Fibroblasts_PI16+	VascularECs_Capillary EC	COL4A2	ITGA9_ITGB1	0.00501645	0	COL4A2_ITGA9_ITGB1	COL4A2 - (ITGA9+ITGB1)	COLLAGEN
VascularECs_Capillary EC	VascularECs_Capillary EC	LAMC1	ITGA1_ITGB1	0.00498529	0	LAMC1_ITGA1_ITGB1	LAMC1 - (ITGA1+ITGB1)	LAMININ
Myeloid Cells_cDC2	VascularECs_Capillary EC	SEMA4A	NRP1_PLXNA2	0.00497456	0	SEMA4A_NRP1_PLXNA2	SEMA4A - (NRP1+PLXNA2)	SEMA4
Mural Cells_M0	VascularECs_Arterial EC	LAMB1	ITGA6_ITGB4	0.00497291	0	LAMB1_ITGA6_ITGB4	LAMB1 - (ITGA6+ITGB4)	LAMININ
T Cells_Tem	VascularECs_Venular EC	SIRPG	CD47	0.00495727	0	SIRPG_CD47	SIRPG - CD47	SIRP
Mural Cells_M1	VascularECs_Venular EC	LAMA5	ITGA1_ITGB1	0.00492834	0	LAMA5_ITGA1_ITGB1	LAMA5 - (ITGA1+ITGB1)	LAMININ
TFCs_F2	VascularECs_Venular EC	COL9A3	ITGA10_ITGB1	0.00490817	0	COL9A3_ITGA10_ITGB1	COL9A3 - (ITGA10+ITGB1)	COLLAGEN
TFCs_F1	VascularECs_Capillary EC	COL4A1	ITGA10_ITGB1	0.00490286	0	COL4A1_ITGA10_ITGB1	COL4A1 - (ITGA10+ITGB1)	COLLAGEN
Fibroblasts_PI16+	VascularECs_Capillary EC	CD46	JAG1	0.00489747	0	CD46_JAG1	CD46 - JAG1	CD46
B Cells_CD11c+ atypical memory B	VascularECs_Venular EC	SEMA7A	ITGB1_ITGA1	0.00489497	0	SEMA7A_ITGB1_ITGA1	SEMA7A - (ITGB1+ITGA1)	SEMA7
Mural Cells_M1	VascularECs_Arterial EC	LAMB2	ITGA6_ITGB4	0.00489398	0	LAMB2_ITGA6_ITGB4	LAMB2 - (ITGA6+ITGB4)	LAMININ
Fibroblasts_PI16+	VascularECs_Venular EC	COL4A1	ITGA10_ITGB1	0.00489333	0	COL4A1_ITGA10_ITGB1	COL4A1 - (ITGA10+ITGB1)	COLLAGEN
TFCs_F1	VascularECs_Capillary EC	COL4A4	ITGA10_ITGB1	0.0048855	0	COL4A4_ITGA10_ITGB1	COL4A4 - (ITGA10+ITGB1)	COLLAGEN
TFCs_F1	VascularECs_Venular EC	COL4A3	ITGA1_ITGB1	0.00488146	0	COL4A3_ITGA1_ITGB1	COL4A3 - (ITGA1+ITGB1)	COLLAGEN
VascularECs_Venular EC	VascularECs_Arterial EC	LAMA4	ITGA6_ITGB4	0.00487249	0	LAMA4_ITGA6_ITGB4	LAMA4 - (ITGA6+ITGB4)	LAMININ
T Cells_Tph	VascularECs_Capillary EC	GZMA	F2R	0.00486647	0	GZMA_F2R	GZMA - F2R	PARs
Myeloid Cells_CXCL10+inflam Mac	VascularECs_Arterial EC	TNF	TNFRSF1A	0.00485618	0	TNF_TNFRSF1A	TNF - TNFRSF1A	TNF
Fibroblasts_PI16+	VascularECs_Capillary EC	ANGPTL2	ITGA5_ITGB1	0.00484684	0	ANGPTL2_ITGA5_ITGB1	ANGPTL2 - (ITGA5+ITGB1)	ANGPTL
Myeloid Cells_LAMP3+ DC	VascularECs_Arterial EC	TNF	TNFRSF1A	0.00484337	0	TNF_TNFRSF1A	TNF - TNFRSF1A	TNF
VascularECs_Arterial EC	VascularECs_Venular EC	LAMA4	ITGA1_ITGB1	0.00482434	0	LAMA4_ITGA1_ITGB1	LAMA4 - (ITGA1+ITGB1)	LAMININ
Mural Cells_M1	VascularECs_Venular EC	LAMA5	ITGA9_ITGB1	0.00482137	0	LAMA5_ITGA9_ITGB1	LAMA5 - (ITGA9+ITGB1)	LAMININ
Myeloid Cells_CXCL10+inflam Mac	VascularECs_Capillary EC	TENM4	ADGRL2	0.00481755	0	TENM4_ADGRL2	TENM4 - ADGRL2	ADGRL
VascularECs_Capillary EC	VascularECs_Arterial EC	LAMA4	ITGA6_ITGB4	0.0048034	0	LAMA4_ITGA6_ITGB4	LAMA4 - (ITGA6+ITGB4)	LAMININ
TFCs_F1	VascularECs_Venular EC	COL4A3	ITGA9_ITGB1	0.0047755	0	COL4A3_ITGA9_ITGB1	COL4A3 - (ITGA9+ITGB1)	COLLAGEN
TFCs_F2	VascularECs_Capillary EC	COL9A3	ITGA9_ITGB1	0.00477387	0	COL9A3_ITGA9_ITGB1	COL9A3 - (ITGA9+ITGB1)	COLLAGEN
TFCs_F1	VascularECs_Venular EC	LAMB1	ITGA6_ITGB4	0.00477059	0	LAMB1_ITGA6_ITGB4	LAMB1 - (ITGA6+ITGB4)	LAMININ
Myeloid Cells_CXCL10+inflam Mac	VascularECs_Arterial EC	TNF	TNFRSF1B	0.00476967	0	TNF_TNFRSF1B	TNF - TNFRSF1B	TNF
Fibroblasts_PI16+	VascularECs_Venular EC	CD46	JAG1	0.00476304	0	CD46_JAG1	CD46 - JAG1	CD46
VascularECs_Venular EC	VascularECs_Venular EC	TNXB	ITGA9_ITGB1	0.00476296	0	TNXB_ITGA9_ITGB1	TNXB - (ITGA9+ITGB1)	TENASCIN
Fibroblasts_PI16+	VascularECs_Capillary EC	COL4A1	ITGA9_ITGB1	0.00475944	0	COL4A1_ITGA9_ITGB1	COL4A1 - (ITGA9+ITGB1)	COLLAGEN
Myeloid Cells_LAMP3+ DC	VascularECs_Arterial EC	TNF	TNFRSF1B	0.00475709	0	TNF_TNFRSF1B	TNF - TNFRSF1B	TNF
Fibroblasts_PTN+	VascularECs_Capillary EC	IGFBP3	TMEM219	0.0047554	0	IGFBP3_TMEM219	IGFBP3 - TMEM219	IGFBP
Fibroblasts_PI16+	VascularECs_Venular EC	COL4A2	ITGA1_ITGB1	0.00475245	0	COL4A2_ITGA1_ITGB1	COL4A2 - (ITGA1+ITGB1)	COLLAGEN
VascularECs_Arterial EC	VascularECs_Arterial EC	TGM2	ADGRG1	0.00473303	0	TGM2_ADGRG1	TGM2 - ADGRG1	ADGRG
VascularECs_Arterial EC	VascularECs_Venular EC	LAMA4	ITGA9_ITGB1	0.00471962	0	LAMA4_ITGA9_ITGB1	LAMA4 - (ITGA9+ITGB1)	LAMININ
VascularECs_Arterial EC	VascularECs_Arterial EC	LAMB2	ITGA6_ITGB4	0.00470516	0	LAMB2_ITGA6_ITGB4	LAMB2 - (ITGA6+ITGB4)	LAMININ
TFCs_F0	VascularECs_Venular EC	COL9A3	ITGA10_ITGB1	0.00469794	0	COL9A3_ITGA10_ITGB1	COL9A3 - (ITGA10+ITGB1)	COLLAGEN
T Cells_Tex	VascularECs_Venular EC	SIRPG	CD47	0.00468751	0	SIRPG_CD47	SIRPG - CD47	SIRP
Fibroblasts_PI16+	VascularECs_Venular EC	COL4A2	ITGA9_ITGB1	0.00464928	0	COL4A2_ITGA9_ITGB1	COL4A2 - (ITGA9+ITGB1)	COLLAGEN
Mural Cells_M0	VascularECs_Arterial EC	LAMA3	ITGA1_ITGB1	0.00463959	0	LAMA3_ITGA1_ITGB1	LAMA3 - (ITGA1+ITGB1)	LAMININ
Fibroblasts_PI16+	VascularECs_Venular EC	THBS2	CD47	0.00463915	0	THBS2_CD47	THBS2 - CD47	THBS
TFCs_F0	VascularECs_Arterial EC	COL4A2	ITGA1_ITGB1	0.00463066	0	COL4A2_ITGA1_ITGB1	COL4A2 - (ITGA1+ITGB1)	COLLAGEN
Fibroblasts_PI16+	VascularECs_Arterial EC	ANGPTL4	CDH5	0.00461532	0	ANGPTL4_CDH5	ANGPTL4 - CDH5	ANGPTL
Myeloid Cells_cDC2	VascularECs_Venular EC	TNF	TNFRSF1A	0.00460374	0	TNF_TNFRSF1A	TNF - TNFRSF1A	TNF
Fibroblasts_PI16+	VascularECs_Arterial EC	WNT11	FZD4	0.00459924	0	WNT11_FZD4	WNT11 - FZD4	ncWNT
TFCs_F0	VascularECs_Capillary EC	COL9A3	ITGA9_ITGB1	0.00456937	0	COL9A3_ITGA9_ITGB1	COL9A3 - (ITGA9+ITGB1)	COLLAGEN
Myeloid Cells_cDC1	VascularECs_Venular EC	Cholesterol-LIPA	RORA	0.00454461	0	Cholesterol-Cholesterol-LIPA_RORA	CHOLESTEROL-LIPA - RORA	Cholesterol
TFCs_F0	VascularECs_Capillary EC	ANGPTL1	ITGA1_ITGB1	0.00452801	0	ANGPTL1_ITGA1_ITGB1	ANGPTL1 - (ITGA1+ITGB1)	ANGPTL
TFCs_F2	VascularECs_Venular EC	COL9A3	ITGA1_ITGB1	0.00452258	0	COL9A3_ITGA1_ITGB1	COL9A3 - (ITGA1+ITGB1)	COLLAGEN
TFCs_F1	VascularECs_Capillary EC	LAMB1	ITGA9_ITGB1	0.00452123	0	LAMB1_ITGA9_ITGB1	LAMB1 - (ITGA9+ITGB1)	LAMININ
TFCs_F0	VascularECs_Capillary EC	CD46	JAG1	0.00451646	0	CD46_JAG1	CD46 - JAG1	CD46
Fibroblasts_PTN+	VascularECs_Arterial EC	IGFBP3	TMEM219	0.00450898	0	IGFBP3_TMEM219	IGFBP3 - TMEM219	IGFBP
Fibroblasts_PI16+	VascularECs_Venular EC	COL4A1	ITGA1_ITGB1	0.0045089	0	COL4A1_ITGA1_ITGB1	COL4A1 - (ITGA1+ITGB1)	COLLAGEN
TFCs_F2	VascularECs_Arterial EC	COL4A2	ITGA9_ITGB1	0.00448324	0	COL4A2_ITGA9_ITGB1	COL4A2 - (ITGA9+ITGB1)	COLLAGEN
VascularECs_Capillary EC	VascularECs_Arterial EC	LAMB2	ITGA6_ITGB4	0.00447453	0	LAMB2_ITGA6_ITGB4	LAMB2 - (ITGA6+ITGB4)	LAMININ
VascularECs_Venular EC	VascularECs_Arterial EC	LAMB2	ITGA6_ITGB4	0.00445067	0	LAMB2_ITGA6_ITGB4	LAMB2 - (ITGA6+ITGB4)	LAMININ
T Cells_Th17-like	VascularECs_Venular EC	SELPLG	SELP	0.00444777	0	SELPLG_SELP	SELPLG - SELP	SELPLG
Mural Cells_M1	VascularECs_Venular EC	COL1A1	ITGA10_ITGB1	0.00444636	0	COL1A1_ITGA10_ITGB1	COL1A1 - (ITGA10+ITGB1)	COLLAGEN
VascularECs_Venular EC	VascularECs_Arterial EC	LAMC1	ITGA1_ITGB1	0.00444198	0	LAMC1_ITGA1_ITGB1	LAMC1 - (ITGA1+ITGB1)	LAMININ
Myeloid Cells_pDC	VascularECs_Capillary EC	SEMA3C	NRP1_PLXNA2	0.00443866	0	SEMA3C_NRP1_PLXNA2	SEMA3C - (NRP1+PLXNA2)	SEMA3
Myeloid Cells_IL1B+inflam Mac	VascularECs_Venular EC	VEGFA	FLT1_KDR	0.00443049	0	VEGFA_VEGFR1R2	VEGFA - VEGFR1R2	VEGF
TFCs_F2	VascularECs_Venular EC	COL9A3	ITGA9_ITGB1	0.00442438	0	COL9A3_ITGA9_ITGB1	COL9A3 - (ITGA9+ITGB1)	COLLAGEN
NK/NKT Cells_trNK	VascularECs_Capillary EC	NAMPT	ITGA5_ITGB1	0.00441899	0	NAMPT_ITGA5_ITGB1	NAMPT - (ITGA5+ITGB1)	VISFATIN
Fibroblasts_PI16+	VascularECs_Venular EC	COL4A1	ITGA9_ITGB1	0.004411	0	COL4A1_ITGA9_ITGB1	COL4A1 - (ITGA9+ITGB1)	COLLAGEN
TFCs_F0	VascularECs_Capillary EC	SEMA3D	NRP1_PLXNA2	0.00440937	0	SEMA3D_NRP1_PLXNA2	SEMA3D - (NRP1+PLXNA2)	SEMA3
TFCs_F0	VascularECs_Venular EC	CD46	JAG1	0.00439245	0	CD46_JAG1	CD46 - JAG1	CD46
T Cells_Th1-like	VascularECs_Venular EC	SELPLG	SELP	0.00438928	0	SELPLG_SELP	SELPLG - SELP	SELPLG
VascularECs_Capillary EC	VascularECs_Venular EC	LAMC1	ITGA6_ITGB1	0.00438655	0	LAMC1_ITGA6_ITGB1	LAMC1 - (ITGA6+ITGB1)	LAMININ
T Cells_Trm	VascularECs_Venular EC	SELPLG	SELP	0.00436616	0	SELPLG_SELP	SELPLG - SELP	SELPLG
NK/NKT Cells_trNK	VascularECs_Venular EC	SELPLG	SELP	0.00435851	0	SELPLG_SELP	SELPLG - SELP	SELPLG
Myeloid Cells_CXCL10+inflam Mac	VascularECs_Capillary EC	TNF	TNFRSF1A	0.00435782	0	TNF_TNFRSF1A	TNF - TNFRSF1A	TNF
Myeloid Cells_cDC2	VascularECs_Venular EC	Cholesterol-LIPA	RORA	0.0043514	0	Cholesterol-Cholesterol-LIPA_RORA	CHOLESTEROL-LIPA - RORA	Cholesterol
Myeloid Cells_LAMP3+ DC	VascularECs_Capillary EC	TNF	TNFRSF1A	0.00434632	0	TNF_TNFRSF1A	TNF - TNFRSF1A	TNF
Myeloid Cells_CXCL10+inflam Mac	VascularECs_Capillary EC	SEMA4A	NRP1_PLXNA2	0.00433966	0	SEMA4A_NRP1_PLXNA2	SEMA4A - (NRP1+PLXNA2)	SEMA4
TFCs_F0	VascularECs_Venular EC	COL9A3	ITGA1_ITGB1	0.0043288	0	COL9A3_ITGA1_ITGB1	COL9A3 - (ITGA1+ITGB1)	COLLAGEN
TFCs_F1	VascularECs_Venular EC	LAMC1	ITGA6_ITGB4	0.004327	0	LAMC1_ITGA6_ITGB4	LAMC1 - (ITGA6+ITGB4)	LAMININ
Mural Cells_M1	VascularECs_Capillary EC	COL1A1	ITGA9_ITGB1	0.00432464	0	COL1A1_ITGA9_ITGB1	COL1A1 - (ITGA9+ITGB1)	COLLAGEN
Myeloid Cells_MARCO+ Mac	VascularECs_Venular EC	CCL5	ACKR1	0.00430241	0	CCL5_ACKR1	CCL5 - ACKR1	CCL
VascularECs_Capillary EC	VascularECs_Arterial EC	LAMC1	ITGA9_ITGB1	0.00430101	0	LAMC1_ITGA9_ITGB1	LAMC1 - (ITGA9+ITGB1)	LAMININ
VascularECs_Capillary EC	VascularECs_Capillary EC	JAM2	JAM2	0.00429873	0	JAM2_JAM2	JAM2 - JAM2	JAM
Fibroblasts_PI16+	VascularECs_Arterial EC	ANGPTL4	ITGA5_ITGB1	0.0042981	0	ANGPTL4_ITGA5_ITGB1	ANGPTL4 - (ITGA5+ITGB1)	ANGPTL
VascularECs_Arterial EC	VascularECs_Venular EC	COL4A2	ADGRG6	0.00429417	0	COL4A2_ADGRG6	COL4A2 - ADGRG6	ADGRG
Myeloid Cells_pDC	VascularECs_Capillary EC	SEMA3C	PLXND1	0.00428502	0	SEMA3C_PLXND1	SEMA3C - PLXND1	SEMA3
TFCs_F1	VascularECs_Venular EC	LAMB1	ITGA1_ITGB1	0.00428318	0	LAMB1_ITGA1_ITGB1	LAMB1 - (ITGA1+ITGB1)	LAMININ
Myeloid Cells_CXCL10+inflam Mac	VascularECs_Venular EC	SELL	CD34	0.00428281	0	SELL_CD34	SELL - CD34	SELL
TFCs_F1	VascularECs_Venular EC	COL4A1	ITGA10_ITGB1	0.00427201	0	COL4A1_ITGA10_ITGB1	COL4A1 - (ITGA10+ITGB1)	COLLAGEN
TFCs_F1	VascularECs_Venular EC	COL4A4	ITGA10_ITGB1	0.00425687	0	COL4A4_ITGA10_ITGB1	COL4A4 - (ITGA10+ITGB1)	COLLAGEN
VascularECs_Capillary EC	VascularECs_Arterial EC	LAMC1	ITGA6_ITGB1	0.00425212	0	LAMC1_ITGA6_ITGB1	LAMC1 - (ITGA6+ITGB1)	LAMININ
T Cells_CD8 naïve	VascularECs_Venular EC	SELPLG	SELP	0.004247	0	SELPLG_SELP	SELPLG - SELP	SELPLG
B Cells_CD11c+ atypical memory B	VascularECs_Venular EC	TNF	TNFRSF1A	0.00424365	0	TNF_TNFRSF1A	TNF - TNFRSF1A	TNF
VascularECs_Capillary EC	VascularECs_Venular EC	NAMPT	ITGA5_ITGB1	0.0042366	0	NAMPT_ITGA5_ITGB1	NAMPT - (ITGA5+ITGB1)	VISFATIN
TFCs_F0	VascularECs_Venular EC	COL9A3	ITGA9_ITGB1	0.00423479	0	COL9A3_ITGA9_ITGB1	COL9A3 - (ITGA9+ITGB1)	COLLAGEN
VascularECs_Capillary EC	VascularECs_Capillary EC	GJA1	GJA1	0.00422605	0	GJA1_GJA1	GJA1 - GJA1	GAP
Myeloid Cells_CXCL10+inflam Mac	VascularECs_Venular EC	PRNP	ADGRG6	0.00420551	0	PRNP_ADGRG6	PRNP - ADGRG6	ADGRG
Fibroblasts_PTN+	VascularECs_Capillary EC	FGF7	FGFR1	0.0042006	0	FGF7_FGFR1	FGF7 - FGFR1	FGF
TFCs_F1	VascularECs_Venular EC	LAMB1	ITGA9_ITGB1	0.00419016	0	LAMB1_ITGA9_ITGB1	LAMB1 - (ITGA9+ITGB1)	LAMININ
Fibroblasts_PTN+	VascularECs_Venular EC	FLRT2	FLRT2	0.00418766	0	FLRT2_FLRT2	FLRT2 - FLRT2	FLRT
Mural Cells_M0	VascularECs_Arterial EC	ANGPT2	ITGA5_ITGB1	0.00418387	0	ANGPT2_ITGA5_ITGB1	ANGPT2 - (ITGA5+ITGB1)	ANGPT
TFCs_F1	VascularECs_Capillary EC	COL4A1	ITGA9_ITGB1	0.00415505	0	COL4A1_ITGA9_ITGB1	COL4A1 - (ITGA9+ITGB1)	COLLAGEN
Myeloid Cells_IL1B+inflam Mac	VascularECs_Capillary EC	CD46	JAG1	0.00415431	0	CD46_JAG1	CD46 - JAG1	CD46
Fibroblasts_PTN+	VascularECs_Venular EC	CD34	SELP	0.00414442	0	CD34_SELP	CD34 - SELP	CD34
TFCs_F1	VascularECs_Capillary EC	COL4A4	ITGA9_ITGB1	0.00414032	0	COL4A4_ITGA9_ITGB1	COL4A4 - (ITGA9+ITGB1)	COLLAGEN
Mural Cells_M0	VascularECs_Arterial EC	ANGPT2	TEK	0.00412903	0	ANGPT2_TEK	ANGPT2 - TEK	ANGPT
TFCs_F0	VascularECs_Capillary EC	COL4A2	ITGA10_ITGB1	0.00411991	0	COL4A2_ITGA10_ITGB1	COL4A2 - (ITGA10+ITGB1)	COLLAGEN
TFCs_F1	VascularECs_Capillary EC	LAMC1	ITGA9_ITGB1	0.00410074	0	LAMC1_ITGA9_ITGB1	LAMC1 - (ITGA9+ITGB1)	LAMININ
Mural Cells_M1	VascularECs_Venular EC	COL1A1	ITGA1_ITGB1	0.0040969	0	COL1A1_ITGA1_ITGB1	COL1A1 - (ITGA1+ITGB1)	COLLAGEN
T Cells_CD4 naïve	VascularECs_Venular EC	SELPLG	SELP	0.00409212	0	SELPLG_SELP	SELPLG - SELP	SELPLG
Fibroblasts_PI16+	VascularECs_Capillary EC	NAMPT	ITGA5_ITGB1	0.00408316	0	NAMPT_ITGA5_ITGB1	NAMPT - (ITGA5+ITGB1)	VISFATIN
Myeloid Cells_IL1B+inflam Mac	VascularECs_Arterial EC	VEGFA	FLT1_KDR	0.00407275	0	VEGFA_VEGFR1R2	VEGFA - VEGFR1R2	VEGF
TFCs_F1	VascularECs_Venular EC	COL4A2	ADGRG6	0.00406381	0	COL4A2_ADGRG6	COL4A2 - ADGRG6	ADGRG
VascularECs_Capillary EC	VascularECs_Capillary EC	SEMA3F	NRP2_PLXNA2	0.00406297	0	SEMA3F_NRP2_PLXNA2	SEMA3F - (NRP2+PLXNA2)	SEMA3
Fibroblasts_PTN+	VascularECs_Venular EC	PRNP	ADGRG6	0.00404176	0	PRNP_ADGRG6	PRNP - ADGRG6	ADGRG
Myeloid Cells_IL1B+inflam Mac	VascularECs_Venular EC	CD46	JAG1	0.0040402	0	CD46_JAG1	CD46 - JAG1	CD46
Mural Cells_M1	VascularECs_Arterial EC	LAMA5	ITGA6_ITGB4	0.00403585	0	LAMA5_ITGA6_ITGB4	LAMA5 - (ITGA6+ITGB4)	LAMININ
Myeloid Cells_LAMP3+ DC	VascularECs_Venular EC	Cholesterol-LIPA	RORA	0.00401982	0	Cholesterol-Cholesterol-LIPA_RORA	CHOLESTEROL-LIPA - RORA	Cholesterol
Mural Cells_M1	VascularECs_Venular EC	COL1A1	ITGA9_ITGB1	0.00400791	0	COL1A1_ITGA9_ITGB1	COL1A1 - (ITGA9+ITGB1)	COLLAGEN
T Cells_Th17-like	VascularECs_Venular EC	PRNP	ADGRG6	0.00400422	0	PRNP_ADGRG6	PRNP - ADGRG6	ADGRG
T Cells_Tem	VascularECs_Venular EC	SELPLG	SELP	0.00399968	0	SELPLG_SELP	SELPLG - SELP	SELPLG
Fibroblasts_PI16+	VascularECs_Capillary EC	ANGPTL4	CDH5	0.00399391	0	ANGPTL4_CDH5	ANGPTL4 - CDH5	ANGPTL
Myeloid Cells_LAMP3+ DC	VascularECs_Arterial EC	F11R	F11R	0.00399329	0	F11R_F11R	F11R - F11R	JAM
Mural Cells_M0	VascularECs_Venular EC	ANGPT2	TEK	0.00398371	0	ANGPT2_TEK	ANGPT2 - TEK	ANGPT
TFCs_F2	VascularECs_Venular EC	VEGFA	KDR	0.00398081	0	VEGFA_VEGFR2	VEGFA - VEGFR2	VEGF
Myeloid Cells_LAMP3+ DC	VascularECs_Venular EC	SEMA7A	ITGB1_ITGA1	0.00397986	0	SEMA7A_ITGB1_ITGA1	SEMA7A - (ITGB1+ITGA1)	SEMA7
VascularECs_Arterial EC	VascularECs_Arterial EC	LAMA4	ITGA6_ITGB4	0.00395061	0	LAMA4_ITGA6_ITGB4	LAMA4 - (ITGA6+ITGB4)	LAMININ
TFCs_F1	VascularECs_Venular EC	COL4A1	ITGA1_ITGB1	0.0039362	0	COL4A1_ITGA1_ITGB1	COL4A1 - (ITGA1+ITGB1)	COLLAGEN
T Cells_Tfh	VascularECs_Venular EC	BTLA	TNFRSF14	0.00393199	0	BTLA_TNFRSF14	BTLA - TNFRSF14	BTLA
T Cells_Teff	VascularECs_Venular EC	SELPLG	SELP	0.00392555	0	SELPLG_SELP	SELPLG - SELP	SELPLG
TFCs_F1	VascularECs_Venular EC	COL4A4	ITGA1_ITGB1	0.00392225	0	COL4A4_ITGA1_ITGB1	COL4A4 - (ITGA1+ITGB1)	COLLAGEN
TFCs_F0	VascularECs_Arterial EC	LAMB2	ITGA1_ITGB1	0.00389416	0	LAMB2_ITGA1_ITGB1	LAMB2 - (ITGA1+ITGB1)	LAMININ
Myeloid Cells_pDC	VascularECs_Capillary EC	CD46	JAG1	0.00388537	0	CD46_JAG1	CD46 - JAG1	CD46
TFCs_F1	VascularECs_Venular EC	LAMC1	ITGA1_ITGB1	0.00388475	0	LAMC1_ITGA1_ITGB1	LAMC1 - (ITGA1+ITGB1)	LAMININ
VascularECs_Arterial EC	VascularECs_Capillary EC	EFNA1	EPHA4	0.00387918	0	EFNA1_EPHA4	EFNA1 - EPHA4	EPHA
TFCs_F0	VascularECs_Arterial EC	GJA1	GJA5	0.00386937	0	GJA1_GJA5	GJA1 - GJA5	GAP
VascularECs_Arterial EC	VascularECs_Venular EC	EFNA1	EPHA4	0.00386761	0	EFNA1_EPHA4	EFNA1 - EPHA4	EPHA
T Cells_Tph	VascularECs_Venular EC	PRNP	ADGRG6	0.00386069	0	PRNP_ADGRG6	PRNP - ADGRG6	ADGRG
TFCs_F1	VascularECs_Venular EC	COL4A1	ITGA9_ITGB1	0.00385068	0	COL4A1_ITGA9_ITGB1	COL4A1 - (ITGA9+ITGB1)	COLLAGEN
Myeloid Cells_PVM	VascularECs_Venular EC	PRNP	ADGRG6	0.00384349	0	PRNP_ADGRG6	PRNP - ADGRG6	ADGRG
TFCs_F1	VascularECs_Venular EC	COL4A4	ITGA9_ITGB1	0.00383703	0	COL4A4_ITGA9_ITGB1	COL4A4 - (ITGA9+ITGB1)	COLLAGEN
T Cells_γδT	VascularECs_Venular EC	SELPLG	SELP	0.00382072	0	SELPLG_SELP	SELPLG - SELP	SELPLG
T Cells_Treg	VascularECs_Venular EC	SELPLG	SELP	0.00380788	0	SELPLG_SELP	SELPLG - SELP	SELPLG
TFCs_F1	VascularECs_Venular EC	LAMC1	ITGA9_ITGB1	0.00380034	0	LAMC1_ITGA9_ITGB1	LAMC1 - (ITGA9+ITGB1)	LAMININ
Myeloid Cells_CD14+ Mo	VascularECs_Venular EC	Cholesterol-LIPA	RORA	0.00379415	0	Cholesterol-Cholesterol-LIPA_RORA	CHOLESTEROL-LIPA - RORA	Cholesterol
T Cells_Trm	VascularECs_Venular EC	PRNP	ADGRG6	0.00378509	0	PRNP_ADGRG6	PRNP - ADGRG6	ADGRG
B Cells_Memory B1	VascularECs_Venular EC	PRNP	ADGRG6	0.00378446	0	PRNP_ADGRG6	PRNP - ADGRG6	ADGRG
VascularECs_Venular EC	VascularECs_Venular EC	FLRT2	FLRT2	0.00377963	0	FLRT2_FLRT2	FLRT2 - FLRT2	FLRT
Myeloid Cells_pDC	VascularECs_Venular EC	CD46	JAG1	0.00377863	0	CD46_JAG1	CD46 - JAG1	CD46
Myeloid Cells_Neutrophils	VascularECs_Capillary EC	CD46	JAG1	0.00377676	0	CD46_JAG1	CD46 - JAG1	CD46
T Cells_Treg	VascularECs_Venular EC	PRNP	ADGRG6	0.00376069	0	PRNP_ADGRG6	PRNP - ADGRG6	ADGRG
Mural Cells_M0	VascularECs_Capillary EC	ANGPT2	TEK	0.00373549	0	ANGPT2_TEK	ANGPT2 - TEK	ANGPT
Fibroblasts_PI16+	VascularECs_Venular EC	Cholesterol-LIPA	RORA	0.00373545	0	Cholesterol-Cholesterol-LIPA_RORA	CHOLESTEROL-LIPA - RORA	Cholesterol
Fibroblasts_PI16+	VascularECs_Capillary EC	FLRT2	FLRT2	0.0037208	0	FLRT2_FLRT2	FLRT2 - FLRT2	FLRT
TFCs_F2	VascularECs_Capillary EC	VEGFC	FLT4_KDR	0.00371531	0	VEGFC_VEGFR2R3	VEGFC - VEGFR2R3	VEGF
Mural Cells_M0	VascularECs_Venular EC	LAMA3	ITGA6_ITGB4	0.00369096	0	LAMA3_ITGA6_ITGB4	LAMA3 - (ITGA6+ITGB4)	LAMININ
VascularECs_Capillary EC	VascularECs_Capillary EC	EFNB2	EPHB4	0.00367396	0	EFNB2_EPHB4	EFNB2 - EPHB4	EPHB
Myeloid Cells_Neutrophils	VascularECs_Venular EC	CD46	JAG1	0.00367299	0	CD46_JAG1	CD46 - JAG1	CD46
Myeloid Cells_cDC1	VascularECs_Capillary EC	CD46	JAG1	0.00366976	0	CD46_JAG1	CD46 - JAG1	CD46
Myeloid Cells_IL1B+inflam Mac	VascularECs_Venular EC	TENM4	ADGRL2	0.00366017	0	TENM4_ADGRL2	TENM4 - ADGRL2	ADGRL
Mural Cells_M0	VascularECs_Venular EC	ANGPT2	ITGA5_ITGB1	0.00365174	0	ANGPT2_ITGA5_ITGB1	ANGPT2 - (ITGA5+ITGB1)	ANGPT
Myeloid Cells_TCR+ Mac	VascularECs_Venular EC	SELPLG	SELP	0.00364442	0	SELPLG_SELP	SELPLG - SELP	SELPLG
T Cells_Th1-like	VascularECs_Venular EC	PRNP	ADGRG6	0.00362591	0	PRNP_ADGRG6	PRNP - ADGRG6	ADGRG
VascularECs_Capillary EC	VascularECs_Venular EC	FLRT2	ADGRL2	0.0036124	0	FLRT2_ADGRL2	FLRT2 - ADGRL2	ADGRL
Myeloid Cells_CXCL10+inflam Mac	VascularECs_Capillary EC	CD46	JAG1	0.00359336	0	CD46_JAG1	CD46 - JAG1	CD46
TFCs_F2	VascularECs_Arterial EC	VEGFA	KDR	0.00359137	0	VEGFA_VEGFR2	VEGFA - VEGFR2	VEGF
TFCs_F0	VascularECs_Venular EC	COL4A2	ITGA10_ITGB1	0.00358944	0	COL4A2_ITGA10_ITGB1	COL4A2 - (ITGA10+ITGB1)	COLLAGEN
Myeloid Cells_pDC	VascularECs_Venular EC	Cholesterol-LIPA	RORA	0.00358178	0	Cholesterol-Cholesterol-LIPA_RORA	CHOLESTEROL-LIPA - RORA	Cholesterol
Fibroblasts_PI16+	VascularECs_Venular EC	ANGPTL4	ITGA5_ITGB1	0.00357421	0	ANGPTL4_ITGA5_ITGB1	ANGPTL4 - (ITGA5+ITGB1)	ANGPTL
Myeloid Cells_cDC1	VascularECs_Venular EC	CD46	JAG1	0.00356891	0	CD46_JAG1	CD46 - JAG1	CD46
Myeloid Cells_MARCO+ Mac	VascularECs_Capillary EC	SEMA3C	NRP1_NRP2	0.00355819	0	SEMA3C_NRP1_NRP2	SEMA3C - (NRP1+NRP2)	SEMA3
T Cells_Tph	VascularECs_Arterial EC	GZMA	F2R	0.003553	0	GZMA_F2R	GZMA - F2R	PARs
TFCs_F0	VascularECs_Capillary EC	LAMB1	ITGA6_ITGB1	0.00354412	0	LAMB1_ITGA6_ITGB1	LAMB1 - (ITGA6+ITGB1)	LAMININ
VascularECs_Venular EC	VascularECs_Venular EC	LAMC1	ITGA6_ITGB4	0.00353361	0	LAMC1_ITGA6_ITGB4	LAMC1 - (ITGA6+ITGB4)	LAMININ
NK/NKT Cells_trNK	VascularECs_Capillary EC	NCAM1	FGFR1	0.00351484	0	NCAM1_FGFR1	NCAM1 - FGFR1	NCAM
TFCs_F1	VascularECs_Arterial EC	LAMB1	ITGA6_ITGB4	0.00350711	0	LAMB1_ITGA6_ITGB4	LAMB1 - (ITGA6+ITGB4)	LAMININ
Mural Cells_M0	VascularECs_Capillary EC	LAMA3	ITGA9_ITGB1	0.00349783	0	LAMA3_ITGA9_ITGB1	LAMA3 - (ITGA9+ITGB1)	LAMININ
Myeloid Cells_CXCL10+inflam Mac	VascularECs_Venular EC	CD46	JAG1	0.00349461	0	CD46_JAG1	CD46 - JAG1	CD46
TFCs_F0	VascularECs_Capillary EC	COL4A2	ITGA9_ITGB1	0.0034911	0	COL4A2_ITGA9_ITGB1	COL4A2 - (ITGA9+ITGB1)	COLLAGEN
Myeloid Cells_MARCO+ Mac	VascularECs_Capillary EC	CD46	JAG1	0.00347983	0	CD46_JAG1	CD46 - JAG1	CD46
Myeloid Cells_CD14+ Mo	VascularECs_Venular EC	VEGFA	KDR	0.00346507	0	VEGFA_VEGFR2	VEGFA - VEGFR2	VEGF
TFCs_F1	VascularECs_Venular EC	VEGFC	KDR	0.00345148	0	VEGFC_VEGFR2	VEGFC - VEGFR2	VEGF
T Cells_Th17-like	VascularECs_Capillary EC	CD40LG	CD40	0.00344947	0	CD40LG_CD40	CD40LG - CD40	CD40
TFCs_F0	VascularECs_Arterial EC	F11R	F11R	0.00341659	0	F11R_F11R	F11R - F11R	JAM
Fibroblasts_PI16+	VascularECs_Venular EC	VEGFA	FLT1_KDR	0.00341397	0	VEGFA_VEGFR1R2	VEGFA - VEGFR1R2	VEGF
T Cells_CD4 naïve	VascularECs_Capillary EC	CD40LG	CD40	0.00340126	0	CD40LG_CD40	CD40LG - CD40	CD40
Myeloid Cells_LAMP3+ DC	VascularECs_Venular EC	CXCL10	ACKR1	0.00338818	0	CXCL10_ACKR1	CXCL10 - ACKR1	CXCL
Myeloid Cells_MARCO+ Mac	VascularECs_Venular EC	CD46	JAG1	0.00338418	0	CD46_JAG1	CD46 - JAG1	CD46
NK/NKT Cells_NKT	VascularECs_Venular EC	PRNP	ADGRG6	0.0033796	0	PRNP_ADGRG6	PRNP - ADGRG6	ADGRG
Fibroblasts_PI16+	VascularECs_Capillary EC	MPZL1	MPZL1	0.00336074	0	MPZL1_MPZL1	MPZL1 - MPZL1	MPZ
Fibroblasts_PI16+	VascularECs_Capillary EC	SEMA3B	NRP2_PLXNA2	0.00335588	0	SEMA3B_NRP2_PLXNA2	SEMA3B - (NRP2+PLXNA2)	SEMA3
VascularECs_Venular EC	VascularECs_Capillary EC	LAMC1	ITGA9_ITGB1	0.00334869	0	LAMC1_ITGA9_ITGB1	LAMC1 - (ITGA9+ITGB1)	LAMININ
Fibroblasts_PI16+	VascularECs_Arterial EC	JAG1	NOTCH1	0.00334774	0	JAG1_NOTCH1	JAG1 - NOTCH1	NOTCH
Myeloid Cells_cDC2	VascularECs_Capillary EC	CD46	JAG1	0.00334102	0	CD46_JAG1	CD46 - JAG1	CD46
TFCs_F1	VascularECs_Capillary EC	NCAM1	FGFR1	0.00333783	0	NCAM1_FGFR1	NCAM1 - FGFR1	NCAM
Myeloid Cells_RTM	VascularECs_Venular EC	PRNP	ADGRG6	0.00333499	0	PRNP_ADGRG6	PRNP - ADGRG6	ADGRG
TFCs_F0	VascularECs_Capillary EC	LAMB1	ITGA1_ITGB1	0.00332902	0	LAMB1_ITGA1_ITGB1	LAMB1 - (ITGA1+ITGB1)	LAMININ
Mural Cells_M0	VascularECs_Venular EC	LAMA3	ITGA1_ITGB1	0.00331349	0	LAMA3_ITGA1_ITGB1	LAMA3 - (ITGA1+ITGB1)	LAMININ
TFCs_F0	VascularECs_Venular EC	COL4A2	ITGA1_ITGB1	0.00330711	0	COL4A2_ITGA1_ITGB1	COL4A2 - (ITGA1+ITGB1)	COLLAGEN
Fibroblasts_PI16+	VascularECs_Venular EC	ANGPTL4	CDH5	0.00328478	0	ANGPTL4_CDH5	ANGPTL4 - CDH5	ANGPTL
Myeloid Cells_PVM	VascularECs_Arterial EC	IGF1	IGF1R	0.00327117	0	IGF1_IGF1R	IGF1 - IGF1R	IGF
Myeloid Cells_RTM	VascularECs_Venular EC	IGF1	ITGA6_ITGB4	0.00326925	0	IGF1_ITGA6_ITGB4	IGF1 - (ITGA6+ITGB4)	IGF
Myeloid Cells_cDC2	VascularECs_Venular EC	CD46	JAG1	0.00324918	0	CD46_JAG1	CD46 - JAG1	CD46
Mural Cells_M0	VascularECs_Venular EC	LAMA3	ITGA9_ITGB1	0.00324146	0	LAMA3_ITGA9_ITGB1	LAMA3 - (ITGA9+ITGB1)	LAMININ
TFCs_F0	VascularECs_Venular EC	COL4A2	ITGA9_ITGB1	0.00323521	0	COL4A2_ITGA9_ITGB1	COL4A2 - (ITGA9+ITGB1)	COLLAGEN
TFCs_F1	VascularECs_Arterial EC	GJA1	GJA5	0.0032323	0	GJA1_GJA5	GJA1 - GJA5	GAP
VascularECs_Capillary EC	VascularECs_Capillary EC	NAMPT	ITGA5_ITGB1	0.00322793	0	NAMPT_ITGA5_ITGB1	NAMPT - (ITGA5+ITGB1)	VISFATIN
Myeloid Cells_MARCO+ Mac	VascularECs_Capillary EC	SEMA4A	NRP1_PLXNA2	0.00322523	0	SEMA4A_NRP1_PLXNA2	SEMA4A - (NRP1+PLXNA2)	SEMA4
Myeloid Cells_CXCL10+inflam Mac	VascularECs_Venular EC	SELL	PODXL	0.00321729	0	SELL_PODXL	SELL - PODXL	SELL
T Cells_Tex	VascularECs_Venular EC	PRNP	ADGRG6	0.00319713	0	PRNP_ADGRG6	PRNP - ADGRG6	ADGRG
TFCs_F1	VascularECs_Arterial EC	LAMC1	ITGA6_ITGB4	0.00318064	0	LAMC1_ITGA6_ITGB4	LAMC1 - (ITGA6+ITGB4)	LAMININ
Myeloid Cells_CD14+ Mo	VascularECs_Venular EC	SELPLG	SELP	0.00317341	0	SELPLG_SELP	SELPLG - SELP	SELPLG
VascularECs_Venular EC	VascularECs_Venular EC	LAMC1	ITGA1_ITGB1	0.00317218	0	LAMC1_ITGA1_ITGB1	LAMC1 - (ITGA1+ITGB1)	LAMININ
TFCs_F0	VascularECs_Capillary EC	GJA1	GJA1	0.00314858	0	GJA1_GJA1	GJA1 - GJA1	GAP
Fibroblasts_PI16+	VascularECs_Arterial EC	VEGFA	FLT1_KDR	0.00313805	0	VEGFA_VEGFR1R2	VEGFA - VEGFR1R2	VEGF
Myeloid Cells_CD14+ Mo	VascularECs_Arterial EC	VEGFA	KDR	0.00312593	0	VEGFA_VEGFR2	VEGFA - VEGFR2	VEGF
Myeloid Cells_CD14+ Mo	VascularECs_Arterial EC	OSM	OSMR_IL6ST	0.00311862	0	OSM_OSMR_IL6ST	OSM - (OSMR+IL6ST)	OSM
TFCs_F1	VascularECs_Arterial EC	VEGFC	KDR	0.00311367	0	VEGFC_VEGFR2	VEGFC - VEGFR2	VEGF
TFCs_F2	VascularECs_Venular EC	PRNP	ADGRG6	0.00311182	0	PRNP_ADGRG6	PRNP - ADGRG6	ADGRG
VascularECs_Venular EC	VascularECs_Venular EC	LAMC1	ITGA9_ITGB1	0.00310321	0	LAMC1_ITGA9_ITGB1	LAMC1 - (ITGA9+ITGB1)	LAMININ
TFCs_F0	VascularECs_Venular EC	LAMB2	ITGA6_ITGB4	0.00309747	0	LAMB2_ITGA6_ITGB4	LAMB2 - (ITGA6+ITGB4)	LAMININ
VascularECs_Venular EC	VascularECs_Capillary EC	EFNB2	EPHA4	0.0030956	0	EFNB2_EPHA4	EFNB2 - EPHA4	EPHB
VascularECs_Arterial EC	VascularECs_Capillary EC	SEMA3F	NRP2_PLXNA2	0.00308943	0	SEMA3F_NRP2_PLXNA2	SEMA3F - (NRP2+PLXNA2)	SEMA3
T Cells_Tfh	VascularECs_Capillary EC	BTLA	TNFRSF14	0.00308915	0	BTLA_TNFRSF14	BTLA - TNFRSF14	BTLA
VascularECs_Venular EC	VascularECs_Venular EC	EFNB2	EPHA4	0.00308636	0	EFNB2_EPHA4	EFNB2 - EPHA4	EPHB
Myeloid Cells_MARCO+ Mac	VascularECs_Venular EC	TNF	TNFRSF1A	0.00305547	0	TNF_TNFRSF1A	TNF - TNFRSF1A	TNF
T Cells_Th1-like	VascularECs_Arterial EC	TNF	TNFRSF1A	0.0030502	0	TNF_TNFRSF1A	TNF - TNFRSF1A	TNF
TFCs_F1	VascularECs_Venular EC	COL4A3	ADGRG6	0.00304479	0	COL4A3_ADGRG6	COL4A3 - ADGRG6	ADGRG
Myeloid Cells_PVM	VascularECs_Arterial EC	LGALS9	P4HB	0.00304123	0	LGALS9_P4HB	LGALS9 - P4HB	GALECTIN
T Cells_Th17-like	VascularECs_Venular EC	CD40LG	CD40	0.00303399	0	CD40LG_CD40	CD40LG - CD40	CD40
Fibroblasts_PI16+	VascularECs_Capillary EC	IGFBP3	TMEM219	0.00301432	0	IGFBP3_TMEM219	IGFBP3 - TMEM219	IGFBP
Myeloid Cells_PVM	VascularECs_Capillary EC	LGALS9	P4HB	0.00300479	0	LGALS9_P4HB	LGALS9 - P4HB	GALECTIN
TFCs_F2	VascularECs_Arterial EC	COL4A2	ITGA1_ITGB1	0.00300276	0	COL4A2_ITGA1_ITGB1	COL4A2 - (ITGA1+ITGB1)	COLLAGEN
VascularECs_Venular EC	VascularECs_Arterial EC	SEMA6A	PLXNA2	0.00299927	0	SEMA6A_PLXNA2	SEMA6A - PLXNA2	SEMA6
T Cells_Th1-like	VascularECs_Arterial EC	TNF	TNFRSF1B	0.00299577	0	TNF_TNFRSF1B	TNF - TNFRSF1B	TNF
T Cells_CD4 naïve	VascularECs_Venular EC	CD40LG	CD40	0.00299157	0	CD40LG_CD40	CD40LG - CD40	CD40
VascularECs_Capillary EC	VascularECs_Arterial EC	SEMA3A	NRP1_PLXNA2	0.00298372	0	SEMA3A_NRP1_PLXNA2	SEMA3A - (NRP1+PLXNA2)	SEMA3
TFCs_F1	VascularECs_Capillary EC	VEGFC	FLT4	0.00297414	0	VEGFC_VEGFR3	VEGFC - VEGFR3	VEGF
Fibroblasts_PI16+	VascularECs_Venular EC	COL4A2	ADGRG6	0.00296417	0	COL4A2_ADGRG6	COL4A2 - ADGRG6	ADGRG
Fibroblasts_PTN+	VascularECs_Venular EC	FGF7	FGFR1	0.00295354	0	FGF7_FGFR1	FGF7 - FGFR1	FGF
T Cells_Th17-like	VascularECs_Arterial EC	TNF	TNFRSF1A	0.00295094	0	TNF_TNFRSF1A	TNF - TNFRSF1A	TNF
Fibroblasts_PTN+	VascularECs_Venular EC	CXCL12	ACKR3	0.00294452	0	CXCL12_ACKR3	CXCL12 - ACKR3	CXCL
T Cells_γδT	VascularECs_Venular EC	PRNP	ADGRG6	0.00294164	0	PRNP_ADGRG6	PRNP - ADGRG6	ADGRG
T Cells_Tfh	VascularECs_Capillary EC	CD40LG	CD40	0.00293906	0	CD40LG_CD40	CD40LG - CD40	CD40
VascularECs_Capillary EC	VascularECs_Capillary EC	JAM2	JAM3	0.00293747	0	JAM2_JAM3	JAM2 - JAM3	JAM
TFCs_F0	VascularECs_Capillary EC	LAMB2	ITGA9_ITGB1	0.00293531	0	LAMB2_ITGA9_ITGB1	LAMB2 - (ITGA9+ITGB1)	LAMININ
TFCs_F0	VascularECs_Venular EC	LAMB1	ITGA6_ITGB1	0.00292861	0	LAMB1_ITGA6_ITGB1	LAMB1 - (ITGA6+ITGB1)	LAMININ
Myeloid Cells_pDC	VascularECs_Venular EC	SEMA3C	NRP1_NRP2	0.00290263	0	SEMA3C_NRP1_NRP2	SEMA3C - (NRP1+NRP2)	SEMA3
T Cells_Th17-like	VascularECs_Arterial EC	TNF	TNFRSF1B	0.00289827	0	TNF_TNFRSF1B	TNF - TNFRSF1B	TNF
VascularECs_Capillary EC	VascularECs_Arterial EC	LAMC1	ITGA1_ITGB1	0.00288053	0	LAMC1_ITGA1_ITGB1	LAMC1 - (ITGA1+ITGB1)	LAMININ
Myeloid Cells_pDC	VascularECs_Capillary EC	SEMA3C	NRP2_PLXNA2	0.00287146	0	SEMA3C_NRP2_PLXNA2	SEMA3C - (NRP2+PLXNA2)	SEMA3
TFCs_F0	VascularECs_Arterial EC	LAMB1	ITGA9_ITGB1	0.00287142	0	LAMB1_ITGA9_ITGB1	LAMB1 - (ITGA9+ITGB1)	LAMININ
Fibroblasts_PI16+	VascularECs_Arterial EC	IGFBP3	TMEM219	0.00285786	0	IGFBP3_TMEM219	IGFBP3 - TMEM219	IGFBP
Myeloid Cells_cDC2	VascularECs_Venular EC	VEGFA	KDR	0.00285649	0	VEGFA_VEGFR2	VEGFA - VEGFR2	VEGF
NK/NKT Cells_CD56dim NK	VascularECs_Capillary EC	NCAM1	FGFR1	0.00285517	0	NCAM1_FGFR1	NCAM1 - FGFR1	NCAM
Myeloid Cells_LAMP3+ DC	VascularECs_Capillary EC	SEMA4A	NRP1_PLXNA2	0.00285385	0	SEMA4A_NRP1_PLXNA2	SEMA4A - (NRP1+PLXNA2)	SEMA4
TFCs_F0	VascularECs_Capillary EC	SEMA3D	NRP2_PLXNA2	0.00285248	0	SEMA3D_NRP2_PLXNA2	SEMA3D - (NRP2+PLXNA2)	SEMA3
TFCs_F0	VascularECs_Arterial EC	LAMB1	ITGA6_ITGB1	0.00283873	0	LAMB1_ITGA6_ITGB1	LAMB1 - (ITGA6+ITGB1)	LAMININ
Myeloid Cells_PVM	VascularECs_Venular EC	LGALS9	P4HB	0.00283318	0	LGALS9_P4HB	LGALS9 - P4HB	GALECTIN
Fibroblasts_PI16+	VascularECs_Capillary EC	JAG1	NOTCH1	0.00282493	0	JAG1_NOTCH1	JAG1 - NOTCH1	NOTCH
B Cells_Naïve B	VascularECs_Venular EC	PRNP	ADGRG6	0.00281771	0	PRNP_ADGRG6	PRNP - ADGRG6	ADGRG
VascularECs_Venular EC	VascularECs_Capillary EC	SEMA6A	PLXNA2	0.00281752	0	SEMA6A_PLXNA2	SEMA6A - PLXNA2	SEMA6
Fibroblasts_PI16+	VascularECs_Venular EC	COL4A1	ADGRG6	0.00281201	0	COL4A1_ADGRG6	COL4A1 - ADGRG6	ADGRG
TFCs_F2	VascularECs_Arterial EC	GJA1	GJA5	0.00280032	0	GJA1_GJA5	GJA1 - GJA5	GAP
NK/NKT Cells_NKT	VascularECs_Arterial EC	TNF	TNFRSF1A	0.0027961	0	TNF_TNFRSF1A	TNF - TNFRSF1A	TNF
TFCs_F0	VascularECs_Venular EC	LAMB2	ITGA1_ITGB1	0.00278053	0	LAMB2_ITGA1_ITGB1	LAMB2 - (ITGA1+ITGB1)	LAMININ
VascularECs_Arterial EC	VascularECs_Arterial EC	DLL4	NOTCH1	0.0027757	0	DLL4_NOTCH1	DLL4 - NOTCH1	NOTCH
T Cells_Tfh	VascularECs_Venular EC	PRNP	ADGRG6	0.00276826	0	PRNP_ADGRG6	PRNP - ADGRG6	ADGRG
Mural Cells_M0	VascularECs_Capillary EC	ANGPT2	ITGA5_ITGB1	0.00275725	0	ANGPT2_ITGA5_ITGB1	ANGPT2 - (ITGA5+ITGB1)	ANGPT
Myeloid Cells_CXCL10+inflam Mac	VascularECs_Venular EC	ADORA3	ENTPD1	0.00275437	0	ENTPD1_ADORA3	ADORA3 - ENTPD1	CD39
NK/NKT Cells_NKT	VascularECs_Arterial EC	TNF	TNFRSF1B	0.00274619	0	TNF_TNFRSF1B	TNF - TNFRSF1B	TNF
T Cells_Th1-like	VascularECs_Capillary EC	TNF	TNFRSF1A	0.00273667	0	TNF_TNFRSF1A	TNF - TNFRSF1A	TNF
Myeloid Cells_TCR+ Mac	VascularECs_Venular EC	PRNP	ADGRG6	0.00273352	0	PRNP_ADGRG6	PRNP - ADGRG6	ADGRG
Fibroblasts_PI16+	VascularECs_Capillary EC	ANGPTL4	ITGA5_ITGB1	0.00272281	0	ANGPTL4_ITGA5_ITGB1	ANGPTL4 - (ITGA5+ITGB1)	ANGPTL
TFCs_F0	VascularECs_Venular EC	LAMB2	ITGA9_ITGB1	0.00272005	0	LAMB2_ITGA9_ITGB1	LAMB2 - (ITGA9+ITGB1)	LAMININ
Mural Cells_M0	VascularECs_Arterial EC	LAMA3	ITGA6_ITGB4	0.00271264	0	LAMA3_ITGA6_ITGB4	LAMA3 - (ITGA6+ITGB4)	LAMININ
Fibroblasts_PI16+	VascularECs_Arterial EC	WNT11	FZD6	0.00270169	0	WNT11_FZD6	WNT11 - FZD6	ncWNT
T Cells_Tph	VascularECs_Venular EC	GZMA	F2R	0.00269707	0	GZMA_F2R	GZMA - F2R	PARs
Fibroblasts_PI16+	VascularECs_Arterial EC	MPZL1	MPZL1	0.0026911	0	MPZL1_MPZL1	MPZL1 - MPZL1	MPZ
Plasma Cells_Plasma	VascularECs_Arterial EC	NAMPT	ITGA5_ITGB1	0.00268986	0	NAMPT_ITGA5_ITGB1	NAMPT - (ITGA5+ITGB1)	VISFATIN
T Cells_Trm	VascularECs_Capillary EC	CD46	JAG1	0.00268433	0	CD46_JAG1	CD46 - JAG1	CD46
T Cells_Tph	VascularECs_Capillary EC	CD40LG	CD40	0.0026747	0	CD40LG_CD40	CD40LG - CD40	CD40
TFCs_F2	VascularECs_Capillary EC	COL4A2	ITGA10_ITGB1	0.00267108	0	COL4A2_ITGA10_ITGB1	COL4A2 - (ITGA10+ITGB1)	COLLAGEN
Myeloid Cells_CXCL10+inflam Mac	VascularECs_Arterial EC	ADORA3	ENTPD1	0.00267044	0	ENTPD1_ADORA3	ADORA3 - ENTPD1	CD39
Myeloid Cells_TCR+ Mac	VascularECs_Arterial EC	LGALS9	P4HB	0.00267031	0	LGALS9_P4HB	LGALS9 - P4HB	GALECTIN
Myeloid Cells_CD16+ Mo	VascularECs_Arterial EC	TNF	TNFRSF1A	0.00266409	0	TNF_TNFRSF1A	TNF - TNFRSF1A	TNF
Myeloid Cells_MARCO+ Mac	VascularECs_Capillary EC	SEMA3C	NRP1_PLXNA2	0.00264934	0	SEMA3C_NRP1_PLXNA2	SEMA3C - (NRP1+PLXNA2)	SEMA3
T Cells_Th17-like	VascularECs_Capillary EC	TNF	TNFRSF1A	0.00264758	0	TNF_TNFRSF1A	TNF - TNFRSF1A	TNF
Myeloid Cells_TCR+ Mac	VascularECs_Capillary EC	LGALS9	P4HB	0.00263831	0	LGALS9_P4HB	LGALS9 - P4HB	GALECTIN
TFCs_F1	VascularECs_Capillary EC	GJA1	GJA1	0.00262987	0	GJA1_GJA1	GJA1 - GJA1	GAP
Mural Cells_M0	VascularECs_Capillary EC	CD46	JAG1	0.00262516	0	CD46_JAG1	CD46 - JAG1	CD46
Myeloid Cells_CD16+ Mo	VascularECs_Arterial EC	TNF	TNFRSF1B	0.00261652	0	TNF_TNFRSF1B	TNF - TNFRSF1B	TNF
TFCs_F0	VascularECs_Arterial EC	ANGPTL1	ITGA1_ITGB1	0.00261581	0	ANGPTL1_ITGA1_ITGB1	ANGPTL1 - (ITGA1+ITGB1)	ANGPTL
Mural Cells_M0	VascularECs_Capillary EC	FGF1	FGFR1	0.00261365	0	FGF1_FGFR1	FGF1 - FGFR1	FGF
T Cells_Th17-like	VascularECs_Capillary EC	CD46	JAG1	0.00261356	0	CD46_JAG1	CD46 - JAG1	CD46
T Cells_Trm	VascularECs_Venular EC	CD46	JAG1	0.00261049	0	CD46_JAG1	CD46 - JAG1	CD46
Myeloid Cells_cDC1	VascularECs_Arterial EC	F11R	F11R	0.0026092	0	F11R_F11R	F11R - F11R	JAM
Myeloid Cells_RTM	VascularECs_Arterial EC	IGF1	ITGA6_ITGB4	0.00260856	0	IGF1_ITGA6_ITGB4	IGF1 - (ITGA6+ITGB4)	IGF
VascularECs_Capillary EC	VascularECs_Arterial EC	SEMA6A	PLXNA2	0.00260676	0	SEMA6A_PLXNA2	SEMA6A - PLXNA2	SEMA6
VascularECs_Arterial EC	VascularECs_Arterial EC	JAG2	NOTCH1	0.00260035	0	JAG2_NOTCH1	JAG2 - NOTCH1	NOTCH
VascularECs_Venular EC	VascularECs_Capillary EC	EFNA1	EPHA4	0.00259747	0	EFNA1_EPHA4	EFNA1 - EPHA4	EPHA
VascularECs_Venular EC	VascularECs_Arterial EC	LAMC1	ITGA6_ITGB4	0.00259689	0	LAMC1_ITGA6_ITGB4	LAMC1 - (ITGA6+ITGB4)	LAMININ
VascularECs_Venular EC	VascularECs_Venular EC	EFNA1	EPHA4	0.00258971	0	EFNA1_EPHA4	EFNA1 - EPHA4	EPHA
Mural Cells_M1	VascularECs_Capillary EC	CD46	JAG1	0.0025893	0	CD46_JAG1	CD46 - JAG1	CD46
T Cells_Tfh	VascularECs_Venular EC	CD40LG	CD40	0.0025849	0	CD40LG_CD40	CD40LG - CD40	CD40
Myeloid Cells_cDC2	VascularECs_Arterial EC	VEGFA	KDR	0.00257676	0	VEGFA_VEGFR2	VEGFA - VEGFR2	VEGF
VascularECs_Arterial EC	VascularECs_Capillary EC	FGF2	FGFR1	0.00257372	0	FGF2_FGFR1	FGF2 - FGFR1	FGF
T Cells_Th1-like	VascularECs_Capillary EC	CD46	JAG1	0.00256683	0	CD46_JAG1	CD46 - JAG1	CD46
Fibroblasts_PTN+	VascularECs_Arterial EC	FLRT2	ADGRL2	0.00256382	0	FLRT2_ADGRL2	FLRT2 - ADGRL2	ADGRL
Myeloid Cells_MARCO+ Mac	VascularECs_Capillary EC	SEMA3C	PLXND1	0.00255747	0	SEMA3C_PLXND1	SEMA3C - PLXND1	SEMA3
VascularECs_Venular EC	VascularECs_Capillary EC	CD46	JAG1	0.00255687	0	CD46_JAG1	CD46 - JAG1	CD46
Mural Cells_M0	VascularECs_Venular EC	CD46	JAG1	0.00255295	0	CD46_JAG1	CD46 - JAG1	CD46
T Cells_Th17-like	VascularECs_Venular EC	CD46	JAG1	0.00254167	0	CD46_JAG1	CD46 - JAG1	CD46
VascularECs_Capillary EC	VascularECs_Arterial EC	JAM2	F11R	0.00253912	0	JAM2_F11R	JAM2 - F11R	JAM
NK/NKT Cells_NKT	VascularECs_Capillary EC	CD46	JAG1	0.00252917	0	CD46_JAG1	CD46 - JAG1	CD46
Myeloid Cells_pDC	VascularECs_Arterial EC	PROC	PROCR_HSP90AA1	0.00252344	0	PROC_PROCR_HSP90AA1	PROC - (PROCR+HSP90AA1)	PROCR
Myeloid Cells_CD16+ Mo	VascularECs_Venular EC	PRNP	ADGRG6	0.00251867	0	PRNP_ADGRG6	PRNP - ADGRG6	ADGRG
Mural Cells_M1	VascularECs_Venular EC	CD46	JAG1	0.00251807	0	CD46_JAG1	CD46 - JAG1	CD46
Fibroblasts_PI16+	VascularECs_Arterial EC	GJA1	GJA5	0.00251612	0	GJA1_GJA5	GJA1 - GJA5	GAP
Myeloid Cells_CD14+ Mo	VascularECs_Venular EC	PRNP	ADGRG6	0.00251481	0	PRNP_ADGRG6	PRNP - ADGRG6	ADGRG
NK/NKT Cells_NKT	VascularECs_Capillary EC	TNF	TNFRSF1A	0.00250862	0	TNF_TNFRSF1A	TNF - TNFRSF1A	TNF
T Cells_Th1-like	VascularECs_Venular EC	CD46	JAG1	0.00249622	0	CD46_JAG1	CD46 - JAG1	CD46
Myeloid Cells_TCR+ Mac	VascularECs_Venular EC	LGALS9	P4HB	0.00248757	0	LGALS9_P4HB	LGALS9 - P4HB	GALECTIN
T Cells_CD4 naïve	VascularECs_Capillary EC	CD46	JAG1	0.00248661	0	CD46_JAG1	CD46 - JAG1	CD46
VascularECs_Venular EC	VascularECs_Venular EC	CD46	JAG1	0.00248653	0	CD46_JAG1	CD46 - JAG1	CD46
VascularECs_Capillary EC	VascularECs_Arterial EC	EFNB2	EPHB4	0.00248636	0	EFNB2_EPHB4	EFNB2 - EPHB4	EPHB
T Cells_Tph	VascularECs_Capillary EC	CD46	JAG1	0.00248345	0	CD46_JAG1	CD46 - JAG1	CD46
B Cells_CD11c+ atypical memory B	VascularECs_Venular EC	PRNP	ADGRG6	0.00247803	0	PRNP_ADGRG6	PRNP - ADGRG6	ADGRG
B Cells_Germinal center (GC) B	VascularECs_Arterial EC	LGALS9	P4HB	0.00247131	0	LGALS9_P4HB	LGALS9 - P4HB	GALECTIN
NK/NKT Cells_trNK	VascularECs_Venular EC	NCAM1	FGFR1	0.00247086	0	NCAM1_FGFR1	NCAM1 - FGFR1	NCAM
B Cells_Memory B1	VascularECs_Arterial EC	TNF	TNFRSF1A	0.00246596	0	TNF_TNFRSF1A	TNF - TNFRSF1A	TNF
NK/NKT Cells_NKT	VascularECs_Venular EC	CD46	JAG1	0.00245959	0	CD46_JAG1	CD46 - JAG1	CD46
TFCs_F1	VascularECs_Venular EC	COL4A1	ADGRG6	0.00245431	0	COL4A1_ADGRG6	COL4A1 - ADGRG6	ADGRG
VascularECs_Capillary EC	VascularECs_Capillary EC	SEMA6A	PLXNA2	0.00244873	0	SEMA6A_PLXNA2	SEMA6A - PLXNA2	SEMA6
TFCs_F1	VascularECs_Venular EC	COL4A4	ADGRG6	0.0024456	0	COL4A4_ADGRG6	COL4A4 - ADGRG6	ADGRG
Myeloid Cells_CXCL10+inflam Mac	VascularECs_Venular EC	VEGFA	KDR	0.00244321	0	VEGFA_VEGFR2	VEGFA - VEGFR2	VEGF
B Cells_Germinal center (GC) B	VascularECs_Capillary EC	LGALS9	P4HB	0.00244169	0	LGALS9_P4HB	LGALS9 - P4HB	GALECTIN
[truncated: 324 more rows]

## Sheet: Control
Table S9: CellChat Analysis Reveals Ligands and Receptors in Vascular Endothelial Cells (as receiver)
Source	Target	Ligand	Receptor	prob	pval	Interaction_name	Interaction_name_2	Pathway_name
VascularECs_Capillary EC	VascularECs_Venular EC	APP	CD74	0.280021	0	APP_CD74	APP - CD74	APP
VascularECs_Capillary EC	VascularECs_Capillary EC	APP	CD74	0.271779	0	APP_CD74	APP - CD74	APP
Myeloid Cells_pDC	VascularECs_Venular EC	APP	CD74	0.26742	0	APP_CD74	APP - CD74	APP
Myeloid Cells_pDC	VascularECs_Capillary EC	APP	CD74	0.259415	0	APP_CD74	APP - CD74	APP
TFCs_F0	VascularECs_Venular EC	APP	CD74	0.231738	0	APP_CD74	APP - CD74	APP
VascularECs_Arterial EC	VascularECs_Venular EC	APP	CD74	0.228036	0	APP_CD74	APP - CD74	APP
VascularECs_Venular EC	VascularECs_Venular EC	APP	CD74	0.225603	0	APP_CD74	APP - CD74	APP
TFCs_F0	VascularECs_Capillary EC	APP	CD74	0.224473	0	APP_CD74	APP - CD74	APP
T Cells_Tem	VascularECs_Venular EC	CCL5	ACKR1	0.221429	0	CCL5_ACKR1	CCL5 - ACKR1	CCL
VascularECs_Arterial EC	VascularECs_Capillary EC	APP	CD74	0.220855	0	APP_CD74	APP - CD74	APP
VascularECs_Arterial EC	VascularECs_Arterial EC	PECAM1	PECAM1	0.21893	0	PECAM1_PECAM1	PECAM1 - PECAM1	PECAM1
VascularECs_Venular EC	VascularECs_Capillary EC	APP	CD74	0.218476	0	APP_CD74	APP - CD74	APP
T Cells_Teff	VascularECs_Venular EC	CCL5	ACKR1	0.215639	0	CCL5_ACKR1	CCL5 - ACKR1	CCL
VascularECs_Venular EC	VascularECs_Arterial EC	PECAM1	PECAM1	0.215441	0	PECAM1_PECAM1	PECAM1 - PECAM1	PECAM1
VascularECs_Arterial EC	VascularECs_Venular EC	PECAM1	PECAM1	0.215441	0	PECAM1_PECAM1	PECAM1 - PECAM1	PECAM1
T Cells_CX3CR1+ Teff	VascularECs_Venular EC	CCL5	ACKR1	0.214558	0	CCL5_ACKR1	CCL5 - ACKR1	CCL
NK/NKT Cells_trNK	VascularECs_Venular EC	CCL5	ACKR1	0.21406	0	CCL5_ACKR1	CCL5 - ACKR1	CCL
Fibroblasts_PI16+	VascularECs_Venular EC	APP	CD74	0.213237	0	APP_CD74	APP - CD74	APP
VascularECs_Venular EC	VascularECs_Venular EC	PECAM1	PECAM1	0.211992	0	PECAM1_PECAM1	PECAM1 - PECAM1	PECAM1
VascularECs_Capillary EC	VascularECs_Arterial EC	APP	CD74	0.211231	0	APP_CD74	APP - CD74	APP
NK/NKT Cells_NKT	VascularECs_Venular EC	CCL5	ACKR1	0.210226	0	CCL5_ACKR1	CCL5 - ACKR1	CCL
Fibroblasts_PI16+	VascularECs_Capillary EC	APP	CD74	0.206397	0	APP_CD74	APP - CD74	APP
T Cells_γδT	VascularECs_Venular EC	CCL5	ACKR1	0.206292	0	CCL5_ACKR1	CCL5 - ACKR1	CCL
T Cells_GZMK+ Tex	VascularECs_Venular EC	CCL5	ACKR1	0.206269	0	CCL5_ACKR1	CCL5 - ACKR1	CCL
VascularECs_Capillary EC	VascularECs_Arterial EC	PECAM1	PECAM1	0.202781	0	PECAM1_PECAM1	PECAM1 - PECAM1	PECAM1
VascularECs_Arterial EC	VascularECs_Capillary EC	PECAM1	PECAM1	0.202781	0	PECAM1_PECAM1	PECAM1 - PECAM1	PECAM1
Myeloid Cells_pDC	VascularECs_Arterial EC	APP	CD74	0.200862	0	APP_CD74	APP - CD74	APP
T Cells_Trm	VascularECs_Venular EC	CCL5	ACKR1	0.200023	0	CCL5_ACKR1	CCL5 - ACKR1	CCL
VascularECs_Venular EC	VascularECs_Capillary EC	PECAM1	PECAM1	0.199483	0	PECAM1_PECAM1	PECAM1 - PECAM1	PECAM1
VascularECs_Capillary EC	VascularECs_Venular EC	PECAM1	PECAM1	0.199483	0	PECAM1_PECAM1	PECAM1 - PECAM1	PECAM1
NK/NKT Cells_CD56dim NK	VascularECs_Venular EC	CCL5	ACKR1	0.196848	0	CCL5_ACKR1	CCL5 - ACKR1	CCL
T Cells_Tex	VascularECs_Venular EC	CCL5	ACKR1	0.190675	0	CCL5_ACKR1	CCL5 - ACKR1	CCL
VascularECs_Capillary EC	VascularECs_Capillary EC	PECAM1	PECAM1	0.187537	0	PECAM1_PECAM1	PECAM1 - PECAM1	PECAM1
Myeloid Cells_Neutrophils	VascularECs_Venular EC	CXCL8	ACKR1	0.186497	0	CXCL8_ACKR1	CXCL8 - ACKR1	CXCL
TFCs_F0	VascularECs_Arterial EC	APP	CD74	0.171976	0	APP_CD74	APP - CD74	APP
VascularECs_Arterial EC	VascularECs_Arterial EC	APP	CD74	0.169019	0	APP_CD74	APP - CD74	APP
T Cells_Th1-like	VascularECs_Venular EC	CCL5	ACKR1	0.16886	0	CCL5_ACKR1	CCL5 - ACKR1	CCL
VascularECs_Venular EC	VascularECs_Arterial EC	APP	CD74	0.167079	0	APP_CD74	APP - CD74	APP
TFCs_F1	VascularECs_Venular EC	APP	CD74	0.1658	0	APP_CD74	APP - CD74	APP
TFCs_F1	VascularECs_Capillary EC	APP	CD74	0.160172	0	APP_CD74	APP - CD74	APP
TFCs_F2	VascularECs_Venular EC	APP	CD74	0.157347	0	APP_CD74	APP - CD74	APP
Fibroblasts_PI16+	VascularECs_Arterial EC	APP	CD74	0.157269	0	APP_CD74	APP - CD74	APP
Myeloid Cells_TCR+ Mac	VascularECs_Venular EC	CCL5	ACKR1	0.153865	0	CCL5_ACKR1	CCL5 - ACKR1	CCL
Mural Cells_M1	VascularECs_Venular EC	APP	CD74	0.152057	0	APP_CD74	APP - CD74	APP
TFCs_F2	VascularECs_Capillary EC	APP	CD74	0.151953	0	APP_CD74	APP - CD74	APP
Myeloid Cells_CD16+ Mo	VascularECs_Arterial EC	PECAM1	PECAM1	0.151253	0	PECAM1_PECAM1	PECAM1 - PECAM1	PECAM1
Myeloid Cells_CD16+ Mo	VascularECs_Venular EC	PECAM1	PECAM1	0.148638	0	PECAM1_PECAM1	PECAM1 - PECAM1	PECAM1
Mural Cells_M0	VascularECs_Venular EC	APP	CD74	0.148222	0	APP_CD74	APP - CD74	APP
Mural Cells_M1	VascularECs_Capillary EC	APP	CD74	0.146813	0	APP_CD74	APP - CD74	APP
T Cells_CD8 naïve	VascularECs_Venular EC	CCL5	ACKR1	0.145123	0	CCL5_ACKR1	CCL5 - ACKR1	CCL
Mural Cells_M0	VascularECs_Capillary EC	APP	CD74	0.143088	0	APP_CD74	APP - CD74	APP
Myeloid Cells_CD16+ Mo	VascularECs_Capillary EC	PECAM1	PECAM1	0.139206	0	PECAM1_PECAM1	PECAM1 - PECAM1	PECAM1
Myeloid Cells_pDC	VascularECs_Arterial EC	SELL	PODXL	0.138	0	SELL_PODXL	SELL - PODXL	SELL
NK/NKT Cells_CD56bright NK	VascularECs_Venular EC	CCL5	ACKR1	0.136191	0	CCL5_ACKR1	CCL5 - ACKR1	CCL
Myeloid Cells_CD14+ Mo	VascularECs_Venular EC	CXCL8	ACKR1	0.131174	0	CXCL8_ACKR1	CXCL8 - ACKR1	CXCL
VascularECs_Venular EC	VascularECs_Venular EC	CCL14	ACKR1	0.13046	0	CCL14_ACKR1	CCL14 - ACKR1	CCL
Myeloid Cells_CD14+ Mo	VascularECs_Venular EC	CXCL2	ACKR1	0.130053	0	CXCL2_ACKR1	CXCL2 - ACKR1	CXCL
Fibroblasts_PI16+	VascularECs_Capillary EC	COL1A2	ITGA1_ITGB1	0.126702	0	COL1A2_ITGA1_ITGB1	COL1A2 - (ITGA1+ITGB1)	COLLAGEN
Fibroblasts_PTN+	VascularECs_Venular EC	APP	CD74	0.123789	0	APP_CD74	APP - CD74	APP
B Cells_CD11c+ atypical memory B	VascularECs_Arterial EC	SELL	PODXL	0.122754	0	SELL_PODXL	SELL - PODXL	SELL
Myeloid Cells_Neutrophils	VascularECs_Arterial EC	SELL	PODXL	0.120927	0	SELL_PODXL	SELL - PODXL	SELL
TFCs_F1	VascularECs_Arterial EC	APP	CD74	0.120378	0	APP_CD74	APP - CD74	APP
Fibroblasts_PTN+	VascularECs_Capillary EC	APP	CD74	0.119383	0	APP_CD74	APP - CD74	APP
B Cells_Naïve B	VascularECs_Arterial EC	SELL	PODXL	0.115814	0	SELL_PODXL	SELL - PODXL	SELL
VascularECs_Arterial EC	VascularECs_Arterial EC	ESAM	ESAM	0.114305	0	ESAM_ESAM	ESAM - ESAM	ESAM
TFCs_F2	VascularECs_Arterial EC	APP	CD74	0.113924	0	APP_CD74	APP - CD74	APP
NK/NKT Cells_CD56bright NK	VascularECs_Arterial EC	SELL	PODXL	0.113658	0	SELL_PODXL	SELL - PODXL	SELL
T Cells_Th17-like	VascularECs_Venular EC	CCL5	ACKR1	0.11242	0	CCL5_ACKR1	CCL5 - ACKR1	CCL
Myeloid Cells_MARCO+ Mac	VascularECs_Venular EC	CCL18	ACKR1	0.112346	0	CCL18_ACKR1	CCL18 - ACKR1	CCL
TFCs_F1	VascularECs_Venular EC	PTPRM	PTPRM	0.112072	0	PTPRM_PTPRM	PTPRM - PTPRM	PTPRM
TFCs_F1	VascularECs_Arterial EC	PTPRM	PTPRM	0.110961	0	PTPRM_PTPRM	PTPRM - PTPRM	PTPRM
Fibroblasts_PI16+	VascularECs_Arterial EC	CD99	CD99	0.11014	0	CD99_CD99	CD99 - CD99	CD99
Mural Cells_M1	VascularECs_Arterial EC	APP	CD74	0.109904	0	APP_CD74	APP - CD74	APP
B Cells_Germinal center (GC) B	VascularECs_Arterial EC	SELL	PODXL	0.109319	0	SELL_PODXL	SELL - PODXL	SELL
Myeloid Cells_CXCL10+inflam Mac	VascularECs_Venular EC	CXCL10	ACKR1	0.108837	0	CXCL10_ACKR1	CXCL10 - ACKR1	CXCL
Mural Cells_M0	VascularECs_Arterial EC	APP	CD74	0.106998	0	APP_CD74	APP - CD74	APP
Fibroblasts_PTN+	VascularECs_Capillary EC	COL1A2	ITGA1_ITGB1	0.10694	0	COL1A2_ITGA1_ITGB1	COL1A2 - (ITGA1+ITGB1)	COLLAGEN
Fibroblasts_PI16+	VascularECs_Capillary EC	COL6A2	ITGA1_ITGB1	0.10681	0	COL6A2_ITGA1_ITGB1	COL6A2 - (ITGA1+ITGB1)	COLLAGEN
Myeloid Cells_Neutrophils	VascularECs_Venular EC	OSM	LIFR_IL6ST	0.106467	0	OSM_LIFR_IL6ST	OSM - (LIFR+IL6ST)	OSM
Myeloid Cells_IL1B+inflam Mac	VascularECs_Venular EC	CXCL8	ACKR1	0.104074	0	CXCL8_ACKR1	CXCL8 - ACKR1	CXCL
Myeloid Cells_pDC	VascularECs_Capillary EC	SELL	CD34	0.10368	0	SELL_CD34	SELL - CD34	SELL
Myeloid Cells_IL1B+inflam Mac	VascularECs_Venular EC	CCL2	ACKR1	0.10311	0	CCL2_ACKR1	CCL2 - ACKR1	CCL
TFCs_F0	VascularECs_Capillary EC	VEGFA	FLT1	0.102637	0	VEGFA_VEGFR1	VEGFA - VEGFR1	VEGF
Fibroblasts_PI16+	VascularECs_Venular EC	CD99	CD99	0.101491	0	CD99_CD99	CD99 - CD99	CD99
VascularECs_Capillary EC	VascularECs_Arterial EC	ESAM	ESAM	0.100556	0	ESAM_ESAM	ESAM - ESAM	ESAM
VascularECs_Arterial EC	VascularECs_Capillary EC	ESAM	ESAM	0.100556	0	ESAM_ESAM	ESAM - ESAM	ESAM
Myeloid Cells_pDC	VascularECs_Capillary EC	SELL	PODXL	0.100493	0	SELL_PODXL	SELL - PODXL	SELL
TFCs_F0	VascularECs_Capillary EC	VEGFA	FLT1_KDR	0.0994155	0	VEGFA_VEGFR1R2	VEGFA - VEGFR1R2	VEGF
T Cells_CX3CR1+ Teff	VascularECs_Arterial EC	CD99	CD99	0.0965595	0	CD99_CD99	CD99 - CD99	CD99
TFCs_F1	VascularECs_Capillary EC	VEGFA	FLT1	0.095917	0	VEGFA_VEGFR1	VEGFA - VEGFR1	VEGF
Myeloid Cells_CXCL10+inflam Mac	VascularECs_Venular EC	CXCL9	ACKR1	0.0959142	0	CXCL9_ACKR1	CXCL9 - ACKR1	CXCL
TFCs_F1	VascularECs_Capillary EC	PTPRM	PTPRM	0.0945061	0	PTPRM_PTPRM	PTPRM - PTPRM	PTPRM
Myeloid Cells_pDC	VascularECs_Arterial EC	SELL	CD34	0.0941107	0	SELL_CD34	SELL - CD34	SELL
TFCs_F1	VascularECs_Capillary EC	VEGFA	FLT1_KDR	0.0928846	0	VEGFA_VEGFR1R2	VEGFA - VEGFR1R2	VEGF
Fibroblasts_PTN+	VascularECs_Capillary EC	FLRT2	ADGRL2	0.0924345	0	FLRT2_ADGRL2	FLRT2 - ADGRL2	ADGRL
Fibroblasts_PTN+	VascularECs_Capillary EC	COL6A2	ITGA1_ITGB1	0.0923646	0	COL6A2_ITGA1_ITGB1	COL6A2 - (ITGA1+ITGB1)	COLLAGEN
B Cells_CD11c+ atypical memory B	VascularECs_Capillary EC	SELL	CD34	0.0918218	0	SELL_CD34	SELL - CD34	SELL
Myeloid Cells_Neutrophils	VascularECs_Arterial EC	NAMPT	ITGA5_ITGB1	0.0916808	0	NAMPT_ITGA5_ITGB1	NAMPT - (ITGA5+ITGB1)	VISFATIN
Fibroblasts_PI16+	VascularECs_Capillary EC	VEGFB	FLT1	0.0915024	0	VEGFB_VEGFR1	VEGFB - VEGFR1	VEGF
NK/NKT Cells_NKT	VascularECs_Arterial EC	CD99	CD99	0.0905666	0	CD99_CD99	CD99 - CD99	CD99
Myeloid Cells_Neutrophils	VascularECs_Capillary EC	SELL	CD34	0.0904079	0	SELL_CD34	SELL - CD34	SELL
Fibroblasts_PI16+	VascularECs_Arterial EC	COL1A2	ITGA9_ITGB1	0.090018	0	COL1A2_ITGA9_ITGB1	COL1A2 - (ITGA9+ITGB1)	COLLAGEN
VascularECs_Venular EC	VascularECs_Venular EC	PTPRM	PTPRM	0.0893044	0	PTPRM_PTPRM	PTPRM - PTPRM	PTPRM
Fibroblasts_PI16+	VascularECs_Capillary EC	COL1A1	ITGA1_ITGB1	0.0892763	0	COL1A1_ITGA1_ITGB1	COL1A1 - (ITGA1+ITGB1)	COLLAGEN
B Cells_CD11c+ atypical memory B	VascularECs_Capillary EC	SELL	PODXL	0.0889626	0	SELL_PODXL	SELL - PODXL	SELL
T Cells_CX3CR1+ Teff	VascularECs_Venular EC	CD99	CD99	0.0888703	0	CD99_CD99	CD99 - CD99	CD99
Fibroblasts_PTN+	VascularECs_Arterial EC	APP	CD74	0.0886533	0	APP_CD74	APP - CD74	APP
NK/NKT Cells_CD56dim NK	VascularECs_Arterial EC	CD99	CD99	0.0884939	0	CD99_CD99	CD99 - CD99	CD99
VascularECs_Venular EC	VascularECs_Arterial EC	PTPRM	PTPRM	0.0883965	0	PTPRM_PTPRM	PTPRM - PTPRM	PTPRM
VascularECs_Arterial EC	VascularECs_Venular EC	PTPRM	PTPRM	0.0883965	0	PTPRM_PTPRM	PTPRM - PTPRM	PTPRM
VascularECs_Capillary EC	VascularECs_Capillary EC	ESAM	ESAM	0.0882963	0	ESAM_ESAM	ESAM - ESAM	ESAM
Myeloid Cells_Neutrophils	VascularECs_Capillary EC	SELL	PODXL	0.0875885	0	SELL_PODXL	SELL - PODXL	SELL
VascularECs_Arterial EC	VascularECs_Arterial EC	PTPRM	PTPRM	0.087497	0	PTPRM_PTPRM	PTPRM - PTPRM	PTPRM
T Cells_GZMK+ Tex	VascularECs_Arterial EC	CD99	CD99	0.087258	0	CD99_CD99	CD99 - CD99	CD99
T Cells_Tem	VascularECs_Arterial EC	CD99	CD99	0.0865609	0	CD99_CD99	CD99 - CD99	CD99
Myeloid Cells_cDC1	VascularECs_Venular EC	APP	CD74	0.0864717	0	APP_CD74	APP - CD74	APP
B Cells_Naïve B	VascularECs_Capillary EC	SELL	CD34	0.0864582	0	SELL_CD34	SELL - CD34	SELL
T Cells_Th1-like	VascularECs_Arterial EC	CD99	CD99	0.0863718	0	CD99_CD99	CD99 - CD99	CD99
T Cells_Teff	VascularECs_Arterial EC	CD99	CD99	0.0861051	0	CD99_CD99	CD99 - CD99	CD99
Myeloid Cells_CXCL10+inflam Mac	VascularECs_Capillary EC	VEGFA	FLT1	0.085956	0	VEGFA_VEGFR1	VEGFA - VEGFR1	VEGF
NK/NKT Cells_CD56bright NK	VascularECs_Capillary EC	SELL	CD34	0.0847959	0	SELL_CD34	SELL - CD34	SELL
T Cells_Trm	VascularECs_Arterial EC	CD99	CD99	0.0843141	0	CD99_CD99	CD99 - CD99	CD99
T Cells_γδT	VascularECs_Arterial EC	CD99	CD99	0.084085	0	CD99_CD99	CD99 - CD99	CD99
B Cells_Naïve B	VascularECs_Capillary EC	SELL	PODXL	0.0837506	0	SELL_PODXL	SELL - PODXL	SELL
Myeloid Cells_Neutrophils	VascularECs_Venular EC	NAMPT	ITGA5_ITGB1	0.0834833	0	NAMPT_ITGA5_ITGB1	NAMPT - (ITGA5+ITGB1)	VISFATIN
NK/NKT Cells_NKT	VascularECs_Venular EC	CD99	CD99	0.0833107	0	CD99_CD99	CD99 - CD99	CD99
Myeloid Cells_cDC1	VascularECs_Capillary EC	APP	CD74	0.0832675	0	APP_CD74	APP - CD74	APP
B Cells_CD11c+ atypical memory B	VascularECs_Arterial EC	SELL	CD34	0.0832451	0	SELL_CD34	SELL - CD34	SELL
Myeloid Cells_CXCL10+inflam Mac	VascularECs_Capillary EC	VEGFA	FLT1_KDR	0.0832095	0	VEGFA_VEGFR1R2	VEGFA - VEGFR1R2	VEGF
NK/NKT Cells_CD56bright NK	VascularECs_Capillary EC	SELL	PODXL	0.0821357	0	SELL_PODXL	SELL - PODXL	SELL
Myeloid Cells_Neutrophils	VascularECs_Arterial EC	SELL	CD34	0.0819514	0	SELL_CD34	SELL - CD34	SELL
Myeloid Cells_pDC	VascularECs_Capillary EC	VEGFB	FLT1	0.0817593	0	VEGFB_VEGFR1	VEGFB - VEGFR1	VEGF
Fibroblasts_PTN+	VascularECs_Capillary EC	LAMA2	ITGA1_ITGB1	0.0817107	0	LAMA2_ITGA1_ITGB1	LAMA2 - (ITGA1+ITGB1)	LAMININ
B Cells_Germinal center (GC) B	VascularECs_Capillary EC	SELL	CD34	0.0814575	0	SELL_CD34	SELL - CD34	SELL
NK/NKT Cells_CD56dim NK	VascularECs_Venular EC	CD99	CD99	0.0813891	0	CD99_CD99	CD99 - CD99	CD99
T Cells_Tfh	VascularECs_Arterial EC	CD99	CD99	0.0804791	0	CD99_CD99	CD99 - CD99	CD99
T Cells_GZMK+ Tex	VascularECs_Venular EC	CD99	CD99	0.0802437	0	CD99_CD99	CD99 - CD99	CD99
T Cells_Tem	VascularECs_Venular EC	CD99	CD99	0.0795978	0	CD99_CD99	CD99 - CD99	CD99
T Cells_Th1-like	VascularECs_Venular EC	CD99	CD99	0.0794225	0	CD99_CD99	CD99 - CD99	CD99
Myeloid Cells_PVM	VascularECs_Venular EC	CCL2	ACKR1	0.0793124	0	CCL2_ACKR1	CCL2 - ACKR1	CCL
T Cells_Teff	VascularECs_Venular EC	CD99	CD99	0.0791755	0	CD99_CD99	CD99 - CD99	CD99
B Cells_Germinal center (GC) B	VascularECs_Capillary EC	SELL	PODXL	0.078893	0	SELL_PODXL	SELL - PODXL	SELL
B Cells_Naïve B	VascularECs_Arterial EC	SELL	CD34	0.0783394	0	SELL_CD34	SELL - CD34	SELL
T Cells_Trm	VascularECs_Venular EC	CD99	CD99	0.0775164	0	CD99_CD99	CD99 - CD99	CD99
B Cells_Memory B2	VascularECs_Arterial EC	SELL	PODXL	0.0773459	0	SELL_PODXL	SELL - PODXL	SELL
T Cells_γδT	VascularECs_Venular EC	CD99	CD99	0.0773042	0	CD99_CD99	CD99 - CD99	CD99
Fibroblasts_PI16+	VascularECs_Capillary EC	COL6A1	ITGA1_ITGB1	0.0769271	0	COL6A1_ITGA1_ITGB1	COL6A1 - (ITGA1+ITGB1)	COLLAGEN
NK/NKT Cells_CD56bright NK	VascularECs_Arterial EC	SELL	CD34	0.07682	0	SELL_CD34	SELL - CD34	SELL
TFCs_F0	VascularECs_Capillary EC	VEGFA	KDR	0.0762093	0	VEGFA_VEGFR2	VEGFA - VEGFR2	VEGF
T Cells_Tph	VascularECs_Arterial EC	CD99	CD99	0.0761272	0	CD99_CD99	CD99 - CD99	CD99
Fibroblasts_PTN+	VascularECs_Arterial EC	COL1A2	ITGA9_ITGB1	0.0754829	0	COL1A2_ITGA9_ITGB1	COL1A2 - (ITGA9+ITGB1)	COLLAGEN
Fibroblasts_PI16+	VascularECs_Arterial EC	COL6A2	ITGA9_ITGB1	0.0753878	0	COL6A2_ITGA9_ITGB1	COL6A2 - (ITGA9+ITGB1)	COLLAGEN
VascularECs_Venular EC	VascularECs_Capillary EC	PTPRM	PTPRM	0.0750055	0	PTPRM_PTPRM	PTPRM - PTPRM	PTPRM
VascularECs_Capillary EC	VascularECs_Venular EC	PTPRM	PTPRM	0.0750055	0	PTPRM_PTPRM	PTPRM - PTPRM	PTPRM
VascularECs_Capillary EC	VascularECs_Arterial EC	PTPRM	PTPRM	0.0742312	0	PTPRM_PTPRM	PTPRM - PTPRM	PTPRM
VascularECs_Arterial EC	VascularECs_Capillary EC	PTPRM	PTPRM	0.0742312	0	PTPRM_PTPRM	PTPRM - PTPRM	PTPRM
T Cells_Tfh	VascularECs_Venular EC	CD99	CD99	0.0739656	0	CD99_CD99	CD99 - CD99	CD99
B Cells_Germinal center (GC) B	VascularECs_Arterial EC	SELL	CD34	0.0737703	0	SELL_CD34	SELL - CD34	SELL
Mural Cells_M0	VascularECs_Capillary EC	COL6A2	ITGA1_ITGB1	0.0722549	0	COL6A2_ITGA1_ITGB1	COL6A2 - (ITGA1+ITGB1)	COLLAGEN
Myeloid Cells_CD14+ Mo	VascularECs_Arterial EC	PECAM1	PECAM1	0.0712915	0	PECAM1_PECAM1	PECAM1 - PECAM1	PECAM1
TFCs_F1	VascularECs_Capillary EC	VEGFA	KDR	0.0710825	0	VEGFA_VEGFR2	VEGFA - VEGFR2	VEGF
Fibroblasts_PI16+	VascularECs_Venular EC	COL1A2	ITGA9_ITGB1	0.0708343	0	COL1A2_ITGA9_ITGB1	COL1A2 - (ITGA9+ITGB1)	COLLAGEN
VascularECs_Arterial EC	VascularECs_Arterial EC	CD46	JAG1	0.0706143	0	CD46_JAG1	CD46 - JAG1	CD46
Mural Cells_M0	VascularECs_Capillary EC	COL4A1	ITGA1_ITGB1	0.0700934	0	COL4A1_ITGA1_ITGB1	COL4A1 - (ITGA1+ITGB1)	COLLAGEN
Myeloid Cells_CD14+ Mo	VascularECs_Venular EC	PECAM1	PECAM1	0.0699446	0	PECAM1_PECAM1	PECAM1 - PECAM1	PECAM1
T Cells_Tph	VascularECs_Venular EC	CD99	CD99	0.0699391	0	CD99_CD99	CD99 - CD99	CD99
Mural Cells_M0	VascularECs_Capillary EC	COL4A2	ITGA1_ITGB1	0.0698547	0	COL4A2_ITGA1_ITGB1	COL4A2 - (ITGA1+ITGB1)	COLLAGEN
NK/NKT Cells_trNK	VascularECs_Arterial EC	CD99	CD99	0.0695843	0	CD99_CD99	CD99 - CD99	CD99
B Cells_Germinal center (GC) B	VascularECs_Arterial EC	CD99	CD99	0.0690167	0.02	CD99_CD99	CD99 - CD99	CD99
Mural Cells_M0	VascularECs_Capillary EC	COL1A2	ITGA1_ITGB1	0.0681519	0	COL1A2_ITGA1_ITGB1	COL1A2 - (ITGA1+ITGB1)	COLLAGEN
T Cells_Tex	VascularECs_Arterial EC	CD99	CD99	0.067177	0	CD99_CD99	CD99 - CD99	CD99
Myeloid Cells_CD14+ Mo	VascularECs_Capillary EC	PECAM1	PECAM1	0.0651246	0	PECAM1_PECAM1	PECAM1 - PECAM1	PECAM1
T Cells_Treg	VascularECs_Arterial EC	CD99	CD99	0.0648936	0	CD99_CD99	CD99 - CD99	CD99
Fibroblasts_PTN+	VascularECs_Arterial EC	COL6A2	ITGA9_ITGB1	0.0648836	0	COL6A2_ITGA9_ITGB1	COL6A2 - (ITGA9+ITGB1)	COLLAGEN
T Cells_Th17-like	VascularECs_Arterial EC	CD99	CD99	0.0645039	0	CD99_CD99	CD99 - CD99	CD99
Myeloid Cells_pDC	VascularECs_Arterial EC	CD99	CD99	0.0644775	0	CD99_CD99	CD99 - CD99	CD99
NK/NKT Cells_trNK	VascularECs_Venular EC	CD99	CD99	0.0638913	0	CD99_CD99	CD99 - CD99	CD99
Fibroblasts_PI16+	VascularECs_Capillary EC	FLRT2	ADGRL2	0.0637473	0	FLRT2_ADGRL2	FLRT2 - ADGRL2	ADGRL
Myeloid Cells_CXCL10+inflam Mac	VascularECs_Capillary EC	VEGFA	KDR	0.0635193	0	VEGFA_VEGFR2	VEGFA - VEGFR2	VEGF
B Cells_Germinal center (GC) B	VascularECs_Venular EC	CD99	CD99	0.063367	0.03	CD99_CD99	CD99 - CD99	CD99
VascularECs_Capillary EC	VascularECs_Capillary EC	COL4A2	ITGA1_ITGB1	0.0631182	0	COL4A2_ITGA1_ITGB1	COL4A2 - (ITGA1+ITGB1)	COLLAGEN
Fibroblasts_PTN+	VascularECs_Arterial EC	CD99	CD99	0.0630485	0	CD99_CD99	CD99 - CD99	CD99
VascularECs_Capillary EC	VascularECs_Capillary EC	PTPRM	PTPRM	0.0628381	0	PTPRM_PTPRM	PTPRM - PTPRM	PTPRM
Fibroblasts_PI16+	VascularECs_Arterial EC	COL1A1	ITGA9_ITGB1	0.0626507	0	COL1A1_ITGA9_ITGB1	COL1A1 - (ITGA9+ITGB1)	COLLAGEN
Fibroblasts_PI16+	VascularECs_Capillary EC	COL6A3	ITGA1_ITGB1	0.0625115	0	COL6A3_ITGA1_ITGB1	COL6A3 - (ITGA1+ITGB1)	COLLAGEN
VascularECs_Arterial EC	VascularECs_Arterial EC	CD99	CD99	0.0624306	0	CD99_CD99	CD99 - CD99	CD99
VascularECs_Venular EC	VascularECs_Arterial EC	ESAM	ESAM	0.0623159	0	ESAM_ESAM	ESAM - ESAM	ESAM
VascularECs_Arterial EC	VascularECs_Venular EC	ESAM	ESAM	0.0623159	0	ESAM_ESAM	ESAM - ESAM	ESAM
T Cells_Tex	VascularECs_Venular EC	CD99	CD99	0.0616679	0	CD99_CD99	CD99 - CD99	CD99
Myeloid Cells_CD14+ Mo	VascularECs_Arterial EC	NAMPT	ITGA5_ITGB1	0.0611616	0	NAMPT_ITGA5_ITGB1	NAMPT - (ITGA5+ITGB1)	VISFATIN
Myeloid Cells_Neutrophils	VascularECs_Capillary EC	OSM	LIFR_IL6ST	0.0609524	0	OSM_LIFR_IL6ST	OSM - (LIFR+IL6ST)	OSM
Mural Cells_M1	VascularECs_Arterial EC	ESAM	ESAM	0.0602503	0	ESAM_ESAM	ESAM - ESAM	ESAM
Fibroblasts_PTN+	VascularECs_Capillary EC	COL6A3	ITGA1_ITGB1	0.0600608	0	COL6A3_ITGA1_ITGB1	COL6A3 - (ITGA1+ITGB1)	COLLAGEN
T Cells_CD8 naïve	VascularECs_Arterial EC	CD99	CD99	0.0596468	0	CD99_CD99	CD99 - CD99	CD99
Myeloid Cells_CD16+ Mo	VascularECs_Arterial EC	NAMPT	ITGA5_ITGB1	0.059607	0	NAMPT_ITGA5_ITGB1	NAMPT - (ITGA5+ITGB1)	VISFATIN
T Cells_Treg	VascularECs_Venular EC	CD99	CD99	0.0595598	0	CD99_CD99	CD99 - CD99	CD99
T Cells_Th17-like	VascularECs_Venular EC	CD99	CD99	0.0592001	0	CD99_CD99	CD99 - CD99	CD99
Fibroblasts_PTN+	VascularECs_Venular EC	COL1A2	ITGA9_ITGB1	0.0591953	0	COL1A2_ITGA9_ITGB1	COL1A2 - (ITGA9+ITGB1)	COLLAGEN
Myeloid Cells_pDC	VascularECs_Venular EC	CD99	CD99	0.0591757	0	CD99_CD99	CD99 - CD99	CD99
Fibroblasts_PI16+	VascularECs_Venular EC	COL6A2	ITGA9_ITGB1	0.0591194	0	COL6A2_ITGA9_ITGB1	COL6A2 - (ITGA9+ITGB1)	COLLAGEN
Mural Cells_M0	VascularECs_Arterial EC	CD99	CD99	0.0583584	0	CD99_CD99	CD99 - CD99	CD99
Fibroblasts_PI16+	VascularECs_Arterial EC	TNXB	ITGA9_ITGB1	0.0582559	0	TNXB_ITGA9_ITGB1	TNXB - (ITGA9+ITGB1)	TENASCIN
Fibroblasts_PTN+	VascularECs_Venular EC	CD99	CD99	0.0578569	0	CD99_CD99	CD99 - CD99	CD99
VascularECs_Capillary EC	VascularECs_Capillary EC	COL4A1	ITGA1_ITGB1	0.0574901	0	COL4A1_ITGA1_ITGB1	COL4A1 - (ITGA1+ITGB1)	COLLAGEN
VascularECs_Venular EC	VascularECs_Arterial EC	CD99	CD99	0.0572868	0	CD99_CD99	CD99 - CD99	CD99
VascularECs_Arterial EC	VascularECs_Venular EC	CD99	CD99	0.0572868	0	CD99_CD99	CD99 - CD99	CD99
Fibroblasts_PTN+	VascularECs_Arterial EC	LAMA2	ITGA9_ITGB1	0.0571998	0	LAMA2_ITGA9_ITGB1	LAMA2 - (ITGA9+ITGB1)	LAMININ
B Cells_Memory B2	VascularECs_Capillary EC	SELL	CD34	0.0571109	0	SELL_CD34	SELL - CD34	SELL
Fibroblasts_PI16+	VascularECs_Arterial EC	FN1	ITGA5_ITGB1	0.0561287	0	FN1_ITGA5_ITGB1	FN1 - (ITGA5+ITGB1)	FN1
Myeloid Cells_TCR+ Mac	VascularECs_Arterial EC	CD99	CD99	0.0555478	0	CD99_CD99	CD99 - CD99	CD99
Myeloid Cells_CD14+ Mo	VascularECs_Venular EC	NAMPT	ITGA5_ITGB1	0.0555261	0	NAMPT_ITGA5_ITGB1	NAMPT - (ITGA5+ITGB1)	VISFATIN
B Cells_Memory B2	VascularECs_Capillary EC	SELL	PODXL	0.0552668	0	SELL_PODXL	SELL - PODXL	SELL
Fibroblasts_PTN+	VascularECs_Capillary EC	LAMA2	ITGA6_ITGB1	0.054959	0	LAMA2_ITGA6_ITGB1	LAMA2 - (ITGA6+ITGB1)	LAMININ
B Cells_Memory B2	VascularECs_Arterial EC	CD99	CD99	0.0547504	0	CD99_CD99	CD99 - CD99	CD99
T Cells_CD8 naïve	VascularECs_Venular EC	CD99	CD99	0.054719	0	CD99_CD99	CD99 - CD99	CD99
B Cells_Germinal center (GC) B	VascularECs_Arterial EC	CD46	JAG1	0.0544981	0	CD46_JAG1	CD46 - JAG1	CD46
Mural Cells_M1	VascularECs_Arterial EC	CD99	CD99	0.0544832	0	CD99_CD99	CD99 - CD99	CD99
Fibroblasts_PTN+	VascularECs_Capillary EC	COL1A1	ITGA1_ITGB1	0.0544812	0	COL1A1_ITGA1_ITGB1	COL1A1 - (ITGA1+ITGB1)	COLLAGEN
VascularECs_Venular EC	VascularECs_Capillary EC	ESAM	ESAM	0.0544362	0	ESAM_ESAM	ESAM - ESAM	ESAM
VascularECs_Capillary EC	VascularECs_Venular EC	ESAM	ESAM	0.0544362	0	ESAM_ESAM	ESAM - ESAM	ESAM
Myeloid Cells_cDC2	VascularECs_Arterial EC	CD99	CD99	0.0543174	0	CD99_CD99	CD99 - CD99	CD99
Fibroblasts_PTN+	VascularECs_Capillary EC	COL6A1	ITGA1_ITGB1	0.0541816	0	COL6A1_ITGA1_ITGB1	COL6A1 - (ITGA1+ITGB1)	COLLAGEN
Myeloid Cells_CD16+ Mo	VascularECs_Venular EC	NAMPT	ITGA5_ITGB1	0.0541065	0	NAMPT_ITGA5_ITGB1	NAMPT - (ITGA5+ITGB1)	VISFATIN
Fibroblasts_PTN+	VascularECs_Arterial EC	LAMA2	ITGA6_ITGB1	0.0540089	0	LAMA2_ITGA6_ITGB1	LAMA2 - (ITGA6+ITGB1)	LAMININ
Fibroblasts_PI16+	VascularECs_Arterial EC	COL6A1	ITGA9_ITGB1	0.0537671	0	COL6A1_ITGA9_ITGB1	COL6A1 - (ITGA9+ITGB1)	COLLAGEN
Mural Cells_M0	VascularECs_Venular EC	CD99	CD99	0.053531	0	CD99_CD99	CD99 - CD99	CD99
T Cells_CD4 naïve	VascularECs_Arterial EC	CD99	CD99	0.0534563	0	CD99_CD99	CD99 - CD99	CD99
VascularECs_Venular EC	VascularECs_Venular EC	JAM2	JAM2	0.0531643	0	JAM2_JAM2	JAM2 - JAM2	JAM
Mural Cells_M1	VascularECs_Capillary EC	ESAM	ESAM	0.0526171	0	ESAM_ESAM	ESAM - ESAM	ESAM
VascularECs_Venular EC	VascularECs_Venular EC	CD99	CD99	0.0525431	0	CD99_CD99	CD99 - CD99	CD99
Myeloid Cells_PVM	VascularECs_Arterial EC	CD99	CD99	0.0523546	0	CD99_CD99	CD99 - CD99	CD99
Myeloid Cells_Neutrophils	VascularECs_Arterial EC	PECAM1	PECAM1	0.0523404	0	PECAM1_PECAM1	PECAM1 - PECAM1	PECAM1
Mural Cells_M0	VascularECs_Capillary EC	COL6A1	ITGA1_ITGB1	0.0521347	0	COL6A1_ITGA1_ITGB1	COL6A1 - (ITGA1+ITGB1)	COLLAGEN
TFCs_F0	VascularECs_Capillary EC	PGF	FLT1	0.0516757	0	PGF_VEGFR1	PGF - VEGFR1	VEGF
VascularECs_Venular EC	VascularECs_Arterial EC	JAM2	JAM2	0.0516544	0	JAM2_JAM2	JAM2 - JAM2	JAM
VascularECs_Arterial EC	VascularECs_Venular EC	JAM2	JAM2	0.0516544	0	JAM2_JAM2	JAM2 - JAM2	JAM
B Cells_Memory B2	VascularECs_Arterial EC	SELL	CD34	0.0515923	0	SELL_CD34	SELL - CD34	SELL
Myeloid Cells_Neutrophils	VascularECs_Venular EC	PECAM1	PECAM1	0.0513317	0	PECAM1_PECAM1	PECAM1 - PECAM1	PECAM1
Fibroblasts_PTN+	VascularECs_Venular EC	LAMA2	ITGA6_ITGB1	0.0510181	0	LAMA2_ITGA6_ITGB1	LAMA2 - (ITGA6+ITGB1)	LAMININ
Myeloid Cells_TCR+ Mac	VascularECs_Venular EC	CD99	CD99	0.0509403	0	CD99_CD99	CD99 - CD99	CD99
Fibroblasts_PI16+	VascularECs_Venular EC	FN1	ITGA5_ITGB1	0.0509318	0	FN1_ITGA5_ITGB1	FN1 - (ITGA5+ITGB1)	FN1
Fibroblasts_PTN+	VascularECs_Venular EC	COL6A2	ITGA9_ITGB1	0.0507575	0	COL6A2_ITGA9_ITGB1	COL6A2 - (ITGA9+ITGB1)	COLLAGEN
NK/NKT Cells_CD56bright NK	VascularECs_Arterial EC	CD99	CD99	0.0507533	0	CD99_CD99	CD99 - CD99	CD99
Mural Cells_M0	VascularECs_Capillary EC	LAMA4	ITGA1_ITGB1	0.0507414	0	LAMA4_ITGA1_ITGB1	LAMA4 - (ITGA1+ITGB1)	LAMININ
T Cells_Tfh	VascularECs_Venular EC	CXCL13	ACKR1	0.0505415	0	CXCL13_ACKR1	CXCL13 - ACKR1	CXCL
Mural Cells_M0	VascularECs_Arterial EC	COL6A2	ITGA9_ITGB1	0.0504246	0	COL6A2_ITGA9_ITGB1	COL6A2 - (ITGA9+ITGB1)	COLLAGEN
Mural Cells_M1	VascularECs_Capillary EC	COL6A2	ITGA1_ITGB1	0.0503441	0	COL6A2_ITGA1_ITGB1	COL6A2 - (ITGA1+ITGB1)	COLLAGEN
B Cells_Memory B2	VascularECs_Venular EC	CD99	CD99	0.0502055	0	CD99_CD99	CD99 - CD99	CD99
VascularECs_Arterial EC	VascularECs_Arterial EC	JAM2	JAM2	0.0501851	0	JAM2_JAM2	JAM2 - JAM2	JAM
Mural Cells_M1	VascularECs_Venular EC	CD99	CD99	0.0499593	0	CD99_CD99	CD99 - CD99	CD99
Mural Cells_M0	VascularECs_Capillary EC	COL6A3	ITGA1_ITGB1	0.0498696	0	COL6A3_ITGA1_ITGB1	COL6A3 - (ITGA1+ITGB1)	COLLAGEN
Myeloid Cells_cDC2	VascularECs_Venular EC	CD99	CD99	0.0498066	0	CD99_CD99	CD99 - CD99	CD99
TFCs_F0	VascularECs_Arterial EC	ESAM	ESAM	0.0496779	0	ESAM_ESAM	ESAM - ESAM	ESAM
T Cells_CD4 naïve	VascularECs_Venular EC	CD99	CD99	0.0490133	0	CD99_CD99	CD99 - CD99	CD99
Fibroblasts_PI16+	VascularECs_Venular EC	COL1A1	ITGA9_ITGB1	0.0489853	0	COL1A1_ITGA9_ITGB1	COL1A1 - (ITGA9+ITGB1)	COLLAGEN
Mural Cells_M0	VascularECs_Arterial EC	COL4A1	ITGA9_ITGB1	0.0488818	0	COL4A1_ITGA9_ITGB1	COL4A1 - (ITGA9+ITGB1)	COLLAGEN
Mural Cells_M0	VascularECs_Arterial EC	COL4A2	ITGA9_ITGB1	0.0487116	0	COL4A2_ITGA9_ITGB1	COL4A2 - (ITGA9+ITGB1)	COLLAGEN
Fibroblasts_PI16+	VascularECs_Capillary EC	LAMA2	ITGA1_ITGB1	0.0482026	0	LAMA2_ITGA1_ITGB1	LAMA2 - (ITGA1+ITGB1)	LAMININ
Myeloid Cells_cDC2	VascularECs_Venular EC	CXCL8	ACKR1	0.0481579	0	CXCL8_ACKR1	CXCL8 - ACKR1	CXCL
Myeloid Cells_PVM	VascularECs_Venular EC	CD99	CD99	0.0479985	0	CD99_CD99	CD99 - CD99	CD99
Myeloid Cells_Neutrophils	VascularECs_Capillary EC	PECAM1	PECAM1	0.0477286	0	PECAM1_PECAM1	PECAM1 - PECAM1	PECAM1
Mural Cells_M0	VascularECs_Arterial EC	COL1A2	ITGA9_ITGB1	0.0474978	0	COL1A2_ITGA9_ITGB1	COL1A2 - (ITGA9+ITGB1)	COLLAGEN
Fibroblasts_PI16+	VascularECs_Arterial EC	FN1	ITGAV_ITGB1	0.046931	0	FN1_ITGAV_ITGB1	FN1 - (ITGAV+ITGB1)	FN1
TFCs_F0	VascularECs_Venular EC	VEGFA	FLT1	0.046787	0	VEGFA_VEGFR1	VEGFA - VEGFR1	VEGF
Myeloid Cells_CD14+ Mo	VascularECs_Arterial EC	CD99	CD99	0.046741	0	CD99_CD99	CD99 - CD99	CD99
NK/NKT Cells_CD56bright NK	VascularECs_Venular EC	CD99	CD99	0.0465239	0	CD99_CD99	CD99 - CD99	CD99
Fibroblasts_PI16+	VascularECs_Venular EC	TNXB	ITGA9_ITGB1	0.0455025	0	TNXB_ITGA9_ITGB1	TNXB - (ITGA9+ITGB1)	TENASCIN
Myeloid Cells_PVM	VascularECs_Venular EC	CXCL8	ACKR1	0.0452724	0	CXCL8_ACKR1	CXCL8 - ACKR1	CXCL
B Cells_CD11c+ atypical memory B	VascularECs_Capillary EC	SEMA7A	ITGB1_ITGA1	0.045236	0	SEMA7A_ITGB1_ITGA1	SEMA7A - (ITGB1+ITGA1)	SEMA7
Fibroblasts_PTN+	VascularECs_Venular EC	LAMA2	ITGA9_ITGB1	0.0446667	0	LAMA2_ITGA9_ITGB1	LAMA2 - (ITGA9+ITGB1)	LAMININ
Myeloid Cells_ELMO1+ Mac	VascularECs_Arterial EC	NAMPT	ITGA5_ITGB1	0.0446441	0	NAMPT_ITGA5_ITGB1	NAMPT - (ITGA5+ITGB1)	VISFATIN
T Cells_Tph	VascularECs_Venular EC	CXCL13	ACKR1	0.0445967	0	CXCL13_ACKR1	CXCL13 - ACKR1	CXCL
VascularECs_Capillary EC	VascularECs_Arterial EC	COL4A2	ITGA9_ITGB1	0.0439177	0	COL4A2_ITGA9_ITGB1	COL4A2 - (ITGA9+ITGB1)	COLLAGEN
Myeloid Cells_IL1B+inflam Mac	VascularECs_Arterial EC	CD99	CD99	0.0437669	0	CD99_CD99	CD99 - CD99	CD99
VascularECs_Arterial EC	VascularECs_Arterial EC	CDH5	CDH5	0.0436831	0	CDH5_CDH5	CDH5 - CDH5	CDH5
TFCs_F1	VascularECs_Venular EC	VEGFA	FLT1	0.0435463	0	VEGFA_VEGFR1	VEGFA - VEGFR1	VEGF
Fibroblasts_PI16+	VascularECs_Arterial EC	COL6A3	ITGA9_ITGB1	0.043487	0	COL6A3_ITGA9_ITGB1	COL6A3 - (ITGA9+ITGB1)	COLLAGEN
TFCs_F0	VascularECs_Capillary EC	ESAM	ESAM	0.0433224	0	ESAM_ESAM	ESAM - ESAM	ESAM
Myeloid Cells_CD14+ Mo	VascularECs_Venular EC	CD99	CD99	0.0428308	0	CD99_CD99	CD99 - CD99	CD99
T Cells_CD4 naïve	VascularECs_Arterial EC	SELL	PODXL	0.04271	0	SELL_PODXL	SELL - PODXL	SELL
Myeloid Cells_Neutrophils	VascularECs_Venular EC	OSM	OSMR_IL6ST	0.0424315	0	OSM_OSMR_IL6ST	OSM - (OSMR+IL6ST)	OSM
Myeloid Cells_TCR+ Mac	VascularECs_Venular EC	CXCL8	ACKR1	0.0423736	0	CXCL8_ACKR1	CXCL8 - ACKR1	CXCL
Fibroblasts_PI16+	VascularECs_Venular EC	COL6A1	ITGA9_ITGB1	0.0419526	0	COL6A1_ITGA9_ITGB1	COL6A1 - (ITGA9+ITGB1)	COLLAGEN
B Cells_Germinal center (GC) B	VascularECs_Capillary EC	SEMA7A	ITGB1_ITGA1	0.0418199	0	SEMA7A_ITGB1_ITGA1	SEMA7A - (ITGB1+ITGA1)	SEMA7
Fibroblasts_PTN+	VascularECs_Arterial EC	COL6A3	ITGA9_ITGB1	0.041749	0	COL6A3_ITGA9_ITGB1	COL6A3 - (ITGA9+ITGB1)	COLLAGEN
Fibroblasts_PI16+	VascularECs_Venular EC	VEGFB	FLT1	0.0414316	0	VEGFB_VEGFR1	VEGFB - VEGFR1	VEGF
Myeloid Cells_RTM	VascularECs_Venular EC	CCL2	ACKR1	0.0409781	0	CCL2_ACKR1	CCL2 - ACKR1	CCL
TFCs_F2	VascularECs_Capillary EC	VEGFA	FLT1	0.040861	0	VEGFA_VEGFR1	VEGFA - VEGFR1	VEGF
Myeloid Cells_LAMP3+ DC	VascularECs_Arterial EC	CD46	JAG1	0.0404923	0	CD46_JAG1	CD46 - JAG1	CD46
Myeloid Cells_ELMO1+ Mac	VascularECs_Venular EC	NAMPT	ITGA5_ITGB1	0.040465	0	NAMPT_ITGA5_ITGB1	NAMPT - (ITGA5+ITGB1)	VISFATIN
Myeloid Cells_IL1B+inflam Mac	VascularECs_Venular EC	CD99	CD99	0.0400951	0	CD99_CD99	CD99 - CD99	CD99
VascularECs_Capillary EC	VascularECs_Arterial EC	COL4A1	ITGA9_ITGB1	0.0399287	0	COL4A1_ITGA9_ITGB1	COL4A1 - (ITGA9+ITGB1)	COLLAGEN
Myeloid Cells_MARCO+ Mac	VascularECs_Arterial EC	CD99	CD99	0.0398201	0	CD99_CD99	CD99 - CD99	CD99
TFCs_F0	VascularECs_Arterial EC	VEGFA	FLT1	0.0397722	0	VEGFA_VEGFR1	VEGFA - VEGFR1	VEGF
TFCs_F2	VascularECs_Capillary EC	VEGFA	FLT1_KDR	0.0394931	0	VEGFA_VEGFR1R2	VEGFA - VEGFR1R2	VEGF
Mural Cells_M0	VascularECs_Venular EC	COL6A2	ITGA9_ITGB1	0.0393141	0	COL6A2_ITGA9_ITGB1	COL6A2 - (ITGA9+ITGB1)	COLLAGEN
TFCs_F0	VascularECs_Venular EC	PTPRM	PTPRM	0.0391678	0	PTPRM_PTPRM	PTPRM - PTPRM	PTPRM
Myeloid Cells_PVM	VascularECs_Arterial EC	NAMPT	ITGA5_ITGB1	0.0391029	0	NAMPT_ITGA5_ITGB1	NAMPT - (ITGA5+ITGB1)	VISFATIN
Myeloid Cells_CD16+ Mo	VascularECs_Venular EC	CXCL2	ACKR1	0.0389289	0	CXCL2_ACKR1	CXCL2 - ACKR1	CXCL
Mural Cells_M1	VascularECs_Capillary EC	PGF	FLT1	0.038884	0	PGF_VEGFR1	PGF - VEGFR1	VEGF
Fibroblasts_PTN+	VascularECs_Capillary EC	LAMA4	ITGA1_ITGB1	0.0388348	0	LAMA4_ITGA1_ITGB1	LAMA4 - (ITGA1+ITGB1)	LAMININ
Myeloid Cells_CXCL10+inflam Mac	VascularECs_Venular EC	VEGFA	FLT1	0.0387906	0	VEGFA_VEGFR1	VEGFA - VEGFR1	VEGF
TFCs_F0	VascularECs_Arterial EC	PTPRM	PTPRM	0.0387479	0	PTPRM_PTPRM	PTPRM - PTPRM	PTPRM
Myeloid Cells_TCR+ Mac	VascularECs_Arterial EC	NAMPT	ITGA5_ITGB1	0.038457	0	NAMPT_ITGA5_ITGB1	NAMPT - (ITGA5+ITGB1)	VISFATIN
Myeloid Cells_CD14+ Mo	VascularECs_Venular EC	CXCL3	ACKR1	0.0383316	0	CXCL3_ACKR1	CXCL3 - ACKR1	CXCL
Mural Cells_M0	VascularECs_Venular EC	COL4A1	ITGA9_ITGB1	0.0380976	0	COL4A1_ITGA9_ITGB1	COL4A1 - (ITGA9+ITGB1)	COLLAGEN
Myeloid Cells_ELMO1+ Mac	VascularECs_Capillary EC	TENM4	ADGRL2	0.0379684	0	TENM4_ADGRL2	TENM4 - ADGRL2	ADGRL
Mural Cells_M0	VascularECs_Venular EC	COL4A2	ITGA9_ITGB1	0.0379634	0	COL4A2_ITGA9_ITGB1	COL4A2 - (ITGA9+ITGB1)	COLLAGEN
B Cells_Memory B1	VascularECs_Arterial EC	SELL	PODXL	0.0378377	0	SELL_PODXL	SELL - PODXL	SELL
Fibroblasts_PTN+	VascularECs_Arterial EC	COL1A1	ITGA9_ITGB1	0.0378021	0	COL1A1_ITGA9_ITGB1	COL1A1 - (ITGA9+ITGB1)	COLLAGEN
T Cells_CD8 naïve	VascularECs_Arterial EC	SELL	PODXL	0.0375947	0	SELL_PODXL	SELL - PODXL	SELL
Fibroblasts_PTN+	VascularECs_Arterial EC	COL6A1	ITGA9_ITGB1	0.0375906	0	COL6A1_ITGA9_ITGB1	COL6A1 - (ITGA9+ITGB1)	COLLAGEN
Myeloid Cells_CD14+ Mo	VascularECs_Capillary EC	VEGFA	FLT1	0.037028	0	VEGFA_VEGFR1	VEGFA - VEGFR1	VEGF
Mural Cells_M0	VascularECs_Venular EC	COL1A2	ITGA9_ITGB1	0.0370071	0	COL1A2_ITGA9_ITGB1	COL1A2 - (ITGA9+ITGB1)	COLLAGEN
TFCs_F1	VascularECs_Arterial EC	VEGFA	FLT1	0.0369985	0	VEGFA_VEGFR1	VEGFA - VEGFR1	VEGF
Myeloid Cells_pDC	VascularECs_Venular EC	VEGFB	FLT1	0.036804	0	VEGFB_VEGFR1	VEGFB - VEGFR1	VEGF
Myeloid Cells_MARCO+ Mac	VascularECs_Venular EC	CD99	CD99	0.0364668	0	CD99_CD99	CD99 - CD99	CD99
Myeloid Cells_RTM	VascularECs_Arterial EC	CD99	CD99	0.0364042	0	CD99_CD99	CD99 - CD99	CD99
Mural Cells_M0	VascularECs_Arterial EC	COL6A1	ITGA9_ITGB1	0.0361465	0	COL6A1_ITGA9_ITGB1	COL6A1 - (ITGA9+ITGB1)	COLLAGEN
VascularECs_Arterial EC	VascularECs_Capillary EC	VEGFC	KDR	0.0360642	0	VEGFC_VEGFR2	VEGFC - VEGFR2	VEGF
Fibroblasts_PI16+	VascularECs_Capillary EC	LAMB2	ITGA1_ITGB1	0.0359242	0	LAMB2_ITGA1_ITGB1	LAMB2 - (ITGA1+ITGB1)	LAMININ
Myeloid Cells_CD14+ Mo	VascularECs_Capillary EC	VEGFA	FLT1_KDR	0.0357837	0	VEGFA_VEGFR1R2	VEGFA - VEGFR1R2	VEGF
Myeloid Cells_PVM	VascularECs_Venular EC	NAMPT	ITGA5_ITGB1	0.0354232	0	NAMPT_ITGA5_ITGB1	NAMPT - (ITGA5+ITGB1)	VISFATIN
Mural Cells_M1	VascularECs_Capillary EC	COL4A2	ITGA1_ITGB1	0.0352521	0	COL4A2_ITGA1_ITGB1	COL4A2 - (ITGA1+ITGB1)	COLLAGEN
Fibroblasts_PI16+	VascularECs_Arterial EC	VEGFB	FLT1	0.0351901	0	VEGFB_VEGFR1	VEGFB - VEGFR1	VEGF
Mural Cells_M0	VascularECs_Arterial EC	LAMA4	ITGA9_ITGB1	0.0351647	0	LAMA4_ITGA9_ITGB1	LAMA4 - (ITGA9+ITGB1)	LAMININ
Fibroblasts_PTN+	VascularECs_Arterial EC	TNXB	ITGA9_ITGB1	0.03514	0	TNXB_ITGA9_ITGB1	TNXB - (ITGA9+ITGB1)	TENASCIN
B Cells_CD11c+ atypical memory B	VascularECs_Arterial EC	NAMPT	ITGA5_ITGB1	0.0349152	0	NAMPT_ITGA5_ITGB1	NAMPT - (ITGA5+ITGB1)	VISFATIN
Mural Cells_M1	VascularECs_Arterial EC	COL6A2	ITGA9_ITGB1	0.0348848	0	COL6A2_ITGA9_ITGB1	COL6A2 - (ITGA9+ITGB1)	COLLAGEN
Myeloid Cells_TCR+ Mac	VascularECs_Venular EC	NAMPT	ITGA5_ITGB1	0.0348359	0	NAMPT_ITGA5_ITGB1	NAMPT - (ITGA5+ITGB1)	VISFATIN
VascularECs_Capillary EC	VascularECs_Venular EC	CCL14	ACKR1	0.0346202	0	CCL14_ACKR1	CCL14 - ACKR1	CCL
Mural Cells_M0	VascularECs_Arterial EC	COL6A3	ITGA9_ITGB1	0.0345507	0	COL6A3_ITGA9_ITGB1	COL6A3 - (ITGA9+ITGB1)	COLLAGEN
VascularECs_Capillary EC	VascularECs_Venular EC	COL4A2	ITGA9_ITGB1	0.0341894	0	COL4A2_ITGA9_ITGB1	COL4A2 - (ITGA9+ITGB1)	COLLAGEN
Fibroblasts_PI16+	VascularECs_Venular EC	COL6A3	ITGA9_ITGB1	0.0338507	0	COL6A3_ITGA9_ITGB1	COL6A3 - (ITGA9+ITGB1)	COLLAGEN
Mural Cells_M0	VascularECs_Capillary EC	LAMA4	ITGA6_ITGB1	0.0337562	0	LAMA4_ITGA6_ITGB1	LAMA4 - (ITGA6+ITGB1)	LAMININ
TFCs_F2	VascularECs_Venular EC	CCL5	ACKR1	0.033571	0	CCL5_ACKR1	CCL5 - ACKR1	CCL
T Cells_CD4 naïve	VascularECs_Venular EC	CCL5	ACKR1	0.0334876	0	CCL5_ACKR1	CCL5 - ACKR1	CCL
Fibroblasts_PI16+	VascularECs_Arterial EC	LAMA2	ITGA9_ITGB1	0.0333778	0	LAMA2_ITGA9_ITGB1	LAMA2 - (ITGA9+ITGB1)	LAMININ
Myeloid Cells_CD16+ Mo	VascularECs_Venular EC	CXCL8	ACKR1	0.0333726	0	CXCL8_ACKR1	CXCL8 - ACKR1	CXCL
Myeloid Cells_RTM	VascularECs_Venular EC	CD99	CD99	0.0333285	0	CD99_CD99	CD99 - CD99	CD99
Mural Cells_M0	VascularECs_Arterial EC	LAMA4	ITGA6_ITGB1	0.0331598	0	LAMA4_ITGA6_ITGB1	LAMA4 - (ITGA6+ITGB1)	LAMININ
VascularECs_Venular EC	VascularECs_Venular EC	ESAM	ESAM	0.0330895	0	ESAM_ESAM	ESAM - ESAM	ESAM
Myeloid Cells_CXCL10+inflam Mac	VascularECs_Arterial EC	VEGFA	FLT1	0.0329333	0	VEGFA_VEGFR1	VEGFA - VEGFR1	VEGF
TFCs_F0	VascularECs_Capillary EC	PTPRM	PTPRM	0.0326091	0	PTPRM_PTPRM	PTPRM - PTPRM	PTPRM
Fibroblasts_PTN+	VascularECs_Venular EC	COL6A3	ITGA9_ITGB1	0.0324847	0	COL6A3_ITGA9_ITGB1	COL6A3 - (ITGA9+ITGB1)	COLLAGEN
Fibroblasts_PI16+	VascularECs_Capillary EC	ANGPTL1	ITGA1_ITGB1	0.032372	0	ANGPTL1_ITGA1_ITGB1	ANGPTL1 - (ITGA1+ITGB1)	ANGPTL
TFCs_F0	VascularECs_Venular EC	MIF	ACKR3	0.0321999	0	MIF_ACKR3	MIF - ACKR3	MIF
Fibroblasts_PI16+	VascularECs_Capillary EC	LAMC1	ITGA1_ITGB1	0.032188	0	LAMC1_ITGA1_ITGB1	LAMC1 - (ITGA1+ITGB1)	LAMININ
Fibroblasts_PI16+	VascularECs_Capillary EC	LAMA2	ITGA6_ITGB1	0.0320386	0	LAMA2_ITGA6_ITGB1	LAMA2 - (ITGA6+ITGB1)	LAMININ
Mural Cells_M1	VascularECs_Venular EC	ESAM	ESAM	0.0319597	0	ESAM_ESAM	ESAM - ESAM	ESAM
Myeloid Cells_MARCO+ Mac	VascularECs_Venular EC	Cholesterol-LIPA	RORA	0.0316687	0	Cholesterol-Cholesterol-LIPA_RORA	CHOLESTEROL-LIPA - RORA	Cholesterol
B Cells_CD11c+ atypical memory B	VascularECs_Venular EC	NAMPT	ITGA5_ITGB1	0.0316166	0	NAMPT_ITGA5_ITGB1	NAMPT - (ITGA5+ITGB1)	VISFATIN
Fibroblasts_PI16+	VascularECs_Arterial EC	LAMA2	ITGA6_ITGB1	0.0314715	0	LAMA2_ITGA6_ITGB1	LAMA2 - (ITGA6+ITGB1)	LAMININ
Mural Cells_M0	VascularECs_Venular EC	LAMA4	ITGA6_ITGB1	0.0312854	0	LAMA4_ITGA6_ITGB1	LAMA4 - (ITGA6+ITGB1)	LAMININ
Myeloid Cells_pDC	VascularECs_Arterial EC	VEGFB	FLT1	0.0312369	0	VEGFB_VEGFR1	VEGFB - VEGFR1	VEGF
T Cells_CD4 naïve	VascularECs_Capillary EC	SELL	CD34	0.0312296	0	SELL_CD34	SELL - CD34	SELL
VascularECs_Capillary EC	VascularECs_Venular EC	COL4A1	ITGA9_ITGB1	0.0310552	0	COL4A1_ITGA9_ITGB1	COL4A1 - (ITGA9+ITGB1)	COLLAGEN
TFCs_F0	VascularECs_Arterial EC	CD46	JAG1	0.0308869	0	CD46_JAG1	CD46 - JAG1	CD46
Myeloid Cells_RTM	VascularECs_Venular EC	CXCL8	ACKR1	0.0305025	0	CXCL8_ACKR1	CXCL8 - ACKR1	CXCL
T Cells_CD4 naïve	VascularECs_Capillary EC	SELL	PODXL	0.0301944	0	SELL_PODXL	SELL - PODXL	SELL
Myeloid Cells_pDC	VascularECs_Venular EC	SELL	CD34	0.0298987	0	SELL_CD34	SELL - CD34	SELL
TFCs_F2	VascularECs_Capillary EC	VEGFA	KDR	0.0298114	0	VEGFA_VEGFR2	VEGFA - VEGFR2	VEGF
Fibroblasts_PI16+	VascularECs_Venular EC	LAMA2	ITGA6_ITGB1	0.0296896	0	LAMA2_ITGA6_ITGB1	LAMA2 - (ITGA6+ITGB1)	LAMININ
B Cells_Germinal center (GC) B	VascularECs_Venular EC	MIF	ACKR3	0.0296294	0	MIF_ACKR3	MIF - ACKR3	MIF
Fibroblasts_PI16+	VascularECs_Capillary EC	LAMA4	ITGA1_ITGB1	0.029517	0	LAMA4_ITGA1_ITGB1	LAMA4 - (ITGA1+ITGB1)	LAMININ
Fibroblasts_PTN+	VascularECs_Venular EC	COL1A1	ITGA9_ITGB1	0.0293868	0	COL1A1_ITGA9_ITGB1	COL1A1 - (ITGA9+ITGB1)	COLLAGEN
Fibroblasts_PTN+	VascularECs_Venular EC	COL6A1	ITGA9_ITGB1	0.0292209	0	COL6A1_ITGA9_ITGB1	COL6A1 - (ITGA9+ITGB1)	COLLAGEN
Myeloid Cells_MARCO+ Mac	VascularECs_Arterial EC	NAMPT	ITGA5_ITGB1	0.0291171	0	NAMPT_ITGA5_ITGB1	NAMPT - (ITGA5+ITGB1)	VISFATIN
TFCs_F2	VascularECs_Venular EC	PTPRM	PTPRM	0.0287173	0	PTPRM_PTPRM	PTPRM - PTPRM	PTPRM
Myeloid Cells_CD14+ Mo	VascularECs_Arterial EC	SELL	PODXL	0.0287014	0	SELL_PODXL	SELL - PODXL	SELL
TFCs_F2	VascularECs_Arterial EC	PTPRM	PTPRM	0.0284061	0	PTPRM_PTPRM	PTPRM - PTPRM	PTPRM
Myeloid Cells_LAMP3+ DC	VascularECs_Venular EC	CCL17	ACKR1	0.028274	0	CCL17_ACKR1	CCL17 - ACKR1	CCL
Fibroblasts_PI16+	VascularECs_Capillary EC	CD99	CD99	0.028233	0	CD99_CD99	CD99 - CD99	CD99
T Cells_CD4 naïve	VascularECs_Arterial EC	SELL	CD34	0.0281373	0	SELL_CD34	SELL - CD34	SELL
Mural Cells_M0	VascularECs_Venular EC	COL6A1	ITGA9_ITGB1	0.028089	0	COL6A1_ITGA9_ITGB1	COL6A1 - (ITGA9+ITGB1)	COLLAGEN
Myeloid Cells_cDC2	VascularECs_Arterial EC	NAMPT	ITGA5_ITGB1	0.0279106	0	NAMPT_ITGA5_ITGB1	NAMPT - (ITGA5+ITGB1)	VISFATIN
B Cells_Memory B1	VascularECs_Capillary EC	SELL	CD34	0.0276292	0	SELL_CD34	SELL - CD34	SELL
Fibroblasts_PI16+	VascularECs_Capillary EC	SEMA3C	NRP1_NRP2	0.0274864	0	SEMA3C_NRP1_NRP2	SEMA3C - (NRP1+NRP2)	SEMA3
T Cells_CD8 naïve	VascularECs_Capillary EC	SELL	CD34	0.0274499	0	SELL_CD34	SELL - CD34	SELL
Myeloid Cells_pDC	VascularECs_Arterial EC	PECAM1	PECAM1	0.0274284	0	PECAM1_PECAM1	PECAM1 - PECAM1	PECAM1
TFCs_F0	VascularECs_Arterial EC	CD99	CD99	0.0273521	0	CD99_CD99	CD99 - CD99	CD99
Fibroblasts_PTN+	VascularECs_Venular EC	LAMA2	ITGA6_ITGB4	0.0273498	0	LAMA2_ITGA6_ITGB4	LAMA2 - (ITGA6+ITGB4)	LAMININ
Mural Cells_M0	VascularECs_Venular EC	LAMA4	ITGA9_ITGB1	0.0273198	0	LAMA4_ITGA9_ITGB1	LAMA4 - (ITGA9+ITGB1)	LAMININ
Fibroblasts_PTN+	VascularECs_Venular EC	TNXB	ITGA9_ITGB1	0.0273005	0	TNXB_ITGA9_ITGB1	TNXB - (ITGA9+ITGB1)	TENASCIN
Fibroblasts_PTN+	VascularECs_Venular EC	LAMA2	ADGRG6	0.0272626	0	LAMA2_ADGRG6	LAMA2 - ADGRG6	ADGRG
Myeloid Cells_Neutrophils	VascularECs_Arterial EC	CD46	JAG1	0.0271981	0	CD46_JAG1	CD46 - JAG1	CD46
Mural Cells_M1	VascularECs_Venular EC	COL6A2	ITGA9_ITGB1	0.0271006	0	COL6A2_ITGA9_ITGB1	COL6A2 - (ITGA9+ITGB1)	COLLAGEN
Myeloid Cells_Neutrophils	VascularECs_Arterial EC	OSM	LIFR_IL6ST	0.0270277	0	OSM_LIFR_IL6ST	OSM - (LIFR+IL6ST)	OSM
Myeloid Cells_CD14+ Mo	VascularECs_Capillary EC	VEGFA	KDR	0.0269857	0	VEGFA_VEGFR2	VEGFA - VEGFR2	VEGF
Myeloid Cells_pDC	VascularECs_Venular EC	PECAM1	PECAM1	0.0268861	0	PECAM1_PECAM1	PECAM1 - PECAM1	PECAM1
Mural Cells_M0	VascularECs_Venular EC	COL6A3	ITGA9_ITGB1	0.026839	0	COL6A3_ITGA9_ITGB1	COL6A3 - (ITGA9+ITGB1)	COLLAGEN
VascularECs_Arterial EC	VascularECs_Capillary EC	JAG1	NOTCH4	0.0268363	0	JAG1_NOTCH4	JAG1 - NOTCH4	NOTCH
Fibroblasts_PTN+	VascularECs_Arterial EC	LAMA4	ITGA9_ITGB1	0.02681	0	LAMA4_ITGA9_ITGB1	LAMA4 - (ITGA9+ITGB1)	LAMININ
Myeloid Cells_CXCL10+inflam Mac	VascularECs_Arterial EC	NAMPT	ITGA5_ITGB1	0.0267879	0	NAMPT_ITGA5_ITGB1	NAMPT - (ITGA5+ITGB1)	VISFATIN
B Cells_Memory B1	VascularECs_Capillary EC	SELL	PODXL	0.0267101	0	SELL_PODXL	SELL - PODXL	SELL
T Cells_CD8 naïve	VascularECs_Capillary EC	SELL	PODXL	0.0265366	0	SELL_PODXL	SELL - PODXL	SELL
Myeloid Cells_pDC	VascularECs_Venular EC	SELL	PODXL	0.0264915	0	SELL_PODXL	SELL - PODXL	SELL
Myeloid Cells_MARCO+ Mac	VascularECs_Venular EC	NAMPT	ITGA5_ITGB1	0.0263513	0	NAMPT_ITGA5_ITGB1	NAMPT - (ITGA5+ITGB1)	VISFATIN
T Cells_Treg	VascularECs_Venular EC	MIF	ACKR3	0.0262616	0	MIF_ACKR3	MIF - ACKR3	MIF
VascularECs_Venular EC	VascularECs_Arterial EC	JAM2	ITGAV_ITGB1	0.0262505	0	JAM2_ITGAV_ITGB1	JAM2 - (ITGAV+ITGB1)	JAM
B Cells_CD11c+ atypical memory B	VascularECs_Venular EC	SELL	CD34	0.0262321	0	SELL_CD34	SELL - CD34	SELL
TFCs_F0	VascularECs_Venular EC	ESAM	ESAM	0.0262131	0	ESAM_ESAM	ESAM - ESAM	ESAM
Fibroblasts_PI16+	VascularECs_Venular EC	LAMA2	ITGA9_ITGB1	0.0259209	0	LAMA2_ITGA9_ITGB1	LAMA2 - (ITGA9+ITGB1)	LAMININ
Myeloid Cells_Neutrophils	VascularECs_Venular EC	SELL	CD34	0.0257995	0	SELL_CD34	SELL - CD34	SELL
Fibroblasts_PTN+	VascularECs_Capillary EC	LAMA4	ITGA6_ITGB1	0.0257272	0	LAMA4_ITGA6_ITGB1	LAMA4 - (ITGA6+ITGB1)	LAMININ
VascularECs_Arterial EC	VascularECs_Arterial EC	JAM2	ITGAV_ITGB1	0.0254844	0	JAM2_ITGAV_ITGB1	JAM2 - (ITGAV+ITGB1)	JAM
Myeloid Cells_CXCL10+inflam Mac	VascularECs_Arterial EC	CD46	JAG1	0.0252985	0	CD46_JAG1	CD46 - JAG1	CD46
Fibroblasts_PTN+	VascularECs_Arterial EC	LAMA4	ITGA6_ITGB1	0.0252689	0	LAMA4_ITGA6_ITGB1	LAMA4 - (ITGA6+ITGB1)	LAMININ
Myeloid Cells_cDC2	VascularECs_Venular EC	NAMPT	ITGA5_ITGB1	0.0252565	0	NAMPT_ITGA5_ITGB1	NAMPT - (ITGA5+ITGB1)	VISFATIN
Myeloid Cells_TCR+ Mac	VascularECs_Arterial EC	PECAM1	PECAM1	0.0252343	0	PECAM1_PECAM1	PECAM1 - PECAM1	PECAM1
Mural Cells_M0	VascularECs_Arterial EC	FN1	ITGA5_ITGB1	0.0252253	0	FN1_ITGA5_ITGB1	FN1 - (ITGA5+ITGB1)	FN1
T Cells_Treg	VascularECs_Arterial EC	SELL	PODXL	0.0252027	0	SELL_PODXL	SELL - PODXL	SELL
Myeloid Cells_cDC1	VascularECs_Arterial EC	CD46	JAG1	0.0250596	0	CD46_JAG1	CD46 - JAG1	CD46
TFCs_F0	VascularECs_Venular EC	CD99	CD99	0.0250214	0	CD99_CD99	CD99 - CD99	CD99
Fibroblasts_PI16+	VascularECs_Capillary EC	SEMA3C	NRP1_PLXNA2	0.0249939	0	SEMA3C_NRP1_PLXNA2	SEMA3C - (NRP1+PLXNA2)	SEMA3
Myeloid Cells_PVM	VascularECs_Arterial EC	PECAM1	PECAM1	0.0249736	0	PECAM1_PECAM1	PECAM1 - PECAM1	PECAM1
Myeloid Cells_pDC	VascularECs_Capillary EC	PECAM1	PECAM1	0.0249538	0	PECAM1_PECAM1	PECAM1 - PECAM1	PECAM1
Myeloid Cells_PVM	VascularECs_Venular EC	CCL8	ACKR1	0.0249533	0	CCL8_ACKR1	CCL8 - ACKR1	CCL
NK/NKT Cells_trNK	VascularECs_Venular EC	MIF	ACKR3	0.0248937	0	MIF_ACKR3	MIF - ACKR3	MIF
B Cells_Memory B1	VascularECs_Arterial EC	SELL	CD34	0.0248842	0	SELL_CD34	SELL - CD34	SELL
Fibroblasts_PTN+	VascularECs_Arterial EC	LAMA2	ITGA6_ITGB4	0.0248158	0	LAMA2_ITGA6_ITGB4	LAMA2 - (ITGA6+ITGB4)	LAMININ
Fibroblasts_PI16+	VascularECs_Arterial EC	LAMB2	ITGA9_ITGB1	0.0247774	0	LAMB2_ITGA9_ITGB1	LAMB2 - (ITGA9+ITGB1)	LAMININ
Myeloid Cells_TCR+ Mac	VascularECs_Venular EC	PECAM1	PECAM1	0.0247344	0	PECAM1_PECAM1	PECAM1 - PECAM1	PECAM1
T Cells_CD8 naïve	VascularECs_Arterial EC	SELL	CD34	0.0247223	0	SELL_CD34	SELL - CD34	SELL
Myeloid Cells_cDC1	VascularECs_Venular EC	MIF	ACKR3	0.0247024	0	MIF_ACKR3	MIF - ACKR3	MIF
T Cells_γδT	VascularECs_Venular EC	MIF	ACKR3	0.0246014	0	MIF_ACKR3	MIF - ACKR3	MIF
B Cells_Naïve B	VascularECs_Venular EC	SELL	CD34	0.024596	0	SELL_CD34	SELL - CD34	SELL
Myeloid Cells_PVM	VascularECs_Venular EC	PECAM1	PECAM1	0.0244787	0	PECAM1_PECAM1	PECAM1 - PECAM1	PECAM1
T Cells_CX3CR1+ Teff	VascularECs_Capillary EC	CD99	CD99	0.0244741	0	CD99_CD99	CD99 - CD99	CD99
NK/NKT Cells_CD56bright NK	VascularECs_Venular EC	MIF	ACKR3	0.0244166	0	MIF_ACKR3	MIF - ACKR3	MIF
Mural Cells_M1	VascularECs_Arterial EC	COL4A2	ITGA9_ITGB1	0.0243085	0	COL4A2_ITGA9_ITGB1	COL4A2 - (ITGA9+ITGB1)	COLLAGEN
Myeloid Cells_CXCL10+inflam Mac	VascularECs_Venular EC	NAMPT	ITGA5_ITGB1	0.0242379	0	NAMPT_ITGA5_ITGB1	NAMPT - (ITGA5+ITGB1)	VISFATIN
NK/NKT Cells_CD56bright NK	VascularECs_Venular EC	SELL	CD34	0.0240918	0	SELL_CD34	SELL - CD34	SELL
B Cells_Memory B1	VascularECs_Venular EC	MIF	ACKR3	0.0240829	0	MIF_ACKR3	MIF - ACKR3	MIF
Fibroblasts_PI16+	VascularECs_Venular EC	CD34	SELP	0.0240344	0	CD34_SELP	CD34 - SELP	CD34
Myeloid Cells_IL1B+inflam Mac	VascularECs_Venular EC	TNF	TNFRSF1A	0.0240177	0	TNF_TNFRSF1A	TNF - TNFRSF1A	TNF
TFCs_F2	VascularECs_Capillary EC	PTPRM	PTPRM	0.023865	0	PTPRM_PTPRM	PTPRM - PTPRM	PTPRM
Fibroblasts_PTN+	VascularECs_Venular EC	LAMA4	ITGA6_ITGB1	0.0238296	0	LAMA4_ITGA6_ITGB1	LAMA4 - (ITGA6+ITGB1)	LAMININ
T Cells_Th1-like	VascularECs_Venular EC	MIF	ACKR3	0.0238136	0	MIF_ACKR3	MIF - ACKR3	MIF
Fibroblasts_PTN+	VascularECs_Capillary EC	VEGFB	FLT1	0.0237871	0	VEGFB_VEGFR1	VEGFB - VEGFR1	VEGF
Fibroblasts_PI16+	VascularECs_Capillary EC	LAMB2	ITGA6_ITGB1	0.0237747	0	LAMB2_ITGA6_ITGB1	LAMB2 - (ITGA6+ITGB1)	LAMININ
Myeloid Cells_ELMO1+ Mac	VascularECs_Venular EC	CXCL8	ACKR1	0.0233794	0	CXCL8_ACKR1	CXCL8 - ACKR1	CXCL
T Cells_CD4 naïve	VascularECs_Venular EC	MIF	ACKR3	0.0233734	0	MIF_ACKR3	MIF - ACKR3	MIF
Fibroblasts_PI16+	VascularECs_Arterial EC	LAMB2	ITGA6_ITGB1	0.0233504	0	LAMB2_ITGA6_ITGB1	LAMB2 - (ITGA6+ITGB1)	LAMININ
B Cells_Memory B2	VascularECs_Venular EC	MIF	ACKR3	0.0233153	0	MIF_ACKR3	MIF - ACKR3	MIF
Myeloid Cells_CXCL10+inflam Mac	VascularECs_Venular EC	MIF	ACKR3	0.0232479	0	MIF_ACKR3	MIF - ACKR3	MIF
B Cells_CD11c+ atypical memory B	VascularECs_Venular EC	SELL	PODXL	0.0232327	0	SELL_PODXL	SELL - PODXL	SELL
Mural Cells_M0	VascularECs_Venular EC	COL4A1	ADGRG6	0.023191	0	COL4A1_ADGRG6	COL4A1 - ADGRG6	ADGRG
T Cells_Tem	VascularECs_Venular EC	MIF	ACKR3	0.0231614	0	MIF_ACKR3	MIF - ACKR3	MIF
Mural Cells_M0	VascularECs_Venular EC	COL4A2	ADGRG6	0.0231081	0	COL4A2_ADGRG6	COL4A2 - ADGRG6	ADGRG
B Cells_Germinal center (GC) B	VascularECs_Venular EC	SELL	CD34	0.023083	0	SELL_CD34	SELL - CD34	SELL
Myeloid Cells_TCR+ Mac	VascularECs_Capillary EC	PECAM1	PECAM1	0.022953	0	PECAM1_PECAM1	PECAM1 - PECAM1	PECAM1
TFCs_F0	VascularECs_Venular EC	PGF	FLT1	0.0228502	0	PGF_VEGFR1	PGF - VEGFR1	VEGF
Myeloid Cells_Neutrophils	VascularECs_Venular EC	SELL	PODXL	0.0228483	0	SELL_PODXL	SELL - PODXL	SELL
NK/NKT Cells_NKT	VascularECs_Capillary EC	CD99	CD99	0.022842	0	CD99_CD99	CD99 - CD99	CD99
Mural Cells_M0	VascularECs_Venular EC	FN1	ITGA5_ITGB1	0.0228205	0	FN1_ITGA5_ITGB1	FN1 - (ITGA5+ITGB1)	FN1
Myeloid Cells_LAMP3+ DC	VascularECs_Venular EC	CXCL9	ACKR1	0.0227649	0	CXCL9_ACKR1	CXCL9 - ACKR1	CXCL
Myeloid Cells_PVM	VascularECs_Capillary EC	PECAM1	PECAM1	0.0227153	0	PECAM1_PECAM1	PECAM1 - PECAM1	PECAM1
T Cells_GZMK+ Tex	VascularECs_Venular EC	MIF	ACKR3	0.0226682	0	MIF_ACKR3	MIF - ACKR3	MIF
T Cells_Trm	VascularECs_Venular EC	MIF	ACKR3	0.0226074	0	MIF_ACKR3	MIF - ACKR3	MIF
TFCs_F2	VascularECs_Venular EC	MIF	ACKR3	0.0224768	0	MIF_ACKR3	MIF - ACKR3	MIF
TFCs_F1	VascularECs_Capillary EC	VEGFC	KDR	0.0224506	0	VEGFC_VEGFR2	VEGFC - VEGFR2	VEGF
Mural Cells_M0	VascularECs_Arterial EC	ESAM	ESAM	0.022425	0	ESAM_ESAM	ESAM - ESAM	ESAM
NK/NKT Cells_CD56dim NK	VascularECs_Capillary EC	CD99	CD99	0.0222812	0	CD99_CD99	CD99 - CD99	CD99
Myeloid Cells_pDC	VascularECs_Venular EC	SELPLG	SELP	0.0222528	0	SELPLG_SELP	SELPLG - SELP	SELPLG
Myeloid Cells_IL1B+inflam Mac	VascularECs_Arterial EC	NAMPT	ITGA5_ITGB1	0.0222223	0	NAMPT_ITGA5_ITGB1	NAMPT - (ITGA5+ITGB1)	VISFATIN
Fibroblasts_PI16+	VascularECs_Arterial EC	LAMC1	ITGA9_ITGB1	0.0221737	0	LAMC1_ITGA9_ITGB1	LAMC1 - (ITGA9+ITGB1)	LAMININ
Fibroblasts_PI16+	VascularECs_Venular EC	LAMB2	ITGA6_ITGB1	0.0220178	0	LAMB2_ITGA6_ITGB1	LAMB2 - (ITGA6+ITGB1)	LAMININ
VascularECs_Capillary EC	VascularECs_Arterial EC	CD46	JAG1	0.0220056	0	CD46_JAG1	CD46 - JAG1	CD46
VascularECs_Arterial EC	VascularECs_Venular EC	CXCL12	ACKR3	0.0219544	0	CXCL12_ACKR3	CXCL12 - ACKR3	CXCL
T Cells_GZMK+ Tex	VascularECs_Capillary EC	CD99	CD99	0.0219478	0.04	CD99_CD99	CD99 - CD99	CD99
Myeloid Cells_IL1B+inflam Mac	VascularECs_Arterial EC	FN1	ITGA5_ITGB1	0.0219047	0	FN1_ITGA5_ITGB1	FN1 - (ITGA5+ITGB1)	FN1
T Cells_CD8 naïve	VascularECs_Venular EC	MIF	ACKR3	0.0218459	0	MIF_ACKR3	MIF - ACKR3	MIF
Myeloid Cells_cDC2	VascularECs_Capillary EC	VEGFA	FLT1	0.0218411	0	VEGFA_VEGFR1	VEGFA - VEGFR1	VEGF
B Cells_Naïve B	VascularECs_Venular EC	SELL	PODXL	0.0217795	0	SELL_PODXL	SELL - PODXL	SELL
T Cells_Tem	VascularECs_Capillary EC	CD99	CD99	0.02176	0.03	CD99_CD99	CD99 - CD99	CD99
T Cells_Th1-like	VascularECs_Capillary EC	CD99	CD99	0.0217091	0	CD99_CD99	CD99 - CD99	CD99
T Cells_Teff	VascularECs_Capillary EC	CD99	CD99	0.0216374	0	CD99_CD99	CD99 - CD99	CD99
Myeloid Cells_cDC1	VascularECs_Arterial EC	NAMPT	ITGA5_ITGB1	0.0216193	0	NAMPT_ITGA5_ITGB1	NAMPT - (ITGA5+ITGB1)	VISFATIN
TFCs_F1	VascularECs_Capillary EC	TENM4	ADGRL2	0.0214744	0	TENM4_ADGRL2	TENM4 - ADGRL2	ADGRL
VascularECs_Capillary EC	VascularECs_Venular EC	CD34	SELP	0.0214608	0	CD34_SELP	CD34 - SELP	CD34
NK/NKT Cells_CD56bright NK	VascularECs_Venular EC	SELL	PODXL	0.0213317	0	SELL_PODXL	SELL - PODXL	SELL
Fibroblasts_PI16+	VascularECs_Capillary EC	LAMC1	ITGA6_ITGB1	0.0212742	0	LAMC1_ITGA6_ITGB1	LAMC1 - (ITGA6+ITGB1)	LAMININ
T Cells_Tfh	VascularECs_Arterial EC	SELL	PODXL	0.0211862	0	SELL_PODXL	SELL - PODXL	SELL
T Cells_Trm	VascularECs_Capillary EC	CD99	CD99	0.0211563	0	CD99_CD99	CD99 - CD99	CD99
Myeloid Cells_cDC2	VascularECs_Capillary EC	VEGFA	FLT1_KDR	0.0210959	0	VEGFA_VEGFR1R2	VEGFA - VEGFR1R2	VEGF
T Cells_γδT	VascularECs_Capillary EC	CD99	CD99	0.0210948	0	CD99_CD99	CD99 - CD99	CD99
Mural Cells_M0	VascularECs_Arterial EC	FN1	ITGAV_ITGB1	0.0209791	0	FN1_ITGAV_ITGB1	FN1 - (ITGAV+ITGB1)	FN1
Myeloid Cells_PVM	VascularECs_Venular EC	PTPRM	PTPRM	0.0209214	0.01	PTPRM_PTPRM	PTPRM - PTPRM	PTPRM
Myeloid Cells_CD14+ Mo	VascularECs_Capillary EC	SELL	CD34	0.0209043	0	SELL_CD34	SELL - CD34	SELL
Fibroblasts_PI16+	VascularECs_Arterial EC	LAMC1	ITGA6_ITGB1	0.0208935	0	LAMC1_ITGA6_ITGB1	LAMC1 - (ITGA6+ITGB1)	LAMININ
Fibroblasts_PTN+	VascularECs_Venular EC	PTPRM	PTPRM	0.0208722	0	PTPRM_PTPRM	PTPRM - PTPRM	PTPRM
T Cells_Tph	VascularECs_Venular EC	MIF	ACKR3	0.0208205	0	MIF_ACKR3	MIF - ACKR3	MIF
Fibroblasts_PTN+	VascularECs_Venular EC	LAMA4	ITGA9_ITGB1	0.0207888	0	LAMA4_ITGA9_ITGB1	LAMA4 - (ITGA9+ITGB1)	LAMININ
VascularECs_Capillary EC	VascularECs_Venular EC	COL4A2	ADGRG6	0.0207789	0	COL4A2_ADGRG6	COL4A2 - ADGRG6	ADGRG
Mural Cells_M1	VascularECs_Capillary EC	JAG1	NOTCH4	0.0207724	0	JAG1_NOTCH4	JAG1 - NOTCH4	NOTCH
Myeloid Cells_PVM	VascularECs_Arterial EC	PTPRM	PTPRM	0.0206929	0.01	PTPRM_PTPRM	PTPRM - PTPRM	PTPRM
Fibroblasts_PTN+	VascularECs_Arterial EC	PTPRM	PTPRM	0.0206443	0.01	PTPRM_PTPRM	PTPRM - PTPRM	PTPRM
B Cells_CD11c+ atypical memory B	VascularECs_Venular EC	MIF	ACKR3	0.0204661	0	MIF_ACKR3	MIF - ACKR3	MIF
B Cells_Germinal center (GC) B	VascularECs_Venular EC	SELL	PODXL	0.0204361	0	SELL_PODXL	SELL - PODXL	SELL
T Cells_Th17-like	VascularECs_Venular EC	MIF	ACKR3	0.0203555	0	MIF_ACKR3	MIF - ACKR3	MIF
Fibroblasts_PI16+	VascularECs_Arterial EC	LAMA4	ITGA9_ITGB1	0.0203163	0	LAMA4_ITGA9_ITGB1	LAMA4 - (ITGA9+ITGB1)	LAMININ
Fibroblasts_PTN+	VascularECs_Venular EC	FLRT2	ADGRL2	0.0202215	0	FLRT2_ADGRL2	FLRT2 - ADGRL2	ADGRL
Myeloid Cells_CD14+ Mo	VascularECs_Capillary EC	SELL	PODXL	0.0202043	0	SELL_PODXL	SELL - PODXL	SELL
Fibroblasts_PTN+	VascularECs_Capillary EC	ANGPTL1	ITGA1_ITGB1	0.0201956	0	ANGPTL1_ITGA1_ITGB1	ANGPTL1 - (ITGA1+ITGB1)	ANGPTL
Fibroblasts_PTN+	VascularECs_Venular EC	CXCL12	ACKR3	0.0201826	0	CXCL12_ACKR3	CXCL12 - ACKR3	CXCL
Myeloid Cells_IL1B+inflam Mac	VascularECs_Venular EC	NAMPT	ITGA5_ITGB1	0.0200979	0	NAMPT_ITGA5_ITGB1	NAMPT - (ITGA5+ITGB1)	VISFATIN
Myeloid Cells_PVM	VascularECs_Capillary EC	SEMA4A	NRP1_PLXNA2	0.0200351	0	SEMA4A_NRP1_PLXNA2	SEMA4A - (NRP1+PLXNA2)	SEMA4
Myeloid Cells_PVM	VascularECs_Venular EC	ADM	CALCRL	0.019842	0	ADM_CALCRL	ADM - CALCRL	CALCR
Myeloid Cells_IL1B+inflam Mac	VascularECs_Venular EC	FN1	ITGA5_ITGB1	0.0198101	0	FN1_ITGA5_ITGB1	FN1 - (ITGA5+ITGB1)	FN1
Fibroblasts_PI16+	VascularECs_Venular EC	LAMC1	ITGA6_ITGB1	0.0196983	0	LAMC1_ITGA6_ITGB1	LAMC1 - (ITGA6+ITGB1)	LAMININ
T Cells_Tfh	VascularECs_Venular EC	MIF	ACKR3	0.0196079	0	MIF_ACKR3	MIF - ACKR3	MIF
VascularECs_Capillary EC	VascularECs_Arterial EC	CDH5	CDH5	0.0195912	0	CDH5_CDH5	CDH5 - CDH5	CDH5
VascularECs_Arterial EC	VascularECs_Capillary EC	CDH5	CDH5	0.0195912	0	CDH5_CDH5	CDH5 - CDH5	CDH5
Fibroblasts_PI16+	VascularECs_Venular EC	MIF	ACKR3	0.0195594	0	MIF_ACKR3	MIF - ACKR3	MIF
Myeloid Cells_cDC1	VascularECs_Venular EC	NAMPT	ITGA5_ITGB1	0.0195514	0	NAMPT_ITGA5_ITGB1	NAMPT - (ITGA5+ITGB1)	VISFATIN
Fibroblasts_PI16+	VascularECs_Capillary EC	LAMA4	ITGA6_ITGB1	0.0194906	0	LAMA4_ITGA6_ITGB1	LAMA4 - (ITGA6+ITGB1)	LAMININ
Mural Cells_M0	VascularECs_Capillary EC	ESAM	ESAM	0.0194846	0	ESAM_ESAM	ESAM - ESAM	ESAM
TFCs_F0	VascularECs_Arterial EC	PGF	FLT1	0.0193514	0	PGF_VEGFR1	PGF - VEGFR1	VEGF
Mural Cells_M0	VascularECs_Capillary EC	LAMC1	ITGA1_ITGB1	0.0193199	0	LAMC1_ITGA1_ITGB1	LAMC1 - (ITGA1+ITGB1)	LAMININ
VascularECs_Arterial EC	VascularECs_Venular EC	CD34	SELP	0.0193165	0	CD34_SELP	CD34 - SELP	CD34
T Cells_CD8 naïve	VascularECs_Arterial EC	CD46	JAG1	0.0192556	0	CD46_JAG1	CD46 - JAG1	CD46
T Cells_Teff	VascularECs_Venular EC	MIF	ACKR3	0.0192221	0	MIF_ACKR3	MIF - ACKR3	MIF
Fibroblasts_PI16+	VascularECs_Venular EC	LAMB2	ITGA9_ITGB1	0.0192037	0	LAMB2_ITGA9_ITGB1	LAMB2 - (ITGA9+ITGB1)	LAMININ
T Cells_Trm	VascularECs_Arterial EC	CD46	JAG1	0.0191451	0	CD46_JAG1	CD46 - JAG1	CD46
Fibroblasts_PI16+	VascularECs_Arterial EC	LAMA4	ITGA6_ITGB1	0.0191412	0	LAMA4_ITGA6_ITGB1	LAMA4 - (ITGA6+ITGB1)	LAMININ
Myeloid Cells_pDC	VascularECs_Venular EC	MIF	ACKR3	0.0191035	0	MIF_ACKR3	MIF - ACKR3	MIF
Myeloid Cells_MARCO+ Mac	VascularECs_Arterial EC	SPP1	ITGA9_ITGB1	0.0190091	0	SPP1_ITGA9_ITGB1	SPP1 - (ITGA9+ITGB1)	SPP1
Myeloid Cells_PVM	VascularECs_Capillary EC	ADM	CALCRL	0.0190064	0	ADM_CALCRL	ADM - CALCRL	CALCR
TFCs_F1	VascularECs_Capillary EC	TENM3	ADGRL2	0.0189817	0	TENM3_ADGRL2	TENM3 - ADGRL2	ADGRL
Myeloid Cells_LAMP3+ DC	VascularECs_Venular EC	MIF	ACKR3	0.0189289	0	MIF_ACKR3	MIF - ACKR3	MIF
VascularECs_Capillary EC	VascularECs_Venular EC	COL4A1	ADGRG6	0.0188501	0	COL4A1_ADGRG6	COL4A1 - ADGRG6	ADGRG
Mural Cells_M1	VascularECs_Venular EC	COL4A2	ITGA9_ITGB1	0.0188383	0	COL4A2_ITGA9_ITGB1	COL4A2 - (ITGA9+ITGB1)	COLLAGEN
Myeloid Cells_CD14+ Mo	VascularECs_Arterial EC	SELL	CD34	0.0188145	0	SELL_CD34	SELL - CD34	SELL
Myeloid Cells_CD14+ Mo	VascularECs_Venular EC	OSM	LIFR_IL6ST	0.0186276	0	OSM_LIFR_IL6ST	OSM - (LIFR+IL6ST)	OSM
T Cells_Tfh	VascularECs_Arterial EC	CD46	JAG1	0.0185605	0	CD46_JAG1	CD46 - JAG1	CD46
NK/NKT Cells_NKT	VascularECs_Arterial EC	CD46	JAG1	0.0185191	0	CD46_JAG1	CD46 - JAG1	CD46
Myeloid Cells_cDC2	VascularECs_Venular EC	MIF	ACKR3	0.0183751	0	MIF_ACKR3	MIF - ACKR3	MIF
Myeloid Cells_MARCO+ Mac	VascularECs_Capillary EC	VEGFB	FLT1	0.0183422	0	VEGFB_VEGFR1	VEGFB - VEGFR1	VEGF
T Cells_Treg	VascularECs_Capillary EC	SELL	CD34	0.0183381	0	SELL_CD34	SELL - CD34	SELL
Myeloid Cells_IL1B+inflam Mac	VascularECs_Arterial EC	FN1	ITGAV_ITGB1	0.018207	0	FN1_ITGAV_ITGB1	FN1 - (ITGAV+ITGB1)	FN1
B Cells_Naïve B	VascularECs_Venular EC	MIF	ACKR3	0.0181001	0	MIF_ACKR3	MIF - ACKR3	MIF
Myeloid Cells_CXCL10+inflam Mac	VascularECs_Venular EC	ADM	CALCRL	0.0180536	0	ADM_CALCRL	ADM - CALCRL	CALCR
Fibroblasts_PI16+	VascularECs_Capillary EC	SEMA3C	PLXND1	0.018045	0	SEMA3C_PLXND1	SEMA3C - PLXND1	SEMA3
Fibroblasts_PI16+	VascularECs_Venular EC	LAMA4	ITGA6_ITGB1	0.0180444	0	LAMA4_ITGA6_ITGB1	LAMA4 - (ITGA6+ITGB1)	LAMININ
VascularECs_Arterial EC	VascularECs_Arterial EC	JAG1	NOTCH4	0.0179804	0	JAG1_NOTCH4	JAG1 - NOTCH4	NOTCH
T Cells_Tex	VascularECs_Arterial EC	CD46	JAG1	0.0179584	0	CD46_JAG1	CD46 - JAG1	CD46
TFCs_F2	VascularECs_Venular EC	VEGFA	FLT1	0.0179539	0	VEGFA_VEGFR1	VEGFA - VEGFR1	VEGF
Myeloid Cells_IL1B+inflam Mac	VascularECs_Venular EC	MIF	ACKR3	0.0179228	0	MIF_ACKR3	MIF - ACKR3	MIF
VascularECs_Venular EC	VascularECs_Capillary EC	FLRT2	ADGRL2	0.017782	0	FLRT2_ADGRL2	FLRT2 - ADGRL2	ADGRL
VascularECs_Arterial EC	VascularECs_Arterial EC	EFNB2	EPHA4	0.0177659	0	EFNB2_EPHA4	EFNB2 - EPHA4	EPHB
T Cells_CD4 naïve	VascularECs_Arterial EC	CD46	JAG1	0.0177264	0	CD46_JAG1	CD46 - JAG1	CD46
T Cells_Treg	VascularECs_Capillary EC	SELL	PODXL	0.0177224	0	SELL_PODXL	SELL - PODXL	SELL
T Cells_Th1-like	VascularECs_Arterial EC	CD46	JAG1	0.0176541	0	CD46_JAG1	CD46 - JAG1	CD46
Plasma Cells_Plasma	VascularECs_Venular EC	MIF	ACKR3	0.0175656	0	MIF_ACKR3	MIF - ACKR3	MIF
Myeloid Cells_ELMO1+ Mac	VascularECs_Arterial EC	PECAM1	PECAM1	0.0175222	0	PECAM1_PECAM1	PECAM1 - PECAM1	PECAM1
T Cells_Tex	VascularECs_Venular EC	MIF	ACKR3	0.0173791	0	MIF_ACKR3	MIF - ACKR3	MIF
Myeloid Cells_PVM	VascularECs_Capillary EC	PTPRM	PTPRM	0.0173628	0	PTPRM_PTPRM	PTPRM - PTPRM	PTPRM
VascularECs_Arterial EC	VascularECs_Arterial EC	FN1	ITGA5_ITGB1	0.0173489	0	FN1_ITGA5_ITGB1	FN1 - (ITGA5+ITGB1)	FN1
Fibroblasts_PTN+	VascularECs_Capillary EC	PTPRM	PTPRM	0.0173219	0	PTPRM_PTPRM	PTPRM - PTPRM	PTPRM
Myeloid Cells_CXCL10+inflam Mac	VascularECs_Capillary EC	ADM	CALCRL	0.0172919	0	ADM_CALCRL	ADM - CALCRL	CALCR
VascularECs_Arterial EC	VascularECs_Venular EC	MIF	ACKR3	0.0172733	0	MIF_ACKR3	MIF - ACKR3	MIF
T Cells_Th17-like	VascularECs_Arterial EC	CD46	JAG1	0.0172476	0	CD46_JAG1	CD46 - JAG1	CD46
Myeloid Cells_cDC1	VascularECs_Arterial EC	PECAM1	PECAM1	0.0172418	0	PECAM1_PECAM1	PECAM1 - PECAM1	PECAM1
Fibroblasts_PI16+	VascularECs_Venular EC	LAMC1	ITGA9_ITGB1	0.0171754	0	LAMC1_ITGA9_ITGB1	LAMC1 - (ITGA9+ITGB1)	LAMININ
Myeloid Cells_ELMO1+ Mac	VascularECs_Venular EC	PECAM1	PECAM1	0.0171724	0	PECAM1_PECAM1	PECAM1 - PECAM1	PECAM1
Myeloid Cells_MARCO+ Mac	VascularECs_Arterial EC	SPP1	ITGA5_ITGB1	0.0171279	0	SPP1_ITGA5_ITGB1	SPP1 - (ITGA5+ITGB1)	SPP1
Myeloid Cells_cDC1	VascularECs_Arterial EC	SELL	PODXL	0.017085	0	SELL_PODXL	SELL - PODXL	SELL
Fibroblasts_PTN+	VascularECs_Capillary EC	LAMB2	ITGA1_ITGB1	0.0170795	0	LAMB2_ITGA1_ITGB1	LAMB2 - (ITGA1+ITGB1)	LAMININ
Mural Cells_M1	VascularECs_Venular EC	PGF	FLT1	0.0170655	0	PGF_VEGFR1	PGF - VEGFR1	VEGF
TFCs_F1	VascularECs_Venular EC	MIF	ACKR3	0.017018	0	MIF_ACKR3	MIF - ACKR3	MIF
Mural Cells_M1	VascularECs_Venular EC	MIF	ACKR3	0.0169885	0	MIF_ACKR3	MIF - ACKR3	MIF
Fibroblasts_PTN+	VascularECs_Venular EC	PTN	NCL	0.0169766	0	PTN_NCL	PTN - NCL	PTN
Fibroblasts_PTN+	VascularECs_Venular EC	FLRT2	FLRT2	0.0169306	0	FLRT2_FLRT2	FLRT2 - FLRT2	FLRT
VascularECs_Arterial EC	VascularECs_Capillary EC	SEMA3G	NRP2_PLXNA2	0.0169005	0	SEMA3G_NRP2_PLXNA2	SEMA3G - (NRP2+PLXNA2)	SEMA3
Myeloid Cells_cDC1	VascularECs_Venular EC	PECAM1	PECAM1	0.0168975	0	PECAM1_PECAM1	PECAM1 - PECAM1	PECAM1
Mural Cells_M1	VascularECs_Arterial EC	CD46	JAG1	0.0168869	0	CD46_JAG1	CD46 - JAG1	CD46
TFCs_F0	VascularECs_Capillary EC	VEGFC	KDR	0.0167331	0	VEGFC_VEGFR2	VEGFC - VEGFR2	VEGF
Myeloid Cells_LAMP3+ DC	VascularECs_Capillary EC	LGALS9	P4HB	0.0166827	0	LGALS9_P4HB	LGALS9 - P4HB	GALECTIN
NK/NKT Cells_NKT	VascularECs_Venular EC	MIF	ACKR3	0.0166815	0	MIF_ACKR3	MIF - ACKR3	MIF
Myeloid Cells_PVM	VascularECs_Venular EC	CXCL2	ACKR1	0.016637	0	CXCL2_ACKR1	CXCL2 - ACKR1	CXCL
Mural Cells_M0	VascularECs_Venular EC	LAMA4	ITGA6_ITGB4	0.0166112	0	LAMA4_ITGA6_ITGB4	LAMA4 - (ITGA6+ITGB4)	LAMININ
T Cells_Treg	VascularECs_Arterial EC	SELL	CD34	0.0165005	0	SELL_CD34	SELL - CD34	SELL
T Cells_CX3CR1+ Teff	VascularECs_Venular EC	MIF	ACKR3	0.0164582	0	MIF_ACKR3	MIF - ACKR3	MIF
Myeloid Cells_CD14+ Mo	VascularECs_Venular EC	VEGFA	FLT1	0.0162334	0	VEGFA_VEGFR1	VEGFA - VEGFR1	VEGF
NK/NKT Cells_CD56dim NK	VascularECs_Venular EC	MIF	ACKR3	0.0161659	0	MIF_ACKR3	MIF - ACKR3	MIF
Myeloid Cells_IL1B+inflam Mac	VascularECs_Venular EC	OSM	LIFR_IL6ST	0.0160763	0	OSM_LIFR_IL6ST	OSM - (LIFR+IL6ST)	OSM
Myeloid Cells_TCR+ Mac	VascularECs_Venular EC	MIF	ACKR3	0.0160704	0	MIF_ACKR3	MIF - ACKR3	MIF
Fibroblasts_PTN+	VascularECs_Capillary EC	COL4A2	ITGA1_ITGB1	0.0160562	0	COL4A2_ITGA1_ITGB1	COL4A2 - (ITGA1+ITGB1)	COLLAGEN
NK/NKT Cells_CD56dim NK	VascularECs_Venular EC	SELPLG	SELP	0.0159768	0	SELPLG_SELP	SELPLG - SELP	SELPLG
Fibroblasts_PTN+	VascularECs_Capillary EC	LAMC1	ITGA1_ITGB1	0.0159662	0	LAMC1_ITGA1_ITGB1	LAMC1 - (ITGA1+ITGB1)	LAMININ
Myeloid Cells_ELMO1+ Mac	VascularECs_Capillary EC	PECAM1	PECAM1	0.0159267	0	PECAM1_PECAM1	PECAM1 - PECAM1	PECAM1
Myeloid Cells_cDC2	VascularECs_Arterial EC	SELL	PODXL	0.0158856	0	SELL_PODXL	SELL - PODXL	SELL
B Cells_Memory B2	VascularECs_Venular EC	SELL	CD34	0.0158821	0	SELL_CD34	SELL - CD34	SELL
Mural Cells_M0	VascularECs_Venular EC	MIF	ACKR3	0.0158624	0	MIF_ACKR3	MIF - ACKR3	MIF
Myeloid Cells_cDC2	VascularECs_Capillary EC	VEGFA	KDR	0.0158498	0	VEGFA_VEGFR2	VEGFA - VEGFR2	VEGF
Fibroblasts_PI16+	VascularECs_Venular EC	LAMA2	ITGA6_ITGB4	0.0157517	0	LAMA2_ITGA6_ITGB4	LAMA2 - (ITGA6+ITGB4)	LAMININ
Fibroblasts_PI16+	VascularECs_Venular EC	LAMA4	ITGA9_ITGB1	0.0157299	0	LAMA4_ITGA9_ITGB1	LAMA4 - (ITGA9+ITGB1)	LAMININ
Fibroblasts_PI16+	VascularECs_Venular EC	LAMA2	ADGRG6	0.0157009	0	LAMA2_ADGRG6	LAMA2 - ADGRG6	ADGRG
Myeloid Cells_CD16+ Mo	VascularECs_Venular EC	SELPLG	SELP	0.0156889	0	SELPLG_SELP	SELPLG - SELP	SELPLG
VascularECs_Arterial EC	VascularECs_Venular EC	FN1	ITGA5_ITGB1	0.0156829	0	FN1_ITGA5_ITGB1	FN1 - (ITGA5+ITGB1)	FN1
Myeloid Cells_cDC1	VascularECs_Capillary EC	PECAM1	PECAM1	0.0156715	0	PECAM1_PECAM1	PECAM1 - PECAM1	PECAM1
VascularECs_Venular EC	VascularECs_Arterial EC	CDH5	CDH5	0.0155999	0	CDH5_CDH5	CDH5 - CDH5	CDH5
VascularECs_Arterial EC	VascularECs_Venular EC	CDH5	CDH5	0.0155999	0	CDH5_CDH5	CDH5 - CDH5	CDH5
VascularECs_Arterial EC	VascularECs_Capillary EC	VEGFC	FLT4_KDR	0.0154923	0	VEGFC_VEGFR2R3	VEGFC - VEGFR2R3	VEGF
Myeloid Cells_MARCO+ Mac	VascularECs_Venular EC	SPP1	ITGA5_ITGB1	0.0154828	0	SPP1_ITGA5_ITGB1	SPP1 - (ITGA5+ITGB1)	SPP1
Myeloid Cells_TCR+ Mac	VascularECs_Venular EC	OSM	LIFR_IL6ST	0.0154038	0	OSM_LIFR_IL6ST	OSM - (LIFR+IL6ST)	OSM
T Cells_Tfh	VascularECs_Capillary EC	SELL	CD34	0.0153983	0	SELL_CD34	SELL - CD34	SELL
VascularECs_Arterial EC	VascularECs_Venular EC	EFNB2	EPHA4	0.0153607	0	EFNB2_EPHA4	EFNB2 - EPHA4	EPHB
Myeloid Cells_LAMP3+ DC	VascularECs_Venular EC	LGALS9	P4HB	0.0153573	0	LGALS9_P4HB	LGALS9 - P4HB	GALECTIN
Myeloid Cells_IL1B+inflam Mac	VascularECs_Arterial EC	PECAM1	PECAM1	0.0153181	0	PECAM1_PECAM1	PECAM1 - PECAM1	PECAM1
Myeloid Cells_Neutrophils	VascularECs_Venular EC	ADM	CALCRL	0.0152942	0	ADM_CALCRL	ADM - CALCRL	CALCR
TFCs_F0	VascularECs_Capillary EC	VEGFB	FLT1	0.0152826	0	VEGFB_VEGFR1	VEGFB - VEGFR1	VEGF
VascularECs_Venular EC	VascularECs_Capillary EC	JAM2	JAM2	0.0152747	0	JAM2_JAM2	JAM2 - JAM2	JAM
VascularECs_Capillary EC	VascularECs_Venular EC	JAM2	JAM2	0.0152747	0	JAM2_JAM2	JAM2 - JAM2	JAM
Mural Cells_M0	VascularECs_Arterial EC	CD46	JAG1	0.0152718	0	CD46_JAG1	CD46 - JAG1	CD46
T Cells_Treg	VascularECs_Arterial EC	CD46	JAG1	0.0152608	0	CD46_JAG1	CD46 - JAG1	CD46
TFCs_F2	VascularECs_Arterial EC	VEGFA	FLT1	0.0151932	0	VEGFA_VEGFR1	VEGFA - VEGFR1	VEGF
Fibroblasts_PTN+	VascularECs_Arterial EC	CD46	JAG1	0.0151889	0	CD46_JAG1	CD46 - JAG1	CD46
Mural Cells_M0	VascularECs_Arterial EC	LAMA4	ITGA6_ITGB4	0.0150568	0	LAMA4_ITGA6_ITGB4	LAMA4 - (ITGA6+ITGB4)	LAMININ
Myeloid Cells_IL1B+inflam Mac	VascularECs_Venular EC	PECAM1	PECAM1	0.0150116	0	PECAM1_PECAM1	PECAM1 - PECAM1	PECAM1
T Cells_Tfh	VascularECs_Capillary EC	SELL	PODXL	0.0148798	0	SELL_PODXL	SELL - PODXL	SELL
VascularECs_Venular EC	VascularECs_Venular EC	MDK	NCL	0.014857	0	MDK_NCL	MDK - NCL	MK
VascularECs_Capillary EC	VascularECs_Arterial EC	JAM2	JAM2	0.0148241	0	JAM2_JAM2	JAM2 - JAM2	JAM
VascularECs_Arterial EC	VascularECs_Capillary EC	JAM2	JAM2	0.0148241	0	JAM2_JAM2	JAM2 - JAM2	JAM
Myeloid Cells_MARCO+ Mac	VascularECs_Venular EC	SPP1	ITGA9_ITGB1	0.0147134	0	SPP1_ITGA9_ITGB1	SPP1 - (ITGA9+ITGB1)	SPP1
VascularECs_Capillary EC	VascularECs_Capillary EC	LAMB2	ITGA1_ITGB1	0.0147061	0	LAMB2_ITGA1_ITGB1	LAMB2 - (ITGA1+ITGB1)	LAMININ
Fibroblasts_PI16+	VascularECs_Venular EC	SEMA3C	PLXND1	0.0146931	0	SEMA3C_PLXND1	SEMA3C - PLXND1	SEMA3
Myeloid Cells_Neutrophils	VascularECs_Capillary EC	ADM	CALCRL	0.0146473	0	ADM_CALCRL	ADM - CALCRL	CALCR
Mural Cells_M0	VascularECs_Arterial EC	PTPRM	PTPRM	0.0145832	0.03	PTPRM_PTPRM	PTPRM - PTPRM	PTPRM
Myeloid Cells_MARCO+ Mac	VascularECs_Venular EC	MIF	ACKR3	0.0145749	0	MIF_ACKR3	MIF - ACKR3	MIF
Mural Cells_M1	VascularECs_Capillary EC	COL6A1	ITGA1_ITGB1	0.0145556	0	COL6A1_ITGA1_ITGB1	COL6A1 - (ITGA1+ITGB1)	COLLAGEN
Mural Cells_M1	VascularECs_Arterial EC	PGF	FLT1	0.0144394	0	PGF_VEGFR1	PGF - VEGFR1	VEGF
VascularECs_Arterial EC	VascularECs_Arterial EC	FN1	ITGAV_ITGB1	0.0144089	0	FN1_ITGAV_ITGB1	FN1 - (ITGAV+ITGB1)	FN1
Mural Cells_M0	VascularECs_Capillary EC	LAMB2	ITGA1_ITGB1	0.014364	0	LAMB2_ITGA1_ITGB1	LAMB2 - (ITGA1+ITGB1)	LAMININ
Mural Cells_M1	VascularECs_Capillary EC	LAMC1	ITGA1_ITGB1	0.0143373	0	LAMC1_ITGA1_ITGB1	LAMC1 - (ITGA1+ITGB1)	LAMININ
Fibroblasts_PI16+	VascularECs_Arterial EC	LAMA2	ITGA6_ITGB4	0.0142766	0	LAMA2_ITGA6_ITGB4	LAMA2 - (ITGA6+ITGB4)	LAMININ
Myeloid Cells_MARCO+ Mac	VascularECs_Arterial EC	SPP1	ITGAV_ITGB1	0.0142249	0	SPP1_ITGAV_ITGB1	SPP1 - (ITGAV+ITGB1)	SPP1
Myeloid Cells_CD16+ Mo	VascularECs_Arterial EC	CD46	JAG1	0.0141954	0	CD46_JAG1	CD46 - JAG1	CD46
B Cells_CD11c+ atypical memory B	VascularECs_Capillary EC	ANGPTL1	ITGA1_ITGB1	0.0141678	0	ANGPTL1_ITGA1_ITGB1	ANGPTL1 - (ITGA1+ITGB1)	ANGPTL
B Cells_CD11c+ atypical memory B	VascularECs_Arterial EC	CD46	JAG1	0.0141067	0	CD46_JAG1	CD46 - JAG1	CD46
Fibroblasts_PTN+	VascularECs_Capillary EC	COL4A1	ITGA1_ITGB1	0.0140761	0	COL4A1_ITGA1_ITGB1	COL4A1 - (ITGA1+ITGB1)	COLLAGEN
B Cells_Memory B2	VascularECs_Venular EC	SELL	PODXL	0.014049	0	SELL_PODXL	SELL - PODXL	SELL
NK/NKT Cells_NKT	VascularECs_Venular EC	SELPLG	SELP	0.0139863	0	SELPLG_SELP	SELPLG - SELP	SELPLG
Myeloid Cells_TCR+ Mac	VascularECs_Arterial EC	CD46	JAG1	0.0139448	0	CD46_JAG1	CD46 - JAG1	CD46
Myeloid Cells_IL1B+inflam Mac	VascularECs_Capillary EC	PECAM1	PECAM1	0.0139205	0	PECAM1_PECAM1	PECAM1 - PECAM1	PECAM1
TFCs_F1	VascularECs_Arterial EC	CD46	JAG1	0.0139115	0	CD46_JAG1	CD46 - JAG1	CD46
Mural Cells_M1	VascularECs_Arterial EC	JAG1	NOTCH4	0.0138891	0	JAG1_NOTCH4	JAG1 - NOTCH4	NOTCH
T Cells_Tfh	VascularECs_Arterial EC	SELL	CD34	0.0138512	0	SELL_CD34	SELL - CD34	SELL
Mural Cells_M0	VascularECs_Capillary EC	COL1A1	ITGA1_ITGB1	0.0138231	0	COL1A1_ITGA1_ITGB1	COL1A1 - (ITGA1+ITGB1)	COLLAGEN
Fibroblasts_PI16+	VascularECs_Arterial EC	CD46	JAG1	0.0138033	0	CD46_JAG1	CD46 - JAG1	CD46
Fibroblasts_PTN+	VascularECs_Arterial EC	PTN	NCL	0.0137769	0	PTN_NCL	PTN - NCL	PTN
Myeloid Cells_CD14+ Mo	VascularECs_Arterial EC	CD46	JAG1	0.0137685	0	CD46_JAG1	CD46 - JAG1	CD46
VascularECs_Arterial EC	VascularECs_Capillary EC	EFNB2	EPHA4	0.0137578	0	EFNB2_EPHA4	EFNB2 - EPHA4	EPHB
Myeloid Cells_CD14+ Mo	VascularECs_Arterial EC	VEGFA	FLT1	0.0137335	0	VEGFA_VEGFR1	VEGFA - VEGFR1	VEGF
VascularECs_Venular EC	VascularECs_Venular EC	MIF	ACKR3	0.0137066	0	MIF_ACKR3	MIF - ACKR3	MIF
Fibroblasts_PI16+	VascularECs_Capillary EC	SEMA3C	NRP2_PLXNA2	0.0137045	0	SEMA3C_NRP2_PLXNA2	SEMA3C - (NRP2+PLXNA2)	SEMA3
B Cells_CD11c+ atypical memory B	VascularECs_Venular EC	Cholesterol-LIPA	RORA	0.0136966	0.02	Cholesterol-Cholesterol-LIPA_RORA	CHOLESTEROL-LIPA - RORA	Cholesterol
Mural Cells_M1	VascularECs_Capillary EC	COL4A1	ITGA1_ITGB1	0.0136784	0	COL4A1_ITGA1_ITGB1	COL4A1 - (ITGA1+ITGB1)	COLLAGEN
Myeloid Cells_cDC2	VascularECs_Venular EC	CXCL2	ACKR1	0.0136645	0	CXCL2_ACKR1	CXCL2 - ACKR1	CXCL
Mural Cells_M1	VascularECs_Capillary EC	ANGPTL1	ITGA1_ITGB1	0.0136246	0	ANGPTL1_ITGA1_ITGB1	ANGPTL1 - (ITGA1+ITGB1)	ANGPTL
Fibroblasts_PI16+	VascularECs_Venular EC	FLRT2	ADGRL2	0.0136096	0	FLRT2_ADGRL2	FLRT2 - ADGRL2	ADGRL
Fibroblasts_PTN+	VascularECs_Venular EC	MIF	ACKR3	0.0135813	0	MIF_ACKR3	MIF - ACKR3	MIF
B Cells_Germinal center (GC) B	VascularECs_Venular EC	TNF	TNFRSF1A	0.0135083	0.01	TNF_TNFRSF1A	TNF - TNFRSF1A	TNF
B Cells_Germinal center (GC) B	VascularECs_Venular EC	LTA	TNFRSF1A	0.0135083	0	LTA_TNFRSF1A	LTA - TNFRSF1A	LT
Myeloid Cells_RTM	VascularECs_Venular EC	MIF	ACKR3	0.0134186	0	MIF_ACKR3	MIF - ACKR3	MIF
Myeloid Cells_cDC1	VascularECs_Capillary EC	LGALS9	P4HB	0.0133153	0	LGALS9_P4HB	LGALS9 - P4HB	GALECTIN
Mural Cells_M0	VascularECs_Arterial EC	LAMC1	ITGA9_ITGB1	0.0132543	0	LAMC1_ITGA9_ITGB1	LAMC1 - (ITGA9+ITGB1)	LAMININ
Myeloid Cells_cDC1	VascularECs_Venular EC	CXCL8	ACKR1	0.0132347	0	CXCL8_ACKR1	CXCL8 - ACKR1	CXCL
Myeloid Cells_CXCL10+inflam Mac	VascularECs_Venular EC	CXCL8	ACKR1	0.013149	0	CXCL8_ACKR1	CXCL8 - ACKR1	CXCL
VascularECs_Venular EC	VascularECs_Capillary EC	LAMB2	ITGA1_ITGB1	0.0130815	0	LAMB2_ITGA1_ITGB1	LAMB2 - (ITGA1+ITGB1)	LAMININ
Mural Cells_M0	VascularECs_Capillary EC	LAMA3	ITGA1_ITGB1	0.0130084	0	LAMA3_ITGA1_ITGB1	LAMA3 - (ITGA1+ITGB1)	LAMININ
VascularECs_Venular EC	VascularECs_Capillary EC	LAMA4	ITGA1_ITGB1	0.0128291	0	LAMA4_ITGA1_ITGB1	LAMA4 - (ITGA1+ITGB1)	LAMININ
Mural Cells_M0	VascularECs_Capillary EC	LAMC1	ITGA6_ITGB1	0.0127119	0	LAMC1_ITGA6_ITGB1	LAMC1 - (ITGA6+ITGB1)	LAMININ
Fibroblasts_PTN+	VascularECs_Venular EC	LAMA4	ITGA6_ITGB4	0.012607	0	LAMA4_ITGA6_ITGB4	LAMA4 - (ITGA6+ITGB4)	LAMININ
Fibroblasts_PI16+	VascularECs_Venular EC	SEMA3C	NRP1_NRP2	0.012585	0	SEMA3C_NRP1_NRP2	SEMA3C - (NRP1+NRP2)	SEMA3
Myeloid Cells_pDC	VascularECs_Arterial EC	CD46	JAG1	0.0125835	0	CD46_JAG1	CD46 - JAG1	CD46
Mural Cells_M0	VascularECs_Arterial EC	LAMC1	ITGA6_ITGB1	0.0124825	0	LAMC1_ITGA6_ITGB1	LAMC1 - (ITGA6+ITGB1)	LAMININ
Myeloid Cells_cDC1	VascularECs_Venular EC	TNF	TNFRSF1A	0.0124207	0	TNF_TNFRSF1A	TNF - TNFRSF1A	TNF
Myeloid Cells_cDC1	VascularECs_Capillary EC	SELL	CD34	0.0124034	0	SELL_CD34	SELL - CD34	SELL
TFCs_F1	VascularECs_Capillary EC	COL4A3	ITGA1_ITGB1	0.012394	0	COL4A3_ITGA1_ITGB1	COL4A3 - (ITGA1+ITGB1)	COLLAGEN
Myeloid Cells_pDC	VascularECs_Capillary EC	SEMA7A	ITGB1_ITGA1	0.0123591	0	SEMA7A_ITGB1_ITGA1	SEMA7A - (ITGB1+ITGA1)	SEMA7
VascularECs_Venular EC	VascularECs_Arterial EC	JAM2	F11R	0.0123395	0	JAM2_F11R	JAM2 - F11R	JAM
TFCs_F0	VascularECs_Capillary EC	GJA1	GJA1	0.0123118	0	GJA1_GJA1	GJA1 - GJA1	GAP
Myeloid Cells_cDC1	VascularECs_Venular EC	LGALS9	P4HB	0.012254	0	LGALS9_P4HB	LGALS9 - P4HB	GALECTIN
TFCs_F0	VascularECs_Arterial EC	GJA1	GJA5	0.0122514	0	GJA1_GJA5	GJA1 - GJA5	GAP
Mural Cells_M0	VascularECs_Capillary EC	PTPRM	PTPRM	0.012224	0	PTPRM_PTPRM	PTPRM - PTPRM	PTPRM
T Cells_Th1-like	VascularECs_Arterial EC	CD40LG	ITGA5_ITGB1	0.0120769	0	CD40LG_ITGA5_ITGB1	CD40LG - (ITGA5+ITGB1)	CD40
VascularECs_Arterial EC	VascularECs_Capillary EC	LAMB2	ITGA1_ITGB1	0.0120655	0	LAMB2_ITGA1_ITGB1	LAMB2 - (ITGA1+ITGB1)	LAMININ
VascularECs_Venular EC	VascularECs_Arterial EC	MDK	NCL	0.0120519	0	MDK_NCL	MDK - NCL	MK
Fibroblasts_PI16+	VascularECs_Venular EC	PTPRM	PTPRM	0.0120476	0.03	PTPRM_PTPRM	PTPRM - PTPRM	PTPRM
Myeloid Cells_IL1B+inflam Mac	VascularECs_Arterial EC	TNF	TNFRSF1B	0.0120278	0	TNF_TNFRSF1B	TNF - TNFRSF1B	TNF
Plasma Cells_Plasma	VascularECs_Arterial EC	PECAM1	PECAM1	0.0120104	0	PECAM1_PECAM1	PECAM1 - PECAM1	PECAM1
Mural Cells_M1	VascularECs_Capillary EC	COL4A5	ITGA1_ITGB1	0.0120044	0	COL4A5_ITGA1_ITGB1	COL4A5 - (ITGA1+ITGB1)	COLLAGEN
Myeloid Cells_cDC1	VascularECs_Capillary EC	SELL	PODXL	0.0119845	0	SELL_PODXL	SELL - PODXL	SELL
VascularECs_Arterial EC	VascularECs_Arterial EC	JAM2	F11R	0.0119744	0	JAM2_F11R	JAM2 - F11R	JAM
Myeloid Cells_IL1B+inflam Mac	VascularECs_Arterial EC	CD46	JAG1	0.0118199	0	CD46_JAG1	CD46 - JAG1	CD46
Fibroblasts_PI16+	VascularECs_Arterial EC	SEMA3C	PLXND1	0.0118184	0	SEMA3C_PLXND1	SEMA3C - PLXND1	SEMA3
Mural Cells_M1	VascularECs_Capillary EC	COL1A2	ITGA1_ITGB1	0.0118127	0	COL1A2_ITGA1_ITGB1	COL1A2 - (ITGA1+ITGB1)	COLLAGEN
Myeloid Cells_CD14+ Mo	VascularECs_Venular EC	MIF	ACKR3	0.011806	0.01	MIF_ACKR3	MIF - ACKR3	MIF
Plasma Cells_Plasma	VascularECs_Venular EC	PECAM1	PECAM1	0.0117693	0	PECAM1_PECAM1	PECAM1 - PECAM1	PECAM1
Mural Cells_M0	VascularECs_Venular EC	LAMC1	ITGA6_ITGB1	0.0117626	0	LAMC1_ITGA6_ITGB1	LAMC1 - (ITGA6+ITGB1)	LAMININ
Myeloid Cells_ELMO1+ Mac	VascularECs_Arterial EC	FN1	ITGA5_ITGB1	0.0117356	0	FN1_ITGA5_ITGB1	FN1 - (ITGA5+ITGB1)	FN1
Myeloid Cells_PVM	VascularECs_Arterial EC	CD46	JAG1	0.0117274	0	CD46_JAG1	CD46 - JAG1	CD46
Fibroblasts_PTN+	VascularECs_Arterial EC	LAMB2	ITGA9_ITGB1	0.0117089	0	LAMB2_ITGA9_ITGB1	LAMB2 - (ITGA9+ITGB1)	LAMININ
Mural Cells_M0	VascularECs_Venular EC	ESAM	ESAM	0.0116747	0	ESAM_ESAM	ESAM - ESAM	ESAM
Myeloid Cells_CXCL10+inflam Mac	VascularECs_Capillary EC	LGALS9	P4HB	0.0116554	0.01	LGALS9_P4HB	LGALS9 - P4HB	GALECTIN
Fibroblasts_PI16+	VascularECs_Venular EC	LAMB2	ITGA6_ITGB4	0.0116383	0	LAMB2_ITGA6_ITGB4	LAMB2 - (ITGA6+ITGB4)	LAMININ
Mural Cells_M1	VascularECs_Venular EC	PTPRM	PTPRM	0.0115719	0.03	PTPRM_PTPRM	PTPRM - PTPRM	PTPRM
Myeloid Cells_cDC2	VascularECs_Capillary EC	SELL	CD34	0.0115287	0	SELL_CD34	SELL - CD34	SELL
Myeloid Cells_cDC1	VascularECs_Capillary EC	SEMA4A	NRP1_PLXNA2	0.0114971	0	SEMA4A_NRP1_PLXNA2	SEMA4A - (NRP1+PLXNA2)	SEMA4
Mural Cells_M1	VascularECs_Capillary EC	LAMB2	ITGA1_ITGB1	0.0114409	0	LAMB2_ITGA1_ITGB1	LAMB2 - (ITGA1+ITGB1)	LAMININ
Fibroblasts_PTN+	VascularECs_Arterial EC	LAMA4	ITGA6_ITGB4	0.0114229	0	LAMA4_ITGA6_ITGB4	LAMA4 - (ITGA6+ITGB4)	LAMININ
Fibroblasts_PI16+	VascularECs_Venular EC	FLRT2	FLRT2	0.0113823	0	FLRT2_FLRT2	FLRT2 - FLRT2	FLRT
Mural Cells_M1	VascularECs_Venular EC	COL4A2	ADGRG6	0.0113782	0	COL4A2_ADGRG6	COL4A2 - ADGRG6	ADGRG
Myeloid Cells_PVM	VascularECs_Arterial EC	ADM	CALCRL	0.0113394	0	ADM_CALCRL	ADM - CALCRL	CALCR
T Cells_Th17-like	VascularECs_Arterial EC	CD40LG	ITGA5_ITGB1	0.0113326	0	CD40LG_ITGA5_ITGB1	CD40LG - (ITGA5+ITGB1)	CD40
Fibroblasts_PTN+	VascularECs_Capillary EC	LAMB2	ITGA6_ITGB1	0.011229	0	LAMB2_ITGA6_ITGB1	LAMB2 - (ITGA6+ITGB1)	LAMININ
Myeloid Cells_cDC1	VascularECs_Arterial EC	SELL	CD34	0.0111537	0	SELL_CD34	SELL - CD34	SELL
Myeloid Cells_cDC2	VascularECs_Capillary EC	SELL	PODXL	0.0111391	0	SELL_PODXL	SELL - PODXL	SELL
Myeloid Cells_CD16+ Mo	VascularECs_Venular EC	MIF	ACKR3	0.0111306	0.01	MIF_ACKR3	MIF - ACKR3	MIF
Fibroblasts_PTN+	VascularECs_Arterial EC	LAMB2	ITGA6_ITGB1	0.011026	0	LAMB2_ITGA6_ITGB1	LAMB2 - (ITGA6+ITGB1)	LAMININ
Fibroblasts_PTN+	VascularECs_Arterial EC	COL4A2	ITGA9_ITGB1	0.0110038	0	COL4A2_ITGA9_ITGB1	COL4A2 - (ITGA9+ITGB1)	COLLAGEN
Myeloid Cells_cDC2	VascularECs_Arterial EC	CD46	JAG1	0.0109987	0	CD46_JAG1	CD46 - JAG1	CD46
Fibroblasts_PTN+	VascularECs_Arterial EC	LAMC1	ITGA9_ITGB1	0.0109418	0	LAMC1_ITGA9_ITGB1	LAMC1 - (ITGA9+ITGB1)	LAMININ
T Cells_Th1-like	VascularECs_Venular EC	CD40LG	ITGA5_ITGB1	0.0109116	0	CD40LG_ITGA5_ITGB1	CD40LG - (ITGA5+ITGB1)	CD40
Plasma Cells_Plasma	VascularECs_Capillary EC	PECAM1	PECAM1	0.0109112	0	PECAM1_PECAM1	PECAM1 - PECAM1	PECAM1
TFCs_F1	VascularECs_Capillary EC	COL4A2	ITGA1_ITGB1	0.0108545	0	COL4A2_ITGA1_ITGB1	COL4A2 - (ITGA1+ITGB1)	COLLAGEN
T Cells_CD4 naïve	VascularECs_Arterial EC	CD40LG	ITGA5_ITGB1	0.0108352	0	CD40LG_ITGA5_ITGB1	CD40LG - (ITGA5+ITGB1)	CD40
VascularECs_Venular EC	VascularECs_Arterial EC	FN1	ITGA5_ITGB1	0.0107575	0	FN1_ITGA5_ITGB1	FN1 - (ITGA5+ITGB1)	FN1
Myeloid Cells_CXCL10+inflam Mac	VascularECs_Venular EC	LGALS9	P4HB	0.0107251	0.01	LGALS9_P4HB	LGALS9 - P4HB	GALECTIN
Myeloid Cells_ELMO1+ Mac	VascularECs_Arterial EC	CD46	JAG1	0.0107059	0	CD46_JAG1	CD46 - JAG1	CD46
Myeloid Cells_ELMO1+ Mac	VascularECs_Venular EC	FN1	ITGA5_ITGB1	0.0106029	0	FN1_ITGA5_ITGB1	FN1 - (ITGA5+ITGB1)	FN1
Fibroblasts_PI16+	VascularECs_Arterial EC	LAMB2	ITGA6_ITGB4	0.0105442	0	LAMB2_ITGA6_ITGB4	LAMB2 - (ITGA6+ITGB4)	LAMININ
Myeloid Cells_MARCO+ Mac	VascularECs_Venular EC	ADM	CALCRL	0.0104951	0	ADM_CALCRL	ADM - CALCRL	CALCR
Fibroblasts_PTN+	VascularECs_Capillary EC	LAMC1	ITGA6_ITGB1	0.010493	0	LAMC1_ITGA6_ITGB1	LAMC1 - (ITGA6+ITGB1)	LAMININ
T Cells_CX3CR1+ Teff	VascularECs_Arterial EC	CD46	JAG1	0.0104452	0	CD46_JAG1	CD46 - JAG1	CD46
Myeloid Cells_CD16+ Mo	VascularECs_Capillary EC	LGALS9	P4HB	0.010444	0	LGALS9_P4HB	LGALS9 - P4HB	GALECTIN
Myeloid Cells_IL1B+inflam Mac	VascularECs_Capillary EC	LGALS9	P4HB	0.0104196	0	LGALS9_P4HB	LGALS9 - P4HB	GALECTIN
Fibroblasts_PI16+	VascularECs_Venular EC	LAMC1	ITGA6_ITGB4	0.0104006	0	LAMC1_ITGA6_ITGB4	LAMC1 - (ITGA6+ITGB4)	LAMININ
Fibroblasts_PTN+	VascularECs_Venular EC	LAMB2	ITGA6_ITGB1	0.0103893	0	LAMB2_ITGA6_ITGB1	LAMB2 - (ITGA6+ITGB1)	LAMININ
Myeloid Cells_cDC2	VascularECs_Arterial EC	SELL	CD34	0.0103663	0	SELL_CD34	SELL - CD34	SELL
Myeloid Cells_CXCL10+inflam Mac	VascularECs_Venular EC	CXCL11	ACKR1	0.0103635	0	CXCL11_ACKR1	CXCL11 - ACKR1	CXCL
Fibroblasts_PTN+	VascularECs_Venular EC	VEGFB	FLT1	0.0103486	0	VEGFB_VEGFR1	VEGFB - VEGFR1	VEGF
Myeloid Cells_LAMP3+ DC	VascularECs_Venular EC	CCL5	ACKR1	0.0103314	0	CCL5_ACKR1	CCL5 - ACKR1	CCL
Fibroblasts_PI16+	VascularECs_Venular EC	CXCL12	ACKR3	0.010325	0	CXCL12_ACKR3	CXCL12 - ACKR3	CXCL
Myeloid Cells_CXCL10+inflam Mac	VascularECs_Arterial EC	ADM	CALCRL	0.0103093	0	ADM_CALCRL	ADM - CALCRL	CALCR
Fibroblasts_PTN+	VascularECs_Arterial EC	LAMC1	ITGA6_ITGB1	0.0103032	0	LAMC1_ITGA6_ITGB1	LAMC1 - (ITGA6+ITGB1)	LAMININ
Mural Cells_M0	VascularECs_Venular EC	LAMC1	ITGA9_ITGB1	0.0102455	0	LAMC1_ITGA9_ITGB1	LAMC1 - (ITGA9+ITGB1)	LAMININ
T Cells_Th17-like	VascularECs_Venular EC	CD40LG	ITGA5_ITGB1	0.0102384	0	CD40LG_ITGA5_ITGB1	CD40LG - (ITGA5+ITGB1)	CD40
Myeloid Cells_CD14+ Mo	VascularECs_Capillary EC	OSM	LIFR_IL6ST	0.0102342	0	OSM_LIFR_IL6ST	OSM - (LIFR+IL6ST)	OSM
Myeloid Cells_CD16+ Mo	VascularECs_Venular EC	TNF	TNFRSF1A	0.010221	0	TNF_TNFRSF1A	TNF - TNFRSF1A	TNF
Myeloid Cells_cDC2	VascularECs_Capillary EC	LGALS9	P4HB	0.0101406	0	LGALS9_P4HB	LGALS9 - P4HB	GALECTIN
VascularECs_Venular EC	VascularECs_Capillary EC	MDK	ITGA6_ITGB1	0.0101319	0	MDK_ITGA6_ITGB1	MDK - (ITGA6+ITGB1)	MK
VascularECs_Capillary EC	VascularECs_Arterial EC	LAMB2	ITGA9_ITGB1	0.0100742	0	LAMB2_ITGA9_ITGB1	LAMB2 - (ITGA9+ITGB1)	LAMININ
Myeloid Cells_MARCO+ Mac	VascularECs_Capillary EC	ADM	CALCRL	0.010049	0	ADM_CALCRL	ADM - CALCRL	CALCR
Mural Cells_M1	VascularECs_Arterial EC	COL6A1	ITGA9_ITGB1	0.00997057	0	COL6A1_ITGA9_ITGB1	COL6A1 - (ITGA9+ITGB1)	COLLAGEN
VascularECs_Venular EC	VascularECs_Arterial EC	MDK	ITGA6_ITGB1	0.00994862	0	MDK_ITGA6_ITGB1	MDK - (ITGA6+ITGB1)	MK
Myeloid Cells_cDC1	VascularECs_Venular EC	SELPLG	SELP	0.00993774	0	SELPLG_SELP	SELPLG - SELP	SELPLG
Myeloid Cells_CXCL10+inflam Mac	VascularECs_Arterial EC	SELL	PODXL	0.00993379	0	SELL_PODXL	SELL - PODXL	SELL
Myeloid Cells_MARCO+ Mac	VascularECs_Venular EC	CXCL8	ACKR1	0.00990602	0	CXCL8_ACKR1	CXCL8 - ACKR1	CXCL
Fibroblasts_PTN+	VascularECs_Arterial EC	FN1	ITGA5_ITGB1	0.00985715	0	FN1_ITGA5_ITGB1	FN1 - (ITGA5+ITGB1)	FN1
Mural Cells_M0	VascularECs_Arterial EC	LAMB2	ITGA9_ITGB1	0.00983875	0	LAMB2_ITGA9_ITGB1	LAMB2 - (ITGA9+ITGB1)	LAMININ
Mural Cells_M1	VascularECs_Capillary EC	LAMA5	ITGA1_ITGB1	0.00983874	0	LAMA5_ITGA1_ITGB1	LAMA5 - (ITGA1+ITGB1)	LAMININ
Mural Cells_M1	VascularECs_Arterial EC	LAMC1	ITGA9_ITGB1	0.00982034	0	LAMC1_ITGA9_ITGB1	LAMC1 - (ITGA9+ITGB1)	LAMININ
T Cells_CD4 naïve	VascularECs_Venular EC	CD40LG	ITGA5_ITGB1	0.00978851	0	CD40LG_ITGA5_ITGB1	CD40LG - (ITGA5+ITGB1)	CD40
Myeloid Cells_ELMO1+ Mac	VascularECs_Arterial EC	FN1	ITGAV_ITGB1	0.00973749	0	FN1_ITGAV_ITGB1	FN1 - (ITGAV+ITGB1)	FN1
VascularECs_Venular EC	VascularECs_Venular EC	FN1	ITGA5_ITGB1	0.00971824	0	FN1_ITGA5_ITGB1	FN1 - (ITGA5+ITGB1)	FN1
Fibroblasts_PTN+	VascularECs_Venular EC	LAMC1	ITGA6_ITGB1	0.0097078	0	LAMC1_ITGA6_ITGB1	LAMC1 - (ITGA6+ITGB1)	LAMININ
VascularECs_Capillary EC	VascularECs_Capillary EC	LAMB2	ITGA6_ITGB1	0.00966061	0	LAMB2_ITGA6_ITGB1	LAMB2 - (ITGA6+ITGB1)	LAMININ
Fibroblasts_PTN+	VascularECs_Arterial EC	COL4A1	ITGA9_ITGB1	0.00964063	0	COL4A1_ITGA9_ITGB1	COL4A1 - (ITGA9+ITGB1)	COLLAGEN
Myeloid Cells_CD16+ Mo	VascularECs_Venular EC	LGALS9	P4HB	0.00960938	0	LGALS9_P4HB	LGALS9 - P4HB	GALECTIN
Mural Cells_M1	VascularECs_Capillary EC	PTPRM	PTPRM	0.00958801	0.01	PTPRM_PTPRM	PTPRM - PTPRM	PTPRM
Myeloid Cells_IL1B+inflam Mac	VascularECs_Venular EC	LGALS9	P4HB	0.00958693	0	LGALS9_P4HB	LGALS9 - P4HB	GALECTIN
TFCs_F1	VascularECs_Capillary EC	VEGFC	FLT4_KDR	0.00956714	0	VEGFC_VEGFR2R3	VEGFC - VEGFR2R3	VEGF
Fibroblasts_PI16+	VascularECs_Venular EC	LAMA4	ITGA6_ITGB4	0.00951979	0	LAMA4_ITGA6_ITGB4	LAMA4 - (ITGA6+ITGB4)	LAMININ
Myeloid Cells_cDC2	VascularECs_Venular EC	VEGFA	FLT1	0.00949124	0	VEGFA_VEGFR1	VEGFA - VEGFR1	VEGF
VascularECs_Capillary EC	VascularECs_Arterial EC	LAMB2	ITGA6_ITGB1	0.00948574	0	LAMB2_ITGA6_ITGB1	LAMB2 - (ITGA6+ITGB1)	LAMININ
Mural Cells_M0	VascularECs_Arterial EC	COL1A1	ITGA9_ITGB1	0.00946664	0	COL1A1_ITGA9_ITGB1	COL1A1 - (ITGA9+ITGB1)	COLLAGEN
TFCs_F2	VascularECs_Arterial EC	CD46	JAG1	0.00944515	0	CD46_JAG1	CD46 - JAG1	CD46
Mural Cells_M0	VascularECs_Capillary EC	LAMB2	ITGA6_ITGB1	0.00943476	0	LAMB2_ITGA6_ITGB1	LAMB2 - (ITGA6+ITGB1)	LAMININ
TFCs_F0	VascularECs_Venular EC	MDK	NCL	0.00943149	0	MDK_NCL	MDK - NCL	MK
Fibroblasts_PI16+	VascularECs_Arterial EC	LAMC1	ITGA6_ITGB4	0.0094218	0	LAMC1_ITGA6_ITGB4	LAMC1 - (ITGA6+ITGB4)	LAMININ
Mural Cells_M1	VascularECs_Capillary EC	LAMC1	ITGA6_ITGB1	0.0094171	0	LAMC1_ITGA6_ITGB1	LAMC1 - (ITGA6+ITGB1)	LAMININ
VascularECs_Venular EC	VascularECs_Venular EC	MDK	ITGA6_ITGB1	0.00937353	0	MDK_ITGA6_ITGB1	MDK - (ITGA6+ITGB1)	MK
Mural Cells_M1	VascularECs_Arterial EC	COL4A1	ITGA9_ITGB1	0.00936705	0	COL4A1_ITGA9_ITGB1	COL4A1 - (ITGA9+ITGB1)	COLLAGEN
Myeloid Cells_cDC2	VascularECs_Venular EC	LGALS9	P4HB	0.00933001	0	LGALS9_P4HB	LGALS9 - P4HB	GALECTIN
Mural Cells_M0	VascularECs_Arterial EC	LAMB2	ITGA6_ITGB1	0.00926395	0	LAMB2_ITGA6_ITGB1	LAMB2 - (ITGA6+ITGB1)	LAMININ
Mural Cells_M1	VascularECs_Arterial EC	LAMC1	ITGA6_ITGB1	0.0092466	0	LAMC1_ITGA6_ITGB1	LAMC1 - (ITGA6+ITGB1)	LAMININ
VascularECs_Arterial EC	VascularECs_Venular EC	EFNB2	EPHB4	0.009209	0	EFNB2_EPHB4	EFNB2 - EPHB4	EPHB
Fibroblasts_PTN+	VascularECs_Venular EC	LAMB2	ITGA9_ITGB1	0.00904769	0	LAMB2_ITGA9_ITGB1	LAMB2 - (ITGA9+ITGB1)	LAMININ
TFCs_F1	VascularECs_Capillary EC	SEMA3D	NRP1_PLXNA2	0.00901009	0	SEMA3D_NRP1_PLXNA2	SEMA3D - (NRP1+PLXNA2)	SEMA3
VascularECs_Venular EC	VascularECs_Arterial EC	LAMB2	ITGA9_ITGB1	0.00895665	0	LAMB2_ITGA9_ITGB1	LAMB2 - (ITGA9+ITGB1)	LAMININ
Myeloid Cells_RTM	VascularECs_Arterial EC	NAMPT	ITGA5_ITGB1	0.00894	0	NAMPT_ITGA5_ITGB1	NAMPT - (ITGA5+ITGB1)	VISFATIN
VascularECs_Capillary EC	VascularECs_Venular EC	LAMB2	ITGA6_ITGB1	0.00893717	0	LAMB2_ITGA6_ITGB1	LAMB2 - (ITGA6+ITGB1)	LAMININ
VascularECs_Venular EC	VascularECs_Arterial EC	FN1	ITGAV_ITGB1	0.0089244	0	FN1_ITGAV_ITGB1	FN1 - (ITGAV+ITGB1)	FN1
Mural Cells_M0	VascularECs_Arterial EC	LAMA3	ITGA9_ITGB1	0.00890635	0	LAMA3_ITGA9_ITGB1	LAMA3 - (ITGA9+ITGB1)	LAMININ
Fibroblasts_PTN+	VascularECs_Venular EC	FN1	ITGA5_ITGB1	0.00890406	0	FN1_ITGA5_ITGB1	FN1 - (ITGA5+ITGB1)	FN1
Myeloid Cells_IL1B+inflam Mac	VascularECs_Capillary EC	OSM	LIFR_IL6ST	0.00882216	0	OSM_LIFR_IL6ST	OSM - (LIFR+IL6ST)	OSM
VascularECs_Venular EC	VascularECs_Arterial EC	LAMA4	ITGA9_ITGB1	0.00878311	0	LAMA4_ITGA9_ITGB1	LAMA4 - (ITGA9+ITGB1)	LAMININ
TFCs_F1	VascularECs_Capillary EC	LAMB1	ITGA1_ITGB1	0.00875423	0	LAMB1_ITGA1_ITGB1	LAMB1 - (ITGA1+ITGB1)	LAMININ
Fibroblasts_PTN+	VascularECs_Arterial EC	VEGFB	FLT1	0.00874686	0	VEGFB_VEGFR1	VEGFB - VEGFR1	VEGF
TFCs_F0	VascularECs_Venular EC	PRNP	ADGRG6	0.00873902	0	PRNP_ADGRG6	PRNP - ADGRG6	ADGRG
Mural Cells_M0	VascularECs_Venular EC	LAMB2	ITGA6_ITGB1	0.00872809	0	LAMB2_ITGA6_ITGB1	LAMB2 - (ITGA6+ITGB1)	LAMININ
Myeloid Cells_Neutrophils	VascularECs_Arterial EC	ADM	CALCRL	0.00872306	0	ADM_CALCRL	ADM - CALCRL	CALCR
Mural Cells_M1	VascularECs_Venular EC	LAMC1	ITGA6_ITGB1	0.00871174	0	LAMC1_ITGA6_ITGB1	LAMC1 - (ITGA6+ITGB1)	LAMININ
VascularECs_Capillary EC	VascularECs_Capillary EC	CDH5	CDH5	0.00866594	0	CDH5_CDH5	CDH5 - CDH5	CDH5
VascularECs_Arterial EC	VascularECs_Capillary EC	JAG2	NOTCH4	0.00864267	0	JAG2_NOTCH4	JAG2 - NOTCH4	NOTCH
Fibroblasts_PI16+	VascularECs_Arterial EC	LAMA4	ITGA6_ITGB4	0.00862313	0	LAMA4_ITGA6_ITGB4	LAMA4 - (ITGA6+ITGB4)	LAMININ
VascularECs_Venular EC	VascularECs_Capillary EC	LAMB2	ITGA6_ITGB1	0.00858857	0	LAMB2_ITGA6_ITGB1	LAMB2 - (ITGA6+ITGB1)	LAMININ
Mural Cells_M0	VascularECs_Capillary EC	LAMA3	ITGA6_ITGB1	0.00854032	0	LAMA3_ITGA6_ITGB1	LAMA3 - (ITGA6+ITGB1)	LAMININ
T Cells_CD4 naïve	VascularECs_Venular EC	SELL	CD34	0.00851597	0	SELL_CD34	SELL - CD34	SELL
Fibroblasts_PTN+	VascularECs_Venular EC	COL4A2	ITGA9_ITGB1	0.00850147	0	COL4A2_ITGA9_ITGB1	COL4A2 - (ITGA9+ITGB1)	COLLAGEN
TFCs_F1	VascularECs_Arterial EC	COL4A3	ITGA9_ITGB1	0.00848405	0	COL4A3_ITGA9_ITGB1	COL4A3 - (ITGA9+ITGB1)	COLLAGEN
Fibroblasts_PTN+	VascularECs_Venular EC	LAMC1	ITGA9_ITGB1	0.00845342	0	LAMC1_ITGA9_ITGB1	LAMC1 - (ITGA9+ITGB1)	LAMININ
Myeloid Cells_TCR+ Mac	VascularECs_Capillary EC	OSM	LIFR_IL6ST	0.00845051	0	OSM_LIFR_IL6ST	OSM - (LIFR+IL6ST)	OSM
VascularECs_Venular EC	VascularECs_Arterial EC	LAMB2	ITGA6_ITGB1	0.00843294	0	LAMB2_ITGA6_ITGB1	LAMB2 - (ITGA6+ITGB1)	LAMININ
VascularECs_Venular EC	VascularECs_Capillary EC	LAMA4	ITGA6_ITGB1	0.0084221	0	LAMA4_ITGA6_ITGB1	LAMA4 - (ITGA6+ITGB1)	LAMININ
Mural Cells_M0	VascularECs_Arterial EC	LAMA3	ITGA6_ITGB1	0.00838556	0	LAMA3_ITGA6_ITGB1	LAMA3 - (ITGA6+ITGB1)	LAMININ
Myeloid Cells_IL1B+inflam Mac	VascularECs_Arterial EC	SPP1	ITGA9_ITGB1	0.00838233	0	SPP1_ITGA9_ITGB1	SPP1 - (ITGA9+ITGB1)	SPP1
VascularECs_Venular EC	VascularECs_Arterial EC	LAMA4	ITGA6_ITGB1	0.00826947	0	LAMA4_ITGA6_ITGB1	LAMA4 - (ITGA6+ITGB1)	LAMININ
VascularECs_Arterial EC	VascularECs_Arterial EC	LAMB2	ITGA9_ITGB1	0.00825829	0	LAMB2_ITGA9_ITGB1	LAMB2 - (ITGA9+ITGB1)	LAMININ
Mural Cells_M1	VascularECs_Arterial EC	COL4A5	ITGA9_ITGB1	0.00821633	0	COL4A5_ITGA9_ITGB1	COL4A5 - (ITGA9+ITGB1)	COLLAGEN
Fibroblasts_PTN+	VascularECs_Arterial EC	FN1	ITGAV_ITGB1	0.00817619	0	FN1_ITGAV_ITGB1	FN1 - (ITGAV+ITGB1)	FN1
Fibroblasts_PTN+	VascularECs_Capillary EC	LAMB1	ITGA1_ITGB1	0.00814288	0	LAMB1_ITGA1_ITGB1	LAMB1 - (ITGA1+ITGB1)	LAMININ
TFCs_F1	VascularECs_Capillary EC	COL4A4	ITGA1_ITGB1	0.00813765	0	COL4A4_ITGA1_ITGB1	COL4A4 - (ITGA1+ITGB1)	COLLAGEN
Mural Cells_M1	VascularECs_Arterial EC	COL1A2	ITGA9_ITGB1	0.00808464	0	COL1A2_ITGA9_ITGB1	COL1A2 - (ITGA9+ITGB1)	COLLAGEN
Myeloid Cells_RTM	VascularECs_Venular EC	NAMPT	ITGA5_ITGB1	0.00807487	0	NAMPT_ITGA5_ITGB1	NAMPT - (ITGA5+ITGB1)	VISFATIN
Myeloid Cells_cDC2	VascularECs_Arterial EC	VEGFA	FLT1	0.00802116	0	VEGFA_VEGFR1	VEGFA - VEGFR1	VEGF
Myeloid Cells_MARCO+ Mac	VascularECs_Arterial EC	CD46	JAG1	0.00801244	0	CD46_JAG1	CD46 - JAG1	CD46
Myeloid Cells_MARCO+ Mac	VascularECs_Venular EC	VEGFB	FLT1	0.00795465	0	VEGFB_VEGFR1	VEGFB - VEGFR1	VEGF
TFCs_F0	VascularECs_Capillary EC	ANGPTL1	ITGA1_ITGB1	0.00794746	0	ANGPTL1_ITGA1_ITGB1	ANGPTL1 - (ITGA1+ITGB1)	ANGPTL
VascularECs_Venular EC	VascularECs_Venular EC	LAMB2	ITGA6_ITGB1	0.00794476	0	LAMB2_ITGA6_ITGB1	LAMB2 - (ITGA6+ITGB1)	LAMININ
Myeloid Cells_ELMO1+ Mac	VascularECs_Venular EC	TENM4	ADGRL2	0.00793418	0	TENM4_ADGRL2	TENM4 - ADGRL2	ADGRL
VascularECs_Arterial EC	VascularECs_Capillary EC	LAMB2	ITGA6_ITGB1	0.00791868	0	LAMB2_ITGA6_ITGB1	LAMB2 - (ITGA6+ITGB1)	LAMININ
Mural Cells_M0	VascularECs_Venular EC	LAMA3	ITGA6_ITGB1	0.0079001	0	LAMA3_ITGA6_ITGB1	LAMA3 - (ITGA6+ITGB1)	LAMININ
Mural Cells_M1	VascularECs_Arterial EC	LAMB2	ITGA9_ITGB1	0.00782925	0	LAMB2_ITGA9_ITGB1	LAMB2 - (ITGA9+ITGB1)	LAMININ
Mural Cells_M0	VascularECs_Arterial EC	ANGPT2	ITGA5_ITGB1	0.00782746	0	ANGPT2_ITGA5_ITGB1	ANGPT2 - (ITGA5+ITGB1)	ANGPT
VascularECs_Venular EC	VascularECs_Venular EC	LAMA4	ITGA6_ITGB1	0.00779068	0	LAMA4_ITGA6_ITGB1	LAMA4 - (ITGA6+ITGB1)	LAMININ
VascularECs_Capillary EC	VascularECs_Venular EC	LAMB2	ITGA9_ITGB1	0.00778159	0	LAMB2_ITGA9_ITGB1	LAMB2 - (ITGA9+ITGB1)	LAMININ
VascularECs_Arterial EC	VascularECs_Arterial EC	LAMB2	ITGA6_ITGB1	0.0077751	0	LAMB2_ITGA6_ITGB1	LAMB2 - (ITGA6+ITGB1)	LAMININ
Mural Cells_M1	VascularECs_Venular EC	COL6A1	ITGA9_ITGB1	0.00770138	0	COL6A1_ITGA9_ITGB1	COL6A1 - (ITGA9+ITGB1)	COLLAGEN
TFCs_F0	VascularECs_Arterial EC	MDK	NCL	0.00764279	0	MDK_NCL	MDK - NCL	MK
TFCs_F1	VascularECs_Capillary EC	LAMC1	ITGA1_ITGB1	0.00763896	0	LAMC1_ITGA1_ITGB1	LAMC1 - (ITGA1+ITGB1)	LAMININ
Mural Cells_M0	VascularECs_Venular EC	LAMB2	ITGA9_ITGB1	0.00759933	0	LAMB2_ITGA9_ITGB1	LAMB2 - (ITGA9+ITGB1)	LAMININ
Mural Cells_M1	VascularECs_Venular EC	LAMC1	ITGA9_ITGB1	0.00758508	0	LAMC1_ITGA9_ITGB1	LAMC1 - (ITGA9+ITGB1)	LAMININ
Myeloid Cells_IL1B+inflam Mac	VascularECs_Arterial EC	SPP1	ITGA5_ITGB1	0.00754473	0	SPP1_ITGA5_ITGB1	SPP1 - (ITGA5+ITGB1)	SPP1
VascularECs_Venular EC	VascularECs_Arterial EC	TNXB	ITGA9_ITGB1	0.00752923	0	TNXB_ITGA9_ITGB1	TNXB - (ITGA9+ITGB1)	TENASCIN
T Cells_CD4 naïve	VascularECs_Venular EC	SELL	PODXL	0.00752658	0	SELL_PODXL	SELL - PODXL	SELL
VascularECs_Capillary EC	VascularECs_Capillary EC	GJA1	GJA1	0.00752511	0	GJA1_GJA1	GJA1 - GJA1	GAP
B Cells_Memory B1	VascularECs_Venular EC	SELL	CD34	0.00751387	0	SELL_CD34	SELL - CD34	SELL
Mural Cells_M1	VascularECs_Capillary EC	LAMB2	ITGA6_ITGB1	0.00750715	0	LAMB2_ITGA6_ITGB1	LAMB2 - (ITGA6+ITGB1)	LAMININ
VascularECs_Capillary EC	VascularECs_Arterial EC	GJA1	GJA5	0.00748798	0	GJA1_GJA5	GJA1 - GJA5	GAP
T Cells_CD8 naïve	VascularECs_Venular EC	SELL	CD34	0.00746411	0	SELL_CD34	SELL - CD34	SELL
Myeloid Cells_LAMP3+ DC	VascularECs_Venular EC	CXCL10	ACKR1	0.007457	0	CXCL10_ACKR1	CXCL10 - ACKR1	CXCL
VascularECs_Arterial EC	VascularECs_Arterial EC	GJA5	GJA5	0.00745102	0	GJA5_GJA5	GJA5 - GJA5	GAP
Fibroblasts_PTN+	VascularECs_Venular EC	COL4A1	ITGA9_ITGB1	0.00744596	0	COL4A1_ITGA9_ITGB1	COL4A1 - (ITGA9+ITGB1)	COLLAGEN
TFCs_F1	VascularECs_Arterial EC	COL4A2	ITGA9_ITGB1	0.00742653	0	COL4A2_ITGA9_ITGB1	COL4A2 - (ITGA9+ITGB1)	COLLAGEN
VascularECs_Capillary EC	VascularECs_Arterial EC	JAM2	ITGAV_ITGB1	0.00739232	0	JAM2_ITGAV_ITGB1	JAM2 - (ITGAV+ITGB1)	JAM
Mural Cells_M1	VascularECs_Arterial EC	LAMB2	ITGA6_ITGB1	0.00737097	0	LAMB2_ITGA6_ITGB1	LAMB2 - (ITGA6+ITGB1)	LAMININ
VascularECs_Arterial EC	VascularECs_Venular EC	LAMB2	ITGA6_ITGB1	0.00732472	0	LAMB2_ITGA6_ITGB1	LAMB2 - (ITGA6+ITGB1)	LAMININ
Mural Cells_M0	VascularECs_Venular EC	COL1A1	ITGA9_ITGB1	0.00731129	0	COL1A1_ITGA9_ITGB1	COL1A1 - (ITGA9+ITGB1)	COLLAGEN
Mural Cells_M1	VascularECs_Venular EC	COL4A1	ITGA9_ITGB1	0.00723421	0	COL4A1_ITGA9_ITGB1	COL4A1 - (ITGA9+ITGB1)	COLLAGEN
Myeloid Cells_CXCL10+inflam Mac	VascularECs_Capillary EC	SELL	CD34	0.00719737	0	SELL_CD34	SELL - CD34	SELL
VascularECs_Venular EC	VascularECs_Capillary EC	LAMC1	ITGA1_ITGB1	0.00713665	0	LAMC1_ITGA1_ITGB1	LAMC1 - (ITGA1+ITGB1)	LAMININ
Mural Cells_M0	VascularECs_Venular EC	ANGPT2	ITGA5_ITGB1	0.00711722	0	ANGPT2_ITGA5_ITGB1	ANGPT2 - (ITGA5+ITGB1)	ANGPT
Myeloid Cells_PVM	VascularECs_Arterial EC	IGF1	ITGA6_ITGB4	0.00711006	0	IGF1_ITGA6_ITGB4	IGF1 - (ITGA6+ITGB4)	IGF
TFCs_F0	VascularECs_Capillary EC	VEGFC	FLT4_KDR	0.00710682	0	VEGFC_VEGFR2R3	VEGFC - VEGFR2R3	VEGF
Myeloid Cells_CD14+ Mo	VascularECs_Venular EC	OSM	OSMR_IL6ST	0.00700945	0	OSM_OSMR_IL6ST	OSM - (OSMR+IL6ST)	OSM
Myeloid Cells_CXCL10+inflam Mac	VascularECs_Capillary EC	SEMA4A	NRP1_PLXNA2	0.00699163	0	SEMA4A_NRP1_PLXNA2	SEMA4A - (NRP1+PLXNA2)	SEMA4
Myeloid Cells_CXCL10+inflam Mac	VascularECs_Capillary EC	SELL	PODXL	0.00695308	0	SELL_PODXL	SELL - PODXL	SELL
Mural Cells_M1	VascularECs_Venular EC	LAMB2	ITGA6_ITGB1	0.00694384	0	LAMB2_ITGA6_ITGB1	LAMB2 - (ITGA6+ITGB1)	LAMININ
VascularECs_Venular EC	VascularECs_Venular EC	LAMB2	ITGA9_ITGB1	0.0069166	0	LAMB2_ITGA9_ITGB1	LAMB2 - (ITGA9+ITGB1)	LAMININ
VascularECs_Venular EC	VascularECs_Capillary EC	CDH5	CDH5	0.00688481	0	CDH5_CDH5	CDH5 - CDH5	CDH5
VascularECs_Capillary EC	VascularECs_Venular EC	CDH5	CDH5	0.00688481	0	CDH5_CDH5	CDH5 - CDH5	CDH5
Mural Cells_M0	VascularECs_Venular EC	LAMA3	ITGA9_ITGB1	0.00687768	0	LAMA3_ITGA9_ITGB1	LAMA3 - (ITGA9+ITGB1)	LAMININ
Mural Cells_M1	VascularECs_Capillary EC	LAMA3	ITGA1_ITGB1	0.00683247	0	LAMA3_ITGA1_ITGB1	LAMA3 - (ITGA1+ITGB1)	LAMININ
Myeloid Cells_IL1B+inflam Mac	VascularECs_Venular EC	SPP1	ITGA5_ITGB1	0.00681369	0	SPP1_ITGA5_ITGB1	SPP1 - (ITGA5+ITGB1)	SPP1
VascularECs_Venular EC	VascularECs_Venular EC	LAMA4	ITGA9_ITGB1	0.00678232	0	LAMA4_ITGA9_ITGB1	LAMA4 - (ITGA9+ITGB1)	LAMININ
T Cells_Th17-like	VascularECs_Venular EC	TNF	TNFRSF1A	0.00674419	0	TNF_TNFRSF1A	TNF - TNFRSF1A	TNF
Mural Cells_M0	VascularECs_Capillary EC	JAG1	NOTCH4	0.00674268	0	JAG1_NOTCH4	JAG1 - NOTCH4	NOTCH
Mural Cells_M1	VascularECs_Arterial EC	LAMA5	ITGA9_ITGB1	0.00672939	0	LAMA5_ITGA9_ITGB1	LAMA5 - (ITGA9+ITGB1)	LAMININ
B Cells_Germinal center (GC) B	VascularECs_Arterial EC	TNF	TNFRSF1B	0.00672858	0	TNF_TNFRSF1B	TNF - TNFRSF1B	TNF
B Cells_Germinal center (GC) B	VascularECs_Arterial EC	LTA	TNFRSF1B	0.00672858	0	LTA_TNFRSF1B	LTA - TNFRSF1B	LT
Myeloid Cells_MARCO+ Mac	VascularECs_Arterial EC	VEGFB	FLT1	0.00672096	0	VEGFB_VEGFR1	VEGFB - VEGFR1	VEGF
B Cells_Memory B1	VascularECs_Venular EC	SELL	PODXL	0.00664012	0	SELL_PODXL	SELL - PODXL	SELL
TFCs_F0	VascularECs_Capillary EC	LAMB1	ITGA1_ITGB1	0.00662062	0	LAMB1_ITGA1_ITGB1	LAMB1 - (ITGA1+ITGB1)	LAMININ
TFCs_F0	VascularECs_Venular EC	VEGFB	FLT1	0.00661611	0	VEGFB_VEGFR1	VEGFB - VEGFR1	VEGF
T Cells_CD8 naïve	VascularECs_Venular EC	SELL	PODXL	0.00659611	0	SELL_PODXL	SELL - PODXL	SELL
Mural Cells_M0	VascularECs_Venular EC	ANGPT1	TEK	0.00658924	0	ANGPT1_TEK	ANGPT1 - TEK	ANGPT
Myeloid Cells_LAMP3+ DC	VascularECs_Venular EC	SELPLG	SELP	0.00656556	0	SELPLG_SELP	SELPLG - SELP	SELPLG
TFCs_F1	VascularECs_Venular EC	COL4A3	ITGA9_ITGB1	0.00655094	0	COL4A3_ITGA9_ITGB1	COL4A3 - (ITGA9+ITGB1)	COLLAGEN
Myeloid Cells_IL1B+inflam Mac	VascularECs_Venular EC	SPP1	ITGA9_ITGB1	0.00647224	0	SPP1_ITGA9_ITGB1	SPP1 - (ITGA9+ITGB1)	SPP1
Myeloid Cells_CXCL10+inflam Mac	VascularECs_Arterial EC	SELL	CD34	0.00646879	0	SELL_CD34	SELL - CD34	SELL
Mural Cells_M1	VascularECs_Capillary EC	LAMA5	ITGA6_ITGB1	0.00645225	0	LAMA5_ITGA6_ITGB1	LAMA5 - (ITGA6+ITGB1)	LAMININ
VascularECs_Arterial EC	VascularECs_Capillary EC	EDN1	EDNRB	0.00643055	0	EDN1_EDNRB	EDN1 - EDNRB	EDN
TFCs_F0	VascularECs_Capillary EC	MDK	ITGA6_ITGB1	0.00642068	0	MDK_ITGA6_ITGB1	MDK - (ITGA6+ITGB1)	MK
Mural Cells_M1	VascularECs_Arterial EC	NAMPT	ITGA5_ITGB1	0.0064086	0	NAMPT_ITGA5_ITGB1	NAMPT - (ITGA5+ITGB1)	VISFATIN
VascularECs_Arterial EC	VascularECs_Venular EC	LAMB2	ITGA9_ITGB1	0.00637628	0	LAMB2_ITGA9_ITGB1	LAMB2 - (ITGA9+ITGB1)	LAMININ
Myeloid Cells_PVM	VascularECs_Venular EC	IGF1	ITGA6_ITGB4	0.00634981	0	IGF1_ITGA6_ITGB4	IGF1 - (ITGA6+ITGB4)	IGF
Mural Cells_M1	VascularECs_Venular EC	COL4A5	ITGA9_ITGB1	0.00634382	0	COL4A5_ITGA9_ITGB1	COL4A5 - (ITGA9+ITGB1)	COLLAGEN
Myeloid Cells_LAMP3+ DC	VascularECs_Capillary EC	SEMA7A	ITGB1_ITGA1	0.00634103	0	SEMA7A_ITGB1_ITGA1	SEMA7A - (ITGB1+ITGA1)	SEMA7
Mural Cells_M1	VascularECs_Arterial EC	LAMA5	ITGA6_ITGB1	0.00633508	0	LAMA5_ITGA6_ITGB1	LAMA5 - (ITGA6+ITGB1)	LAMININ
Fibroblasts_PI16+	VascularECs_Capillary EC	SEMA3B	NRP1_PLXNA2	0.00632004	0	SEMA3B_NRP1_PLXNA2	SEMA3B - (NRP1+PLXNA2)	SEMA3
TFCs_F0	VascularECs_Arterial EC	MDK	ITGA6_ITGB1	0.00630408	0	MDK_ITGA6_ITGB1	MDK - (ITGA6+ITGB1)	MK
Fibroblasts_PTN+	VascularECs_Capillary EC	PTN	NCL	0.0062562	0	PTN_NCL	PTN - NCL	PTN
Myeloid Cells_IL1B+inflam Mac	VascularECs_Arterial EC	SPP1	ITGAV_ITGB1	0.00625562	0	SPP1_ITGAV_ITGB1	SPP1 - (ITGAV+ITGB1)	SPP1
Mural Cells_M1	VascularECs_Venular EC	COL1A2	ITGA9_ITGB1	0.00624196	0	COL1A2_ITGA9_ITGB1	COL1A2 - (ITGA9+ITGB1)	COLLAGEN
Myeloid Cells_pDC	VascularECs_Arterial EC	NAMPT	ITGA5_ITGB1	0.00621208	0	NAMPT_ITGA5_ITGB1	NAMPT - (ITGA5+ITGB1)	VISFATIN
Mural Cells_M0	VascularECs_Venular EC	LAMC1	ITGA6_ITGB4	0.00618698	0	LAMC1_ITGA6_ITGB4	LAMC1 - (ITGA6+ITGB4)	LAMININ
Myeloid Cells_cDC1	VascularECs_Arterial EC	TNF	TNFRSF1B	0.00618343	0	TNF_TNFRSF1B	TNF - TNFRSF1B	TNF
Mural Cells_M0	VascularECs_Arterial EC	ANGPT1	TEK	0.00614084	0	ANGPT1_TEK	ANGPT1 - TEK	ANGPT
Mural Cells_M1	VascularECs_Venular EC	LAMB2	ITGA9_ITGB1	0.00604442	0	LAMB2_ITGA9_ITGB1	LAMB2 - (ITGA9+ITGB1)	LAMININ
Myeloid Cells_IL1B+inflam Mac	VascularECs_Venular EC	OSM	OSMR_IL6ST	0.0060396	0	OSM_OSMR_IL6ST	OSM - (OSMR+IL6ST)	OSM
TFCs_F1	VascularECs_Arterial EC	LAMB1	ITGA9_ITGB1	0.00598555	0	LAMB1_ITGA9_ITGB1	LAMB1 - (ITGA9+ITGB1)	LAMININ
Myeloid Cells_MARCO+ Mac	VascularECs_Arterial EC	ADM	CALCRL	0.00597336	0	ADM_CALCRL	ADM - CALCRL	CALCR
Mural Cells_M1	VascularECs_Venular EC	LAMA5	ITGA6_ITGB1	0.00596762	0	LAMA5_ITGA6_ITGB1	LAMA5 - (ITGA6+ITGB1)	LAMININ
TFCs_F0	VascularECs_Capillary EC	SEMA3D	NRP1_PLXNA2	0.00595933	0	SEMA3D_NRP1_PLXNA2	SEMA3D - (NRP1+PLXNA2)	SEMA3
VascularECs_Arterial EC	VascularECs_Venular EC	IGFBP3	TMEM219	0.00594919	0	IGFBP3_TMEM219	IGFBP3 - TMEM219	IGFBP
TFCs_F0	VascularECs_Venular EC	MDK	ITGA6_ITGB1	0.00593841	0	MDK_ITGA6_ITGB1	MDK - (ITGA6+ITGB1)	MK
VascularECs_Capillary EC	VascularECs_Arterial EC	EFNB2	EPHA4	0.00591721	0	EFNB2_EPHA4	EFNB2 - EPHA4	EPHB
Myeloid Cells_CXCL10+inflam Mac	VascularECs_Venular EC	CCL2	ACKR1	0.00587198	0	CCL2_ACKR1	CCL2 - ACKR1	CCL
Myeloid Cells_CXCL10+inflam Mac	VascularECs_Venular EC	CXCL2	ACKR1	0.00587198	0	CXCL2_ACKR1	CXCL2 - ACKR1	CXCL
Myeloid Cells_CXCL10+inflam Mac	VascularECs_Arterial EC	PECAM1	PECAM1	0.00586033	0	PECAM1_PECAM1	PECAM1 - PECAM1	PECAM1
T Cells_Tfh	VascularECs_Venular EC	TNF	TNFRSF1A	0.00583212	0	TNF_TNFRSF1A	TNF - TNFRSF1A	TNF
TFCs_F0	VascularECs_Capillary EC	COL4A2	ITGA1_ITGB1	0.00581382	0	COL4A2_ITGA1_ITGB1	COL4A2 - (ITGA1+ITGB1)	COLLAGEN
VascularECs_Venular EC	VascularECs_Venular EC	TNXB	ITGA9_ITGB1	0.0058124	0	TNXB_ITGA9_ITGB1	TNXB - (ITGA9+ITGB1)	TENASCIN
VascularECs_Venular EC	VascularECs_Venular EC	CD34	SELP	0.00580953	0	CD34_SELP	CD34 - SELP	CD34
TFCs_F1	VascularECs_Capillary EC	COL4A5	ITGA1_ITGB1	0.0058018	0	COL4A5_ITGA1_ITGB1	COL4A5 - (ITGA1+ITGB1)	COLLAGEN
Mural Cells_M1	VascularECs_Venular EC	NAMPT	ITGA5_ITGB1	0.005787	0	NAMPT_ITGA5_ITGB1	NAMPT - (ITGA5+ITGB1)	VISFATIN
Myeloid Cells_TCR+ Mac	VascularECs_Venular EC	OSM	OSMR_IL6ST	0.00578449	0	OSM_OSMR_IL6ST	OSM - (OSMR+IL6ST)	OSM
Fibroblasts_PTN+	VascularECs_Venular EC	IGFBP3	TMEM219	0.00576756	0	IGFBP3_TMEM219	IGFBP3 - TMEM219	IGFBP
VascularECs_Arterial EC	VascularECs_Arterial EC	JAG2	NOTCH4	0.00575513	0	JAG2_NOTCH4	JAG2 - NOTCH4	NOTCH
Myeloid Cells_PVM	VascularECs_Venular EC	IGF1	IGF1R	0.00575096	0	IGF1_IGF1R	IGF1 - IGF1R	IGF
NK/NKT Cells_trNK	VascularECs_Venular EC	SELPLG	SELP	0.00574839	0	SELPLG_SELP	SELPLG - SELP	SELPLG
Mural Cells_M1	VascularECs_Venular EC	ANGPT1	TEK	0.00574393	0	ANGPT1_TEK	ANGPT1 - TEK	ANGPT
Myeloid Cells_CXCL10+inflam Mac	VascularECs_Venular EC	PECAM1	PECAM1	0.00574196	0	PECAM1_PECAM1	PECAM1 - PECAM1	PECAM1
TFCs_F1	VascularECs_Capillary EC	LAMB1	ITGA6_ITGB1	0.00573886	0	LAMB1_ITGA6_ITGB1	LAMB1 - (ITGA6+ITGB1)	LAMININ
TFCs_F1	VascularECs_Venular EC	COL4A2	ITGA9_ITGB1	0.00573298	0	COL4A2_ITGA9_ITGB1	COL4A2 - (ITGA9+ITGB1)	COLLAGEN
T Cells_Th1-like	VascularECs_Venular EC	TNF	TNFRSF1A	0.00567489	0	TNF_TNFRSF1A	TNF - TNFRSF1A	TNF
Myeloid Cells_TCR+ Mac	VascularECs_Venular EC	TNF	TNFRSF1A	0.00566389	0	TNF_TNFRSF1A	TNF - TNFRSF1A	TNF
Myeloid Cells_CD14+ Mo	VascularECs_Venular EC	SELL	CD34	0.00565653	0	SELL_CD34	SELL - CD34	SELL
TFCs_F1	VascularECs_Arterial EC	LAMB1	ITGA6_ITGB1	0.00563458	0	LAMB1_ITGA6_ITGB1	LAMB1 - (ITGA6+ITGB1)	LAMININ
VascularECs_Arterial EC	VascularECs_Arterial EC	IGFBP3	TMEM219	0.00562604	0	IGFBP3_TMEM219	IGFBP3 - TMEM219	IGFBP
Myeloid Cells_pDC	VascularECs_Venular EC	NAMPT	ITGA5_ITGB1	0.00560944	0	NAMPT_ITGA5_ITGB1	NAMPT - (ITGA5+ITGB1)	VISFATIN
Mural Cells_M0	VascularECs_Arterial EC	LAMC1	ITGA6_ITGB4	0.00560247	0	LAMC1_ITGA6_ITGB4	LAMC1 - (ITGA6+ITGB4)	LAMININ
Mural Cells_M0	VascularECs_Venular EC	ANGPT2	TEK	0.00559086	0	ANGPT2_TEK	ANGPT2 - TEK	ANGPT
TFCs_F0	VascularECs_Arterial EC	VEGFB	FLT1	0.00558884	0	VEGFB_VEGFR1	VEGFB - VEGFR1	VEGF
Fibroblasts_PTN+	VascularECs_Arterial EC	LAMB1	ITGA9_ITGB1	0.00556647	0	LAMB1_ITGA9_ITGB1	LAMB1 - (ITGA9+ITGB1)	LAMININ
TFCs_F1	VascularECs_Arterial EC	COL4A4	ITGA9_ITGB1	0.00556288	0	COL4A4_ITGA9_ITGB1	COL4A4 - (ITGA9+ITGB1)	COLLAGEN
B Cells_Memory B1	VascularECs_Venular EC	TNF	TNFRSF1A	0.0055194	0	TNF_TNFRSF1A	TNF - TNFRSF1A	TNF
B Cells_Memory B1	VascularECs_Venular EC	PRNP	ADGRG6	0.00551823	0	PRNP_ADGRG6	PRNP - ADGRG6	ADGRG
VascularECs_Venular EC	VascularECs_Venular EC	CDH5	CDH5	0.00546774	0	CDH5_CDH5	CDH5 - CDH5	CDH5
Fibroblasts_PI16+	VascularECs_Arterial EC	ANGPTL2	ITGA5_ITGB1	0.00546201	0	ANGPTL2_ITGA5_ITGB1	ANGPTL2 - (ITGA5+ITGB1)	ANGPTL
TFCs_F0	VascularECs_Arterial EC	F11R	F11R	0.00546156	0	F11R_F11R	F11R - F11R	JAM
Fibroblasts_PTN+	VascularECs_Venular EC	LAMB2	ITGA6_ITGB4	0.00546104	0	LAMB2_ITGA6_ITGB4	LAMB2 - (ITGA6+ITGB4)	LAMININ
NK/NKT Cells_NKT	VascularECs_Venular EC	TNF	TNFRSF1A	0.00545452	0	TNF_TNFRSF1A	TNF - TNFRSF1A	TNF
Fibroblasts_PTN+	VascularECs_Arterial EC	IGFBP3	TMEM219	0.00545423	0	IGFBP3_TMEM219	IGFBP3 - TMEM219	IGFBP
Myeloid Cells_cDC2	VascularECs_Capillary EC	SEMA4A	NRP1_PLXNA2	0.00543092	0	SEMA4A_NRP1_PLXNA2	SEMA4A - (NRP1+PLXNA2)	SEMA4
Mural Cells_M1	VascularECs_Arterial EC	ANGPT1	TEK	0.00535274	0	ANGPT1_TEK	ANGPT1 - TEK	ANGPT
Myeloid Cells_ELMO1+ Mac	VascularECs_Venular EC	TNF	TNFRSF1A	0.00534049	0	TNF_TNFRSF1A	TNF - TNFRSF1A	TNF
Fibroblasts_PTN+	VascularECs_Capillary EC	LAMB1	ITGA6_ITGB1	0.00533695	0	LAMB1_ITGA6_ITGB1	LAMB1 - (ITGA6+ITGB1)	LAMININ
Fibroblasts_PI16+	VascularECs_Arterial EC	NAMPT	ITGA5_ITGB1	0.00532175	0	NAMPT_ITGA5_ITGB1	NAMPT - (ITGA5+ITGB1)	VISFATIN
Myeloid Cells_CXCL10+inflam Mac	VascularECs_Capillary EC	PECAM1	PECAM1	0.00532096	0	PECAM1_PECAM1	PECAM1 - PECAM1	PECAM1
Myeloid Cells_CD14+ Mo	VascularECs_Capillary EC	RETN	CAP1	0.00531891	0	RETN_CAP1	RETN - CAP1	RESISTIN
TFCs_F1	VascularECs_Venular EC	LAMB1	ITGA6_ITGB1	0.00530753	0	LAMB1_ITGA6_ITGB1	LAMB1 - (ITGA6+ITGB1)	LAMININ
Fibroblasts_PTN+	VascularECs_Venular EC	CD34	SELP	0.00526246	0	CD34_SELP	CD34 - SELP	CD34
NK/NKT Cells_CD56bright NK	VascularECs_Venular EC	SELPLG	SELP	0.00525435	0	SELPLG_SELP	SELPLG - SELP	SELPLG
T Cells_CD8 naïve	VascularECs_Venular EC	SELPLG	SELP	0.00524626	0	SELPLG_SELP	SELPLG - SELP	SELPLG
Fibroblasts_PTN+	VascularECs_Arterial EC	LAMB1	ITGA6_ITGB1	0.00523994	0	LAMB1_ITGA6_ITGB1	LAMB1 - (ITGA6+ITGB1)	LAMININ
T Cells_Trm	VascularECs_Venular EC	SELPLG	SELP	0.00522528	0	SELPLG_SELP	SELPLG - SELP	SELPLG
TFCs_F1	VascularECs_Arterial EC	LAMC1	ITGA9_ITGB1	0.00522115	0	LAMC1_ITGA9_ITGB1	LAMC1 - (ITGA9+ITGB1)	LAMININ
B Cells_Memory B2	VascularECs_Venular EC	TNF	TNFRSF1A	0.00521119	0	TNF_TNFRSF1A	TNF - TNFRSF1A	TNF
Mural Cells_M0	VascularECs_Arterial EC	ANGPT2	TEK	0.00521004	0	ANGPT2_TEK	ANGPT2 - TEK	ANGPT
Mural Cells_M1	VascularECs_Venular EC	LAMA5	ITGA9_ITGB1	0.00519399	0	LAMA5_ITGA9_ITGB1	LAMA5 - (ITGA9+ITGB1)	LAMININ
T Cells_Th1-like	VascularECs_Venular EC	SELPLG	SELP	0.00516679	0	SELPLG_SELP	SELPLG - SELP	SELPLG
Fibroblasts_PTN+	VascularECs_Venular EC	COL4A2	ADGRG6	0.0051135	0	COL4A2_ADGRG6	COL4A2 - ADGRG6	ADGRG
Myeloid Cells_CD14+ Mo	VascularECs_Arterial EC	RETN	CAP1	0.00511236	0	RETN_CAP1	RETN - CAP1	RESISTIN
VascularECs_Capillary EC	VascularECs_Venular EC	EFNB2	EPHA4	0.00510778	0	EFNB2_EPHA4	EFNB2 - EPHA4	EPHB
Fibroblasts_PTN+	VascularECs_Venular EC	LAMC1	ITGA6_ITGB4	0.00510114	0	LAMC1_ITGA6_ITGB4	LAMC1 - (ITGA6+ITGB4)	LAMININ
VascularECs_Arterial EC	VascularECs_Capillary EC	VEGFC	FLT4	0.00509865	0	VEGFC_VEGFR3	VEGFC - VEGFR3	VEGF
T Cells_CX3CR1+ Teff	VascularECs_Venular EC	SELPLG	SELP	0.00508734	0	SELPLG_SELP	SELPLG - SELP	SELPLG
Myeloid Cells_CD16+ Mo	VascularECs_Arterial EC	TNF	TNFRSF1B	0.00508266	0	TNF_TNFRSF1B	TNF - TNFRSF1B	TNF
T Cells_Th17-like	VascularECs_Venular EC	PRNP	ADGRG6	0.00502978	0	PRNP_ADGRG6	PRNP - ADGRG6	ADGRG
Myeloid Cells_CXCL10+inflam Mac	VascularECs_Venular EC	TNF	TNFRSF1A	0.0050228	0	TNF_TNFRSF1A	TNF - TNFRSF1A	TNF
TFCs_F1	VascularECs_Capillary EC	LAMC1	ITGA6_ITGB1	0.0050058	0	LAMC1_ITGA6_ITGB1	LAMC1 - (ITGA6+ITGB1)	LAMININ
Myeloid Cells_PVM	VascularECs_Venular EC	PRNP	ADGRG6	0.00500122	0	PRNP_ADGRG6	PRNP - ADGRG6	ADGRG
Myeloid Cells_CD14+ Mo	VascularECs_Venular EC	SELL	PODXL	0.00499767	0	SELL_PODXL	SELL - PODXL	SELL
Myeloid Cells_CD14+ Mo	VascularECs_Venular EC	RETN	CAP1	0.00499359	0	RETN_CAP1	RETN - CAP1	RESISTIN
T Cells_Th17-like	VascularECs_Venular EC	SELPLG	SELP	0.00498647	0	SELPLG_SELP	SELPLG - SELP	SELPLG
T Cells_Treg	VascularECs_Venular EC	SELL	CD34	0.00495266	0	SELL_CD34	SELL - CD34	SELL
Fibroblasts_PTN+	VascularECs_Arterial EC	LAMB2	ITGA6_ITGB4	0.00494477	0	LAMB2_ITGA6_ITGB4	LAMB2 - (ITGA6+ITGB4)	LAMININ
T Cells_Th1-like	VascularECs_Venular EC	PRNP	ADGRG6	0.00494281	0	PRNP_ADGRG6	PRNP - ADGRG6	ADGRG
Fibroblasts_PTN+	VascularECs_Venular EC	LAMB1	ITGA6_ITGB1	0.00493568	0	LAMB1_ITGA6_ITGB1	LAMB1 - (ITGA6+ITGB1)	LAMININ
Fibroblasts_PI16+	VascularECs_Venular EC	ANGPTL2	ITGA5_ITGB1	0.00493177	0	ANGPTL2_ITGA5_ITGB1	ANGPTL2 - (ITGA5+ITGB1)	ANGPTL
T Cells_CD4 naïve	VascularECs_Venular EC	TNF	TNFRSF1A	0.00492656	0	TNF_TNFRSF1A	TNF - TNFRSF1A	TNF
TFCs_F1	VascularECs_Arterial EC	LAMC1	ITGA6_ITGB1	0.00491478	0	LAMC1_ITGA6_ITGB1	LAMC1 - (ITGA6+ITGB1)	LAMININ
TFCs_F1	VascularECs_Capillary EC	SEMA3D	NRP2_PLXNA2	0.00490406	0	SEMA3D_NRP2_PLXNA2	SEMA3D - (NRP2+PLXNA2)	SEMA3
VascularECs_Venular EC	VascularECs_Arterial EC	LAMC1	ITGA9_ITGB1	0.00487705	0	LAMC1_ITGA9_ITGB1	LAMC1 - (ITGA9+ITGB1)	LAMININ
T Cells_Trm	VascularECs_Venular EC	PRNP	ADGRG6	0.00483691	0	PRNP_ADGRG6	PRNP - ADGRG6	ADGRG
Myeloid Cells_CXCL10+inflam Mac	VascularECs_Arterial EC	FN1	ITGA5_ITGB1	0.00483346	0	FN1_ITGA5_ITGB1	FN1 - (ITGA5+ITGB1)	FN1
VascularECs_Arterial EC	VascularECs_Capillary EC	DLL4	NOTCH4	0.00483318	0	DLL4_NOTCH4	DLL4 - NOTCH4	NOTCH
VascularECs_Arterial EC	VascularECs_Capillary EC	IGFBP3	TMEM219	0.00481135	0	IGFBP3_TMEM219	IGFBP3 - TMEM219	IGFBP
Fibroblasts_PI16+	VascularECs_Venular EC	NAMPT	ITGA5_ITGB1	0.00480506	0	NAMPT_ITGA5_ITGB1	NAMPT - (ITGA5+ITGB1)	VISFATIN
T Cells_CD8 naïve	VascularECs_Venular EC	PRNP	ADGRG6	0.00479129	0	PRNP_ADGRG6	PRNP - ADGRG6	ADGRG
Myeloid Cells_IL1B+inflam Mac	VascularECs_Venular EC	Cholesterol-LIPA	RORA	0.00478698	0	Cholesterol-Cholesterol-LIPA_RORA	CHOLESTEROL-LIPA - RORA	Cholesterol
T Cells_CD4 naïve	VascularECs_Venular EC	SELPLG	SELP	0.00474548	0	SELPLG_SELP	SELPLG - SELP	SELPLG
VascularECs_Venular EC	VascularECs_Arterial EC	NAMPT	ITGA5_ITGB1	0.00473854	0	NAMPT_ITGA5_ITGB1	NAMPT - (ITGA5+ITGB1)	VISFATIN
VascularECs_Capillary EC	VascularECs_Venular EC	LAMB2	ITGA6_ITGB4	0.00469446	0	LAMB2_ITGA6_ITGB4	LAMB2 - (ITGA6+ITGB4)	LAMININ
VascularECs_Venular EC	VascularECs_Capillary EC	LAMC1	ITGA6_ITGB1	0.00467583	0	LAMC1_ITGA6_ITGB1	LAMC1 - (ITGA6+ITGB1)	LAMININ
Mural Cells_M1	VascularECs_Arterial EC	LAMA3	ITGA9_ITGB1	0.00466872	0	LAMA3_ITGA9_ITGB1	LAMA3 - (ITGA9+ITGB1)	LAMININ
Fibroblasts_PTN+	VascularECs_Capillary EC	IGFBP3	TMEM219	0.0046643	0	IGFBP3_TMEM219	IGFBP3 - TMEM219	IGFBP
Fibroblasts_PI16+	VascularECs_Capillary EC	COL4A2	ITGA1_ITGB1	0.00465495	0	COL4A2_ITGA1_ITGB1	COL4A2 - (ITGA1+ITGB1)	COLLAGEN
TFCs_F1	VascularECs_Venular EC	LAMC1	ITGA6_ITGB1	0.00462931	0	LAMC1_ITGA6_ITGB1	LAMC1 - (ITGA6+ITGB1)	LAMININ
TFCs_F1	VascularECs_Venular EC	LAMB1	ITGA9_ITGB1	0.00461908	0	LAMB1_ITGA9_ITGB1	LAMB1 - (ITGA9+ITGB1)	LAMININ
Fibroblasts_PTN+	VascularECs_Arterial EC	LAMC1	ITGA6_ITGB4	0.00461873	0	LAMC1_ITGA6_ITGB4	LAMC1 - (ITGA6+ITGB4)	LAMININ
VascularECs_Venular EC	VascularECs_Arterial EC	LAMC1	ITGA6_ITGB1	0.00459077	0	LAMC1_ITGA6_ITGB1	LAMC1 - (ITGA6+ITGB1)	LAMININ
Mural Cells_M0	VascularECs_Venular EC	LAMB2	ITGA6_ITGB4	0.00458418	0	LAMB2_ITGA6_ITGB4	LAMB2 - (ITGA6+ITGB4)	LAMININ
Mural Cells_M1	VascularECs_Venular EC	LAMC1	ITGA6_ITGB4	0.00457555	0	LAMC1_ITGA6_ITGB4	LAMC1 - (ITGA6+ITGB4)	LAMININ
Myeloid Cells_LAMP3+ DC	VascularECs_Capillary EC	COL9A2	ITGA1_ITGB1	0.0045717	0	COL9A2_ITGA1_ITGB1	COL9A2 - (ITGA1+ITGB1)	COLLAGEN
Myeloid Cells_LAMP3+ DC	VascularECs_Capillary EC	LAMB3	ITGA1_ITGB1	0.0045717	0	LAMB3_ITGA1_ITGB1	LAMB3 - (ITGA1+ITGB1)	LAMININ
VascularECs_Capillary EC	VascularECs_Capillary EC	EFNB2	EPHA4	0.00456981	0	EFNB2_EPHA4	EFNB2 - EPHA4	EPHB
T Cells_Tex	VascularECs_Venular EC	PRNP	ADGRG6	0.00456806	0	PRNP_ADGRG6	PRNP - ADGRG6	ADGRG
TFCs_F0	VascularECs_Arterial EC	LAMB1	ITGA9_ITGB1	0.00452365	0	LAMB1_ITGA9_ITGB1	LAMB1 - (ITGA9+ITGB1)	LAMININ
T Cells_Treg	VascularECs_Venular EC	SELPLG	SELP	0.00450586	0	SELPLG_SELP	SELPLG - SELP	SELPLG
T Cells_γδT	VascularECs_Venular EC	SELPLG	SELP	0.00450345	0	SELPLG_SELP	SELPLG - SELP	SELPLG
Fibroblasts_PTN+	VascularECs_Capillary EC	WNT11	FZD4	0.00448834	0	WNT11_FZD4	WNT11 - FZD4	ncWNT
Mural Cells_M0	VascularECs_Arterial EC	JAG1	NOTCH4	0.00448706	0	JAG1_NOTCH4	JAG1 - NOTCH4	NOTCH
Mural Cells_M0	VascularECs_Venular EC	CXCL12	ACKR3	0.00448293	0	CXCL12_ACKR3	CXCL12 - ACKR3	CXCL
Fibroblasts_PTN+	VascularECs_Venular EC	COL4A1	ADGRG6	0.00447673	0	COL4A1_ADGRG6	COL4A1 - ADGRG6	ADGRG
Mural Cells_M1	VascularECs_Capillary EC	LAMA3	ITGA6_ITGB1	0.00447606	0	LAMA3_ITGA6_ITGB1	LAMA3 - (ITGA6+ITGB1)	LAMININ
VascularECs_Venular EC	VascularECs_Arterial EC	CD46	JAG1	0.0044492	0	CD46_JAG1	CD46 - JAG1	CD46
TFCs_F0	VascularECs_Capillary EC	LAMC1	ITGA1_ITGB1	0.00443637	0	LAMC1_ITGA1_ITGB1	LAMC1 - (ITGA1+ITGB1)	LAMININ
TFCs_F1	VascularECs_Venular EC	TENM4	ADGRL2	0.00442743	0	TENM4_ADGRL2	TENM4 - ADGRL2	ADGRL
Myeloid Cells_PVM	VascularECs_Venular EC	CXCL3	ACKR1	0.00440947	0	CXCL3_ACKR1	CXCL3 - ACKR1	CXCL
Myeloid Cells_CD14+ Mo	VascularECs_Arterial EC	OSM	LIFR_IL6ST	0.00440566	0	OSM_LIFR_IL6ST	OSM - (LIFR+IL6ST)	OSM
Mural Cells_M1	VascularECs_Arterial EC	LAMA3	ITGA6_ITGB1	0.00439462	0	LAMA3_ITGA6_ITGB1	LAMA3 - (ITGA6+ITGB1)	LAMININ
TFCs_F1	VascularECs_Capillary EC	GJA1	GJA1	0.00438488	0	GJA1_GJA1	GJA1 - GJA1	GAP
T Cells_Treg	VascularECs_Venular EC	SELL	PODXL	0.00437543	0	SELL_PODXL	SELL - PODXL	SELL
Myeloid Cells_CXCL10+inflam Mac	VascularECs_Venular EC	FN1	ITGA5_ITGB1	0.00436398	0	FN1_ITGA5_ITGB1	FN1 - (ITGA5+ITGB1)	FN1
TFCs_F1	VascularECs_Arterial EC	GJA1	GJA5	0.00436318	0	GJA1_GJA5	GJA1 - GJA5	GAP
Mural Cells_M1	VascularECs_Venular EC	COL4A1	ADGRG6	0.00434905	0	COL4A1_ADGRG6	COL4A1 - ADGRG6	ADGRG
TFCs_F0	VascularECs_Capillary EC	LAMB1	ITGA6_ITGB1	0.00433695	0	LAMB1_ITGA6_ITGB1	LAMB1 - (ITGA6+ITGB1)	LAMININ
VascularECs_Venular EC	VascularECs_Venular EC	LAMC1	ITGA6_ITGB1	0.00432405	0	LAMC1_ITGA6_ITGB1	LAMC1 - (ITGA6+ITGB1)	LAMININ
TFCs_F0	VascularECs_Arterial EC	ANGPTL4	CDH5	0.00431455	0	ANGPTL4_CDH5	ANGPTL4 - CDH5	ANGPTL
Mural Cells_M0	VascularECs_Capillary EC	GJC1	GJA1	0.00430385	0	GJC1_GJA1	GJC1 - GJA1	GAP
Fibroblasts_PTN+	VascularECs_Venular EC	LAMB1	ITGA9_ITGB1	0.00429525	0	LAMB1_ITGA9_ITGB1	LAMB1 - (ITGA9+ITGB1)	LAMININ
TFCs_F1	VascularECs_Venular EC	COL4A4	ITGA9_ITGB1	0.00429248	0	COL4A4_ITGA9_ITGB1	COL4A4 - (ITGA9+ITGB1)	COLLAGEN
VascularECs_Arterial EC	VascularECs_Venular EC	Cholesterol-LIPA	RORA	0.00428493	0	Cholesterol-Cholesterol-LIPA_RORA	CHOLESTEROL-LIPA - RORA	Cholesterol
Mural Cells_M0	VascularECs_Arterial EC	GJC1	GJA5	0.00428254	0	GJC1_GJA5	GJC1 - GJA5	GAP
T Cells_CX3CR1+ Teff	VascularECs_Venular EC	TNF	TNFRSF1A	0.00428048	0	TNF_TNFRSF1A	TNF - TNFRSF1A	TNF
VascularECs_Venular EC	VascularECs_Venular EC	NAMPT	ITGA5_ITGB1	0.00427823	0	NAMPT_ITGA5_ITGB1	NAMPT - (ITGA5+ITGB1)	VISFATIN
VascularECs_Capillary EC	VascularECs_Capillary EC	JAM2	JAM2	0.00426691	0	JAM2_JAM2	JAM2 - JAM2	JAM
TFCs_F0	VascularECs_Arterial EC	LAMB1	ITGA6_ITGB1	0.00425803	0	LAMB1_ITGA6_ITGB1	LAMB1 - (ITGA6+ITGB1)	LAMININ
VascularECs_Capillary EC	VascularECs_Arterial EC	LAMB2	ITGA6_ITGB4	0.00425035	0	LAMB2_ITGA6_ITGB4	LAMB2 - (ITGA6+ITGB4)	LAMININ
VascularECs_Venular EC	VascularECs_Venular EC	LAMB2	ITGA6_ITGB4	0.00417119	0	LAMB2_ITGA6_ITGB4	LAMB2 - (ITGA6+ITGB4)	LAMININ
VascularECs_Capillary EC	VascularECs_Capillary EC	SEMA3F	NRP2_PLXNA2	0.00415689	0	SEMA3F_NRP2_PLXNA2	SEMA3F - (NRP2+PLXNA2)	SEMA3
Mural Cells_M0	VascularECs_Arterial EC	LAMB2	ITGA6_ITGB4	0.00415045	0	LAMB2_ITGA6_ITGB4	LAMB2 - (ITGA6+ITGB4)	LAMININ
T Cells_Tfh	VascularECs_Venular EC	SELL	CD34	0.00414963	0	SELL_CD34	SELL - CD34	SELL
Mural Cells_M0	VascularECs_Venular EC	LAMA3	ITGA6_ITGB4	0.00414766	0	LAMA3_ITGA6_ITGB4	LAMA3 - (ITGA6+ITGB4)	LAMININ
Myeloid Cells_pDC	VascularECs_Capillary EC	SEMA4A	NRP1_PLXNA2	0.00414556	0	SEMA4A_NRP1_PLXNA2	SEMA4A - (NRP1+PLXNA2)	SEMA4
Mural Cells_M1	VascularECs_Arterial EC	LAMC1	ITGA6_ITGB4	0.00414264	0	LAMC1_ITGA6_ITGB4	LAMC1 - (ITGA6+ITGB4)	LAMININ
T Cells_Treg	VascularECs_Venular EC	PRNP	ADGRG6	0.00414189	0	PRNP_ADGRG6	PRNP - ADGRG6	ADGRG
TFCs_F1	VascularECs_Capillary EC	SEMA4A	NRP1_PLXNA2	0.00414094	0	SEMA4A_NRP1_PLXNA2	SEMA4A - (NRP1+PLXNA2)	SEMA4
Mural Cells_M1	VascularECs_Venular EC	LAMA3	ITGA6_ITGB1	0.00413924	0	LAMA3_ITGA6_ITGB1	LAMA3 - (ITGA6+ITGB1)	LAMININ
Mural Cells_M0	VascularECs_Capillary EC	ANGPT1	TEK	0.00412557	0	ANGPT1_TEK	ANGPT1 - TEK	ANGPT
Mural Cells_M0	VascularECs_Venular EC	IGFBP3	TMEM219	0.00412397	0	IGFBP3_TMEM219	IGFBP3 - TMEM219	IGFBP
Fibroblasts_PI16+	VascularECs_Venular EC	PRNP	ADGRG6	0.00409712	0	PRNP_ADGRG6	PRNP - ADGRG6	ADGRG
VascularECs_Venular EC	VascularECs_Venular EC	LAMA4	ITGA6_ITGB4	0.00408999	0	LAMA4_ITGA6_ITGB4	LAMA4 - (ITGA6+ITGB4)	LAMININ
T Cells_Tex	VascularECs_Venular EC	ITGA4_ITGB1	VCAM1	0.00405144	0	ITGA4_ITGB1_VCAM1	VCAM1 - (ITGA4+ITGB1)	VCAM
VascularECs_Capillary EC	VascularECs_Arterial EC	EFNA1	EPHA4	0.00403881	0	EFNA1_EPHA4	EFNA1 - EPHA4	EPHA
TFCs_F1	VascularECs_Venular EC	LAMC1	ITGA9_ITGB1	0.00402847	0	LAMC1_ITGA9_ITGB1	LAMC1 - (ITGA9+ITGB1)	LAMININ
Myeloid Cells_LAMP3+ DC	VascularECs_Arterial EC	NAMPT	ITGA5_ITGB1	0.00401387	0	NAMPT_ITGA5_ITGB1	NAMPT - (ITGA5+ITGB1)	VISFATIN
TFCs_F0	VascularECs_Venular EC	LAMB1	ITGA6_ITGB1	0.00401056	0	LAMB1_ITGA6_ITGB1	LAMB1 - (ITGA6+ITGB1)	LAMININ
Myeloid Cells_CXCL10+inflam Mac	VascularECs_Arterial EC	FN1	ITGAV_ITGB1	0.00400574	0	FN1_ITGAV_ITGB1	FN1 - (ITGAV+ITGB1)	FN1
VascularECs_Venular EC	VascularECs_Venular EC	CXCL12	ACKR3	0.00397238	0	CXCL12_ACKR3	CXCL12 - ACKR3	CXCL
TFCs_F0	VascularECs_Arterial EC	COL4A2	ITGA9_ITGB1	0.00397137	0	COL4A2_ITGA9_ITGB1	COL4A2 - (ITGA9+ITGB1)	COLLAGEN
TFCs_F1	VascularECs_Arterial EC	COL4A5	ITGA9_ITGB1	0.00396315	0	COL4A5_ITGA9_ITGB1	COL4A5 - (ITGA9+ITGB1)	COLLAGEN
Myeloid Cells_CD16+ Mo	VascularECs_Venular EC	Cholesterol-LIPA	RORA	0.00395144	0	Cholesterol-Cholesterol-LIPA_RORA	CHOLESTEROL-LIPA - RORA	Cholesterol
TFCs_F1	VascularECs_Venular EC	COL4A3	ADGRG6	0.0039372	0	COL4A3_ADGRG6	COL4A3 - ADGRG6	ADGRG
TFCs_F1	VascularECs_Venular EC	TENM3	ADGRL2	0.00390559	0	TENM3_ADGRL2	TENM3 - ADGRL2	ADGRL
Mural Cells_M0	VascularECs_Arterial EC	IGFBP3	TMEM219	0.00389958	0	IGFBP3_TMEM219	IGFBP3 - TMEM219	IGFBP
Fibroblasts_PTN+	VascularECs_Venular EC	ANGPT1	TEK	0.00389576	0	ANGPT1_TEK	ANGPT1 - TEK	ANGPT
Fibroblasts_PTN+	VascularECs_Venular EC	PRNP	ADGRG6	0.00389536	0	PRNP_ADGRG6	PRNP - ADGRG6	ADGRG
Fibroblasts_PI16+	VascularECs_Venular EC	IGFBP3	TMEM219	0.00389259	0	IGFBP3_TMEM219	IGFBP3 - TMEM219	IGFBP
NK/NKT Cells_NKT	VascularECs_Venular EC	PRNP	ADGRG6	0.00386683	0	PRNP_ADGRG6	PRNP - ADGRG6	ADGRG
Fibroblasts_PI16+	VascularECs_Capillary EC	WNT11	FZD4	0.00385073	0	WNT11_FZD4	WNT11 - FZD4	ncWNT
VascularECs_Arterial EC	VascularECs_Venular EC	LAMB2	ITGA6_ITGB4	0.00384451	0	LAMB2_ITGA6_ITGB4	LAMB2 - (ITGA6+ITGB4)	LAMININ
Mural Cells_M1	VascularECs_Venular EC	COL4A5	ADGRG6	0.00381241	0	COL4A5_ADGRG6	COL4A5 - ADGRG6	ADGRG
Myeloid Cells_IL1B+inflam Mac	VascularECs_Arterial EC	OSM	LIFR_IL6ST	0.0037947	0	OSM_LIFR_IL6ST	OSM - (LIFR+IL6ST)	OSM
VascularECs_Venular EC	VascularECs_Arterial EC	LAMB2	ITGA6_ITGB4	0.0037764	0	LAMB2_ITGA6_ITGB4	LAMB2 - (ITGA6+ITGB4)	LAMININ
VascularECs_Venular EC	VascularECs_Arterial EC	EFNB2	EPHA4	0.00377418	0	EFNB2_EPHA4	EFNB2 - EPHA4	EPHB
VascularECs_Venular EC	VascularECs_Venular EC	LAMC1	ITGA9_ITGB1	0.00376268	0	LAMC1_ITGA9_ITGB1	LAMC1 - (ITGA9+ITGB1)	LAMININ
Mural Cells_M0	VascularECs_Arterial EC	LAMA3	ITGA6_ITGB4	0.00375508	0	LAMA3_ITGA6_ITGB4	LAMA3 - (ITGA6+ITGB4)	LAMININ
Myeloid Cells_TCR+ Mac	VascularECs_Venular EC	SELPLG	SELP	0.00374903	0	SELPLG_SELP	SELPLG - SELP	SELPLG
Myeloid Cells_CD14+ Mo	VascularECs_Venular EC	PRNP	ADGRG6	0.00372784	0	PRNP_ADGRG6	PRNP - ADGRG6	ADGRG
NK/NKT Cells_NKT	VascularECs_Venular EC	ITGA4_ITGB1	VCAM1	0.00370337	0	ITGA4_ITGB1_VCAM1	VCAM1 - (ITGA4+ITGB1)	VCAM
VascularECs_Venular EC	VascularECs_Arterial EC	LAMA4	ITGA6_ITGB4	0.00370285	0	LAMA4_ITGA6_ITGB4	LAMA4 - (ITGA6+ITGB4)	LAMININ
Fibroblasts_PI16+	VascularECs_Arterial EC	IGFBP3	TMEM219	0.00368074	0	IGFBP3_TMEM219	IGFBP3 - TMEM219	IGFBP
T Cells_Tfh	VascularECs_Venular EC	SELL	PODXL	0.00366565	0	SELL_PODXL	SELL - PODXL	SELL
TFCs_F0	VascularECs_Arterial EC	EFNA1	EPHA4	0.00365634	0	EFNA1_EPHA4	EFNA1 - EPHA4	EPHA
VascularECs_Venular EC	VascularECs_Venular EC	FLRT2	ADGRL2	0.0036552	0	FLRT2_ADGRL2	FLRT2 - ADGRL2	ADGRL
Mural Cells_M1	VascularECs_Venular EC	LAMB2	ITGA6_ITGB4	0.00364394	0	LAMB2_ITGA6_ITGB4	LAMB2 - (ITGA6+ITGB4)	LAMININ
Myeloid Cells_TCR+ Mac	VascularECs_Arterial EC	OSM	LIFR_IL6ST	0.00363406	0	OSM_LIFR_IL6ST	OSM - (LIFR+IL6ST)	OSM
Fibroblasts_PTN+	VascularECs_Arterial EC	ANGPT1	TEK	0.00362998	0	ANGPT1_TEK	ANGPT1 - TEK	ANGPT
Myeloid Cells_LAMP3+ DC	VascularECs_Venular EC	NAMPT	ITGA5_ITGB1	0.0036237	0	NAMPT_ITGA5_ITGB1	NAMPT - (ITGA5+ITGB1)	VISFATIN
Myeloid Cells_CD16+ Mo	VascularECs_Venular EC	PRNP	ADGRG6	0.00362273	0	PRNP_ADGRG6	PRNP - ADGRG6	ADGRG
Mural Cells_M1	VascularECs_Venular EC	LAMA3	ITGA9_ITGB1	0.00360178	0	LAMA3_ITGA9_ITGB1	LAMA3 - (ITGA9+ITGB1)	LAMININ
Mural Cells_M1	VascularECs_Capillary EC	ANGPT1	TEK	0.00359517	0	ANGPT1_TEK	ANGPT1 - TEK	ANGPT
Myeloid Cells_RTM	VascularECs_Capillary EC	LGALS9	P4HB	0.003565	0	LGALS9_P4HB	LGALS9 - P4HB	GALECTIN
T Cells_Tem	VascularECs_Venular EC	PRNP	ADGRG6	0.00355629	0	PRNP_ADGRG6	PRNP - ADGRG6	ADGRG
Myeloid Cells_CD14+ Mo	VascularECs_Capillary EC	LGALS9	P4HB	0.00354458	0	LGALS9_P4HB	LGALS9 - P4HB	GALECTIN
Fibroblasts_PTN+	VascularECs_Venular EC	WNT11	FZD4	0.00352103	0	WNT11_FZD4	WNT11 - FZD4	ncWNT
Mural Cells_M0	VascularECs_Capillary EC	ANGPT2	TEK	0.00349916	0	ANGPT2_TEK	ANGPT2 - TEK	ANGPT
TFCs_F0	VascularECs_Venular EC	LAMB1	ITGA9_ITGB1	0.00348975	0	LAMB1_ITGA9_ITGB1	LAMB1 - (ITGA9+ITGB1)	LAMININ
VascularECs_Capillary EC	VascularECs_Venular EC	EFNA1	EPHA4	0.00348543	0	EFNA1_EPHA4	EFNA1 - EPHA4	EPHA
VascularECs_Arterial EC	VascularECs_Arterial EC	LAMB2	ITGA6_ITGB4	0.00348053	0	LAMB2_ITGA6_ITGB4	LAMB2 - (ITGA6+ITGB4)	LAMININ
VascularECs_Arterial EC	VascularECs_Capillary EC	SEMA3F	NRP2_PLXNA2	0.00345994	0	SEMA3F_NRP2_PLXNA2	SEMA3F - (NRP2+PLXNA2)	SEMA3
TFCs_F0	VascularECs_Capillary EC	MDK	NCL	0.00345891	0	MDK_NCL	MDK - NCL	MK
TFCs_F1	VascularECs_Venular EC	COL4A2	ADGRG6	0.00344447	0	COL4A2_ADGRG6	COL4A2 - ADGRG6	ADGRG
VascularECs_Capillary EC	VascularECs_Arterial EC	JAM2	F11R	0.00343959	0	JAM2_F11R	JAM2 - F11R	JAM
T Cells_γδT	VascularECs_Venular EC	PRNP	ADGRG6	0.00343611	0	PRNP_ADGRG6	PRNP - ADGRG6	ADGRG
Fibroblasts_PI16+	VascularECs_Capillary EC	SEMA3B	NRP2_PLXNA2	0.00343566	0	SEMA3B_NRP2_PLXNA2	SEMA3B - (NRP2+PLXNA2)	SEMA3
VascularECs_Venular EC	VascularECs_Capillary EC	SEMA6A	PLXNA2	0.00341784	0	SEMA6A_PLXNA2	SEMA6A - PLXNA2	SEMA6
B Cells_CD11c+ atypical memory B	VascularECs_Venular EC	PRNP	ADGRG6	0.00340099	0	PRNP_ADGRG6	PRNP - ADGRG6	ADGRG
T Cells_Th17-like	VascularECs_Arterial EC	TNF	TNFRSF1B	0.00334782	0	TNF_TNFRSF1B	TNF - TNFRSF1B	TNF
Myeloid Cells_cDC1	VascularECs_Venular EC	SELL	CD34	0.00333512	0	SELL_CD34	SELL - CD34	SELL
Mural Cells_M0	VascularECs_Capillary EC	IGFBP3	TMEM219	0.00333406	0	IGFBP3_TMEM219	IGFBP3 - TMEM219	IGFBP
Myeloid Cells_CD14+ Mo	VascularECs_Venular EC	SELPLG	SELP	0.00331024	0	SELPLG_SELP	SELPLG - SELP	SELPLG
Myeloid Cells_pDC	VascularECs_Venular EC	IGFBP3	TMEM219	0.00330788	0	IGFBP3_TMEM219	IGFBP3 - TMEM219	IGFBP
Mural Cells_M1	VascularECs_Arterial EC	LAMB2	ITGA6_ITGB4	0.00329888	0	LAMB2_ITGA6_ITGB4	LAMB2 - (ITGA6+ITGB4)	LAMININ
Myeloid Cells_RTM	VascularECs_Venular EC	LGALS9	P4HB	0.00327829	0	LGALS9_P4HB	LGALS9 - P4HB	GALECTIN
Myeloid Cells_CD14+ Mo	VascularECs_Venular EC	LGALS9	P4HB	0.00325951	0	LGALS9_P4HB	LGALS9 - P4HB	GALECTIN
VascularECs_Venular EC	VascularECs_Venular EC	EFNB2	EPHA4	0.00325694	0	EFNB2_EPHA4	EFNB2 - EPHA4	EPHB
T Cells_Tem	VascularECs_Venular EC	ITGA4_ITGB1	VCAM1	0.00324798	0	ITGA4_ITGB1_VCAM1	VCAM1 - (ITGA4+ITGB1)	VCAM
TFCs_F0	VascularECs_Capillary EC	SEMA3D	NRP2_PLXNA2	0.00323903	0	SEMA3D_NRP2_PLXNA2	SEMA3D - (NRP2+PLXNA2)	SEMA3
Mural Cells_M0	VascularECs_Arterial EC	HGF	MET	0.00322656	0	HGF_MET	HGF - MET	HGF
Myeloid Cells_cDC2	VascularECs_Venular EC	TNF	TNFRSF1A	0.0032223	0	TNF_TNFRSF1A	TNF - TNFRSF1A	TNF
VascularECs_Arterial EC	VascularECs_Arterial EC	DLL4	NOTCH4	0.00321427	0	DLL4_NOTCH4	DLL4 - NOTCH4	NOTCH
Fibroblasts_PI16+	VascularECs_Arterial EC	COL4A2	ITGA9_ITGB1	0.00317858	0	COL4A2_ITGA9_ITGB1	COL4A2 - (ITGA9+ITGB1)	COLLAGEN
TFCs_F0	VascularECs_Venular EC	EFNA1	EPHA4	0.00315519	0	EFNA1_EPHA4	EFNA1 - EPHA4	EPHA
Plasma Cells_Plasma	VascularECs_Capillary EC	COL4A4	ITGA1_ITGB1	0.0031472	0	COL4A4_ITGA1_ITGB1	COL4A4 - (ITGA1+ITGB1)	COLLAGEN
Fibroblasts_PI16+	VascularECs_Capillary EC	IGFBP3	TMEM219	0.00314685	0	IGFBP3_TMEM219	IGFBP3 - TMEM219	IGFBP
TFCs_F1	VascularECs_Capillary EC	VEGFC	FLT4	0.00313597	0	VEGFC_VEGFR3	VEGFC - VEGFR3	VEGF
Mural Cells_M1	VascularECs_Venular EC	LAMA5	ITGA6_ITGB4	0.00313018	0	LAMA5_ITGA6_ITGB4	LAMA5 - (ITGA6+ITGB4)	LAMININ
Myeloid Cells_pDC	VascularECs_Arterial EC	IGFBP3	TMEM219	0.00312775	0	IGFBP3_TMEM219	IGFBP3 - TMEM219	IGFBP
Myeloid Cells_CD16+ Mo	VascularECs_Venular EC	ITGA4_ITGB1	VCAM1	0.00312256	0	ITGA4_ITGB1_VCAM1	VCAM1 - (ITGA4+ITGB1)	VCAM
Myeloid Cells_LAMP3+ DC	VascularECs_Arterial EC	COL9A2	ITGA9_ITGB1	0.00312165	0	COL9A2_ITGA9_ITGB1	COL9A2 - (ITGA9+ITGB1)	COLLAGEN
Myeloid Cells_LAMP3+ DC	VascularECs_Arterial EC	LAMB3	ITGA9_ITGB1	0.00312165	0	LAMB3_ITGA9_ITGB1	LAMB3 - (ITGA9+ITGB1)	LAMININ
VascularECs_Capillary EC	VascularECs_Capillary EC	EFNA1	EPHA4	0.0031178	0	EFNA1_EPHA4	EFNA1 - EPHA4	EPHA
Myeloid Cells_cDC2	VascularECs_Venular EC	SELL	CD34	0.00309794	0	SELL_CD34	SELL - CD34	SELL
Myeloid Cells_cDC2	VascularECs_Venular EC	Cholesterol-LIPA	RORA	0.0030866	0	Cholesterol-Cholesterol-LIPA_RORA	CHOLESTEROL-LIPA - RORA	Cholesterol
Myeloid Cells_TCR+ Mac	VascularECs_Capillary EC	LGALS9	P4HB	0.00307108	0	LGALS9_P4HB	LGALS9 - P4HB	GALECTIN
TFCs_F0	VascularECs_Venular EC	COL4A2	ITGA9_ITGB1	0.00306331	0	COL4A2_ITGA9_ITGB1	COL4A2 - (ITGA9+ITGB1)	COLLAGEN
TFCs_F1	VascularECs_Venular EC	COL4A5	ITGA9_ITGB1	0.00305696	0	COL4A5_ITGA9_ITGB1	COL4A5 - (ITGA9+ITGB1)	COLLAGEN
VascularECs_Venular EC	VascularECs_Venular EC	FLRT2	FLRT2	0.00305194	0	FLRT2_FLRT2	FLRT2 - FLRT2	FLRT
VascularECs_Capillary EC	VascularECs_Venular EC	EFNB2	EPHB4	0.00304949	0	EFNB2_EPHB4	EFNB2 - EPHB4	EPHB
VascularECs_Arterial EC	VascularECs_Arterial EC	IGF2	ITGA6_ITGB4	0.00304785	0	IGF2_ITGA6_ITGB4	IGF2 - (ITGA6+ITGB4)	IGF
Myeloid Cells_CXCL10+inflam Mac	VascularECs_Venular EC	Cholesterol-LIPA	RORA	0.00303605	0.04	Cholesterol-Cholesterol-LIPA_RORA	CHOLESTEROL-LIPA - RORA	Cholesterol
TFCs_F0	VascularECs_Arterial EC	LAMC1	ITGA9_ITGB1	0.00302912	0	LAMC1_ITGA9_ITGB1	LAMC1 - (ITGA9+ITGB1)	LAMININ
Fibroblasts_PI16+	VascularECs_Venular EC	WNT11	FZD4	0.00302042	0	WNT11_FZD4	WNT11 - FZD4	ncWNT
Myeloid Cells_LAMP3+ DC	VascularECs_Capillary EC	LAMB3	ITGA6_ITGB1	0.00299264	0	LAMB3_ITGA6_ITGB1	LAMB3 - (ITGA6+ITGB1)	LAMININ
Myeloid Cells_MARCO+ Mac	VascularECs_Capillary EC	LGALS9	P4HB	0.00297775	0	LGALS9_P4HB	LGALS9 - P4HB	GALECTIN
Myeloid Cells_cDC1	VascularECs_Venular EC	SELL	PODXL	0.00294586	0	SELL_PODXL	SELL - PODXL	SELL
Myeloid Cells_LAMP3+ DC	VascularECs_Arterial EC	LAMB3	ITGA6_ITGB1	0.00293811	0	LAMB3_ITGA6_ITGB1	LAMB3 - (ITGA6+ITGB1)	LAMININ
Myeloid Cells_cDC2	VascularECs_Venular EC	SELPLG	SELP	0.0029224	0	SELPLG_SELP	SELPLG - SELP	SELPLG
VascularECs_Venular EC	VascularECs_Capillary EC	EFNB2	EPHA4	0.00291334	0	EFNB2_EPHA4	EFNB2 - EPHA4	EPHB
TFCs_F0	VascularECs_Capillary EC	LAMC1	ITGA6_ITGB1	0.00290392	0	LAMC1_ITGA6_ITGB1	LAMC1 - (ITGA6+ITGB1)	LAMININ
T Cells_Tfh	VascularECs_Arterial EC	TNF	TNFRSF1B	0.00289373	0	TNF_TNFRSF1B	TNF - TNFRSF1B	TNF
TFCs_F0	VascularECs_Arterial EC	LAMC1	ITGA6_ITGB1	0.002851	0	LAMC1_ITGA6_ITGB1	LAMC1 - (ITGA6+ITGB1)	LAMININ
Myeloid Cells_cDC2	VascularECs_Venular EC	PRNP	ADGRG6	0.00283373	0	PRNP_ADGRG6	PRNP - ADGRG6	ADGRG
Mural Cells_M1	VascularECs_Arterial EC	LAMA5	ITGA6_ITGB4	0.00283363	0	LAMA5_ITGA6_ITGB4	LAMA5 - (ITGA6+ITGB4)	LAMININ
Myeloid Cells_TCR+ Mac	VascularECs_Venular EC	LGALS9	P4HB	0.00282398	0	LGALS9_P4HB	LGALS9 - P4HB	GALECTIN
TFCs_F0	VascularECs_Capillary EC	EFNA1	EPHA4	0.0028223	0	EFNA1_EPHA4	EFNA1 - EPHA4	EPHA
Mural Cells_M0	VascularECs_Venular EC	HGF	MET	0.00281627	0	HGF_MET	HGF - MET	HGF
T Cells_Th1-like	VascularECs_Arterial EC	TNF	TNFRSF1B	0.00281549	0	TNF_TNFRSF1B	TNF - TNFRSF1B	TNF
Myeloid Cells_TCR+ Mac	VascularECs_Arterial EC	TNF	TNFRSF1B	0.00281002	0	TNF_TNFRSF1B	TNF - TNFRSF1B	TNF
TFCs_F1	VascularECs_Venular EC	LAMB1	ITGA6_ITGB4	0.00278307	0	LAMB1_ITGA6_ITGB4	LAMB1 - (ITGA6+ITGB4)	LAMININ
TFCs_F0	VascularECs_Arterial EC	ANGPTL4	ITGA5_ITGB1	0.00277782	0	ANGPTL4_ITGA5_ITGB1	ANGPTL4 - (ITGA5+ITGB1)	ANGPTL
VascularECs_Arterial EC	VascularECs_Arterial EC	F11R	F11R	0.00277224	0.01	F11R_F11R	F11R - F11R	JAM
Myeloid Cells_LAMP3+ DC	VascularECs_Venular EC	LAMB3	ITGA6_ITGB1	0.00276714	0	LAMB3_ITGA6_ITGB1	LAMB3 - (ITGA6+ITGB1)	LAMININ
Myeloid Cells_TCR+ Mac	VascularECs_Venular EC	PRNP	ADGRG6	0.00275926	0	PRNP_ADGRG6	PRNP - ADGRG6	ADGRG
Myeloid Cells_MARCO+ Mac	VascularECs_Venular EC	LGALS9	P4HB	0.00273814	0	LGALS9_P4HB	LGALS9 - P4HB	GALECTIN
B Cells_Memory B1	VascularECs_Arterial EC	TNF	TNFRSF1B	0.00273813	0	TNF_TNFRSF1B	TNF - TNFRSF1B	TNF
Myeloid Cells_cDC2	VascularECs_Venular EC	SELL	PODXL	0.00273628	0	SELL_PODXL	SELL - PODXL	SELL
Myeloid Cells_IL1B+inflam Mac	VascularECs_Venular EC	SELPLG	SELP	0.00273124	0	SELPLG_SELP	SELPLG - SELP	SELPLG
VascularECs_Arterial EC	VascularECs_Venular EC	IGF2	ITGA6_ITGB4	0.00272325	0	IGF2_ITGA6_ITGB4	IGF2 - (ITGA6+ITGB4)	IGF
NK/NKT Cells_NKT	VascularECs_Arterial EC	TNF	TNFRSF1B	0.00270586	0	TNF_TNFRSF1B	TNF - TNFRSF1B	TNF
TFCs_F0	VascularECs_Venular EC	LAMC1	ITGA6_ITGB1	0.00268509	0	LAMC1_ITGA6_ITGB1	LAMC1 - (ITGA6+ITGB1)	LAMININ
Myeloid Cells_pDC	VascularECs_Capillary EC	IGFBP3	TMEM219	0.00267386	0	IGFBP3_TMEM219	IGFBP3 - TMEM219	IGFBP
Myeloid Cells_ELMO1+ Mac	VascularECs_Arterial EC	TNF	TNFRSF1B	0.00264913	0	TNF_TNFRSF1B	TNF - TNFRSF1B	TNF
Fibroblasts_PI16+	VascularECs_Capillary EC	GJA1	GJA1	0.00261552	0.02	GJA1_GJA1	GJA1 - GJA1	GAP
Myeloid Cells_TCR+ Mac	VascularECs_Venular EC	Cholesterol-LIPA	RORA	0.00260972	0	Cholesterol-Cholesterol-LIPA_RORA	CHOLESTEROL-LIPA - RORA	Cholesterol
Fibroblasts_PI16+	VascularECs_Arterial EC	GJA1	GJA5	0.00260255	0	GJA1_GJA5	GJA1 - GJA5	GAP
Myeloid Cells_IL1B+inflam Mac	VascularECs_Capillary EC	RETN	CAP1	0.00259577	0	RETN_CAP1	RETN - CAP1	RESISTIN
Fibroblasts_PI16+	VascularECs_Capillary EC	JAG1	NOTCH4	0.00259079	0	JAG1_NOTCH4	JAG1 - NOTCH4	NOTCH
Fibroblasts_PTN+	VascularECs_Venular EC	LAMB1	ITGA6_ITGB4	0.00258762	0	LAMB1_ITGA6_ITGB4	LAMB1 - (ITGA6+ITGB4)	LAMININ
Plasma Cells_Plasma	VascularECs_Capillary EC	MDK	ITGA6_ITGB1	0.00258532	0	MDK_ITGA6_ITGB1	MDK - (ITGA6+ITGB1)	MK
B Cells_Memory B2	VascularECs_Arterial EC	TNF	TNFRSF1B	0.00258483	0	TNF_TNFRSF1B	TNF - TNFRSF1B	TNF
TFCs_F1	VascularECs_Venular EC	COL4A4	ADGRG6	0.0025775	0	COL4A4_ADGRG6	COL4A4 - ADGRG6	ADGRG
Myeloid Cells_CXCL10+inflam Mac	VascularECs_Venular EC	PRNP	ADGRG6	0.0025606	0	PRNP_ADGRG6	PRNP - ADGRG6	ADGRG
Plasma Cells_Plasma	VascularECs_Arterial EC	MDK	ITGA6_ITGB1	0.0025382	0	MDK_ITGA6_ITGB1	MDK - (ITGA6+ITGB1)	MK
Myeloid Cells_PVM	VascularECs_Venular EC	CXCL12	ACKR3	0.00252235	0	CXCL12_ACKR3	CXCL12 - ACKR3	CXCL
TFCs_F1	VascularECs_Arterial EC	LAMB1	ITGA6_ITGB4	0.00251932	0	LAMB1_ITGA6_ITGB4	LAMB1 - (ITGA6+ITGB4)	LAMININ
TFCs_F0	VascularECs_Venular EC	ANGPTL4	ITGA5_ITGB1	0.0025075	0	ANGPTL4_ITGA5_ITGB1	ANGPTL4 - (ITGA5+ITGB1)	ANGPTL
Myeloid Cells_PVM	VascularECs_Capillary EC	LGALS9	P4HB	0.0024997	0	LGALS9_P4HB	LGALS9 - P4HB	GALECTIN
Myeloid Cells_IL1B+inflam Mac	VascularECs_Arterial EC	RETN	CAP1	0.0024947	0	RETN_CAP1	RETN - CAP1	RESISTIN
Myeloid Cells_CXCL10+inflam Mac	VascularECs_Arterial EC	TNF	TNFRSF1B	0.00249114	0	TNF_TNFRSF1B	TNF - TNFRSF1B	TNF
Fibroblasts_PI16+	VascularECs_Capillary EC	WNT5A	FZD4	0.00248756	0	WNT5A_FZD4	WNT5A - FZD4	ncWNT
VascularECs_Arterial EC	VascularECs_Venular EC	IGF2	IGF1R	0.00246524	0	IGF2_IGF1R	IGF2 - IGF1R	IGF
Myeloid Cells_IL1B+inflam Mac	VascularECs_Venular EC	PRNP	ADGRG6	0.00245528	0	PRNP_ADGRG6	PRNP - ADGRG6	ADGRG
Fibroblasts_PI16+	VascularECs_Venular EC	COL4A2	ITGA9_ITGB1	0.00245134	0	COL4A2_ITGA9_ITGB1	COL4A2 - (ITGA9+ITGB1)	COLLAGEN
T Cells_CD4 naïve	VascularECs_Arterial EC	TNF	TNFRSF1B	0.0024433	0	TNF_TNFRSF1B	TNF - TNFRSF1B	TNF
Fibroblasts_PTN+	VascularECs_Capillary EC	ANGPT1	TEK	0.00243669	0	ANGPT1_TEK	ANGPT1 - TEK	ANGPT
Myeloid Cells_IL1B+inflam Mac	VascularECs_Venular EC	RETN	CAP1	0.00243659	0	RETN_CAP1	RETN - CAP1	RESISTIN
VascularECs_Arterial EC	VascularECs_Venular EC	ITGA9_ITGB1	VCAM1	0.00243136	0	ITGA9_ITGB1_VCAM1	VCAM1 - (ITGA9+ITGB1)	VCAM
TFCs_F1	VascularECs_Venular EC	LAMC1	ITGA6_ITGB4	0.00242665	0	LAMC1_ITGA6_ITGB4	LAMC1 - (ITGA6+ITGB4)	LAMININ
Myeloid Cells_LAMP3+ DC	VascularECs_Venular EC	COL9A2	ITGA9_ITGB1	0.00240741	0.01	COL9A2_ITGA9_ITGB1	COL9A2 - (ITGA9+ITGB1)	COLLAGEN
Myeloid Cells_LAMP3+ DC	VascularECs_Venular EC	LAMB3	ITGA9_ITGB1	0.00240741	0	LAMB3_ITGA9_ITGB1	LAMB3 - (ITGA9+ITGB1)	LAMININ
Plasma Cells_Plasma	VascularECs_Venular EC	MDK	ITGA6_ITGB1	0.00239044	0	MDK_ITGA6_ITGB1	MDK - (ITGA6+ITGB1)	MK
Myeloid Cells_cDC2	VascularECs_Capillary EC	RETN	CAP1	0.00237781	0	RETN_CAP1	RETN - CAP1	RESISTIN
Fibroblasts_PTN+	VascularECs_Arterial EC	LAMB1	ITGA6_ITGB4	0.00234236	0	LAMB1_ITGA6_ITGB4	LAMB1 - (ITGA6+ITGB4)	LAMININ
TFCs_F0	VascularECs_Venular EC	LAMC1	ITGA9_ITGB1	0.002336	0	LAMC1_ITGA9_ITGB1	LAMC1 - (ITGA9+ITGB1)	LAMININ
TFCs_F0	VascularECs_Capillary EC	VEGFC	FLT4	0.00232563	0	VEGFC_VEGFR3	VEGFC - VEGFR3	VEGF
Myeloid Cells_PVM	VascularECs_Venular EC	LGALS9	P4HB	0.00229846	0	LGALS9_P4HB	LGALS9 - P4HB	GALECTIN
Myeloid Cells_cDC2	VascularECs_Arterial EC	RETN	CAP1	0.0022852	0	RETN_CAP1	RETN - CAP1	RESISTIN
Myeloid Cells_MARCO+ Mac	VascularECs_Venular EC	PRNP	ADGRG6	0.00226973	0	PRNP_ADGRG6	PRNP - ADGRG6	ADGRG
VascularECs_Venular EC	VascularECs_Venular EC	LAMC1	ITGA6_ITGB4	0.0022663	0	LAMC1_ITGA6_ITGB4	LAMC1 - (ITGA6+ITGB4)	LAMININ
Myeloid Cells_ELMO1+ Mac	VascularECs_Capillary EC	SEMA4A	NRP1_PLXNA2	0.00223592	0	SEMA4A_NRP1_PLXNA2	SEMA4A - (NRP1+PLXNA2)	SEMA4
Myeloid Cells_cDC2	VascularECs_Venular EC	RETN	CAP1	0.00223197	0	RETN_CAP1	RETN - CAP1	RESISTIN
TFCs_F1	VascularECs_Arterial EC	NAMPT	ITGA5_ITGB1	0.00220086	0	NAMPT_ITGA5_ITGB1	NAMPT - (ITGA5+ITGB1)	VISFATIN
TFCs_F1	VascularECs_Arterial EC	LAMC1	ITGA6_ITGB4	0.00219661	0	LAMC1_ITGA6_ITGB4	LAMC1 - (ITGA6+ITGB4)	LAMININ
TFCs_F2	VascularECs_Arterial EC	GJA1	GJA5	0.00217194	0	GJA1_GJA5	GJA1 - GJA5	GAP
Mural Cells_M1	VascularECs_Venular EC	LAMA3	ITGA6_ITGB4	0.00216925	0	LAMA3_ITGA6_ITGB4	LAMA3 - (ITGA6+ITGB4)	LAMININ
Plasma Cells_Plasma	VascularECs_Arterial EC	COL4A4	ITGA9_ITGB1	0.002148	0	COL4A4_ITGA9_ITGB1	COL4A4 - (ITGA9+ITGB1)	COLLAGEN
T Cells_CX3CR1+ Teff	VascularECs_Arterial EC	TNF	TNFRSF1B	0.00212218	0	TNF_TNFRSF1B	TNF - TNFRSF1B	TNF
TFCs_F0	VascularECs_Venular EC	LAMB1	ITGA6_ITGB4	0.00210168	0	LAMB1_ITGA6_ITGB4	LAMB1 - (ITGA6+ITGB4)	LAMININ
NK/NKT Cells_NKT	VascularECs_Venular EC	ITGA4_ITGB7	VCAM1	0.00208829	0	ITGA4_ITGB7_VCAM1	VCAM1 - (ITGA4+ITGB7)	VCAM
VascularECs_Venular EC	VascularECs_Arterial EC	LAMC1	ITGA6_ITGB4	0.00205143	0	LAMC1_ITGA6_ITGB4	LAMC1 - (ITGA6+ITGB4)	LAMININ
Myeloid Cells_ELMO1+ Mac	VascularECs_Venular EC	Cholesterol-LIPA	RORA	0.00200989	0	Cholesterol-Cholesterol-LIPA_RORA	CHOLESTEROL-LIPA - RORA	Cholesterol
T Cells_Tem	VascularECs_Venular EC	ITGA4_ITGB7	VCAM1	0.00200756	0	ITGA4_ITGB7_VCAM1	VCAM1 - (ITGA4+ITGB7)	VCAM
TFCs_F1	VascularECs_Venular EC	NAMPT	ITGA5_ITGB1	0.00198658	0	NAMPT_ITGA5_ITGB1	NAMPT - (ITGA5+ITGB1)	VISFATIN
Mural Cells_M1	VascularECs_Arterial EC	LAMA3	ITGA6_ITGB4	0.00196356	0	LAMA3_ITGA6_ITGB4	LAMA3 - (ITGA6+ITGB4)	LAMININ
TFCs_F0	VascularECs_Capillary EC	SEMA4A	NRP1_PLXNA2	0.00195757	0	SEMA4A_NRP1_PLXNA2	SEMA4A - (NRP1+PLXNA2)	SEMA4
Fibroblasts_PI16+	VascularECs_Venular EC	WNT5A	FZD4	0.0019506	0	WNT5A_FZD4	WNT5A - FZD4	ncWNT
VascularECs_Venular EC	VascularECs_Venular EC	EFNB2	EPHB4	0.00194303	0	EFNB2_EPHB4	EFNB2 - EPHB4	EPHB
Fibroblasts_PI16+	VascularECs_Arterial EC	JAM3	F11R	0.00193379	0	JAM3_F11R	JAM3 - F11R	JAM
Myeloid Cells_CXCL10+inflam Mac	VascularECs_Venular EC	SELL	CD34	0.00192786	0	SELL_CD34	SELL - CD34	SELL
T Cells_CX3CR1+ Teff	VascularECs_Venular EC	ITGA4_ITGB7	VCAM1	0.00191206	0	ITGA4_ITGB7_VCAM1	VCAM1 - (ITGA4+ITGB7)	VCAM
TFCs_F0	VascularECs_Arterial EC	LAMB1	ITGA6_ITGB4	0.00190239	0	LAMB1_ITGA6_ITGB4	LAMB1 - (ITGA6+ITGB4)	LAMININ
TFCs_F0	VascularECs_Capillary EC	ANGPTL4	CDH5	0.00189205	0	ANGPTL4_CDH5	ANGPTL4 - CDH5	ANGPTL
Myeloid Cells_CXCL10+inflam Mac	VascularECs_Venular EC	CXCL11	ACKR3	0.0018858	0	CXCL11_ACKR3	CXCL11 - ACKR3	CXCL
VascularECs_Venular EC	VascularECs_Venular EC	ITGA9_ITGB1	VCAM1	0.00187476	0	ITGA9_ITGB1_VCAM1	VCAM1 - (ITGA9+ITGB1)	VCAM
TFCs_F0	VascularECs_Venular EC	COL4A2	ADGRG6	0.00183851	0	COL4A2_ADGRG6	COL4A2 - ADGRG6	ADGRG
TFCs_F1	VascularECs_Venular EC	COL4A5	ADGRG6	0.0018347	0	COL4A5_ADGRG6	COL4A5 - ADGRG6	ADGRG
B Cells_CD11c+ atypical memory B	VascularECs_Venular EC	ITGA4_ITGB1	VCAM1	0.00179496	0	ITGA4_ITGB1_VCAM1	VCAM1 - (ITGA4+ITGB1)	VCAM
Fibroblasts_PI16+	VascularECs_Arterial EC	JAG1	NOTCH4	0.00172169	0	JAG1_NOTCH4	JAG1 - NOTCH4	NOTCH
Myeloid Cells_cDC2	VascularECs_Venular EC	ADM	CALCRL	0.00170713	0	ADM_CALCRL	ADM - CALCRL	CALCR
TFCs_F1	VascularECs_Venular EC	ITGA9_ITGB1	VCAM1	0.00170517	0	ITGA9_ITGB1_VCAM1	VCAM1 - (ITGA9+ITGB1)	VCAM
Myeloid Cells_ELMO1+ Mac	VascularECs_Capillary EC	LGALS9	P4HB	0.00170499	0	LGALS9_P4HB	LGALS9 - P4HB	GALECTIN
Myeloid Cells_CXCL10+inflam Mac	VascularECs_Venular EC	SELL	PODXL	0.00170257	0	SELL_PODXL	SELL - PODXL	SELL
VascularECs_Venular EC	VascularECs_Capillary EC	EDN1	EDNRB	0.00169632	0	EDN1_EDNRB	EDN1 - EDNRB	EDN
Mural Cells_M1	VascularECs_Arterial EC	JAM3	F11R	0.00165762	0	JAM3_F11R	JAM3 - F11R	JAM
Plasma Cells_Plasma	VascularECs_Venular EC	COL4A4	ITGA9_ITGB1	0.00165616	0	COL4A4_ITGA9_ITGB1	COL4A4 - (ITGA9+ITGB1)	COLLAGEN
Fibroblasts_PTN+	VascularECs_Venular EC	WNT11	FZD6	0.00164484	0	WNT11_FZD6	WNT11 - FZD6	ncWNT
Myeloid Cells_cDC2	VascularECs_Capillary EC	ADM	CALCRL	0.00163396	0	ADM_CALCRL	ADM - CALCRL	CALCR
Fibroblasts_PTN+	VascularECs_Venular EC	ITGA9_ITGB1	VCAM1	0.00163061	0	ITGA9_ITGB1_VCAM1	VCAM1 - (ITGA9+ITGB1)	VCAM
T Cells_Trm	VascularECs_Venular EC	ITGA4_ITGB7	VCAM1	0.00160558	0	ITGA4_ITGB7_VCAM1	VCAM1 - (ITGA4+ITGB7)	VCAM
Myeloid Cells_cDC2	VascularECs_Arterial EC	TNF	TNFRSF1B	0.0015967	0	TNF_TNFRSF1B	TNF - TNFRSF1B	TNF
Myeloid Cells_ELMO1+ Mac	VascularECs_Venular EC	LGALS9	P4HB	0.00156763	0	LGALS9_P4HB	LGALS9 - P4HB	GALECTIN
T Cells_Tph	VascularECs_Venular EC	ITGA4_ITGB1	VCAM1	0.00151233	0	ITGA4_ITGB1_VCAM1	VCAM1 - (ITGA4+ITGB1)	VCAM
TFCs_F0	VascularECs_Venular EC	ANGPTL4	CDH5	0.00150106	0	ANGPTL4_CDH5	ANGPTL4 - CDH5	ANGPTL
T Cells_CX3CR1+ Teff	VascularECs_Venular EC	ITGA4_ITGB1	VCAM1	0.00147949	0	ITGA4_ITGB1_VCAM1	VCAM1 - (ITGA4+ITGB1)	VCAM
Fibroblasts_PI16+	VascularECs_Venular EC	COL4A2	ADGRG6	0.00147087	0	COL4A2_ADGRG6	COL4A2 - ADGRG6	ADGRG
Myeloid Cells_LAMP3+ DC	VascularECs_Venular EC	LAMB3	ITGA6_ITGB4	0.00144922	0	LAMB3_ITGA6_ITGB4	LAMB3 - (ITGA6+ITGB4)	LAMININ
Myeloid Cells_LAMP3+ DC	VascularECs_Venular EC	TNF	TNFRSF1A	0.00143884	0.01	TNF_TNFRSF1A	TNF - TNFRSF1A	TNF
Fibroblasts_PI16+	VascularECs_Venular EC	WNT11	FZD6	0.00141061	0	WNT11_FZD6	WNT11 - FZD6	ncWNT
TFCs_F0	VascularECs_Venular EC	LAMC1	ITGA6_ITGB4	0.00140619	0	LAMC1_ITGA6_ITGB4	LAMC1 - (ITGA6+ITGB4)	LAMININ
NK/NKT Cells_trNK	VascularECs_Venular EC	ITGA4_ITGB1	VCAM1	0.00139344	0	ITGA4_ITGB1_VCAM1	VCAM1 - (ITGA4+ITGB1)	VCAM
NK/NKT Cells_CD56dim NK	VascularECs_Venular EC	ITGA4_ITGB1	VCAM1	0.00132981	0	ITGA4_ITGB1_VCAM1	VCAM1 - (ITGA4+ITGB1)	VCAM
TFCs_F1	VascularECs_Venular EC	NECTIN3	NECTIN2	0.00132368	0	NECTIN3_NECTIN2	NECTIN3 - NECTIN2	NECTIN
T Cells_Tfh	VascularECs_Venular EC	ITGA4_ITGB1	VCAM1	0.00132171	0	ITGA4_ITGB1_VCAM1	VCAM1 - (ITGA4+ITGB1)	VCAM
Myeloid Cells_LAMP3+ DC	VascularECs_Arterial EC	LAMB3	ITGA6_ITGB4	0.00131172	0	LAMB3_ITGA6_ITGB4	LAMB3 - (ITGA6+ITGB4)	LAMININ
T Cells_GZMK+ Tex	VascularECs_Venular EC	ITGA4_ITGB1	VCAM1	0.00130207	0	ITGA4_ITGB1_VCAM1	VCAM1 - (ITGA4+ITGB1)	VCAM
NK/NKT Cells_CD56dim NK	VascularECs_Venular EC	ITGA4_ITGB7	VCAM1	0.00129283	0	ITGA4_ITGB7_VCAM1	VCAM1 - (ITGA4+ITGB7)	VCAM
Myeloid Cells_cDC1	VascularECs_Venular EC	ITGA4_ITGB1	VCAM1	0.00127666	0	ITGA4_ITGB1_VCAM1	VCAM1 - (ITGA4+ITGB1)	VCAM
TFCs_F0	VascularECs_Arterial EC	LAMC1	ITGA6_ITGB4	0.00127276	0	LAMC1_ITGA6_ITGB4	LAMC1 - (ITGA6+ITGB4)	LAMININ
T Cells_Treg	VascularECs_Venular EC	ITGA4_ITGB1	VCAM1	0.00125972	0	ITGA4_ITGB1_VCAM1	VCAM1 - (ITGA4+ITGB1)	VCAM
Myeloid Cells_cDC2	VascularECs_Venular EC	ITGA4_ITGB1	VCAM1	0.00125858	0	ITGA4_ITGB1_VCAM1	VCAM1 - (ITGA4+ITGB1)	VCAM
T Cells_CD4 naïve	VascularECs_Venular EC	ITGA4_ITGB1	VCAM1	0.00122933	0	ITGA4_ITGB1_VCAM1	VCAM1 - (ITGA4+ITGB1)	VCAM
NK/NKT Cells_CD56bright NK	VascularECs_Venular EC	ITGA4_ITGB1	VCAM1	0.00121605	0	ITGA4_ITGB1_VCAM1	VCAM1 - (ITGA4+ITGB1)	VCAM
Myeloid Cells_IL1B+inflam Mac	VascularECs_Venular EC	ITGA4_ITGB1	VCAM1	0.00121355	0	ITGA4_ITGB1_VCAM1	VCAM1 - (ITGA4+ITGB1)	VCAM
B Cells_Memory B2	VascularECs_Venular EC	ITGA4_ITGB1	VCAM1	0.00118999	0	ITGA4_ITGB1_VCAM1	VCAM1 - (ITGA4+ITGB1)	VCAM
Myeloid Cells_cDC2	VascularECs_Capillary EC	COL9A2	ITGA1_ITGB1	0.00118127	0	COL9A2_ITGA1_ITGB1	COL9A2 - (ITGA1+ITGB1)	COLLAGEN
Plasma Cells_Plasma	VascularECs_Capillary EC	SEMA4A	NRP1_PLXNA2	0.0011692	0	SEMA4A_NRP1_PLXNA2	SEMA4A - (NRP1+PLXNA2)	SEMA4
Fibroblasts_PTN+	VascularECs_Arterial EC	IGF1	ITGA6_ITGB4	0.00116856	0	IGF1_ITGA6_ITGB4	IGF1 - (ITGA6+ITGB4)	IGF
Myeloid Cells_CXCL10+inflam Mac	VascularECs_Venular EC	SELPLG	SELP	0.00114362	0	SELPLG_SELP	SELPLG - SELP	SELPLG
Myeloid Cells_ELMO1+ Mac	VascularECs_Venular EC	WNT2B	FZD4_LRP5	0.00114296	0	WNT2B_FZD4_LRP5	WNT2B - (FZD4+LRP5)	WNT
T Cells_γδT	VascularECs_Venular EC	ITGA4_ITGB7	VCAM1	0.00112812	0	ITGA4_ITGB7_VCAM1	VCAM1 - (ITGA4+ITGB7)	VCAM
TFCs_F0	VascularECs_Venular EC	ANGPTL4	CDH11	0.00111176	0	ANGPTL4_CDH11	ANGPTL4 - CDH11	ANGPTL
T Cells_Th17-like	VascularECs_Venular EC	ITGA4_ITGB1	VCAM1	0.00107891	0	ITGA4_ITGB1_VCAM1	VCAM1 - (ITGA4+ITGB1)	VCAM
Myeloid Cells_cDC1	VascularECs_Venular EC	ITGA4_ITGB7	VCAM1	0.00105726	0	ITGA4_ITGB7_VCAM1	VCAM1 - (ITGA4+ITGB7)	VCAM
Fibroblasts_PTN+	VascularECs_Venular EC	IGF1	ITGA6_ITGB4	0.00104436	0	IGF1_ITGA6_ITGB4	IGF1 - (ITGA6+ITGB4)	IGF
TFCs_F0	VascularECs_Venular EC	ITGA9_ITGB1	VCAM1	0.00103701	0	ITGA9_ITGB1_VCAM1	VCAM1 - (ITGA9+ITGB1)	VCAM
Fibroblasts_PI16+	VascularECs_Capillary EC	WNT5A	MCAM	0.00103526	0	WNT5A_MCAM	WNT5A - MCAM	ncWNT
Plasma Cells_Plasma	VascularECs_Venular EC	COL4A4	ADGRG6	0.000993421	0	COL4A4_ADGRG6	COL4A4 - ADGRG6	ADGRG
Myeloid Cells_TCR+ Mac	VascularECs_Venular EC	ITGA4_ITGB1	VCAM1	0.00099275	0	ITGA4_ITGB1_VCAM1	VCAM1 - (ITGA4+ITGB1)	VCAM
Myeloid Cells_cDC2	VascularECs_Arterial EC	ADM	CALCRL	0.000967922	0	ADM_CALCRL	ADM - CALCRL	CALCR
Myeloid Cells_ELMO1+ Mac	VascularECs_Venular EC	ITGA4_ITGB1	VCAM1	0.000960663	0	ITGA4_ITGB1_VCAM1	VCAM1 - (ITGA4+ITGB1)	VCAM
Fibroblasts_PTN+	VascularECs_Venular EC	IGF1	IGF1R	0.000945187	0	IGF1_IGF1R	IGF1 - IGF1R	IGF
Myeloid Cells_CD14+ Mo	VascularECs_Venular EC	ITGA4_ITGB1	VCAM1	0.000922788	0	ITGA4_ITGB1_VCAM1	VCAM1 - (ITGA4+ITGB1)	VCAM
Fibroblasts_PI16+	VascularECs_Venular EC	WNT5A	FZD6	0.000910457	0	WNT5A_FZD6	WNT5A - FZD6	ncWNT
TFCs_F2	VascularECs_Venular EC	ITGA9_ITGB1	VCAM1	0.00089398	0	ITGA9_ITGB1_VCAM1	VCAM1 - (ITGA9+ITGB1)	VCAM
Myeloid Cells_PVM	VascularECs_Venular EC	ITGA9_ITGB1	VCAM1	0.000827397	0	ITGA9_ITGB1_VCAM1	VCAM1 - (ITGA9+ITGB1)	VCAM
T Cells_Treg	VascularECs_Venular EC	TNF	TNFRSF1A	0.00081073	0	TNF_TNFRSF1A	TNF - TNFRSF1A	TNF
Myeloid Cells_cDC2	VascularECs_Arterial EC	COL9A2	ITGA9_ITGB1	0.000805723	0	COL9A2_ITGA9_ITGB1	COL9A2 - (ITGA9+ITGB1)	COLLAGEN
Myeloid Cells_ELMO1+ Mac	VascularECs_Venular EC	WNT2B	FZD6_LRP5	0.000780937	0	WNT2B_FZD6_LRP5	WNT2B - (FZD6+LRP5)	WNT
Myeloid Cells_pDC	VascularECs_Venular EC	ITGA4_ITGB1	VCAM1	0.000739631	0	ITGA4_ITGB1_VCAM1	VCAM1 - (ITGA4+ITGB1)	VCAM
Myeloid Cells_LAMP3+ DC	VascularECs_Arterial EC	TNF	TNFRSF1B	0.000712325	0	TNF_TNFRSF1B	TNF - TNFRSF1B	TNF
Myeloid Cells_cDC2	VascularECs_Venular EC	ITGA4_ITGB7	VCAM1	0.000688151	0	ITGA4_ITGB7_VCAM1	VCAM1 - (ITGA4+ITGB7)	VCAM
Myeloid Cells_cDC2	VascularECs_Venular EC	COL9A2	ITGA9_ITGB1	0.000621041	0	COL9A2_ITGA9_ITGB1	COL9A2 - (ITGA9+ITGB1)	COLLAGEN
Myeloid Cells_CXCL10+inflam Mac	VascularECs_Venular EC	ITGA4_ITGB1	VCAM1	0.0005586	0	ITGA4_ITGB1_VCAM1	VCAM1 - (ITGA4+ITGB1)	VCAM
Plasma Cells_Plasma	VascularECs_Arterial EC	IGF1	ITGA6_ITGB4	0.000434605	0	IGF1_ITGA6_ITGB4	IGF1 - (ITGA6+ITGB4)	IGF
Plasma Cells_Plasma	VascularECs_Venular EC	ITGA4_ITGB7	VCAM1	0.000423538	0	ITGA4_ITGB7_VCAM1	VCAM1 - (ITGA4+ITGB7)	VCAM
Myeloid Cells_MARCO+ Mac	VascularECs_Venular EC	WNT2B	FZD4_LRP5	0.000417153	0	WNT2B_FZD4_LRP5	WNT2B - (FZD4+LRP5)	WNT
T Cells_Treg	VascularECs_Arterial EC	TNF	TNFRSF1B	0.000401239	0	TNF_TNFRSF1B	TNF - TNFRSF1B	TNF
Plasma Cells_Plasma	VascularECs_Venular EC	IGF1	ITGA6_ITGB4	0.000388572	0	IGF1_ITGA6_ITGB4	IGF1 - (ITGA6+ITGB4)	IGF
Myeloid Cells_LAMP3+ DC	VascularECs_Venular EC	ITGA4_ITGB1	VCAM1	0.000385322	0	ITGA4_ITGB1_VCAM1	VCAM1 - (ITGA4+ITGB1)	VCAM
Plasma Cells_Plasma	VascularECs_Venular EC	ITGA4_ITGB1	VCAM1	0.000369926	0	ITGA4_ITGB1_VCAM1	VCAM1 - (ITGA4+ITGB1)	VCAM
Plasma Cells_Plasma	VascularECs_Venular EC	IGF1	IGF1R	0.000351528	0	IGF1_IGF1R	IGF1 - IGF1R	IGF
Fibroblasts_PI16+	VascularECs_Arterial EC	IGF1	ITGA6_ITGB4	0.000349484	0	IGF1_ITGA6_ITGB4	IGF1 - (ITGA6+ITGB4)	IGF
Fibroblasts_PI16+	VascularECs_Arterial EC	IGF2	ITGA6_ITGB4	0.000337977	0	IGF2_ITGA6_ITGB4	IGF2 - (ITGA6+ITGB4)	IGF
Fibroblasts_PI16+	VascularECs_Venular EC	IGF1	ITGA6_ITGB4	0.000312392	0	IGF1_ITGA6_ITGB4	IGF1 - (ITGA6+ITGB4)	IGF
Fibroblasts_PI16+	VascularECs_Venular EC	IGF2	ITGA6_ITGB4	0.000302109	0	IGF2_ITGA6_ITGB4	IGF2 - (ITGA6+ITGB4)	IGF
Plasma Cells_Plasma	VascularECs_Venular EC	WNT10A	FZD4_LRP5	0.000302105	0	WNT10A_FZD4_LRP5	WNT10A - (FZD4+LRP5)	WNT
Myeloid Cells_MARCO+ Mac	VascularECs_Venular EC	WNT2B	FZD6_LRP5	0.000284915	0	WNT2B_FZD6_LRP5	WNT2B - (FZD6+LRP5)	WNT
Fibroblasts_PI16+	VascularECs_Venular EC	IGF1	IGF1R	0.000282679	0	IGF1_IGF1R	IGF1 - IGF1R	IGF
Fibroblasts_PI16+	VascularECs_Venular EC	IGF2	IGF1R	0.000273372	0	IGF2_IGF1R	IGF2 - IGF1R	IGF
Plasma Cells_Plasma	VascularECs_Venular EC	WNT10A	FZD6_LRP5	0.000206323	0	WNT10A_FZD6_LRP5	WNT10A - (FZD6+LRP5)	WNT
Fibroblasts_PI16+	VascularECs_Venular EC	WNT10B	FZD4_LRP5	6.11702e-05	0	WNT10B_FZD4_LRP5	WNT10B - (FZD4+LRP5)	WNT
Fibroblasts_PI16+	VascularECs_Venular EC	WNT10B	FZD6_LRP5	4.17802e-05	0	WNT10B_FZD6_LRP5	WNT10B - (FZD6+LRP5)	WNT
